# Supplementary material for: Looking for Rhizobacterial Ecological Indicators in Agricultural Soils Using 16S rRNA metagenomic Amplicon Data
Source: PLoS One. 2016 Oct 25;11(10):e0165204. doi: 10.1371/journal.pone.0165204 (PMC5079562; doi:10.1371/journal.pone.0165204)
Supplement: S1 Appendix — The results of CCA and Indicator Value analyses obtained with each of the three classification methods are provided in separate subfolders as a compressed Zip archive. (ZIP) [file pone.0165204.s001.zip]

Archive with 25 entries (15 files):
- S2_folder_R_analyses/
- S2_folder_R_analyses/megan/
- S2_folder_R_analyses/megan/cca/
- S2_folder_R_analyses/megan/cca/megan_CCA.R
- S2_folder_R_analyses/megan/cca/megan_CCA_R_plots.pdf
- S2_folder_R_analyses/megan/cca/megan_CCA.txt
- S2_folder_R_analyses/megan/indicpec/
- S2_folder_R_analyses/megan/indicpec/RCommanderConCon.R
- S2_folder_R_analyses/megan/indicpec/RCommanderConCon.txt
- S2_folder_R_analyses/rdp/
- S2_folder_R_analyses/rdp/cca/
- S2_folder_R_analyses/rdp/cca/rdp_CCA.R
- S2_folder_R_analyses/rdp/cca/rdp_CCA_R_plots.pdf
- S2_folder_R_analyses/rdp/cca/rdp_CCA.txt
- S2_folder_R_analyses/rdp/indicspec/
- S2_folder_R_analyses/rdp/indicspec/RCommanderConCon.R
- S2_folder_R_analyses/rdp/indicspec/RCommanderConCon.txt
- S2_folder_R_analyses/rtax/
- S2_folder_R_analyses/rtax/cca/
- S2_folder_R_analyses/rtax/cca/rtax_CCA.R
- S2_folder_R_analyses/rtax/cca/rtax_CCA_R_plots.pdf
- S2_folder_R_analyses/rtax/cca/rtax_CCA.txt
- S2_folder_R_analyses/rtax/indicspec/
- S2_folder_R_analyses/rtax/indicspec/RCommanderConCon.R
- S2_folder_R_analyses/rtax/indicspec/RCommanderConCon.txt
