# Supplementary material for: Looking for Rhizobacterial Ecological Indicators in Agricultural Soils Using 16S rRNA metagenomic Amplicon Data
Source: PLoS One. 2016 Oct 25;11(10):e0165204. doi: 10.1371/journal.pone.0165204 (PMC5079562; doi:10.1371/journal.pone.0165204)
Supplement: S1 Appendix — The results of CCA and Indicator Value analyses obtained with each of the three classification methods are provided in separate subfolders as a compressed Zip archive. (ZIP) [file pone.0165204.s001.zip › S2_folder_R_analyses/megan/cca/megan_CCA.R]

library(vegan)
tt <- read.table("S3_cum_tax_megan_tt.csv", header=T, sep=",", dec=".")
library(relimp, pos=16)

P <- read.table("S3_cum_tax_megan_phylum%.csv", header=T, sep=",", dec=",")
P
tP <- as.table(t(P))
tP
Pr <- cca(tP ~ Time+Control, data=tt)
Pr
plot(Pr)
summary(Pr)
Pcca <- cca(tP, tt)
Pcca
plot(Pcca)
dev.copy(png, "PhylumCCA.png")
dev.off()
summary(Pcca)
ccaP <- cca(tt, tP)
ccaP
plot(ccaP)
dev.copy(png, "CCAPhylum.png")
dev.off()
summary(ccaP)


C <- read.table("S3_cum_tax_megan_class%.csv", header=T, sep=",", dec=",")
C
tC <- as.table(t(C))
tC
Cr <- cca(tC ~ Time+Control, data=tt)
Cr
plot(Cr)
summary(Cr)
Ccca <- cca(tC, tt)
Ccca
plot(Ccca)
dev.copy(png, "ClassCCA.png")
dev.off()
summary(Ccca)
ccaC <- cca(tt, tC)
ccaC
plot(ccaC)
dev.copy(png, "CCAClass.png")
dev.off()
summary(ccaC)


O <- read.table("S3_cum_tax_megan_order%.csv", header=T, sep=",", dec=",")
O
tO <- as.table(t(O))
tO
Or <- cca(tO ~ Time+Control, data=tt)
Or
plot(Or)
summary(Or)
Occa <- cca(tO, tt)
Occa
plot(Occa)
dev.copy(png, "OrderCCA.png")
dev.off()
summary(Occa)
ccaO <- cca(tt, tO)
ccaO
plot(ccaO)
dev.copy(png, "CCAOrder.png")
dev.off()
summary(ccaO)


C <- read.table("S3_cum_tax_megan_class%.csv", header=T, sep=",", dec=",")
C
tC <- as.table(t(C))
tC
Cr <- cca(tC ~ Time+Control, data=tt)
Cr
plot(Cr)
summary(Cr)
Ccca <- cca(tC, tt)
Ccca
plot(Ccca)
dev.copy(png, "ClassCCA.png")
dev.off()
summary(Ccca)
ccaC <- cca(tt, tC)
ccaC
plot(ccaC)
dev.copy(png, "CCAClass.png")
dev.off()
summary(ccaC)


F <- read.table("S3_cum_tax_megan_family%.csv", header=T, sep=",", dec=",")
F
tF <- as.table(t(F))
tF
Fr <- cca(tF ~ Time+Control, data=tt)
Fr
plot(Fr)
summary(Fr)
Fcca <- cca(tF, tt)
Fcca
plot(Fcca)
dev.copy(png, "FamilyCCA.png")
dev.off()
summary(Fcca)
ccaF <- cca(tt, tF)
ccaF
plot(ccaF)
dev.copy(png, "CCAFamily.png")
dev.off()
summary(ccaF)


G <- read.table("S3_cum_tax_megan_genus%.csv", header=T, sep=",", dec=",")
G
tG <- as.table(t(G))
tG
Gr <- cca(tG ~ Time+Control, data=tt)
Gr
plot(Gr)
summary(Gr)
Gcca <- cca(tG, tt)
Gcca
plot(Gcca)
dev.copy(png, "GenusCCA.png")
dev.off()
summary(Gcca)
ccaG <- cca(tt, tG)
ccaG
plot(ccaG)
dev.copy(png, "CCAGenus.png")
dev.off()
summary(ccaG)


S <- read.table("S3_cum_tax_megan_species%.csv", header=T, sep=",", dec=",")
S
tS <- as.table(t(S))
tS
Sr <- cca(tS ~ Time+Control, data=tt)
Sr
plot(Sr)
summary(Sr)
Scca <- cca(tS, tt)
Scca
plot(Scca)
dev.copy(png, "SpeciesCCA.png")
dev.off()
summary(Scca)
ccaS <- cca(tt, tS)
ccaS
plot(ccaS)
dev.copy(png, "CCASpecies.png")
dev.off()
summary(ccaS)
