# Supplementary material for: Looking for Rhizobacterial Ecological Indicators in Agricultural Soils Using 16S rRNA metagenomic Amplicon Data
Source: PLoS One. 2016 Oct 25;11(10):e0165204. doi: 10.1371/journal.pone.0165204 (PMC5079562; doi:10.1371/journal.pone.0165204)
Supplement: S1 Appendix — The results of CCA and Indicator Value analyses obtained with each of the three classification methods are provided in separate subfolders as a compressed Zip archive. (ZIP) [file pone.0165204.s001.zip › S2_folder_R_analyses/megan/cca/megan_CCA.txt]

> library(vegan)

> tt <- read.table("S3_cum_tax_megan_tt.csv", header=T, sep=",", dec=".")

> library(relimp, pos=16)

> P <- read.table("S3_cum_tax_megan_phylum%.csv", header=T, sep=",", dec=",")

> P
                                   Z.control.t1 Z.control.t2 Z.G.t1 Z.G.t2 Z.PG.t1 Z.PG.t2 Z.MSG.t1
environmental samples <Archaea>           0.000        0.000  0.000  0.000   0.000   0.000    0.000
Actinobacteria <phylum>                   0.085        0.099  0.103  0.121   0.081   0.114    0.082
Aquificae <phylum>                        0.000        0.000  0.000  0.000   0.000   0.000    0.000
Armatimonadetes                           0.000        0.000  0.000  0.000   0.000   0.000    0.000
Bacteroidetes/Chlorobi group              0.001        0.001  0.001  0.001   0.001   0.001    0.001
Chlamydiae/Verrucomicrobia group          0.056        0.061  0.068  0.076   0.066   0.074    0.064
Chloroflexi <phylum>                      0.006        0.006  0.005  0.007   0.007   0.008    0.005
Chrysiogenetes <phylum>                   0.000        0.000  0.000  0.000   0.000   0.000    0.000
Cyanobacteria                             0.002        0.001  0.001  0.001   0.001   0.002    0.001
Deferribacteres <phylum>                  0.000        0.000  0.000  0.000   0.000   0.000    0.000
Deinococcus-Thermus                       0.000        0.000  0.001  0.000   0.000   0.000    0.000
Dictyoglomi                               0.000        0.000  0.000  0.000   0.000   0.000    0.000
Elusimicrobia                             0.001        0.000  0.000  0.000   0.000   0.000    0.000
environmental samples <Bacteria>          0.641        0.616  0.640  0.608   0.631   0.579    0.609
Fibrobacteres/Acidobacteria group         0.048        0.045  0.046  0.037   0.044   0.035    0.039
Firmicutes                                0.012        0.007  0.006  0.009   0.005   0.016    0.006
Fusobacteria                              0.000        0.000  0.000  0.000   0.000   0.000    0.000
Gemmatimonadetes                          0.014        0.011  0.011  0.013   0.012   0.012    0.011
Nitrospirae                               0.005        0.007  0.008  0.006   0.003   0.006    0.008
Planctomycetes                            0.002        0.002  0.002  0.002   0.002   0.002    0.002
Proteobacteria                            0.119        0.138  0.101  0.110   0.138   0.144    0.165
Spirochaetes                              0.000        0.000  0.000  0.000   0.000   0.000    0.000
Synergistetes                             0.000        0.000  0.000  0.000   0.000   0.000    0.000
Tenericutes                               0.000        0.000  0.000  0.000   0.000   0.000    0.000
Thermodesulfobacteria <phylum>            0.000        0.000  0.000  0.000   0.000   0.000    0.000
Thermotogae <phylum>                      0.000        0.000  0.000  0.000   0.000   0.000    0.000
unclassified Bacteria                     0.005        0.004  0.004  0.004   0.004   0.005    0.004
Alveolata                                 0.000        0.000  0.000  0.000   0.000   0.000    0.000
Amoebozoa                                 0.000        0.000  0.000  0.000   0.000   0.000    0.000
environmental samples <Eukaryotae>        0.000        0.000  0.000  0.000   0.000   0.000    0.000
Euglenozoa                                0.000        0.000  0.000  0.000   0.000   0.000    0.000
Glaucocystophyceae                        0.000        0.000  0.000  0.000   0.000   0.000    0.000
Haptophyceae                              0.000        0.000  0.000  0.000   0.000   0.000    0.000
Opisthokonta                              0.000        0.000  0.000  0.000   0.000   0.000    0.000
Parabasalia                               0.000        0.000  0.000  0.000   0.000   0.000    0.000
Rhodophyta                                0.000        0.000  0.000  0.000   0.000   0.000    0.000
stramenopiles                             0.001        0.000  0.001  0.000   0.001   0.001    0.000
Viridiplantae                             0.002        0.000  0.001  0.000   0.001   0.000    0.000
vectors                                   0.000        0.000  0.000  0.000   0.000   0.000    0.000
prokaryotic environmental samples         0.000        0.000  0.000  0.000   0.000   0.000    0.000
uncultured marine microorganism           0.000        0.000  0.000  0.000   0.000   0.000    0.000
uncultured microorganism                  0.000        0.000  0.000  0.000   0.000   0.000    0.000
uncultured organism                       0.001        0.002  0.001  0.002   0.002   0.002    0.002
unidentified microorganism                0.000        0.000  0.000  0.000   0.000   0.000    0.000
ecological metagenomes                    0.000        0.000  0.000  0.000   0.000   0.000    0.000
                                   Z.MSG.t2 Z.ATG.t1 Z.ATG.t2 Z.AIM.t1 Z.AIM.t2  FMG1  FUG1
environmental samples <Archaea>       0.000    0.000    0.000    0.000    0.000 0.000 0.000
Actinobacteria <phylum>               0.100    0.082    0.102    0.073    0.091 0.116 0.235
Aquificae <phylum>                    0.000    0.000    0.000    0.000    0.000 0.003 0.001
Armatimonadetes                       0.000    0.000    0.000    0.000    0.000 0.000 0.000
Bacteroidetes/Chlorobi group          0.001    0.001    0.001    0.001    0.001 0.002 0.004
Chlamydiae/Verrucomicrobia group      0.079    0.071    0.086    0.073    0.086 0.002 0.003
Chloroflexi <phylum>                  0.006    0.006    0.010    0.006    0.007 0.023 0.015
Chrysiogenetes <phylum>               0.000    0.000    0.000    0.000    0.000 0.000 0.000
Cyanobacteria                         0.001    0.002    0.001    0.001    0.001 0.001 0.001
Deferribacteres <phylum>              0.000    0.000    0.000    0.000    0.000 0.000 0.000
Deinococcus-Thermus                   0.000    0.000    0.000    0.000    0.000 0.000 0.000
Dictyoglomi                           0.000    0.000    0.000    0.000    0.000 0.000 0.000
Elusimicrobia                         0.000    0.000    0.000    0.001    0.000 0.000 0.000
environmental samples <Bacteria>      0.602    0.624    0.616    0.659    0.604 0.556 0.502
Fibrobacteres/Acidobacteria group     0.046    0.050    0.045    0.053    0.037 0.041 0.051
Firmicutes                            0.005    0.007    0.017    0.004    0.008 0.026 0.010
Fusobacteria                          0.000    0.000    0.000    0.000    0.000 0.000 0.000
Gemmatimonadetes                      0.009    0.010    0.011    0.011    0.009 0.001 0.000
Nitrospirae                           0.011    0.005    0.007    0.006    0.008 0.000 0.000
Planctomycetes                        0.002    0.003    0.002    0.001    0.002 0.004 0.003
Proteobacteria                        0.131    0.130    0.096    0.104    0.139 0.221 0.165
Spirochaetes                          0.000    0.000    0.000    0.000    0.000 0.000 0.000
Synergistetes                         0.000    0.000    0.000    0.000    0.000 0.000 0.000
Tenericutes                           0.000    0.000    0.000    0.000    0.000 0.000 0.000
Thermodesulfobacteria <phylum>        0.000    0.000    0.000    0.000    0.000 0.000 0.000
Thermotogae <phylum>                  0.000    0.000    0.000    0.000    0.000 0.000 0.000
unclassified Bacteria                 0.004    0.005    0.003    0.004    0.004 0.001 0.006
Alveolata                             0.000    0.000    0.000    0.000    0.000 0.000 0.000
Amoebozoa                             0.000    0.000    0.000    0.000    0.000 0.000 0.000
environmental samples <Eukaryotae>    0.000    0.000    0.000    0.000    0.000 0.000 0.000
Euglenozoa                            0.000    0.000    0.000    0.000    0.000 0.000 0.000
Glaucocystophyceae                    0.000    0.000    0.000    0.000    0.000 0.000 0.000
Haptophyceae                          0.000    0.000    0.000    0.000    0.000 0.000 0.000
Opisthokonta                          0.000    0.000    0.000    0.000    0.000 0.000 0.000
Parabasalia                           0.000    0.000    0.000    0.000    0.000 0.000 0.000
Rhodophyta                            0.000    0.000    0.000    0.000    0.000 0.000 0.000
stramenopiles                         0.000    0.000    0.000    0.000    0.001 0.000 0.000
Viridiplantae                         0.000    0.001    0.000    0.000    0.000 0.002 0.003
vectors                               0.000    0.000    0.000    0.000    0.000 0.000 0.000
prokaryotic environmental samples     0.000    0.000    0.000    0.000    0.000 0.000 0.000
uncultured marine microorganism       0.000    0.000    0.000    0.000    0.000 0.000 0.000
uncultured microorganism              0.000    0.000    0.000    0.000    0.000 0.000 0.000
uncultured organism                   0.002    0.002    0.002    0.001    0.002 0.000 0.000
unidentified microorganism            0.000    0.000    0.000    0.000    0.000 0.000 0.000
ecological metagenomes                0.000    0.000    0.000    0.000    0.000 0.000 0.000
                                   T.sample2.t1 T.sample2.T2 T.sample3.t1 T.sample3.t2 T.sample6.t1
environmental samples <Archaea>           0.000        0.000        0.000        0.000        0.000
Actinobacteria <phylum>                   0.375        0.425        0.150        0.216        0.270
Aquificae <phylum>                        0.000        0.000        0.000        0.000        0.000
Armatimonadetes                           0.000        0.000        0.000        0.000        0.000
Bacteroidetes/Chlorobi group              0.004        0.003        0.005        0.010        0.003
Chlamydiae/Verrucomicrobia group          0.050        0.030        0.025        0.047        0.037
Chloroflexi <phylum>                      0.031        0.044        0.015        0.035        0.019
Chrysiogenetes <phylum>                   0.000        0.000        0.000        0.000        0.000
Cyanobacteria                             0.005        0.004        0.001        0.001        0.002
Deferribacteres <phylum>                  0.000        0.000        0.000        0.000        0.000
Deinococcus-Thermus                       0.003        0.002        0.002        0.001        0.003
Dictyoglomi                               0.000        0.000        0.000        0.000        0.000
Elusimicrobia                             0.000        0.000        0.000        0.000        0.000
environmental samples <Bacteria>          0.032        0.029        0.015        0.023        0.022
Fibrobacteres/Acidobacteria group         0.126        0.069        0.055        0.120        0.088
Firmicutes                                0.021        0.047        0.057        0.025        0.049
Fusobacteria                              0.000        0.000        0.001        0.002        0.000
Gemmatimonadetes                          0.050        0.041        0.025        0.081        0.052
Nitrospirae                               0.005        0.008        0.008        0.011        0.007
Planctomycetes                            0.005        0.002        0.004        0.007        0.003
Proteobacteria                            0.274        0.285        0.625        0.411        0.427
Spirochaetes                              0.000        0.000        0.000        0.000        0.000
Synergistetes                             0.000        0.000        0.000        0.000        0.000
Tenericutes                               0.000        0.000        0.000        0.000        0.000
Thermodesulfobacteria <phylum>            0.000        0.000        0.000        0.001        0.000
Thermotogae <phylum>                      0.000        0.000        0.000        0.000        0.000
unclassified Bacteria                     0.005        0.003        0.002        0.006        0.004
Alveolata                                 0.000        0.000        0.000        0.000        0.000
Amoebozoa                                 0.000        0.000        0.000        0.000        0.000
environmental samples <Eukaryotae>        0.000        0.000        0.000        0.000        0.000
Euglenozoa                                0.000        0.000        0.000        0.000        0.000
Glaucocystophyceae                        0.001        0.000        0.000        0.000        0.001
Haptophyceae                              0.000        0.000        0.000        0.000        0.000
Opisthokonta                              0.001        0.002        0.008        0.001        0.004
Parabasalia                               0.000        0.001        0.000        0.000        0.000
Rhodophyta                                0.000        0.000        0.000        0.000        0.000
stramenopiles                             0.005        0.001        0.001        0.000        0.005
Viridiplantae                             0.005        0.006        0.001        0.002        0.004
vectors                                   0.000        0.000        0.000        0.000        0.000
prokaryotic environmental samples         0.000        0.000        0.000        0.000        0.000
uncultured marine microorganism           0.000        0.000        0.000        0.000        0.000
uncultured microorganism                  0.000        0.000        0.000        0.000        0.000
uncultured organism                       0.000        0.000        0.000        0.000        0.000
unidentified microorganism                0.000        0.000        0.000        0.000        0.000
ecological metagenomes                    0.000        0.000        0.000        0.000        0.000
                                   T.sample6.t2 S.control.t1.2010 S.control.t1.2011
environmental samples <Archaea>           0.000             0.000             0.000
Actinobacteria <phylum>                   0.377             0.142             0.167
Aquificae <phylum>                        0.000             0.000             0.000
Armatimonadetes                           0.000             0.000             0.000
Bacteroidetes/Chlorobi group              0.004             0.008             0.007
Chlamydiae/Verrucomicrobia group          0.042             0.046             0.070
Chloroflexi <phylum>                      0.038             0.009             0.041
Chrysiogenetes <phylum>                   0.000             0.000             0.000
Cyanobacteria                             0.001             0.004             0.001
Deferribacteres <phylum>                  0.001             0.000             0.000
Deinococcus-Thermus                       0.003             0.001             0.001
Dictyoglomi                               0.000             0.000             0.000
Elusimicrobia                             0.000             0.000             0.000
environmental samples <Bacteria>          0.039             0.613             0.024
Fibrobacteres/Acidobacteria group         0.090             0.077             0.277
Firmicutes                                0.041             0.019             0.024
Fusobacteria                              0.000             0.000             0.000
Gemmatimonadetes                          0.064             0.001             0.078
Nitrospirae                               0.009             0.000             0.024
Planctomycetes                            0.008             0.000             0.004
Proteobacteria                            0.272             0.067             0.277
Spirochaetes                              0.001             0.000             0.000
Synergistetes                             0.000             0.000             0.000
Tenericutes                               0.000             0.000             0.000
Thermodesulfobacteria <phylum>            0.000             0.000             0.000
Thermotogae <phylum>                      0.000             0.000             0.000
unclassified Bacteria                     0.003             0.004             0.002
Alveolata                                 0.000             0.000             0.000
Amoebozoa                                 0.000             0.000             0.000
environmental samples <Eukaryotae>        0.000             0.000             0.000
Euglenozoa                                0.000             0.000             0.000
Glaucocystophyceae                        0.000             0.000             0.000
Haptophyceae                              0.000             0.000             0.000
Opisthokonta                              0.005             0.000             0.000
Parabasalia                               0.000             0.000             0.000
Rhodophyta                                0.000             0.000             0.000
stramenopiles                             0.000             0.001             0.001
Viridiplantae                             0.002             0.005             0.001
vectors                                   0.000             0.000             0.000
prokaryotic environmental samples         0.000             0.000             0.000
uncultured marine microorganism           0.000             0.000             0.000
uncultured microorganism                  0.000             0.000             0.000
uncultured organism                       0.000             0.001             0.000
unidentified microorganism                0.000             0.000             0.000
ecological metagenomes                    0.000             0.000             0.000
                                   S.control.t2.2010 S.control.t3.2010 S.conventional.t1.2010
environmental samples <Archaea>                0.000             0.000                  0.000
Actinobacteria <phylum>                        0.082             0.131                  0.176
Aquificae <phylum>                             0.000             0.000                  0.000
Armatimonadetes                                0.000             0.000                  0.000
Bacteroidetes/Chlorobi group                   0.003             0.003                  0.004
Chlamydiae/Verrucomicrobia group               0.046             0.046                  0.051
Chloroflexi <phylum>                           0.003             0.008                  0.003
Chrysiogenetes <phylum>                        0.000             0.000                  0.000
Cyanobacteria                                  0.003             0.000                  0.004
Deferribacteres <phylum>                       0.000             0.000                  0.000
Deinococcus-Thermus                            0.000             0.000                  0.000
Dictyoglomi                                    0.000             0.000                  0.000
Elusimicrobia                                  0.000             0.002                  0.000
environmental samples <Bacteria>               0.665             0.639                  0.540
Fibrobacteres/Acidobacteria group              0.059             0.059                  0.068
Firmicutes                                     0.007             0.016                  0.013
Fusobacteria                                   0.000             0.000                  0.000
Gemmatimonadetes                               0.016             0.003                  0.009
Nitrospirae                                    0.003             0.001                  0.004
Planctomycetes                                 0.002             0.001                  0.000
Proteobacteria                                 0.106             0.085                  0.120
Spirochaetes                                   0.000             0.000                  0.000
Synergistetes                                  0.000             0.000                  0.000
Tenericutes                                    0.000             0.001                  0.000
Thermodesulfobacteria <phylum>                 0.000             0.000                  0.000
Thermotogae <phylum>                           0.000             0.000                  0.000
unclassified Bacteria                          0.003             0.001                  0.003
Alveolata                                      0.000             0.000                  0.000
Amoebozoa                                      0.000             0.000                  0.000
environmental samples <Eukaryotae>             0.000             0.000                  0.000
Euglenozoa                                     0.000             0.000                  0.000
Glaucocystophyceae                             0.000             0.000                  0.000
Haptophyceae                                   0.000             0.000                  0.000
Opisthokonta                                   0.000             0.000                  0.000
Parabasalia                                    0.000             0.000                  0.000
Rhodophyta                                     0.000             0.000                  0.000
stramenopiles                                  0.001             0.001                  0.000
Viridiplantae                                  0.001             0.003                  0.003
vectors                                        0.000             0.000                  0.000
prokaryotic environmental samples              0.000             0.000                  0.000
uncultured marine microorganism                0.000             0.000                  0.000
uncultured microorganism                       0.000             0.000                  0.000
uncultured organism                            0.000             0.000                  0.001
unidentified microorganism                     0.000             0.000                  0.000
ecological metagenomes                         0.000             0.001                  0.000
                                   S.conventional.t1.2011 S.conventional.t2.2010
environmental samples <Archaea>                     0.000                  0.000
Actinobacteria <phylum>                             0.074                  0.067
Aquificae <phylum>                                  0.000                  0.000
Armatimonadetes                                     0.000                  0.000
Bacteroidetes/Chlorobi group                        0.008                  0.004
Chlamydiae/Verrucomicrobia group                    0.124                  0.061
Chloroflexi <phylum>                                0.019                  0.007
Chrysiogenetes <phylum>                             0.000                  0.000
Cyanobacteria                                       0.001                  0.001
Deferribacteres <phylum>                            0.000                  0.000
Deinococcus-Thermus                                 0.001                  0.001
Dictyoglomi                                         0.000                  0.000
Elusimicrobia                                       0.000                  0.000
environmental samples <Bacteria>                    0.032                  0.651
Fibrobacteres/Acidobacteria group                   0.317                  0.062
Firmicutes                                          0.009                  0.028
Fusobacteria                                        0.000                  0.000
Gemmatimonadetes                                    0.056                  0.014
Nitrospirae                                         0.038                  0.002
Planctomycetes                                      0.009                  0.000
Proteobacteria                                      0.305                  0.094
Spirochaetes                                        0.000                  0.000
Synergistetes                                       0.000                  0.000
Tenericutes                                         0.000                  0.000
Thermodesulfobacteria <phylum>                      0.000                  0.000
Thermotogae <phylum>                                0.000                  0.000
unclassified Bacteria                               0.003                  0.002
Alveolata                                           0.000                  0.000
Amoebozoa                                           0.000                  0.000
environmental samples <Eukaryotae>                  0.000                  0.000
Euglenozoa                                          0.000                  0.000
Glaucocystophyceae                                  0.000                  0.000
Haptophyceae                                        0.000                  0.000
Opisthokonta                                        0.000                  0.000
Parabasalia                                         0.000                  0.000
Rhodophyta                                          0.000                  0.000
stramenopiles                                       0.000                  0.001
Viridiplantae                                       0.001                  0.004
vectors                                             0.000                  0.000
prokaryotic environmental samples                   0.000                  0.000
uncultured marine microorganism                     0.000                  0.000
uncultured microorganism                            0.000                  0.000
uncultured organism                                 0.000                  0.001
unidentified microorganism                          0.000                  0.000
ecological metagenomes                              0.000                  0.000
                                   .conventional.t3.2010 S.G.t1.2011 S.G.t1.2010 S.G.t2.2010
environmental samples <Archaea>                    0.000       0.000       0.000       0.000
Actinobacteria <phylum>                            0.090       0.140       0.131       0.057
Aquificae <phylum>                                 0.000       0.000       0.000       0.000
Armatimonadetes                                    0.000       0.000       0.000       0.000
Bacteroidetes/Chlorobi group                       0.006       0.009       0.003       0.004
Chlamydiae/Verrucomicrobia group                   0.063       0.059       0.046       0.064
Chloroflexi <phylum>                               0.006       0.114       0.008       0.006
Chrysiogenetes <phylum>                            0.000       0.000       0.000       0.000
Cyanobacteria                                      0.003       0.001       0.000       0.001
Deferribacteres <phylum>                           0.000       0.000       0.000       0.000
Deinococcus-Thermus                                0.000       0.000       0.000       0.000
Dictyoglomi                                        0.000       0.000       0.000       0.000
Elusimicrobia                                      0.001       0.000       0.002       0.001
environmental samples <Bacteria>                   0.642       0.020       0.639       0.666
Fibrobacteres/Acidobacteria group                  0.088       0.199       0.059       0.068
Firmicutes                                         0.010       0.100       0.016       0.009
Fusobacteria                                       0.000       0.000       0.000       0.000
Gemmatimonadetes                                   0.010       0.075       0.003       0.014
Nitrospirae                                        0.002       0.025       0.001       0.003
Planctomycetes                                     0.002       0.003       0.001       0.002
Proteobacteria                                     0.073       0.251       0.085       0.097
Spirochaetes                                       0.000       0.000       0.000       0.000
Synergistetes                                      0.000       0.000       0.000       0.000
Tenericutes                                        0.000       0.000       0.001       0.000
Thermodesulfobacteria <phylum>                     0.000       0.000       0.000       0.000
Thermotogae <phylum>                               0.000       0.000       0.000       0.000
unclassified Bacteria                              0.001       0.001       0.001       0.007
Alveolata                                          0.000       0.000       0.000       0.000
Amoebozoa                                          0.000       0.000       0.000       0.000
environmental samples <Eukaryotae>                 0.000       0.000       0.000       0.000
Euglenozoa                                         0.000       0.000       0.000       0.000
Glaucocystophyceae                                 0.000       0.000       0.000       0.000
Haptophyceae                                       0.000       0.000       0.000       0.000
Opisthokonta                                       0.000       0.000       0.000       0.000
Parabasalia                                        0.000       0.000       0.000       0.000
Rhodophyta                                         0.000       0.000       0.000       0.000
stramenopiles                                      0.000       0.000       0.001       0.000
Viridiplantae                                      0.002       0.001       0.003       0.000
vectors                                            0.000       0.000       0.000       0.000
prokaryotic environmental samples                  0.000       0.000       0.000       0.000
uncultured marine microorganism                    0.000       0.000       0.000       0.000
uncultured microorganism                           0.000       0.000       0.000       0.000
uncultured organism                                0.001       0.000       0.000       0.001
unidentified microorganism                         0.000       0.000       0.000       0.000
ecological metagenomes                             0.000       0.000       0.001       0.000
                                   S.G.t3.2010   SF1   SF2   SF3   SF4  UPG1  UPG3
environmental samples <Archaea>          0.000 0.001 0.004 0.001 0.002 0.000 0.000
Actinobacteria <phylum>                  0.090 0.097 0.084 0.088 0.062 0.222 0.107
Aquificae <phylum>                       0.000 0.000 0.000 0.000 0.000 0.005 0.000
Armatimonadetes                          0.000 0.000 0.000 0.000 0.000 0.000 0.000
Bacteroidetes/Chlorobi group             0.006 0.001 0.002 0.003 0.004 0.005 0.006
Chlamydiae/Verrucomicrobia group         0.063 0.052 0.068 0.077 0.079 0.006 0.003
Chloroflexi <phylum>                     0.006 0.021 0.014 0.009 0.006 0.032 0.015
Chrysiogenetes <phylum>                  0.000 0.000 0.000 0.000 0.000 0.000 0.000
Cyanobacteria                            0.003 0.058 0.003 0.019 0.003 0.000 0.000
Deferribacteres <phylum>                 0.000 0.000 0.000 0.000 0.000 0.000 0.000
Deinococcus-Thermus                      0.000 0.000 0.000 0.000 0.000 0.003 0.000
Dictyoglomi                              0.000 0.000 0.000 0.000 0.000 0.000 0.001
Elusimicrobia                            0.001 0.001 0.001 0.001 0.001 0.000 0.000
environmental samples <Bacteria>         0.642 0.517 0.507 0.518 0.531 0.432 0.410
Fibrobacteres/Acidobacteria group        0.088 0.087 0.107 0.119 0.101 0.038 0.030
Firmicutes                               0.010 0.010 0.008 0.006 0.004 0.028 0.011
Fusobacteria                             0.000 0.000 0.000 0.000 0.000 0.000 0.000
Gemmatimonadetes                         0.010 0.013 0.012 0.011 0.007 0.001 0.000
Nitrospirae                              0.002 0.004 0.009 0.005 0.011 0.000 0.000
Planctomycetes                           0.002 0.001 0.003 0.002 0.002 0.002 0.001
Proteobacteria                           0.073 0.129 0.173 0.133 0.184 0.217 0.409
Spirochaetes                             0.000 0.000 0.000 0.000 0.000 0.000 0.000
Synergistetes                            0.000 0.000 0.000 0.000 0.000 0.000 0.000
Tenericutes                              0.000 0.000 0.000 0.000 0.000 0.000 0.000
Thermodesulfobacteria <phylum>           0.000 0.000 0.000 0.000 0.000 0.000 0.001
Thermotogae <phylum>                     0.000 0.000 0.000 0.000 0.000 0.000 0.000
unclassified Bacteria                    0.001 0.002 0.001 0.001 0.002 0.003 0.004
Alveolata                                0.000 0.000 0.000 0.000 0.000 0.000 0.000
Amoebozoa                                0.000 0.000 0.000 0.000 0.000 0.000 0.000
environmental samples <Eukaryotae>       0.000 0.000 0.000 0.000 0.000 0.000 0.000
Euglenozoa                               0.000 0.000 0.000 0.000 0.000 0.000 0.000
Glaucocystophyceae                       0.000 0.000 0.000 0.000 0.000 0.000 0.000
Haptophyceae                             0.000 0.000 0.000 0.000 0.000 0.000 0.000
Opisthokonta                             0.000 0.000 0.000 0.000 0.000 0.000 0.000
Parabasalia                              0.000 0.000 0.000 0.000 0.000 0.000 0.000
Rhodophyta                               0.000 0.000 0.000 0.000 0.000 0.000 0.000
stramenopiles                            0.000 0.004 0.001 0.004 0.001 0.000 0.000
Viridiplantae                            0.002 0.000 0.000 0.000 0.000 0.004 0.002
vectors                                  0.000 0.000 0.000 0.000 0.000 0.000 0.000
prokaryotic environmental samples        0.000 0.000 0.000 0.000 0.000 0.000 0.000
uncultured marine microorganism          0.000 0.000 0.000 0.000 0.000 0.000 0.000
uncultured microorganism                 0.000 0.000 0.000 0.000 0.000 0.000 0.000
uncultured organism                      0.001 0.000 0.000 0.000 0.000 0.000 0.000
unidentified microorganism               0.000 0.000 0.000 0.000 0.000 0.000 0.000
ecological metagenomes                   0.000 0.000 0.000 0.000 0.000 0.000 0.000

> tP <- as.table(t(P))

> tP
                       environmental samples <Archaea> Actinobacteria <phylum> Aquificae <phylum>
Z.control.t1                                     0.000                   0.085              0.000
Z.control.t2                                     0.000                   0.099              0.000
Z.G.t1                                           0.000                   0.103              0.000
Z.G.t2                                           0.000                   0.121              0.000
Z.PG.t1                                          0.000                   0.081              0.000
Z.PG.t2                                          0.000                   0.114              0.000
Z.MSG.t1                                         0.000                   0.082              0.000
Z.MSG.t2                                         0.000                   0.100              0.000
Z.ATG.t1                                         0.000                   0.082              0.000
Z.ATG.t2                                         0.000                   0.102              0.000
Z.AIM.t1                                         0.000                   0.073              0.000
Z.AIM.t2                                         0.000                   0.091              0.000
FMG1                                             0.000                   0.116              0.003
FUG1                                             0.000                   0.235              0.001
T.sample2.t1                                     0.000                   0.375              0.000
T.sample2.T2                                     0.000                   0.425              0.000
T.sample3.t1                                     0.000                   0.150              0.000
T.sample3.t2                                     0.000                   0.216              0.000
T.sample6.t1                                     0.000                   0.270              0.000
T.sample6.t2                                     0.000                   0.377              0.000
S.control.t1.2010                                0.000                   0.142              0.000
S.control.t1.2011                                0.000                   0.167              0.000
S.control.t2.2010                                0.000                   0.082              0.000
S.control.t3.2010                                0.000                   0.131              0.000
S.conventional.t1.2010                           0.000                   0.176              0.000
S.conventional.t1.2011                           0.000                   0.074              0.000
S.conventional.t2.2010                           0.000                   0.067              0.000
.conventional.t3.2010                            0.000                   0.090              0.000
S.G.t1.2011                                      0.000                   0.140              0.000
S.G.t1.2010                                      0.000                   0.131              0.000
S.G.t2.2010                                      0.000                   0.057              0.000
S.G.t3.2010                                      0.000                   0.090              0.000
SF1                                              0.001                   0.097              0.000
SF2                                              0.004                   0.084              0.000
SF3                                              0.001                   0.088              0.000
SF4                                              0.002                   0.062              0.000
UPG1                                             0.000                   0.222              0.005
UPG3                                             0.000                   0.107              0.000
                       Armatimonadetes Bacteroidetes/Chlorobi group Chlamydiae/Verrucomicrobia group
Z.control.t1                     0.000                        0.001                            0.056
Z.control.t2                     0.000                        0.001                            0.061
Z.G.t1                           0.000                        0.001                            0.068
Z.G.t2                           0.000                        0.001                            0.076
Z.PG.t1                          0.000                        0.001                            0.066
Z.PG.t2                          0.000                        0.001                            0.074
Z.MSG.t1                         0.000                        0.001                            0.064
Z.MSG.t2                         0.000                        0.001                            0.079
Z.ATG.t1                         0.000                        0.001                            0.071
Z.ATG.t2                         0.000                        0.001                            0.086
Z.AIM.t1                         0.000                        0.001                            0.073
Z.AIM.t2                         0.000                        0.001                            0.086
FMG1                             0.000                        0.002                            0.002
FUG1                             0.000                        0.004                            0.003
T.sample2.t1                     0.000                        0.004                            0.050
T.sample2.T2                     0.000                        0.003                            0.030
T.sample3.t1                     0.000                        0.005                            0.025
T.sample3.t2                     0.000                        0.010                            0.047
T.sample6.t1                     0.000                        0.003                            0.037
T.sample6.t2                     0.000                        0.004                            0.042
S.control.t1.2010                0.000                        0.008                            0.046
S.control.t1.2011                0.000                        0.007                            0.070
S.control.t2.2010                0.000                        0.003                            0.046
S.control.t3.2010                0.000                        0.003                            0.046
S.conventional.t1.2010           0.000                        0.004                            0.051
S.conventional.t1.2011           0.000                        0.008                            0.124
S.conventional.t2.2010           0.000                        0.004                            0.061
.conventional.t3.2010            0.000                        0.006                            0.063
S.G.t1.2011                      0.000                        0.009                            0.059
S.G.t1.2010                      0.000                        0.003                            0.046
S.G.t2.2010                      0.000                        0.004                            0.064
S.G.t3.2010                      0.000                        0.006                            0.063
SF1                              0.000                        0.001                            0.052
SF2                              0.000                        0.002                            0.068
SF3                              0.000                        0.003                            0.077
SF4                              0.000                        0.004                            0.079
UPG1                             0.000                        0.005                            0.006
UPG3                             0.000                        0.006                            0.003
                       Chloroflexi <phylum> Chrysiogenetes <phylum> Cyanobacteria
Z.control.t1                          0.006                   0.000         0.002
Z.control.t2                          0.006                   0.000         0.001
Z.G.t1                                0.005                   0.000         0.001
Z.G.t2                                0.007                   0.000         0.001
Z.PG.t1                               0.007                   0.000         0.001
Z.PG.t2                               0.008                   0.000         0.002
Z.MSG.t1                              0.005                   0.000         0.001
Z.MSG.t2                              0.006                   0.000         0.001
Z.ATG.t1                              0.006                   0.000         0.002
Z.ATG.t2                              0.010                   0.000         0.001
Z.AIM.t1                              0.006                   0.000         0.001
Z.AIM.t2                              0.007                   0.000         0.001
FMG1                                  0.023                   0.000         0.001
FUG1                                  0.015                   0.000         0.001
T.sample2.t1                          0.031                   0.000         0.005
T.sample2.T2                          0.044                   0.000         0.004
T.sample3.t1                          0.015                   0.000         0.001
T.sample3.t2                          0.035                   0.000         0.001
T.sample6.t1                          0.019                   0.000         0.002
T.sample6.t2                          0.038                   0.000         0.001
S.control.t1.2010                     0.009                   0.000         0.004
S.control.t1.2011                     0.041                   0.000         0.001
S.control.t2.2010                     0.003                   0.000         0.003
S.control.t3.2010                     0.008                   0.000         0.000
S.conventional.t1.2010                0.003                   0.000         0.004
S.conventional.t1.2011                0.019                   0.000         0.001
S.conventional.t2.2010                0.007                   0.000         0.001
.conventional.t3.2010                 0.006                   0.000         0.003
S.G.t1.2011                           0.114                   0.000         0.001
S.G.t1.2010                           0.008                   0.000         0.000
S.G.t2.2010                           0.006                   0.000         0.001
S.G.t3.2010                           0.006                   0.000         0.003
SF1                                   0.021                   0.000         0.058
SF2                                   0.014                   0.000         0.003
SF3                                   0.009                   0.000         0.019
SF4                                   0.006                   0.000         0.003
UPG1                                  0.032                   0.000         0.000
UPG3                                  0.015                   0.000         0.000
                       Deferribacteres <phylum> Deinococcus-Thermus Dictyoglomi Elusimicrobia
Z.control.t1                              0.000               0.000       0.000         0.001
Z.control.t2                              0.000               0.000       0.000         0.000
Z.G.t1                                    0.000               0.001       0.000         0.000
Z.G.t2                                    0.000               0.000       0.000         0.000
Z.PG.t1                                   0.000               0.000       0.000         0.000
Z.PG.t2                                   0.000               0.000       0.000         0.000
Z.MSG.t1                                  0.000               0.000       0.000         0.000
Z.MSG.t2                                  0.000               0.000       0.000         0.000
Z.ATG.t1                                  0.000               0.000       0.000         0.000
Z.ATG.t2                                  0.000               0.000       0.000         0.000
Z.AIM.t1                                  0.000               0.000       0.000         0.001
Z.AIM.t2                                  0.000               0.000       0.000         0.000
FMG1                                      0.000               0.000       0.000         0.000
FUG1                                      0.000               0.000       0.000         0.000
T.sample2.t1                              0.000               0.003       0.000         0.000
T.sample2.T2                              0.000               0.002       0.000         0.000
T.sample3.t1                              0.000               0.002       0.000         0.000
T.sample3.t2                              0.000               0.001       0.000         0.000
T.sample6.t1                              0.000               0.003       0.000         0.000
T.sample6.t2                              0.001               0.003       0.000         0.000
S.control.t1.2010                         0.000               0.001       0.000         0.000
S.control.t1.2011                         0.000               0.001       0.000         0.000
S.control.t2.2010                         0.000               0.000       0.000         0.000
S.control.t3.2010                         0.000               0.000       0.000         0.002
S.conventional.t1.2010                    0.000               0.000       0.000         0.000
S.conventional.t1.2011                    0.000               0.001       0.000         0.000
S.conventional.t2.2010                    0.000               0.001       0.000         0.000
.conventional.t3.2010                     0.000               0.000       0.000         0.001
S.G.t1.2011                               0.000               0.000       0.000         0.000
S.G.t1.2010                               0.000               0.000       0.000         0.002
S.G.t2.2010                               0.000               0.000       0.000         0.001
S.G.t3.2010                               0.000               0.000       0.000         0.001
SF1                                       0.000               0.000       0.000         0.001
SF2                                       0.000               0.000       0.000         0.001
SF3                                       0.000               0.000       0.000         0.001
SF4                                       0.000               0.000       0.000         0.001
UPG1                                      0.000               0.003       0.000         0.000
UPG3                                      0.000               0.000       0.001         0.000
                       environmental samples <Bacteria> Fibrobacteres/Acidobacteria group Firmicutes
Z.control.t1                                      0.641                             0.048      0.012
Z.control.t2                                      0.616                             0.045      0.007
Z.G.t1                                            0.640                             0.046      0.006
Z.G.t2                                            0.608                             0.037      0.009
Z.PG.t1                                           0.631                             0.044      0.005
Z.PG.t2                                           0.579                             0.035      0.016
Z.MSG.t1                                          0.609                             0.039      0.006
Z.MSG.t2                                          0.602                             0.046      0.005
Z.ATG.t1                                          0.624                             0.050      0.007
Z.ATG.t2                                          0.616                             0.045      0.017
Z.AIM.t1                                          0.659                             0.053      0.004
Z.AIM.t2                                          0.604                             0.037      0.008
FMG1                                              0.556                             0.041      0.026
FUG1                                              0.502                             0.051      0.010
T.sample2.t1                                      0.032                             0.126      0.021
T.sample2.T2                                      0.029                             0.069      0.047
T.sample3.t1                                      0.015                             0.055      0.057
T.sample3.t2                                      0.023                             0.120      0.025
T.sample6.t1                                      0.022                             0.088      0.049
T.sample6.t2                                      0.039                             0.090      0.041
S.control.t1.2010                                 0.613                             0.077      0.019
S.control.t1.2011                                 0.024                             0.277      0.024
S.control.t2.2010                                 0.665                             0.059      0.007
S.control.t3.2010                                 0.639                             0.059      0.016
S.conventional.t1.2010                            0.540                             0.068      0.013
S.conventional.t1.2011                            0.032                             0.317      0.009
S.conventional.t2.2010                            0.651                             0.062      0.028
.conventional.t3.2010                             0.642                             0.088      0.010
S.G.t1.2011                                       0.020                             0.199      0.100
S.G.t1.2010                                       0.639                             0.059      0.016
S.G.t2.2010                                       0.666                             0.068      0.009
S.G.t3.2010                                       0.642                             0.088      0.010
SF1                                               0.517                             0.087      0.010
SF2                                               0.507                             0.107      0.008
SF3                                               0.518                             0.119      0.006
SF4                                               0.531                             0.101      0.004
UPG1                                              0.432                             0.038      0.028
UPG3                                              0.410                             0.030      0.011
                       Fusobacteria Gemmatimonadetes Nitrospirae Planctomycetes Proteobacteria
Z.control.t1                  0.000            0.014       0.005          0.002          0.119
Z.control.t2                  0.000            0.011       0.007          0.002          0.138
Z.G.t1                        0.000            0.011       0.008          0.002          0.101
Z.G.t2                        0.000            0.013       0.006          0.002          0.110
Z.PG.t1                       0.000            0.012       0.003          0.002          0.138
Z.PG.t2                       0.000            0.012       0.006          0.002          0.144
Z.MSG.t1                      0.000            0.011       0.008          0.002          0.165
Z.MSG.t2                      0.000            0.009       0.011          0.002          0.131
Z.ATG.t1                      0.000            0.010       0.005          0.003          0.130
Z.ATG.t2                      0.000            0.011       0.007          0.002          0.096
Z.AIM.t1                      0.000            0.011       0.006          0.001          0.104
Z.AIM.t2                      0.000            0.009       0.008          0.002          0.139
FMG1                          0.000            0.001       0.000          0.004          0.221
FUG1                          0.000            0.000       0.000          0.003          0.165
T.sample2.t1                  0.000            0.050       0.005          0.005          0.274
T.sample2.T2                  0.000            0.041       0.008          0.002          0.285
T.sample3.t1                  0.001            0.025       0.008          0.004          0.625
T.sample3.t2                  0.002            0.081       0.011          0.007          0.411
T.sample6.t1                  0.000            0.052       0.007          0.003          0.427
T.sample6.t2                  0.000            0.064       0.009          0.008          0.272
S.control.t1.2010             0.000            0.001       0.000          0.000          0.067
S.control.t1.2011             0.000            0.078       0.024          0.004          0.277
S.control.t2.2010             0.000            0.016       0.003          0.002          0.106
S.control.t3.2010             0.000            0.003       0.001          0.001          0.085
S.conventional.t1.2010        0.000            0.009       0.004          0.000          0.120
S.conventional.t1.2011        0.000            0.056       0.038          0.009          0.305
S.conventional.t2.2010        0.000            0.014       0.002          0.000          0.094
.conventional.t3.2010         0.000            0.010       0.002          0.002          0.073
S.G.t1.2011                   0.000            0.075       0.025          0.003          0.251
S.G.t1.2010                   0.000            0.003       0.001          0.001          0.085
S.G.t2.2010                   0.000            0.014       0.003          0.002          0.097
S.G.t3.2010                   0.000            0.010       0.002          0.002          0.073
SF1                           0.000            0.013       0.004          0.001          0.129
SF2                           0.000            0.012       0.009          0.003          0.173
SF3                           0.000            0.011       0.005          0.002          0.133
SF4                           0.000            0.007       0.011          0.002          0.184
UPG1                          0.000            0.001       0.000          0.002          0.217
UPG3                          0.000            0.000       0.000          0.001          0.409
                       Spirochaetes Synergistetes Tenericutes Thermodesulfobacteria <phylum>
Z.control.t1                  0.000         0.000       0.000                          0.000
Z.control.t2                  0.000         0.000       0.000                          0.000
Z.G.t1                        0.000         0.000       0.000                          0.000
Z.G.t2                        0.000         0.000       0.000                          0.000
Z.PG.t1                       0.000         0.000       0.000                          0.000
Z.PG.t2                       0.000         0.000       0.000                          0.000
Z.MSG.t1                      0.000         0.000       0.000                          0.000
Z.MSG.t2                      0.000         0.000       0.000                          0.000
Z.ATG.t1                      0.000         0.000       0.000                          0.000
Z.ATG.t2                      0.000         0.000       0.000                          0.000
Z.AIM.t1                      0.000         0.000       0.000                          0.000
Z.AIM.t2                      0.000         0.000       0.000                          0.000
FMG1                          0.000         0.000       0.000                          0.000
FUG1                          0.000         0.000       0.000                          0.000
T.sample2.t1                  0.000         0.000       0.000                          0.000
T.sample2.T2                  0.000         0.000       0.000                          0.000
T.sample3.t1                  0.000         0.000       0.000                          0.000
T.sample3.t2                  0.000         0.000       0.000                          0.001
T.sample6.t1                  0.000         0.000       0.000                          0.000
T.sample6.t2                  0.001         0.000       0.000                          0.000
S.control.t1.2010             0.000         0.000       0.000                          0.000
S.control.t1.2011             0.000         0.000       0.000                          0.000
S.control.t2.2010             0.000         0.000       0.000                          0.000
S.control.t3.2010             0.000         0.000       0.001                          0.000
S.conventional.t1.2010        0.000         0.000       0.000                          0.000
S.conventional.t1.2011        0.000         0.000       0.000                          0.000
S.conventional.t2.2010        0.000         0.000       0.000                          0.000
.conventional.t3.2010         0.000         0.000       0.000                          0.000
S.G.t1.2011                   0.000         0.000       0.000                          0.000
S.G.t1.2010                   0.000         0.000       0.001                          0.000
S.G.t2.2010                   0.000         0.000       0.000                          0.000
S.G.t3.2010                   0.000         0.000       0.000                          0.000
SF1                           0.000         0.000       0.000                          0.000
SF2                           0.000         0.000       0.000                          0.000
SF3                           0.000         0.000       0.000                          0.000
SF4                           0.000         0.000       0.000                          0.000
UPG1                          0.000         0.000       0.000                          0.000
UPG3                          0.000         0.000       0.000                          0.001
                       Thermotogae <phylum> unclassified Bacteria Alveolata Amoebozoa
Z.control.t1                          0.000                 0.005     0.000     0.000
Z.control.t2                          0.000                 0.004     0.000     0.000
Z.G.t1                                0.000                 0.004     0.000     0.000
Z.G.t2                                0.000                 0.004     0.000     0.000
Z.PG.t1                               0.000                 0.004     0.000     0.000
Z.PG.t2                               0.000                 0.005     0.000     0.000
Z.MSG.t1                              0.000                 0.004     0.000     0.000
Z.MSG.t2                              0.000                 0.004     0.000     0.000
Z.ATG.t1                              0.000                 0.005     0.000     0.000
Z.ATG.t2                              0.000                 0.003     0.000     0.000
Z.AIM.t1                              0.000                 0.004     0.000     0.000
Z.AIM.t2                              0.000                 0.004     0.000     0.000
FMG1                                  0.000                 0.001     0.000     0.000
FUG1                                  0.000                 0.006     0.000     0.000
T.sample2.t1                          0.000                 0.005     0.000     0.000
T.sample2.T2                          0.000                 0.003     0.000     0.000
T.sample3.t1                          0.000                 0.002     0.000     0.000
T.sample3.t2                          0.000                 0.006     0.000     0.000
T.sample6.t1                          0.000                 0.004     0.000     0.000
T.sample6.t2                          0.000                 0.003     0.000     0.000
S.control.t1.2010                     0.000                 0.004     0.000     0.000
S.control.t1.2011                     0.000                 0.002     0.000     0.000
S.control.t2.2010                     0.000                 0.003     0.000     0.000
S.control.t3.2010                     0.000                 0.001     0.000     0.000
S.conventional.t1.2010                0.000                 0.003     0.000     0.000
S.conventional.t1.2011                0.000                 0.003     0.000     0.000
S.conventional.t2.2010                0.000                 0.002     0.000     0.000
.conventional.t3.2010                 0.000                 0.001     0.000     0.000
S.G.t1.2011                           0.000                 0.001     0.000     0.000
S.G.t1.2010                           0.000                 0.001     0.000     0.000
S.G.t2.2010                           0.000                 0.007     0.000     0.000
S.G.t3.2010                           0.000                 0.001     0.000     0.000
SF1                                   0.000                 0.002     0.000     0.000
SF2                                   0.000                 0.001     0.000     0.000
SF3                                   0.000                 0.001     0.000     0.000
SF4                                   0.000                 0.002     0.000     0.000
UPG1                                  0.000                 0.003     0.000     0.000
UPG3                                  0.000                 0.004     0.000     0.000
                       environmental samples <Eukaryotae> Euglenozoa Glaucocystophyceae Haptophyceae
Z.control.t1                                        0.000      0.000              0.000        0.000
Z.control.t2                                        0.000      0.000              0.000        0.000
Z.G.t1                                              0.000      0.000              0.000        0.000
Z.G.t2                                              0.000      0.000              0.000        0.000
Z.PG.t1                                             0.000      0.000              0.000        0.000
Z.PG.t2                                             0.000      0.000              0.000        0.000
Z.MSG.t1                                            0.000      0.000              0.000        0.000
Z.MSG.t2                                            0.000      0.000              0.000        0.000
Z.ATG.t1                                            0.000      0.000              0.000        0.000
Z.ATG.t2                                            0.000      0.000              0.000        0.000
Z.AIM.t1                                            0.000      0.000              0.000        0.000
Z.AIM.t2                                            0.000      0.000              0.000        0.000
FMG1                                                0.000      0.000              0.000        0.000
FUG1                                                0.000      0.000              0.000        0.000
T.sample2.t1                                        0.000      0.000              0.001        0.000
T.sample2.T2                                        0.000      0.000              0.000        0.000
T.sample3.t1                                        0.000      0.000              0.000        0.000
T.sample3.t2                                        0.000      0.000              0.000        0.000
T.sample6.t1                                        0.000      0.000              0.001        0.000
T.sample6.t2                                        0.000      0.000              0.000        0.000
S.control.t1.2010                                   0.000      0.000              0.000        0.000
S.control.t1.2011                                   0.000      0.000              0.000        0.000
S.control.t2.2010                                   0.000      0.000              0.000        0.000
S.control.t3.2010                                   0.000      0.000              0.000        0.000
S.conventional.t1.2010                              0.000      0.000              0.000        0.000
S.conventional.t1.2011                              0.000      0.000              0.000        0.000
S.conventional.t2.2010                              0.000      0.000              0.000        0.000
.conventional.t3.2010                               0.000      0.000              0.000        0.000
S.G.t1.2011                                         0.000      0.000              0.000        0.000
S.G.t1.2010                                         0.000      0.000              0.000        0.000
S.G.t2.2010                                         0.000      0.000              0.000        0.000
S.G.t3.2010                                         0.000      0.000              0.000        0.000
SF1                                                 0.000      0.000              0.000        0.000
SF2                                                 0.000      0.000              0.000        0.000
SF3                                                 0.000      0.000              0.000        0.000
SF4                                                 0.000      0.000              0.000        0.000
UPG1                                                0.000      0.000              0.000        0.000
UPG3                                                0.000      0.000              0.000        0.000
                       Opisthokonta Parabasalia Rhodophyta stramenopiles Viridiplantae vectors
Z.control.t1                  0.000       0.000      0.000         0.001         0.002   0.000
Z.control.t2                  0.000       0.000      0.000         0.000         0.000   0.000
Z.G.t1                        0.000       0.000      0.000         0.001         0.001   0.000
Z.G.t2                        0.000       0.000      0.000         0.000         0.000   0.000
Z.PG.t1                       0.000       0.000      0.000         0.001         0.001   0.000
Z.PG.t2                       0.000       0.000      0.000         0.001         0.000   0.000
Z.MSG.t1                      0.000       0.000      0.000         0.000         0.000   0.000
Z.MSG.t2                      0.000       0.000      0.000         0.000         0.000   0.000
Z.ATG.t1                      0.000       0.000      0.000         0.000         0.001   0.000
Z.ATG.t2                      0.000       0.000      0.000         0.000         0.000   0.000
Z.AIM.t1                      0.000       0.000      0.000         0.000         0.000   0.000
Z.AIM.t2                      0.000       0.000      0.000         0.001         0.000   0.000
FMG1                          0.000       0.000      0.000         0.000         0.002   0.000
FUG1                          0.000       0.000      0.000         0.000         0.003   0.000
T.sample2.t1                  0.001       0.000      0.000         0.005         0.005   0.000
T.sample2.T2                  0.002       0.001      0.000         0.001         0.006   0.000
T.sample3.t1                  0.008       0.000      0.000         0.001         0.001   0.000
T.sample3.t2                  0.001       0.000      0.000         0.000         0.002   0.000
T.sample6.t1                  0.004       0.000      0.000         0.005         0.004   0.000
T.sample6.t2                  0.005       0.000      0.000         0.000         0.002   0.000
S.control.t1.2010             0.000       0.000      0.000         0.001         0.005   0.000
S.control.t1.2011             0.000       0.000      0.000         0.001         0.001   0.000
S.control.t2.2010             0.000       0.000      0.000         0.001         0.001   0.000
S.control.t3.2010             0.000       0.000      0.000         0.001         0.003   0.000
S.conventional.t1.2010        0.000       0.000      0.000         0.000         0.003   0.000
S.conventional.t1.2011        0.000       0.000      0.000         0.000         0.001   0.000
S.conventional.t2.2010        0.000       0.000      0.000         0.001         0.004   0.000
.conventional.t3.2010         0.000       0.000      0.000         0.000         0.002   0.000
S.G.t1.2011                   0.000       0.000      0.000         0.000         0.001   0.000
S.G.t1.2010                   0.000       0.000      0.000         0.001         0.003   0.000
S.G.t2.2010                   0.000       0.000      0.000         0.000         0.000   0.000
S.G.t3.2010                   0.000       0.000      0.000         0.000         0.002   0.000
SF1                           0.000       0.000      0.000         0.004         0.000   0.000
SF2                           0.000       0.000      0.000         0.001         0.000   0.000
SF3                           0.000       0.000      0.000         0.004         0.000   0.000
SF4                           0.000       0.000      0.000         0.001         0.000   0.000
UPG1                          0.000       0.000      0.000         0.000         0.004   0.000
UPG3                          0.000       0.000      0.000         0.000         0.002   0.000
                       prokaryotic environmental samples uncultured marine microorganism
Z.control.t1                                       0.000                           0.000
Z.control.t2                                       0.000                           0.000
Z.G.t1                                             0.000                           0.000
Z.G.t2                                             0.000                           0.000
Z.PG.t1                                            0.000                           0.000
Z.PG.t2                                            0.000                           0.000
Z.MSG.t1                                           0.000                           0.000
Z.MSG.t2                                           0.000                           0.000
Z.ATG.t1                                           0.000                           0.000
Z.ATG.t2                                           0.000                           0.000
Z.AIM.t1                                           0.000                           0.000
Z.AIM.t2                                           0.000                           0.000
FMG1                                               0.000                           0.000
FUG1                                               0.000                           0.000
T.sample2.t1                                       0.000                           0.000
T.sample2.T2                                       0.000                           0.000
T.sample3.t1                                       0.000                           0.000
T.sample3.t2                                       0.000                           0.000
T.sample6.t1                                       0.000                           0.000
T.sample6.t2                                       0.000                           0.000
S.control.t1.2010                                  0.000                           0.000
S.control.t1.2011                                  0.000                           0.000
S.control.t2.2010                                  0.000                           0.000
S.control.t3.2010                                  0.000                           0.000
S.conventional.t1.2010                             0.000                           0.000
S.conventional.t1.2011                             0.000                           0.000
S.conventional.t2.2010                             0.000                           0.000
.conventional.t3.2010                              0.000                           0.000
S.G.t1.2011                                        0.000                           0.000
S.G.t1.2010                                        0.000                           0.000
S.G.t2.2010                                        0.000                           0.000
S.G.t3.2010                                        0.000                           0.000
SF1                                                0.000                           0.000
SF2                                                0.000                           0.000
SF3                                                0.000                           0.000
SF4                                                0.000                           0.000
UPG1                                               0.000                           0.000
UPG3                                               0.000                           0.000
                       uncultured microorganism uncultured organism unidentified microorganism
Z.control.t1                              0.000               0.001                      0.000
Z.control.t2                              0.000               0.002                      0.000
Z.G.t1                                    0.000               0.001                      0.000
Z.G.t2                                    0.000               0.002                      0.000
Z.PG.t1                                   0.000               0.002                      0.000
Z.PG.t2                                   0.000               0.002                      0.000
Z.MSG.t1                                  0.000               0.002                      0.000
Z.MSG.t2                                  0.000               0.002                      0.000
Z.ATG.t1                                  0.000               0.002                      0.000
Z.ATG.t2                                  0.000               0.002                      0.000
Z.AIM.t1                                  0.000               0.001                      0.000
Z.AIM.t2                                  0.000               0.002                      0.000
FMG1                                      0.000               0.000                      0.000
FUG1                                      0.000               0.000                      0.000
T.sample2.t1                              0.000               0.000                      0.000
T.sample2.T2                              0.000               0.000                      0.000
T.sample3.t1                              0.000               0.000                      0.000
T.sample3.t2                              0.000               0.000                      0.000
T.sample6.t1                              0.000               0.000                      0.000
T.sample6.t2                              0.000               0.000                      0.000
S.control.t1.2010                         0.000               0.001                      0.000
S.control.t1.2011                         0.000               0.000                      0.000
S.control.t2.2010                         0.000               0.000                      0.000
S.control.t3.2010                         0.000               0.000                      0.000
S.conventional.t1.2010                    0.000               0.001                      0.000
S.conventional.t1.2011                    0.000               0.000                      0.000
S.conventional.t2.2010                    0.000               0.001                      0.000
.conventional.t3.2010                     0.000               0.001                      0.000
S.G.t1.2011                               0.000               0.000                      0.000
S.G.t1.2010                               0.000               0.000                      0.000
S.G.t2.2010                               0.000               0.001                      0.000
S.G.t3.2010                               0.000               0.001                      0.000
SF1                                       0.000               0.000                      0.000
SF2                                       0.000               0.000                      0.000
SF3                                       0.000               0.000                      0.000
SF4                                       0.000               0.000                      0.000
UPG1                                      0.000               0.000                      0.000
UPG3                                      0.000               0.000                      0.000
                       ecological metagenomes
Z.control.t1                            0.000
Z.control.t2                            0.000
Z.G.t1                                  0.000
Z.G.t2                                  0.000
Z.PG.t1                                 0.000
Z.PG.t2                                 0.000
Z.MSG.t1                                0.000
Z.MSG.t2                                0.000
Z.ATG.t1                                0.000
Z.ATG.t2                                0.000
Z.AIM.t1                                0.000
Z.AIM.t2                                0.000
FMG1                                    0.000
FUG1                                    0.000
T.sample2.t1                            0.000
T.sample2.T2                            0.000
T.sample3.t1                            0.000
T.sample3.t2                            0.000
T.sample6.t1                            0.000
T.sample6.t2                            0.000
S.control.t1.2010                       0.000
S.control.t1.2011                       0.000
S.control.t2.2010                       0.000
S.control.t3.2010                       0.001
S.conventional.t1.2010                  0.000
S.conventional.t1.2011                  0.000
S.conventional.t2.2010                  0.000
.conventional.t3.2010                   0.000
S.G.t1.2011                             0.000
S.G.t1.2010                             0.001
S.G.t2.2010                             0.000
S.G.t3.2010                             0.000
SF1                                     0.000
SF2                                     0.000
SF3                                     0.000
SF4                                     0.000
UPG1                                    0.000
UPG3                                    0.000

> Pr <- cca(tP ~ Time+Control, data=tt)

> Pr
Call: cca(formula = tP ~ Time + Control, data = tt)

              Inertia Proportion Rank
Total         0.45712    1.00000     
Constrained   0.02886    0.06313    2
Unconstrained 0.42826    0.93687   27
Inertia is mean squared contingency coefficient 
15 species (variables) deleted due to missingness

Eigenvalues for constrained axes:
    CCA1     CCA2 
0.022187 0.006673 

Eigenvalues for unconstrained axes:
     CA1      CA2      CA3      CA4      CA5      CA6      CA7      CA8 
0.259743 0.057782 0.038371 0.021879 0.019764 0.008813 0.004887 0.003855 
(Showed only 8 of all 27 unconstrained eigenvalues)


> plot(Pr)

> summary(Pr)

Call:
cca(formula = tP ~ Time + Control, data = tt) 

Partitioning of mean squared contingency coefficient:
              Inertia Proportion
Total         0.45712    1.00000
Constrained   0.02886    0.06313
Unconstrained 0.42826    0.93687

Eigenvalues, and their contribution to the mean squared contingency coefficient 

Importance of components:
                         CCA1     CCA2    CA1     CA2     CA3     CA4     CA5      CA6      CA7
Eigenvalue            0.02219 0.006673 0.2597 0.05778 0.03837 0.02188 0.01976 0.008813 0.004887
Proportion Explained  0.04854 0.014600 0.5682 0.12640 0.08394 0.04786 0.04324 0.019280 0.010690
Cumulative Proportion 0.04854 0.063130 0.6313 0.75776 0.84170 0.88956 0.93280 0.952080 0.962770
                           CA8      CA9     CA10    CA11     CA12     CA13      CA14      CA15
Eigenvalue            0.003855 0.002962 0.002192 0.00197 0.001669 0.001484 0.0007831 0.0005926
Proportion Explained  0.008430 0.006480 0.004800 0.00431 0.003650 0.003250 0.0017100 0.0013000
Cumulative Proportion 0.971200 0.977680 0.982480 0.98679 0.990440 0.993680 0.9954000 0.9966900
                           CA16    CA17      CA18      CA19      CA20      CA21      CA22      CA23
Eigenvalue            0.0003421 0.00033 0.0002535 0.0001684 0.0001395 0.0001165 6.466e-05 4.422e-05
Proportion Explained  0.0007500 0.00072 0.0005500 0.0003700 0.0003100 0.0002500 1.400e-04 1.000e-04
Cumulative Proportion 0.9974400 0.99816 0.9987200 0.9990900 0.9993900 0.9996500 9.998e-01 9.999e-01
                           CA24      CA25      CA26      CA27
Eigenvalue            3.081e-05 1.241e-05 8.594e-06 9.362e-07
Proportion Explained  7.000e-05 3.000e-05 2.000e-05 0.000e+00
Cumulative Proportion 1.000e+00 1.000e+00 1.000e+00 1.000e+00

Accumulated constrained eigenvalues
Importance of components:
                         CCA1     CCA2
Eigenvalue            0.02219 0.006673
Proportion Explained  0.76877 0.231230
Cumulative Proportion 0.76877 1.000000

Scaling 2 for species and site scores
* Species are scaled proportional to eigenvalues
* Sites are unscaled: weighted dispersion equal on all dimensions


Species scores

                                      CCA1      CCA2      CA1      CA2       CA3       CA4
environmental samples <Archaea>   -1.79916 -0.128308  0.12874  0.23292 -0.351316  0.528367
Actinobacteria <phylum>            0.16927  0.003078  0.40322 -0.32182  0.311161 -0.016424
Aquificae <phylum>                 0.85324 -0.386858 -0.24886 -1.15227  0.036075 -0.426541
Bacteroidetes/Chlorobi group       0.01555  0.045799  0.41978  0.20625  0.003424 -0.109047
Chlamydiae/Verrucomicrobia group  -0.06462  0.026937 -0.07216  0.34974  0.027276  0.031946
Chloroflexi <phylum>               0.23175 -0.130176  0.79925  0.18741  0.358888 -0.032227
Cyanobacteria                     -0.70250 -0.777638 -0.05114 -0.10490  0.215896  2.397340
Deferribacteres <phylum>           0.26350  0.823296  1.74415 -1.03303  1.878972 -0.149453
Deinococcus-Thermus                0.50489 -0.143325  1.07785 -0.62402  0.272190 -0.076994
Dictyoglomi                       -0.32625  2.033449  0.52252 -1.06411 -2.247275  0.262920
Elusimicrobia                     -0.73375  0.078172 -0.45383  0.11156  0.159813  0.206282
environmental samples <Bacteria>  -0.12172  0.037422 -0.52431 -0.01151 -0.008050 -0.013188
Fibrobacteres/Acidobacteria group -0.05744 -0.172413  0.46098  0.53414  0.077608  0.008516
Firmicutes                         0.29046 -0.061792  0.65911 -0.08344  0.099049 -0.113485
Fusobacteria                       0.46008  0.419911  1.79732 -0.39612 -1.693551  0.087133
Gemmatimonadetes                   0.18603 -0.119623  0.93236  0.35090  0.198476 -0.047013
Nitrospirae                        0.07030 -0.145557  0.59214  0.79926 -0.052089 -0.069356
Planctomycetes                     0.16651  0.006871  0.49153  0.19960 -0.028839 -0.035075
Proteobacteria                     0.14864  0.024790  0.51910 -0.13378 -0.322631  0.009063
Spirochaetes                       0.26350  0.823296  1.74415 -1.03303  1.878972 -0.149453
Tenericutes                       -0.62039  0.044955 -0.58876 -0.35443  0.580701 -0.707260
Thermodesulfobacteria <phylum>    -0.03138  1.428372  1.18619 -0.46729 -1.454046  0.178117
unclassified Bacteria              0.15262 -0.011499 -0.04986 -0.08266 -0.024006 -0.046480
Glaucocystophyceae                 0.85324 -0.386858  1.51398 -0.95941  0.490702  0.291870
Opisthokonta                       0.62858  0.074153  1.68515 -1.20462 -0.862869  0.059977
Parabasalia                        0.26350  0.823296  1.73834 -1.72274  2.144983  0.172436
stramenopiles                     -0.28984 -0.397685  0.41676 -0.32898  0.142024  0.728719
Viridiplantae                      0.21622 -0.083074  0.28550 -0.46909  0.400427 -0.187224
uncultured organism                0.22003  0.144471 -0.73046  0.16554 -0.029242 -0.114611
ecological metagenomes            -0.62039  0.044955 -0.58876 -0.35443  0.580701 -0.707260


Site scores (weighted averages of species scores)

                           CCA1    CCA2      CA1      CA2       CA3       CA4
Z.control.t1           -2.03302  2.1875 -0.65344 -0.47879 -0.352316 -1.094308
Z.control.t2           -1.69353  2.4933 -0.34695 -0.48828 -0.304086 -1.007113
Z.G.t1                 -2.07638  2.3865 -1.00433  0.19953  0.065412 -0.123850
Z.G.t2                 -1.64707  2.5775 -0.68015  0.12609  0.305523  0.031067
Z.PG.t1                -1.95041  2.6141 -0.96125  0.16614 -0.407788 -0.076294
Z.PG.t2                -1.24056  2.3273 -0.54649  0.04002 -0.006061  0.170406
Z.MSG.t1               -1.61913  2.7233 -0.86806  0.11304 -0.676106 -0.098179
Z.MSG.t2               -1.74303  2.4056 -0.65835  0.34473 -0.067687  0.082666
Z.ATG.t1               -1.98702  2.3460 -0.95301  0.28162 -0.331883 -0.004837
Z.ATG.t2               -1.86087  2.2730 -0.71622  0.39891  0.328015  0.010358
Z.AIM.t1               -2.50918  2.4815 -1.09099  0.45306 -0.199052 -0.096984
Z.AIM.t2               -1.73726  2.6593 -0.67218  0.28668 -0.196544  0.124288
FMG1                   -0.06609  1.9365 -0.51232 -0.76199 -0.695380 -0.308861
FUG1                    0.39424  1.6557 -0.37831 -1.16689  0.659145 -0.275085
T.sample2.t1            5.12825 -4.5270  1.43628 -0.81288  1.665910  0.454846
T.sample2.T2            6.22888 -2.9217  1.73834 -1.72274  2.144983  0.172436
T.sample3.t1            6.47717 -0.3328  1.69224 -1.44741 -3.759019  0.074771
T.sample3.t2            5.41440 -3.5078  1.84987  0.12953 -0.660817  0.093314
T.sample6.t1            5.94501 -2.8413  1.59168 -1.10595 -0.684507  0.128894
T.sample6.t2            5.93307 -3.0902  1.74415 -1.03303  1.878972 -0.149453
S.control.t1.2010      -1.84169  1.0411 -0.57473 -0.63260  0.640084 -0.991434
S.control.t1.2011       3.58980 -8.7473  1.87171  1.80026  0.239180 -1.056302
S.control.t2.2010      -2.39302  1.9423 -0.49623 -0.33995 -0.134559 -0.800713
S.control.t3.2010      -1.98938  2.1987 -0.20150 -0.61989  0.651794 -1.054458
S.conventional.t1.2010 -0.91557  1.1182 -0.61537 -0.21502  0.575454  0.129017
S.conventional.t1.2011  2.25820 -8.7474  1.36240  3.64728 -0.848131  0.236350
S.conventional.t2.2010 -2.16169  1.7830 -0.77510  0.47397  0.148386 -0.066907
.conventional.t3.2010  -2.54634  1.1614 -0.55645  0.75583  0.631394  0.414969
S.G.t1.2011             5.18513 -8.9173  1.73725  2.02489  1.101571 -0.570008
S.G.t1.2010            -1.98938  2.1987 -0.97602 -0.08898  0.509608 -0.360062
S.G.t2.2010            -2.61280  2.0404 -0.86318  0.68203 -0.059568  0.036412
S.G.t3.2010            -2.54634  1.1614 -0.78361  0.69370  0.473909  0.233875
SF1                    -3.12382 -6.4503 -0.26685 -0.27609  0.194561  5.281118
SF2                    -1.51567 -0.1839  0.07357  0.22607 -0.502956 -0.537483
SF3                    -2.28186 -2.3076  0.18998  0.38921  0.130843  1.450457
SF4                    -1.76200  0.4699  0.40628  0.42299 -0.562052 -0.177353
UPG1                    1.71307  1.1014 -0.06490 -1.38352  0.350335 -0.527440
UPG3                    1.56410  3.2396  0.52252 -1.06411 -2.247275  0.262920


Site constraints (linear combinations of constraining variables)

                          CCA1    CCA2      CA1      CA2       CA3       CA4
Z.control.t1           -0.9145 -1.9435 -0.65344 -0.47879 -0.352316 -1.094308
Z.control.t2           -1.5043 -0.7334 -0.34695 -0.48828 -0.304086 -1.007113
Z.G.t1                  0.8532 -0.3869 -1.00433  0.19953  0.065412 -0.123850
Z.G.t2                  0.2635  0.8233 -0.68015  0.12609  0.305523  0.031067
Z.PG.t1                 0.8532 -0.3869 -0.96125  0.16614 -0.407788 -0.076294
Z.PG.t2                 0.2635  0.8233 -0.54649  0.04002 -0.006061  0.170406
Z.MSG.t1                0.8532 -0.3869 -0.86806  0.11304 -0.676106 -0.098179
Z.MSG.t2                0.2635  0.8233 -0.65835  0.34473 -0.067687  0.082666
Z.ATG.t1                0.8532 -0.3869 -0.95301  0.28162 -0.331883 -0.004837
Z.ATG.t2                0.2635  0.8233 -0.71622  0.39891  0.328015  0.010358
Z.AIM.t1                0.8532 -0.3869 -1.09099  0.45306 -0.199052 -0.096984
Z.AIM.t2                0.2635  0.8233 -0.67218  0.28668 -0.196544  0.124288
FMG1                    0.8532 -0.3869 -0.51232 -0.76199 -0.695380 -0.308861
FUG1                    0.8532 -0.3869 -0.37831 -1.16689  0.659145 -0.275085
T.sample2.t1            0.8532 -0.3869  1.43628 -0.81288  1.665910  0.454846
T.sample2.T2            0.2635  0.8233  1.73834 -1.72274  2.144983  0.172436
T.sample3.t1            0.8532 -0.3869  1.69224 -1.44741 -3.759019  0.074771
T.sample3.t2            0.2635  0.8233  1.84987  0.12953 -0.660817  0.093314
T.sample6.t1            0.8532 -0.3869  1.59168 -1.10595 -0.684507  0.128894
T.sample6.t2            0.2635  0.8233  1.74415 -1.03303  1.878972 -0.149453
S.control.t1.2010      -0.9145 -1.9435 -0.57473 -0.63260  0.640084 -0.991434
S.control.t1.2011      -0.9145 -1.9435  1.87171  1.80026  0.239180 -1.056302
S.control.t2.2010      -1.5043 -0.7334 -0.49623 -0.33995 -0.134559 -0.800713
S.control.t3.2010      -2.0940  0.4768 -0.20150 -0.61989  0.651794 -1.054458
S.conventional.t1.2010  0.8532 -0.3869 -0.61537 -0.21502  0.575454  0.129017
S.conventional.t1.2011  0.8532 -0.3869  1.36240  3.64728 -0.848131  0.236350
S.conventional.t2.2010  0.2635  0.8233 -0.77510  0.47397  0.148386 -0.066907
.conventional.t3.2010  -0.3262  2.0334 -0.55645  0.75583  0.631394  0.414969
S.G.t1.2011             0.8532 -0.3869  1.73725  2.02489  1.101571 -0.570008
S.G.t1.2010             0.8532 -0.3869 -0.97602 -0.08898  0.509608 -0.360062
S.G.t2.2010             0.2635  0.8233 -0.86318  0.68203 -0.059568  0.036412
S.G.t3.2010             0.2635  0.8233 -0.78361  0.69370  0.473909  0.233875
SF1                    -0.9145 -1.9435 -0.26685 -0.27609  0.194561  5.281118
SF2                    -1.5043 -0.7334  0.07357  0.22607 -0.502956 -0.537483
SF3                    -2.0940  0.4768  0.18998  0.38921  0.130843  1.450457
SF4                    -2.6838  1.6869  0.40628  0.42299 -0.562052 -0.177353
UPG1                    0.8532 -0.3869 -0.06490 -1.38352  0.350335 -0.527440
UPG3                   -0.3262  2.0334  0.52252 -1.06411 -2.247275  0.262920


Biplot scores for constraining variables

           CCA1    CCA2 CA1 CA2 CA3 CA4
Time    -0.6609  0.7505   0   0   0   0
Control -0.8989 -0.4381   0   0   0   0


> Pcca <- cca(tP, tt)

> Pcca
Call: cca(X = tP, Y = tt)

              Inertia Proportion Rank
Total          0.4571     1.0000     
Constrained    0.2328     0.5094    9
Unconstrained  0.2243     0.4906   26
Inertia is mean squared contingency coefficient 
15 species (variables) deleted due to missingness

Eigenvalues for constrained axes:
     CCA1      CCA2      CCA3      CCA4      CCA5      CCA6      CCA7      CCA8      CCA9 
1.921e-01 2.388e-02 8.026e-03 4.666e-03 2.734e-03 1.121e-03 1.646e-04 6.526e-05 5.298e-05 

Eigenvalues for unconstrained axes:
     CA1      CA2      CA3      CA4      CA5      CA6      CA7      CA8 
0.122624 0.035999 0.021749 0.018183 0.007054 0.003893 0.003373 0.002579 
(Showed only 8 of all 26 unconstrained eigenvalues)


> plot(Pcca)

> dev.copy(png, "PhylumCCA.png")
png 
  3 

> dev.off()
X11cairo 
       2 

> summary(Pcca)

Call:
cca(X = tP, Y = tt) 

Partitioning of mean squared contingency coefficient:
              Inertia Proportion
Total          0.4571     1.0000
Constrained    0.2328     0.5094
Unconstrained  0.2243     0.4906

Eigenvalues, and their contribution to the mean squared contingency coefficient 

Importance of components:
                        CCA1    CCA2     CCA3     CCA4     CCA5     CCA6      CCA7      CCA8
Eigenvalue            0.1921 0.02388 0.008026 0.004666 0.002734 0.001121 0.0001646 6.526e-05
Proportion Explained  0.4203 0.05223 0.017560 0.010210 0.005980 0.002450 0.0003600 1.400e-04
Cumulative Proportion 0.4203 0.47254 0.490100 0.500310 0.506290 0.508740 0.5091000 5.092e-01
                           CCA9    CA1     CA2     CA3     CA4      CA5      CA6      CA7      CA8
Eigenvalue            5.298e-05 0.1226 0.03600 0.02175 0.01818 0.007054 0.003893 0.003373 0.002579
Proportion Explained  1.200e-04 0.2682 0.07875 0.04758 0.03978 0.015430 0.008520 0.007380 0.005640
Cumulative Proportion 5.094e-01 0.7776 0.85637 0.90394 0.94372 0.959150 0.967670 0.975050 0.980690
                           CA9     CA10     CA11     CA12     CA13      CA14      CA15      CA16
Eigenvalue            0.002038 0.001689 0.001363 0.001167 0.000751 0.0005973 0.0003888 0.0002693
Proportion Explained  0.004460 0.003700 0.002980 0.002550 0.001640 0.0013100 0.0008500 0.0005900
Cumulative Proportion 0.985150 0.988840 0.991820 0.994380 0.996020 0.9973300 0.9981800 0.9987700
                           CA17      CA18      CA19      CA20      CA21      CA22     CA23      CA24
Eigenvalue            0.0001456 0.0001323 9.268e-05 8.015e-05 4.627e-05 3.177e-05 1.68e-05 1.038e-05
Proportion Explained  0.0003200 0.0002900 2.000e-04 1.800e-04 1.000e-04 7.000e-05 4.00e-05 2.000e-05
Cumulative Proportion 0.9990900 0.9993800 9.996e-01 9.998e-01 9.999e-01 9.999e-01 1.00e+00 1.000e+00
                           CA25     CA26
Eigenvalue            6.384e-06 1.25e-06
Proportion Explained  1.000e-05 0.00e+00
Cumulative Proportion 1.000e+00 1.00e+00

Accumulated constrained eigenvalues
Importance of components:
                        CCA1    CCA2     CCA3     CCA4     CCA5     CCA6      CCA7      CCA8
Eigenvalue            0.1921 0.02388 0.008026 0.004666 0.002734 0.001121 0.0001646 6.526e-05
Proportion Explained  0.8252 0.10254 0.034470 0.020040 0.011740 0.004820 0.0007100 2.800e-04
Cumulative Proportion 0.8252 0.92772 0.962190 0.982230 0.993970 0.998790 0.9994900 9.998e-01
                           CCA9
Eigenvalue            5.298e-05
Proportion Explained  2.300e-04
Cumulative Proportion 1.000e+00

Scaling 2 for species and site scores
* Species are scaled proportional to eigenvalues
* Sites are unscaled: weighted dispersion equal on all dimensions


Species scores

                                      CCA1     CCA2      CCA3      CCA4      CCA5       CCA6
environmental samples <Archaea>   -0.53940 -0.35542  0.550244 -1.126554  0.724322  0.8497518
Actinobacteria <phylum>            0.52610  0.06796 -0.016929 -0.001813  0.019632  0.0045242
Aquificae <phylum>                 0.30799  2.07925  1.849227  0.455164 -0.552658 -0.7521005
Bacteroidetes/Chlorobi group       0.23219 -0.10795  0.198634  0.100603 -0.156234  0.1841931
Chlamydiae/Verrucomicrobia group  -0.21583 -0.23803 -0.216241 -0.028956 -0.012804 -0.0002783
Chloroflexi <phylum>               0.43381  0.00799  0.121369  0.285854  0.150854 -0.0063366
Cyanobacteria                     -0.09429 -0.55643  0.535958 -0.513165  0.489017 -0.1454730
Deferribacteres <phylum>           2.07993  0.12623 -0.861249 -0.349400  0.074564  0.7543292
Deinococcus-Thermus                1.39799 -0.03378  0.015392 -0.002267 -0.067884 -0.1159788
Dictyoglomi                       -0.14149  2.92262  0.964658 -0.154509 -0.908873  1.4994493
Elusimicrobia                     -0.50943 -0.35308  0.164613 -0.017720  0.377252  0.6402878
environmental samples <Bacteria>  -0.42622  0.05239  0.004422  0.004875  0.005389  0.0009329
Fibrobacteres/Acidobacteria group  0.09275 -0.34947  0.143797  0.002383 -0.068767  0.0074190
Firmicutes                         0.54233 -0.06182  0.004463  0.257148  0.062465  0.0044079
Fusobacteria                       2.15484 -0.01433 -0.713821 -0.247788  0.133934  0.3790709
Gemmatimonadetes                   0.64083 -0.35304 -0.159926  0.052878  0.072652 -0.0054865
Nitrospirae                        0.04571 -0.40123 -0.104018  0.025967 -0.091478 -0.1135243
Planctomycetes                     0.39655 -0.02409 -0.055403  0.002739 -0.060700 -0.0272201
Proteobacteria                     0.48286  0.11413  0.001904 -0.051015 -0.026146 -0.0027631
Spirochaetes                       2.07993  0.12623 -0.861249 -0.349400  0.074564  0.7543292
Tenericutes                       -0.47910 -0.34406  0.215231  0.447496  0.670445  0.7412206
Thermodesulfobacteria <phylum>     0.96922  1.52442  0.051705 -0.251954 -0.417154  1.1268893
unclassified Bacteria              0.07056  0.11066 -0.115788  0.027311  0.035845 -0.1354333
Glaucocystophyceae                 2.30467 -0.29545 -0.418965 -0.044563  0.252672 -0.3714457
Opisthokonta                       2.21906 -0.13481 -0.587454 -0.160691  0.184821  0.0574209
Parabasalia                        2.07993  0.12623 -0.861249 -0.349400  0.074564  0.7543292
stramenopiles                      0.53796 -0.36013  0.069322 -0.374042  0.437736 -0.0124638
Viridiplantae                      0.57929 -0.02197  0.281672  0.072460 -0.211190 -0.0039732
uncultured organism               -0.60019  0.02065 -0.635437  0.052116 -0.057249 -0.3402892
ecological metagenomes            -0.47910 -0.34406  0.215231  0.447496  0.670445  0.7412206


Site scores (weighted averages of species scores)

                           CCA1     CCA2     CCA3      CCA4     CCA5     CCA6
Z.control.t1           -0.82453  0.57482 -0.59994  0.018260  0.52013 -0.17291
Z.control.t2           -0.72370  0.72023 -1.02760 -0.383832 -0.17528 -1.01852
Z.G.t1                 -0.85498  0.49015 -1.10609 -0.185792  0.16421 -0.80051
Z.G.t2                 -0.72463  0.58314 -1.64816 -0.003169  0.55495 -0.83290
Z.PG.t1                -0.80836  0.70935 -1.04539 -0.517756 -0.02046 -0.71534
Z.PG.t2                -0.56863  0.67215 -1.51685 -0.139532  0.72031 -1.21294
Z.MSG.t1               -0.69867  0.82974 -1.20737 -0.813078 -0.54458 -1.30073
Z.MSG.t2               -0.73933  0.43277 -1.52078 -0.544690 -0.47140 -1.41119
Z.ATG.t1               -0.81659  0.50657 -1.04373 -0.451836 -0.24505 -1.10220
Z.ATG.t2               -0.81304  0.24982 -1.63865  0.710174  0.56762 -0.77242
Z.AIM.t1               -0.99764  0.35194 -1.02128 -0.214323 -0.06354  0.03435
Z.AIM.t2               -0.74697  0.53920 -1.78282 -0.544324 -0.03024 -1.22667
FMG1                   -0.19298  2.14186  1.97483  1.247746 -0.10774 -1.41563
FUG1                    0.05131  1.83134  1.28088  0.264199  0.38718  0.29919
T.sample2.t1            2.03939 -0.98348  0.04670 -0.504119  1.20648 -0.53938
T.sample2.T2            2.25767  0.35393 -0.35973  1.901333  3.17342  0.50908
T.sample3.t1            2.36521  1.64128 -0.68421 -2.997452 -3.39132 -0.47852
T.sample3.t2            2.08142 -1.02469 -0.66832 -0.301961 -1.92181  1.29073
T.sample6.t1            2.23725  0.03098 -0.71493 -1.060076 -0.22064 -1.07841
T.sample6.t2            2.17198 -0.52753 -1.46021  1.774965  2.13130  1.44530
S.control.t1.2010      -0.71009  0.29230  0.83703  0.982580  0.43206  1.31372
S.control.t1.2011       1.61311 -4.57706  1.80272  1.482188 -4.84876 -0.55945
S.control.t2.2010      -0.91368  0.48527 -0.01092 -0.294978  0.27970  0.30843
S.control.t3.2010      -0.78655  0.67226  0.23204  1.064254  1.05450  3.91753
S.conventional.t1.2010 -0.35491  0.42379 -0.03067 -0.352250  0.07284  0.34808
S.conventional.t1.2011  1.21881 -5.69505  1.15641 -1.335206 -9.97835 -2.06254
S.conventional.t2.2010 -0.89696  0.19054 -0.26781  1.401939  0.13316  0.62845
.conventional.t3.2010  -0.93646 -0.21797  0.26372  0.379658 -0.41163  1.72543
S.G.t1.2011             1.81893 -3.67936  2.00566 10.571204  2.63369 -0.73410
S.G.t1.2010            -0.78655  0.67226  0.23204  1.064254  1.05450  3.91753
S.G.t2.2010            -1.02503  0.15020 -0.46609  0.315414 -0.29271  0.50915
S.G.t3.2010            -0.93646 -0.21797  0.26372  0.379658 -0.41163  1.72543
SF1                    -0.47323 -1.48402  4.27529 -6.102603 11.03736 -5.83499
SF2                    -0.39307 -0.57884  0.60850 -1.611004 -0.36324  3.35483
SF3                    -0.52486 -1.29353  1.48720 -2.922515  2.03144 -0.21857
SF4                    -0.53220 -0.48195  0.12039 -1.988992 -1.82031  1.77431
UPG1                    0.41513  2.34592  2.18925  2.169043  0.13373 -2.37774
UPG3                    0.50848  2.84159  1.06761 -2.465977 -2.97726  2.73446


Site constraints (linear combinations of constraining variables)

                           CCA1    CCA2    CCA3     CCA4     CCA5     CCA6
Z.control.t1           -0.20229 -0.9879  1.2137 -0.66930  0.99148 -0.83891
Z.control.t2           -0.42703 -0.5663  0.7714 -0.97414  0.81338  0.28686
Z.G.t1                 -0.30644 -0.5435  0.1014  2.17396  0.70562  0.06980
Z.G.t2                 -0.53118 -0.1219 -0.3409  1.86913  0.52751  1.19558
Z.PG.t1                -0.57589  0.4797 -1.0600 -0.17588  0.43944 -1.52784
Z.PG.t2                -0.80063  0.9014 -1.5023 -0.48072  0.26133 -0.40207
Z.MSG.t1               -0.60663  0.4204 -1.1429 -0.52647 -0.41894 -1.91884
Z.MSG.t2               -0.83137  0.8421 -1.5852 -0.83130 -0.59705 -0.79307
Z.ATG.t1               -0.70244  0.1674 -1.1200  0.28159  0.25034 -1.50020
Z.ATG.t2               -0.92719  0.5890 -1.5623 -0.02325  0.07223 -0.37442
Z.AIM.t1               -0.75969  0.2346 -1.1811 -0.22692  0.04227 -1.16024
Z.AIM.t2               -0.98444  0.6563 -1.6234 -0.53175 -0.13584 -0.03447
FMG1                    0.30799  2.0793  1.8492  0.45516 -0.55266 -0.75210
FUG1                    0.30799  2.0793  1.8492  0.45516 -0.55266 -0.75210
T.sample2.t1            2.30467 -0.2955 -0.4190 -0.04456  0.25267 -0.37145
T.sample2.T2            2.07993  0.1262 -0.8612 -0.34940  0.07456  0.75433
T.sample3.t1            2.30467 -0.2955 -0.4190 -0.04456  0.25267 -0.37145
T.sample3.t2            2.07993  0.1262 -0.8612 -0.34940  0.07456  0.75433
T.sample6.t1            2.30467 -0.2955 -0.4190 -0.04456  0.25267 -0.37145
T.sample6.t2            2.07993  0.1262 -0.8612 -0.34940  0.07456  0.75433
S.control.t1.2010      -0.20229 -0.9879  1.2137 -0.66930  0.99148 -0.83891
S.control.t1.2011      -0.20229 -0.9879  1.2137 -0.66930  0.99148 -0.83891
S.control.t2.2010      -0.42703 -0.5663  0.7714 -0.97414  0.81338  0.28686
S.control.t3.2010      -0.65177 -0.1446  0.3291 -1.27897  0.63527  1.41264
S.conventional.t1.2010 -0.07472 -1.6384  0.6119  0.25351 -2.40736 -0.68370
S.conventional.t1.2011 -0.07472 -1.6384  0.6119  0.25351 -2.40736 -0.68370
S.conventional.t2.2010 -0.29947 -1.2167  0.1696 -0.05133 -2.58547  0.44208
.conventional.t3.2010  -0.52421 -0.7950 -0.2727 -0.35617 -2.76357  1.56785
S.G.t1.2011            -0.30644 -0.5435  0.1014  2.17396  0.70562  0.06980
S.G.t1.2010            -0.30644 -0.5435  0.1014  2.17396  0.70562  0.06980
S.G.t2.2010            -0.53118 -0.1219 -0.3409  1.86913  0.52751  1.19558
S.G.t3.2010            -0.53118 -0.1219 -0.3409  1.86913  0.52751  1.19558
SF1                    -0.20229 -0.9879  1.2137 -0.66930  0.99148 -0.83891
SF2                    -0.42703 -0.5663  0.7714 -0.97414  0.81338  0.28686
SF3                    -0.65177 -0.1446  0.3291 -1.27897  0.63527  1.41264
SF4                    -0.87651  0.2771 -0.1132 -1.58381  0.45716  2.53841
UPG1                    0.30799  2.0793  1.8492  0.45516 -0.55266 -0.75210
UPG3                   -0.14149  2.9226  0.9647 -0.15451 -0.90887  1.49945


Biplot scores for constraining variables

                 CCA1     CCA2     CCA3      CCA4     CCA5     CCA6
Time         -0.24048  0.15713 -0.17220 -0.381741 -0.07439  0.85251
Control      -0.25519 -0.33831  0.46088 -0.582119  0.48600  0.17155
Conventional -0.08349 -0.45331  0.09597  0.008453 -0.87144  0.05538
G            -0.39387  0.07949 -0.49207  0.587284  0.20990 -0.15400
PG           -0.16231  0.16287 -0.30213 -0.077447  0.08260 -0.22739
MSG          -0.16944  0.14877 -0.32147 -0.159990 -0.11972 -0.31955
ATG          -0.19202  0.08913 -0.31607  0.030441  0.03801 -0.22089
AIM          -0.20554  0.10503 -0.33051 -0.089433 -0.01105 -0.14064
Pasture       0.06705  0.78544  0.55826  0.103772 -0.22010 -0.06470


> ccaP <- cca(tt, tP)

> ccaP
Call: cca(X = tt, Y = tP)

              Inertia Proportion Rank
Total          2.5217     1.0000     
Constrained    1.6716     0.6629    8
Unconstrained  0.8500     0.3371    8
Inertia is mean squared contingency coefficient 
Some constraints were aliased because they were collinear (redundant)

Eigenvalues for constrained axes:
   CCA1    CCA2    CCA3    CCA4    CCA5    CCA6    CCA7    CCA8 
0.42710 0.36552 0.30296 0.19664 0.14650 0.09930 0.08804 0.04557 

Eigenvalues for unconstrained axes:
      CA1       CA2       CA3       CA4       CA5       CA6       CA7       CA8 
0.3078268 0.2241763 0.1341025 0.0924950 0.0574151 0.0315337 0.0014957 0.0009731 


> plot(ccaP)

> dev.copy(png, "CCAPhylum.png")
png 
  3 

> dev.off()
X11cairo 
       2 

> summary(ccaP)

Call:
cca(X = tt, Y = tP) 

Partitioning of mean squared contingency coefficient:
              Inertia Proportion
Total           2.522     1.0000
Constrained     1.672     0.6629
Unconstrained   0.850     0.3371

Eigenvalues, and their contribution to the mean squared contingency coefficient 

Importance of components:
                        CCA1   CCA2   CCA3    CCA4   CCA5    CCA6    CCA7    CCA8    CA1    CA2
Eigenvalue            0.4271 0.3655 0.3030 0.19664 0.1465 0.09930 0.08804 0.04557 0.3078 0.2242
Proportion Explained  0.1694 0.1449 0.1201 0.07798 0.0581 0.03938 0.03492 0.01807 0.1221 0.0889
Cumulative Proportion 0.1694 0.3143 0.4345 0.51245 0.5706 0.60992 0.64484 0.66291 0.7850 0.8739
                          CA3     CA4     CA5     CA6      CA7       CA8
Eigenvalue            0.13410 0.09249 0.05742 0.03153 0.001496 0.0009731
Proportion Explained  0.05318 0.03668 0.02277 0.01251 0.000590 0.0003900
Cumulative Proportion 0.92707 0.96375 0.98652 0.99902 0.999610 1.0000000

Accumulated constrained eigenvalues
Importance of components:
                        CCA1   CCA2   CCA3   CCA4    CCA5   CCA6    CCA7    CCA8
Eigenvalue            0.4271 0.3655 0.3030 0.1966 0.14650 0.0993 0.08804 0.04557
Proportion Explained  0.2555 0.2187 0.1812 0.1176 0.08764 0.0594 0.05267 0.02726
Cumulative Proportion 0.2555 0.4742 0.6554 0.7730 0.86067 0.9201 0.97274 1.00000

Scaling 2 for species and site scores
* Species are scaled proportional to eigenvalues
* Sites are unscaled: weighted dispersion equal on all dimensions


Species scores

                 CCA1     CCA2      CCA3     CCA4      CCA5    CCA6
Time          0.01709 -0.09006  0.007477 -0.03326  0.113962 -0.1691
Control      -0.04499 -1.01958  0.561944 -0.45999 -0.003133  0.4762
Conventional  0.01326 -1.02675 -2.206273  0.55418 -0.469331  0.3856
G            -0.55264  0.66387  0.147683  0.07584 -0.335348 -0.1491
PG           -0.63573  1.13650  0.496490 -0.98800 -1.145449  1.0207
MSG          -0.72672 -0.07517  1.191620  2.24984 -0.995577  0.1926
ATG          -0.66033  1.99465 -1.463924 -0.99080 -0.047045  0.1668
AIM          -0.91824  1.21040 -0.032294  1.02473  1.876185  1.1358
Pasture       2.95847  0.86938  0.144652  0.24418 -0.155747  0.2764


Site scores (weighted averages of species scores)

                            CCA1    CCA2     CCA3    CCA4    CCA5     CCA6
Z.control.t1           -0.032665 -1.5179  0.93978 -1.2542  0.3782  1.54633
Z.control.t2           -0.008438 -1.0941  0.63475 -0.8925  0.5115  0.46332
Z.G.t1                 -0.626951  0.7849  0.25608  0.1083 -0.7556 -1.60238
Z.G.t2                 -0.404629  0.4412  0.17895  0.0158 -0.2444 -1.63582
Z.PG.t1                -0.914128  1.5597  0.71699 -1.6026 -3.1099  2.35820
Z.PG.t2                -0.675592  1.1082  0.54392 -1.2442 -2.1379  1.34298
Z.MSG.t1               -0.985141  0.4547  1.48183  3.8859 -2.7689 -0.42167
Z.MSG.t2               -0.728852  0.2795  1.11754  2.8722 -1.8822 -0.74192
Z.ATG.t1               -0.933326  2.3423 -1.44000 -1.6073 -0.6107 -0.50837
Z.ATG.t2               -0.689991  1.6951 -1.07383 -1.2478 -0.2636 -0.80695
Z.AIM.t1               -1.054957  1.5325 -0.04096  2.5210  6.7921  4.86813
Z.AIM.t2               -0.689967  0.9396 -0.01908  1.6243  4.7874  2.67786
FMG1                    3.483423  1.0661  0.25107  0.5363 -0.1426  0.54036
FUG1                    3.483423  1.0661  0.25107  0.5363 -0.1426  0.54036
T.sample2.t1            0.040014 -0.2464  0.02468 -0.1691  0.7779 -1.70269
T.sample2.T2            0.040014 -0.2464  0.02468 -0.1691  0.7779 -1.70269
T.sample3.t1            0.040014 -0.2464  0.02468 -0.1691  0.7779 -1.70269
T.sample3.t2            0.040014 -0.2464  0.02468 -0.1691  0.7779 -1.70269
T.sample6.t1            0.040014 -0.2464  0.02468 -0.1691  0.7779 -1.70269
T.sample6.t2            0.040014 -0.2464  0.02468 -0.1691  0.7779 -1.70269
S.control.t1.2010      -0.032665 -1.5179  0.93978 -1.2542  0.3782  1.54633
S.control.t1.2011      -0.032665 -1.5179  0.93978 -1.2542  0.3782  1.54633
S.control.t2.2010      -0.008438 -1.0941  0.63475 -0.8925  0.5115  0.46332
S.control.t3.2010       0.003675 -0.8822  0.48223 -0.7116  0.5781 -0.07818
S.conventional.t1.2010  0.035535 -1.5277 -3.62891  1.3246 -1.2128  1.09012
S.conventional.t1.2011  0.035535 -1.5277 -3.62891  1.3246 -1.2128  1.09012
S.conventional.t2.2010  0.037028 -1.1006 -2.41105  0.8267 -0.5493  0.15918
S.conventional.t3.2010  0.037775 -0.8871 -1.80212  0.5777 -0.2175 -0.30629
S.G.t1.2011            -0.626951  0.7849  0.25608  0.1083 -0.7556 -1.60238
S.G.t1.2010            -0.626951  0.7849  0.25608  0.1083 -0.7556 -1.60238
S.G.t2.2010            -0.404629  0.4412  0.17895  0.0158 -0.2444 -1.63582
S.G.t3.2010            -0.404629  0.4412  0.17895  0.0158 -0.2444 -1.63582
SF1                    -0.032665 -1.5179  0.93978 -1.2542  0.3782  1.54633
SF2                    -0.008438 -1.0941  0.63475 -0.8925  0.5115  0.46332
SF3                     0.003675 -0.8822  0.48223 -0.7116  0.5781 -0.07818
SF4                     0.010943 -0.7550  0.39072 -0.6031  0.6180 -0.40308
UPG1                    3.483423  1.0661  0.25107  0.5363 -0.1426  0.54036
UPG3                    1.761719  0.4098  0.13788  0.1836  0.3176 -0.58116


Site constraints (linear combinations of constraining variables)

                           CCA1      CCA2     CCA3     CCA4     CCA5      CCA6
Z.control.t1           -0.03991 -1.193732  0.61603  0.24608  0.61864  2.248893
Z.control.t2           -0.33441  0.099363  1.30761  0.78030 -1.54399 -0.393812
Z.G.t1                 -0.34514  0.452390  0.70351 -0.01475  0.71747 -0.407684
Z.G.t2                 -0.84052  0.789819 -0.06523  1.42460 -0.53066 -0.454106
Z.PG.t1                -0.92272  1.591511  0.74313 -0.83055 -0.38974  2.061198
Z.PG.t2                -0.34875  0.681488  0.24986 -1.14546 -1.90116 -0.019817
Z.MSG.t1               -0.62836  0.003795  1.40848  2.71754 -2.03646 -0.074048
Z.MSG.t2               -0.82509 -0.154130  0.97476  1.78214  0.04530  0.459267
Z.ATG.t1               -0.59465  2.347616 -1.20770 -1.31130 -0.43560  1.058543
Z.ATG.t2               -0.72602  1.641677 -1.72014 -0.67029  0.34151 -0.724979
Z.AIM.t1               -0.81138  1.218223 -0.52012  2.26393  3.74161  1.115723
Z.AIM.t2               -1.02511  1.202582  0.45553 -0.21447  0.01076  1.155939
FMG1                    3.47512  0.718395 -0.13608  0.60435 -0.98538  0.402926
FUG1                    3.01494  1.076821  0.05403 -0.51747 -0.36222  0.691072
T.sample2.t1            0.04001 -0.246397  0.02468 -0.16912  0.77787 -1.702688
T.sample2.T2            0.04001 -0.246397  0.02468 -0.16912  0.77787 -1.702688
T.sample3.t1            0.04001 -0.246397  0.02468 -0.16912  0.77787 -1.702688
T.sample3.t2            0.04001 -0.246397  0.02468 -0.16912  0.77787 -1.702688
T.sample6.t1            0.04001 -0.246397  0.02468 -0.16912  0.77787 -1.702688
T.sample6.t2            0.04001 -0.246397  0.02468 -0.16912  0.77787 -1.702688
S.control.t1.2010       0.17732 -1.778830 -0.08432  0.07645 -1.54267  0.006602
S.control.t1.2011      -0.14762 -1.814817  0.31009 -1.36207 -0.32024  1.953947
S.control.t2.2010       0.19428 -0.975202  0.62401 -0.48664  0.35146 -0.296396
S.control.t3.2010      -0.20653 -0.326459  0.40685 -0.43834  0.13352 -0.586248
S.conventional.t1.2010  0.54876 -1.329320 -2.24820  1.06681  0.42510  1.668543
S.conventional.t1.2011  0.05995 -1.374281 -3.39757  1.38243 -1.37446  0.157685
S.conventional.t2.2010 -0.42783 -1.022197 -2.30444 -0.28489 -0.77645  0.634438
S.conventional.t3.2010 -0.12782 -0.381208 -0.87488  0.05238 -0.15151 -0.918447
S.G.t1.2011            -0.54407  0.898504  0.55282  0.19654 -0.29488 -1.420868
S.G.t1.2010            -0.20653 -0.326459  0.40685 -0.43834  0.13352 -0.586248
S.G.t2.2010            -0.52196  0.421455  0.60077 -0.85248  0.47803 -0.762599
S.G.t3.2010            -0.12782 -0.381208 -0.87488  0.05238 -0.15151 -0.918447
SF1                    -0.13195 -1.564750  0.74441 -1.25824 -0.04856  1.141100
SF2                     0.09112 -1.206211  0.85121 -1.72851 -0.16501 -0.436949
SF3                     0.05830 -0.785412  0.80106 -0.90859  1.23191  0.662307
SF4                    -0.11052 -0.649759  0.04251  0.47970  1.25360  0.462096
UPG1                    3.58210  1.272490  0.52278  0.70623  0.40698  0.592681
UPG3                    1.76172  0.409827  0.13788  0.18359  0.31763 -0.581163


Biplot scores for constraining variables

                                       CCA1     CCA2      CCA3      CCA4      CCA5      CCA6
environmental samples <Archaea>    0.001165 -0.33437  0.187218 -0.270078  0.189011  0.051875
Actinobacteria <phylum>            0.280461 -0.02073  0.028128 -0.047220  0.126343 -0.398078
Aquificae <phylum>                 0.763052  0.23468  0.055432  0.117340 -0.031915  0.119306
Bacteroidetes/Chlorobi group       0.293680 -0.37384 -0.287193 -0.029461  0.046022 -0.343122
Chlamydiae/Verrucomicrobia group  -0.776951 -0.04357 -0.226566  0.052453 -0.047914  0.201193
Chloroflexi <phylum>               0.154970  0.03070  0.067591 -0.073820  0.025685 -0.301017
Cyanobacteria                     -0.027630 -0.31965  0.139607 -0.253977  0.099448  0.195705
Deferribacteres <phylum>           0.004712 -0.03450  0.003747 -0.024225  0.110198 -0.241629
Deinococcus-Thermus                0.249289 -0.11370 -0.100639  0.001162  0.129658 -0.309366
Dictyoglomi                        0.359648  0.08253  0.027679  0.037559  0.065133 -0.118824
Elusimicrobia                     -0.113453 -0.30601  0.135581 -0.187983  0.353598 -0.052133
environmental samples <Bacteria>  -0.163368  0.19227  0.085540  0.045532 -0.106424  0.349364
Fibrobacteres/Acidobacteria group -0.067167 -0.47238 -0.272489 -0.099065  0.013707 -0.007368
Firmicutes                         0.102697  0.03044 -0.064067 -0.085232 -0.019497 -0.420963
Fusobacteria                       0.004924 -0.04049  0.004596 -0.028802  0.130199 -0.285754
Gemmatimonadetes                  -0.175841 -0.19564 -0.099991 -0.076192  0.050996 -0.285020
Nitrospirae                       -0.285789 -0.19095 -0.183843  0.172025 -0.079576  0.008353
Planctomycetes                     0.081748 -0.01941 -0.152982 -0.007208 -0.036876 -0.260267
Proteobacteria                     0.348575 -0.03353  0.032077  0.038647  0.109417 -0.294007
Tenericutes                       -0.051383 -0.08239  0.102122 -0.110069  0.033802 -0.147669
Thermodesulfobacteria <phylum>     0.299359  0.04773  0.025033  0.016698  0.118648 -0.240372
unclassified Bacteria             -0.062120  0.40435  0.122914  0.098769 -0.112360  0.094601
Glaucocystophyceae                 0.001954 -0.03311  0.004436 -0.024829  0.109468 -0.241164
Opisthokonta                       0.006146 -0.05986  0.007166 -0.043286  0.194157 -0.426621
Parabasalia                        0.004712 -0.03450  0.003747 -0.024225  0.110198 -0.241629
stramenopiles                     -0.086602 -0.35262  0.234565 -0.385803  0.216075  0.116112
Viridiplantae                      0.410266 -0.21295 -0.268097 -0.055582 -0.003883 -0.209963
uncultured organism               -0.527761  0.50392 -0.028387  0.223526 -0.410552  0.232677


> C <- read.table("S3_cum_tax_megan_class%.csv", header=T, sep=",", dec=",")

> C
                                                                 Z.control.t1 Z.control.t2 Z.G.t1
uncultured archaeon                                                     0.000        0.000  0.000
uncultured archaeon WSB-15                                              0.000        0.000  0.000
Actinobacteria                                                          0.085        0.099  0.103
Aquificae                                                               0.000        0.000  0.000
environmental samples <candidate division OP10>                         0.000        0.000  0.000
Bacteroidetes                                                           0.001        0.000  0.001
Chlorobi                                                                0.001        0.000  0.001
environmental samples <Cytophagales/Green sulfur bacteria group>        0.000        0.000  0.000
Chlamydiae                                                              0.001        0.002  0.001
Lentisphaerae                                                           0.000        0.000  0.000
Verrucomicrobia                                                         0.055        0.060  0.068
Anaerolineae                                                            0.000        0.000  0.000
Caldilineae                                                             0.000        0.000  0.000
Chloroflexi                                                             0.000        0.000  0.000
Dehalococcoidetes                                                       0.000        0.000  0.000
environmental samples <Green non-sulfur bacteria>                       0.006        0.006  0.005
Ktedonobacteria                                                         0.000        0.000  0.000
Thermomicrobia                                                          0.000        0.000  0.000
unclassified Chloroflexi                                                0.000        0.000  0.000
Chrysiogenetes                                                          0.000        0.000  0.000
Chroococcales                                                           0.000        0.000  0.000
environmental samples <Cyanobacteria>                                   0.000        0.000  0.000
Gloeobacteria                                                           0.000        0.000  0.000
Nostocales                                                              0.001        0.000  0.000
Oscillatoriales                                                         0.001        0.001  0.001
Pleurocapsales                                                          0.000        0.000  0.000
Prochlorales                                                            0.000        0.000  0.000
Stigonematales                                                          0.000        0.000  0.000
Deferribacteres                                                         0.000        0.000  0.000
Deinococci                                                              0.000        0.000  0.001
environmental samples <Deinococcus-Thermus group>                       0.000        0.000  0.000
environmental samples <Dictyoglomus group>                              0.000        0.000  0.000
Endomicrobia                                                            0.000        0.000  0.000
environmental samples <candidate division Termite group 1>              0.001        0.000  0.000
agricultural soil bacteria ensemble                                     0.096        0.065  0.091
Antarctic bacteria LB3 ensemble                                         0.006        0.003  0.005
bacterium enrichment culture clone 080212-ABM-Calcigel 2-25             0.000        0.000  0.000
bacterium enrichment culture clone 080213-ABM-Febex 6-56                0.000        0.000  0.000
bacterium enrichment culture clone 1.26                                 0.000        0.000  0.000
bacterium enrichment culture clone 1.34                                 0.000        0.000  0.000
bacterium enrichment culture clone 1.60                                 0.000        0.000  0.000
bacterium enrichment culture clone 1.62                                 0.000        0.000  0.000
bacterium enrichment culture clone auto112_4W                           0.000        0.000  0.000
bacterium enrichment culture clone auto183_4W                           0.000        0.000  0.000
bacterium enrichment culture clone auto222_4W                           0.000        0.000  0.000
bacterium enrichment culture clone auto45_4W                            0.000        0.000  0.000
bacterium enrichment culture clone auto59_4W                            0.000        0.000  0.000
bacterium enrichment culture clone auto67_4W                            0.000        0.000  0.000
bacterium enrichment culture clone auto73_4W                            0.000        0.000  0.000
bacterium enrichment culture clone auto83_4W                            0.000        0.000  0.000
bacterium enrichment culture clone BA63                                 0.000        0.000  0.000
bacterium enrichment culture clone BznS295                              0.000        0.000  0.000
bacterium enrichment culture clone Dan60_10E                            0.000        0.000  0.000
bacterium enrichment culture clone Dan60S_35E                           0.000        0.000  0.000
bacterium enrichment culture clone Ecwsrb019                            0.000        0.000  0.000
bacterium enrichment culture clone EtOH-57                              0.000        0.000  0.000
bacterium enrichment culture clone heteroA49_4W                         0.000        0.000  0.000
bacterium enrichment culture clone heteroA59_4W                         0.000        0.000  0.000
bacterium enrichment culture clone heteroA70_4W                         0.000        0.000  0.000
bacterium enrichment culture clone heteroA71_4W                         0.000        0.000  0.000
bacterium enrichment culture clone heteroA74_4W                         0.000        0.000  0.000
bacterium enrichment culture clone heteroB30_4W                         0.000        0.000  0.000
bacterium enrichment culture clone heteroB5_4W                          0.000        0.000  0.000
bacterium enrichment culture clone heteroB88_4W                         0.000        0.000  0.000
bacterium enrichment culture clone heteroC45_4W                         0.000        0.000  0.000
bacterium enrichment culture clone Hexa_26                              0.000        0.000  0.000
bacterium enrichment culture clone HS_3                                 0.000        0.000  0.000
bacterium enrichment culture clone KIST-JJY168                          0.000        0.000  0.000
bacterium enrichment culture clone LCB_B2C39                            0.000        0.000  0.000
bacterium enrichment culture clone NBAR008                              0.000        0.000  0.000
bacterium enrichment culture clone NBAR021                              0.000        0.000  0.000
bacterium enrichment culture clone P30C2F                               0.000        0.000  0.000
bacterium enrichment culture clone PW31.7B                              0.000        0.000  0.000
bacterium enrichment culture clone PW45.4B                              0.000        0.000  0.000
bacterium enrichment culture clone R4-48B                               0.000        0.000  0.000
bacterium enrichment culture clone R4-51B                               0.000        0.000  0.000
bacterium enrichment culture clone R4-73B                               0.000        0.000  0.000
bacterium enrichment culture clone R4-85B                               0.000        0.000  0.000
bacterium enrichment culture clone ts0914T                              0.000        0.000  0.000
Banisveld landfill bacteria ensemble                                    0.000        0.000  0.000
compost bacteria ensemble                                               0.000        0.000  0.000
copper smeltery bacteria ensemble                                       0.000        0.000  0.000
Crater Lake bacteria ensemble                                           0.000        0.001  0.000
Cyclohexane degrading bacterium enrichment culture clone type II        0.000        0.000  0.000
denitrifying bacterium enrichment culture clone NOA_1_A11               0.000        0.000  0.000
denitrifying bacterium enrichment culture clone NOA_1_E12               0.000        0.000  0.000
denitrifying bacterium enrichment culture clone NOA_1_F9                0.000        0.000  0.000
denitrifying bacterium enrichment culture clone NOB_0_C6                0.000        0.000  0.000
denitrifying bacterium enrichment culture clone NOB_0_F6                0.000        0.000  0.000
denitrifying bacterium enrichment culture clone NOB_2_D6                0.000        0.000  0.000
denitrifying bacterium enrichment culture clone NOB_2_F11               0.000        0.000  0.000
denitrifying bacterium enrichment culture clone NOB_2_H7                0.000        0.000  0.000
eubacterial soil DNA clone ensemble                                     0.000        0.000  0.000
freshwater bacteria LCK ensemble                                        0.000        0.000  0.000
gold mine bacteria ensemble                                             0.006        0.002  0.002
grassland soil clone ensemble                                           0.000        0.000  0.000
hydrocarbon seep bacteria ensemble                                      0.000        0.000  0.000
hydrothermal vent eubacteria ensemble                                   0.000        0.000  0.000
iron-reducing bacterium enrichment culture clone FEA_2_A1               0.000        0.000  0.000
iron-reducing bacterium enrichment culture clone FEA_2_A4               0.000        0.000  0.000
iron-reducing bacterium enrichment culture clone FeC_1_A5               0.000        0.000  0.000
iron-reducing bacterium enrichment culture clone FeC_1_A6               0.000        0.000  0.000
iron-reducing bacterium enrichment culture clone FeC_1_C2               0.000        0.000  0.000
iron-reducing bacterium enrichment culture clone FeC_1_G5               0.000        0.000  0.000
iron-reducing bacterium enrichment culture clone HN119                  0.000        0.000  0.000
iron-reducing bacterium enrichment culture clone HN122                  0.000        0.000  0.000
iron-reducing bacterium enrichment culture clone HN31                   0.000        0.000  0.000
iron-reducing bacterium enrichment culture clone HN-HFO54               0.000        0.000  0.000
iron-reducing enrichment clone Cl-A3                                    0.000        0.000  0.000
maize root bacteria ensemble                                            0.001        0.001  0.002
marine bacteria HstpL ensemble                                          0.000        0.000  0.000
methanogenic bacterium enrichment culture clone Me_c25                  0.000        0.000  0.000
pasture soil clone ensemble                                             0.000        0.000  0.000
PCB-dechlorinating bacterium OTU-13                                     0.000        0.000  0.000
PCB-dechlorinating bacterium OTU-3                                      0.000        0.000  0.000
potato plant root bacteria ensemble                                     0.000        0.000  0.000
rainforest soil clone ensemble                                          0.000        0.000  0.000
rape rhizosphere bacteria ensemble                                      0.000        0.000  0.000
rhizosphere soil bacteria ensemble                                      0.005        0.004  0.006
saltmarsh clone ensemble                                                0.000        0.000  0.000
uncultivated soil bacteria clone ensemble                               0.010        0.009  0.008
uncultivated soil bacterium                                             0.000        0.000  0.000
uncultured anaerobic ammonium-oxidizing bacterium                       0.000        0.000  0.000
uncultured anaerobic bacterium                                          0.000        0.001  0.000
uncultured Antarctic bacterium                                          0.000        0.000  0.000
uncultured Antarctic soil bacterium                                     0.000        0.000  0.000
uncultured bacteria adhufec ensemble                                    0.000        0.000  0.000
uncultured bacteria ARCTIC ensemble                                     0.000        0.000  0.000
uncultured bacteria Beta ensemble                                       0.000        0.000  0.000
uncultured bacteria Bulk ensemble                                       0.002        0.003  0.002
uncultured bacteria Car ensemble                                        0.000        0.000  0.000
uncultured bacteria Ctax ensemble                                       0.000        0.000  0.000
uncultured bacteria DA ensemble                                         0.001        0.000  0.001
uncultured bacteria ECS ensemble                                        0.000        0.000  0.000
uncultured bacteria # ensemble                                          0.000        0.000  0.000
uncultured bacteria GFD ensemble                                        0.000        0.000  0.000
uncultured bacteria gp ensemble                                         0.000        0.000  0.000
uncultured bacteria GR-296 ensemble                                     0.000        0.000  0.000
uncultured bacteria GR-B1-2 ensemble                                    0.000        0.000  0.000
uncultured bacteria GR-Sh1 ensemble                                     0.000        0.000  0.000
uncultured bacteria GR-Sh2 ensemble                                     0.000        0.001  0.000
uncultured bacteria GR-WP33 ensemble                                    0.000        0.000  0.000
uncultured bacteria GR-WP39 ensemble                                    0.000        0.000  0.000
uncultured bacteria (human infant) ensemble                             0.000        0.000  0.000
uncultured bacterium                                                    0.420        0.429  0.438
uncultured bacterium 1405-10                                            0.000        0.000  0.000
uncultured bacterium 404-2                                              0.000        0.000  0.000
uncultured bacterium AD254-A9                                           0.000        0.000  0.000
uncultured bacterium Ak20-3                                             0.000        0.000  0.000
uncultured bacterium C31                                                0.000        0.000  0.000
uncultured bacterium I-110                                              0.000        0.000  0.000
uncultured bacterium KF-JG30-B15                                        0.000        0.000  0.000
uncultured bacterium mle1-16                                            0.000        0.000  0.000
uncultured bacterium mle1-48                                            0.000        0.000  0.000
uncultured bacterium PHOS-HC41                                          0.000        0.000  0.000
uncultured bacterium pPD12                                              0.000        0.000  0.000
uncultured bacterium Riz1014                                            0.000        0.000  0.000
uncultured bacterium Riz1049                                            0.000        0.000  0.000
uncultured bacterium Riz105                                             0.000        0.000  0.000
uncultured bacterium Riz1054                                            0.000        0.000  0.000
uncultured bacterium Riz6E                                              0.000        0.000  0.000
uncultured bacterium Riz6H                                              0.000        0.000  0.000
uncultured bacterium Riz6I                                              0.000        0.000  0.000
uncultured bacterium Riz79                                              0.000        0.000  0.000
uncultured bacterium RSD12                                              0.000        0.000  0.000
uncultured bacterium SA14                                               0.000        0.000  0.000
uncultured bacterium SHA-219                                            0.000        0.000  0.000
uncultured bacterium SHD-71                                             0.000        0.000  0.000
uncultured bacterium SHE-145                                            0.000        0.000  0.000
uncultured bacterium UPB A1                                             0.000        0.000  0.000
uncultured bacterium VC2.1 Bac1                                         0.000        0.000  0.000
uncultured compost bacterium                                            0.000        0.000  0.000
uncultured deep-sea bacterium                                           0.000        0.000  0.000
uncultured earthworm cast bacterium                                     0.000        0.000  0.000
uncultured earthworm intestine bacterium                                0.000        0.000  0.000
uncultured endolithic bacterium                                         0.000        0.000  0.000
uncultured equine intestinal bacterium                                  0.000        0.000  0.000
uncultured equine intestinal eubacterium sp. CL25                       0.000        0.000  0.000
uncultured equine intestinal eubacterium sp. CL33                       0.000        0.000  0.000
uncultured equine intestinal eubacterium sp. DL10                       0.000        0.000  0.000
uncultured equine intestinal eubacterium sp. ML21                       0.000        0.000  0.000
uncultured equine intestinal eubacterium sp. PL13                       0.000        0.000  0.000
uncultured equine intestinal eubacterium sp. PL36                       0.000        0.000  0.000
uncultured eubacterium OCG13                                            0.000        0.001  0.000
uncultured eubacterium OCG9                                             0.000        0.000  0.000
uncultured eubacterium ONG2                                             0.000        0.000  0.000
uncultured eubacterium ONG5                                             0.000        0.000  0.000
uncultured eubacterium SRang2.5                                         0.000        0.000  0.000
uncultured eubacterium WD2107                                           0.000        0.000  0.000
uncultured eubacterium WD225                                            0.000        0.000  0.000
uncultured eubacterium WD228                                            0.000        0.000  0.000
uncultured eubacterium WD295                                            0.000        0.000  0.000
uncultured eubacterium WJGRT-64                                         0.000        0.000  0.000
uncultured eubacterium WR111                                            0.000        0.000  0.000
uncultured eubacterium WR123                                            0.000        0.000  0.000
uncultured eubacterium WR8102                                           0.000        0.000  0.000
uncultured eubacterium WR8111                                           0.000        0.000  0.000
uncultured eubacterium WR844                                            0.000        0.000  0.000
uncultured forest soil bacterium                                        0.000        0.000  0.000
uncultured freshwater bacterium                                         0.000        0.000  0.000
uncultured maize rhizosphere bacterium c15_68                           0.000        0.000  0.000
uncultured maize rhizosphere bacterium c1_68                            0.000        0.000  0.000
uncultured maize rhizosphere bacterium c2_68                            0.000        0.000  0.000
uncultured maize rhizosphere bacterium c3_68                            0.000        0.000  0.000
uncultured maize rhizosphere bacterium c8_68                            0.000        0.000  0.000
uncultured marine bacterium                                             0.000        0.000  0.000
uncultured rape rhizosphere bacterium wr0004                            0.000        0.000  0.000
uncultured rumen bacterium                                              0.000        0.000  0.000
uncultured rumen bacterium 3C0d-17                                      0.000        0.000  0.000
uncultured rumen bacterium 4C0d-3                                       0.000        0.000  0.000
uncultured rumen bacterium 5C0d-3                                       0.000        0.000  0.000
uncultured sludge bacterium                                             0.000        0.000  0.000
uncultured soil bacterium                                               0.077        0.080  0.067
uncultured soil bacterium C008                                          0.000        0.000  0.000
uncultured soil bacterium S085                                          0.000        0.000  0.000
uncultured sponge symbiont                                              0.000        0.000  0.000
uncultured sponge symbiont PAUC32f                                      0.000        0.000  0.000
uncultured sponge symbiont PAUC34f                                      0.000        0.000  0.000
uncultured sulfur-oxidizing symbiont bacterium                          0.000        0.000  0.000
uncultured thermal soil bacterium                                       0.000        0.000  0.000
uncultured yard-trimming-compost bacterium                              0.000        0.000  0.000
unidentified activated sludge bacterium AI353                           0.000        0.000  0.000
unidentified activated sludge bacterium AI359                           0.000        0.000  0.000
unidentified activated sludge bacterium CL09                            0.000        0.000  0.000
unidentified bacterium wb1_C05                                          0.000        0.000  0.000
unidentified bacterium wb1_D18                                          0.000        0.000  0.000
unidentified bacterium wb1_N15                                          0.000        0.000  0.000
unidentified bacterium wb1_P19                                          0.000        0.000  0.000
unidentified eubacterium RFLP15                                         0.000        0.000  0.000
unidentified eubacterium RFLP24                                         0.000        0.000  0.000
unidentified marine eubacterium                                         0.000        0.000  0.000
unidentified rumen bacterium JW15                                       0.000        0.000  0.000
unidentified rumen bacterium RC4                                        0.000        0.000  0.000
unidentified soil bacteria                                              0.017        0.014  0.017
Acidobacteria                                                           0.048        0.045  0.045
environmental samples <Fibrobacter/Acidobacteria group>                 0.001        0.000  0.000
Fibrobacteres                                                           0.000        0.000  0.000
SAR406 cluster                                                          0.000        0.000  0.000
Bacilli                                                                 0.009        0.002  0.004
Clostridia                                                              0.001        0.004  0.001
environmental samples <clostridial firmicutes>                          0.001        0.001  0.001
Erysipelotrichi                                                         0.000        0.000  0.000
Negativicutes                                                           0.000        0.000  0.000
unclassified Firmicutes sensu stricto                                   0.000        0.000  0.000
environmental samples <Fusobacteria>                                    0.000        0.000  0.000
Fusobacteriia                                                           0.000        0.000  0.000
environmental samples <Gemmatimonadetes>                                0.014        0.010  0.010
Gemmatimonadetes <class>                                                0.001        0.001  0.001
environmental samples <Nitrospira group>                                0.005        0.006  0.007
Nitrospira <class>                                                      0.001        0.001  0.001
Planctomycetia                                                          0.002        0.002  0.002
Alphaproteobacteria                                                     0.026        0.024  0.021
Betaproteobacteria                                                      0.003        0.002  0.003
delta/epsilon subdivisions                                              0.023        0.022  0.017
environmental samples <Proteobacteria>                                  0.006        0.006  0.007
Gammaproteobacteria                                                     0.062        0.084  0.055
unclassified Proteobacteria                                             0.000        0.000  0.000
Zetaproteobacteria                                                      0.000        0.000  0.000
Spirochaetia                                                            0.000        0.000  0.000
Synergistia                                                             0.000        0.000  0.000
Mollicutes                                                              0.000        0.000  0.000
environmental samples <Thermodesulfobacteria>                           0.000        0.000  0.000
Thermodesulfobacteria                                                   0.000        0.000  0.000
Thermotogae                                                             0.000        0.000  0.000
Caldithrix                                                              0.000        0.000  0.000
candidate division AC1                                                  0.000        0.000  0.000
candidate division BRC1                                                 0.001        0.001  0.001
candidate division GN01                                                 0.000        0.000  0.000
candidate division GN02                                                 0.000        0.000  0.000
candidate division GN03                                                 0.000        0.000  0.000
candidate division GN13                                                 0.000        0.000  0.000
candidate division JS1                                                  0.000        0.000  0.000
candidate division KSB1                                                 0.000        0.000  0.000
candidate division NC10                                                 0.000        0.000  0.000
candidate division NKB19                                                0.000        0.000  0.000
candidate division OD1                                                  0.000        0.000  0.000
candidate division OP1                                                  0.000        0.000  0.000
candidate division OP11                                                 0.000        0.000  0.000
candidate division OP3                                                  0.000        0.000  0.000
candidate division OP8                                                  0.000        0.000  0.000
candidate division OS-K                                                 0.000        0.000  0.000
candidate division SAM                                                  0.000        0.000  0.000
candidate division Sediment-1                                           0.000        0.000  0.000
candidate division SPAM                                                 0.000        0.000  0.000
candidate division TG3                                                  0.000        0.000  0.000
candidate division TM6                                                  0.000        0.000  0.000
candidate division TM7                                                  0.000        0.000  0.000
candidate division VC2                                                  0.000        0.000  0.000
candidate division WPS-1                                                0.000        0.000  0.000
candidate division WS1                                                  0.000        0.000  0.000
candidate division WS3                                                  0.000        0.000  0.000
candidate division WS4                                                  0.000        0.000  0.000
candidate division WS5                                                  0.000        0.000  0.000
candidate division WYO                                                  0.000        0.000  0.000
candidate division ZB3                                                  0.000        0.000  0.000
Poribacteria                                                            0.000        0.000  0.000
unclassified Bacteria (miscellaneous)                                   0.003        0.003  0.002
unclassified Gram-positive bacteria                                     0.000        0.000  0.000
Dinophyceae                                                             0.000        0.000  0.000
Centramoebida                                                           0.000        0.000  0.000
named eukaryotic clones                                                 0.000        0.000  0.000
uncultured alga                                                         0.000        0.000  0.000
uncultured eukaryote                                                    0.000        0.000  0.000
uncultured phototrophic eukaryote                                       0.000        0.000  0.000
Euglenida                                                               0.000        0.000  0.000
Cyanophoraceae                                                          0.000        0.000  0.000
Cyanoptyche                                                             0.000        0.000  0.000
environmental samples <Haptophyceae>                                    0.000        0.000  0.000
Fungi                                                                   0.000        0.000  0.000
Metazoa                                                                 0.000        0.000  0.000
Trichomonadida                                                          0.000        0.000  0.000
Bangiophyceae                                                           0.000        0.000  0.000
Florideophyceae                                                         0.000        0.000  0.000
Stylonematophyceae                                                      0.000        0.000  0.000
Bacillariophyta                                                         0.001        0.000  0.001
Chrysophyceae                                                           0.000        0.000  0.000
Pinguiophyceae                                                          0.000        0.000  0.000
PX clade                                                                0.000        0.000  0.000
Raphidophyceae                                                          0.000        0.000  0.000
Chlorophyta                                                             0.002        0.000  0.001
Streptophyta                                                            0.000        0.000  0.000
Chloroplast transformation vector pCLT312                               0.000        0.000  0.000
uncultured prokaryote                                                   0.000        0.000  0.000
marine metagenome                                                       0.000        0.000  0.000
microbial mat metagenome                                                0.000        0.000  0.000
                                                                 Z.G.t2 Z.PG.t1 Z.PG.t2 Z.MSG.t1
uncultured archaeon                                               0.000   0.000   0.000    0.000
uncultured archaeon WSB-15                                        0.000   0.000   0.000    0.000
Actinobacteria                                                    0.121   0.081   0.114    0.082
Aquificae                                                         0.000   0.000   0.000    0.000
environmental samples <candidate division OP10>                   0.000   0.000   0.000    0.000
Bacteroidetes                                                     0.000   0.000   0.001    0.001
Chlorobi                                                          0.000   0.000   0.000    0.001
environmental samples <Cytophagales/Green sulfur bacteria group>  0.000   0.000   0.000    0.000
Chlamydiae                                                        0.001   0.001   0.001    0.001
Lentisphaerae                                                     0.000   0.000   0.000    0.000
Verrucomicrobia                                                   0.075   0.065   0.073    0.063
Anaerolineae                                                      0.000   0.000   0.000    0.000
Caldilineae                                                       0.000   0.000   0.000    0.000
Chloroflexi                                                       0.000   0.000   0.000    0.000
Dehalococcoidetes                                                 0.000   0.000   0.000    0.000
environmental samples <Green non-sulfur bacteria>                 0.007   0.007   0.008    0.005
Ktedonobacteria                                                   0.000   0.000   0.000    0.000
Thermomicrobia                                                    0.000   0.000   0.000    0.000
unclassified Chloroflexi                                          0.000   0.000   0.000    0.000
Chrysiogenetes                                                    0.000   0.000   0.000    0.000
Chroococcales                                                     0.000   0.000   0.000    0.000
environmental samples <Cyanobacteria>                             0.000   0.000   0.000    0.000
Gloeobacteria                                                     0.000   0.000   0.000    0.000
Nostocales                                                        0.000   0.000   0.000    0.000
Oscillatoriales                                                   0.001   0.000   0.001    0.001
Pleurocapsales                                                    0.000   0.000   0.000    0.000
Prochlorales                                                      0.000   0.000   0.000    0.000
Stigonematales                                                    0.000   0.000   0.000    0.000
Deferribacteres                                                   0.000   0.000   0.000    0.000
Deinococci                                                        0.000   0.000   0.000    0.000
environmental samples <Deinococcus-Thermus group>                 0.000   0.000   0.000    0.000
environmental samples <Dictyoglomus group>                        0.000   0.000   0.000    0.000
Endomicrobia                                                      0.000   0.000   0.000    0.000
environmental samples <candidate division Termite group 1>        0.000   0.000   0.000    0.000
agricultural soil bacteria ensemble                               0.068   0.077   0.061    0.093
Antarctic bacteria LB3 ensemble                                   0.004   0.005   0.004    0.007
bacterium enrichment culture clone 080212-ABM-Calcigel 2-25       0.000   0.000   0.000    0.000
bacterium enrichment culture clone 080213-ABM-Febex 6-56          0.000   0.000   0.000    0.000
bacterium enrichment culture clone 1.26                           0.000   0.000   0.000    0.000
bacterium enrichment culture clone 1.34                           0.000   0.000   0.000    0.000
bacterium enrichment culture clone 1.60                           0.000   0.000   0.000    0.000
bacterium enrichment culture clone 1.62                           0.000   0.000   0.000    0.000
bacterium enrichment culture clone auto112_4W                     0.000   0.000   0.000    0.000
bacterium enrichment culture clone auto183_4W                     0.000   0.000   0.000    0.000
bacterium enrichment culture clone auto222_4W                     0.000   0.000   0.000    0.000
bacterium enrichment culture clone auto45_4W                      0.000   0.000   0.000    0.000
bacterium enrichment culture clone auto59_4W                      0.000   0.000   0.000    0.000
bacterium enrichment culture clone auto67_4W                      0.000   0.000   0.000    0.000
bacterium enrichment culture clone auto73_4W                      0.000   0.000   0.000    0.000
bacterium enrichment culture clone auto83_4W                      0.000   0.000   0.000    0.000
bacterium enrichment culture clone BA63                           0.000   0.000   0.000    0.000
bacterium enrichment culture clone BznS295                        0.000   0.000   0.000    0.000
bacterium enrichment culture clone Dan60_10E                      0.000   0.000   0.000    0.000
bacterium enrichment culture clone Dan60S_35E                     0.000   0.000   0.000    0.000
bacterium enrichment culture clone Ecwsrb019                      0.000   0.000   0.000    0.000
bacterium enrichment culture clone EtOH-57                        0.000   0.000   0.000    0.000
bacterium enrichment culture clone heteroA49_4W                   0.000   0.000   0.000    0.000
bacterium enrichment culture clone heteroA59_4W                   0.000   0.000   0.000    0.000
bacterium enrichment culture clone heteroA70_4W                   0.000   0.000   0.000    0.000
bacterium enrichment culture clone heteroA71_4W                   0.000   0.000   0.000    0.000
bacterium enrichment culture clone heteroA74_4W                   0.000   0.000   0.000    0.000
bacterium enrichment culture clone heteroB30_4W                   0.000   0.000   0.000    0.000
bacterium enrichment culture clone heteroB5_4W                    0.000   0.000   0.000    0.000
bacterium enrichment culture clone heteroB88_4W                   0.000   0.000   0.000    0.000
bacterium enrichment culture clone heteroC45_4W                   0.000   0.000   0.000    0.000
bacterium enrichment culture clone Hexa_26                        0.000   0.000   0.000    0.000
bacterium enrichment culture clone HS_3                           0.000   0.000   0.000    0.000
bacterium enrichment culture clone KIST-JJY168                    0.000   0.000   0.000    0.000
bacterium enrichment culture clone LCB_B2C39                      0.000   0.000   0.000    0.000
bacterium enrichment culture clone NBAR008                        0.000   0.000   0.000    0.000
bacterium enrichment culture clone NBAR021                        0.000   0.000   0.000    0.000
bacterium enrichment culture clone P30C2F                         0.000   0.000   0.000    0.000
bacterium enrichment culture clone PW31.7B                        0.000   0.000   0.000    0.000
bacterium enrichment culture clone PW45.4B                        0.000   0.000   0.000    0.000
bacterium enrichment culture clone R4-48B                         0.000   0.000   0.000    0.000
bacterium enrichment culture clone R4-51B                         0.000   0.000   0.000    0.000
bacterium enrichment culture clone R4-73B                         0.000   0.000   0.000    0.000
bacterium enrichment culture clone R4-85B                         0.000   0.000   0.000    0.000
bacterium enrichment culture clone ts0914T                        0.000   0.000   0.000    0.000
Banisveld landfill bacteria ensemble                              0.000   0.000   0.000    0.000
compost bacteria ensemble                                         0.000   0.000   0.000    0.000
copper smeltery bacteria ensemble                                 0.000   0.000   0.000    0.000
Crater Lake bacteria ensemble                                     0.001   0.000   0.000    0.001
Cyclohexane degrading bacterium enrichment culture clone type II  0.000   0.000   0.000    0.000
denitrifying bacterium enrichment culture clone NOA_1_A11         0.000   0.000   0.000    0.000
denitrifying bacterium enrichment culture clone NOA_1_E12         0.000   0.000   0.000    0.000
denitrifying bacterium enrichment culture clone NOA_1_F9          0.000   0.000   0.000    0.000
denitrifying bacterium enrichment culture clone NOB_0_C6          0.000   0.000   0.000    0.000
denitrifying bacterium enrichment culture clone NOB_0_F6          0.000   0.000   0.000    0.000
denitrifying bacterium enrichment culture clone NOB_2_D6          0.000   0.000   0.000    0.000
denitrifying bacterium enrichment culture clone NOB_2_F11         0.000   0.000   0.000    0.000
denitrifying bacterium enrichment culture clone NOB_2_H7          0.000   0.000   0.000    0.000
eubacterial soil DNA clone ensemble                               0.000   0.000   0.000    0.000
freshwater bacteria LCK ensemble                                  0.000   0.000   0.000    0.000
gold mine bacteria ensemble                                       0.003   0.015   0.007    0.008
grassland soil clone ensemble                                     0.000   0.000   0.000    0.000
hydrocarbon seep bacteria ensemble                                0.000   0.000   0.000    0.000
hydrothermal vent eubacteria ensemble                             0.000   0.000   0.000    0.000
iron-reducing bacterium enrichment culture clone FEA_2_A1         0.000   0.000   0.000    0.000
iron-reducing bacterium enrichment culture clone FEA_2_A4         0.000   0.000   0.000    0.000
iron-reducing bacterium enrichment culture clone FeC_1_A5         0.000   0.000   0.000    0.000
iron-reducing bacterium enrichment culture clone FeC_1_A6         0.000   0.000   0.000    0.000
iron-reducing bacterium enrichment culture clone FeC_1_C2         0.000   0.000   0.000    0.000
iron-reducing bacterium enrichment culture clone FeC_1_G5         0.000   0.000   0.000    0.000
iron-reducing bacterium enrichment culture clone HN119            0.000   0.000   0.000    0.000
iron-reducing bacterium enrichment culture clone HN122            0.000   0.000   0.000    0.000
iron-reducing bacterium enrichment culture clone HN31             0.000   0.000   0.000    0.000
iron-reducing bacterium enrichment culture clone HN-HFO54         0.000   0.000   0.000    0.000
iron-reducing enrichment clone Cl-A3                              0.000   0.000   0.000    0.000
maize root bacteria ensemble                                      0.001   0.001   0.002    0.000
marine bacteria HstpL ensemble                                    0.000   0.000   0.000    0.000
methanogenic bacterium enrichment culture clone Me_c25            0.000   0.000   0.000    0.000
pasture soil clone ensemble                                       0.000   0.000   0.000    0.000
PCB-dechlorinating bacterium OTU-13                               0.000   0.000   0.000    0.000
PCB-dechlorinating bacterium OTU-3                                0.000   0.000   0.000    0.000
potato plant root bacteria ensemble                               0.000   0.000   0.000    0.000
rainforest soil clone ensemble                                    0.000   0.000   0.000    0.000
rape rhizosphere bacteria ensemble                                0.000   0.000   0.000    0.000
rhizosphere soil bacteria ensemble                                0.007   0.010   0.004    0.011
saltmarsh clone ensemble                                          0.000   0.000   0.000    0.000
uncultivated soil bacteria clone ensemble                         0.009   0.009   0.009    0.007
uncultivated soil bacterium                                       0.000   0.000   0.000    0.000
uncultured anaerobic ammonium-oxidizing bacterium                 0.000   0.000   0.000    0.000
uncultured anaerobic bacterium                                    0.001   0.000   0.001    0.000
uncultured Antarctic bacterium                                    0.000   0.000   0.000    0.000
uncultured Antarctic soil bacterium                               0.000   0.000   0.000    0.000
uncultured bacteria adhufec ensemble                              0.000   0.000   0.000    0.000
uncultured bacteria ARCTIC ensemble                               0.000   0.000   0.000    0.000
uncultured bacteria Beta ensemble                                 0.000   0.000   0.000    0.000
uncultured bacteria Bulk ensemble                                 0.002   0.001   0.002    0.001
uncultured bacteria Car ensemble                                  0.000   0.000   0.000    0.000
uncultured bacteria Ctax ensemble                                 0.000   0.000   0.000    0.000
uncultured bacteria DA ensemble                                   0.000   0.000   0.000    0.000
uncultured bacteria ECS ensemble                                  0.000   0.000   0.000    0.000
uncultured bacteria # ensemble                                    0.000   0.000   0.000    0.000
uncultured bacteria GFD ensemble                                  0.000   0.000   0.000    0.000
uncultured bacteria gp ensemble                                   0.000   0.000   0.000    0.000
uncultured bacteria GR-296 ensemble                               0.000   0.000   0.000    0.000
uncultured bacteria GR-B1-2 ensemble                              0.000   0.000   0.000    0.000
uncultured bacteria GR-Sh1 ensemble                               0.000   0.000   0.000    0.000
uncultured bacteria GR-Sh2 ensemble                               0.000   0.000   0.000    0.000
uncultured bacteria GR-WP33 ensemble                              0.000   0.000   0.000    0.000
uncultured bacteria GR-WP39 ensemble                              0.000   0.000   0.000    0.000
uncultured bacteria (human infant) ensemble                       0.000   0.000   0.000    0.000
uncultured bacterium                                              0.421   0.424   0.404    0.394
uncultured bacterium 1405-10                                      0.000   0.000   0.000    0.000
uncultured bacterium 404-2                                        0.000   0.000   0.000    0.000
uncultured bacterium AD254-A9                                     0.000   0.000   0.000    0.000
uncultured bacterium Ak20-3                                       0.000   0.000   0.000    0.000
uncultured bacterium C31                                          0.000   0.000   0.000    0.000
uncultured bacterium I-110                                        0.000   0.000   0.000    0.000
uncultured bacterium KF-JG30-B15                                  0.000   0.000   0.000    0.000
uncultured bacterium mle1-16                                      0.000   0.000   0.000    0.000
uncultured bacterium mle1-48                                      0.000   0.000   0.000    0.000
uncultured bacterium PHOS-HC41                                    0.000   0.000   0.000    0.000
uncultured bacterium pPD12                                        0.000   0.000   0.000    0.000
uncultured bacterium Riz1014                                      0.000   0.000   0.000    0.000
uncultured bacterium Riz1049                                      0.000   0.000   0.000    0.000
uncultured bacterium Riz105                                       0.000   0.000   0.000    0.000
uncultured bacterium Riz1054                                      0.000   0.000   0.000    0.000
uncultured bacterium Riz6E                                        0.000   0.000   0.000    0.000
uncultured bacterium Riz6H                                        0.000   0.000   0.000    0.000
uncultured bacterium Riz6I                                        0.000   0.000   0.000    0.000
uncultured bacterium Riz79                                        0.000   0.000   0.000    0.000
uncultured bacterium RSD12                                        0.000   0.000   0.000    0.000
uncultured bacterium SA14                                         0.000   0.000   0.000    0.000
uncultured bacterium SHA-219                                      0.000   0.000   0.000    0.000
uncultured bacterium SHD-71                                       0.000   0.000   0.000    0.000
uncultured bacterium SHE-145                                      0.000   0.000   0.000    0.000
uncultured bacterium UPB A1                                       0.000   0.000   0.000    0.000
uncultured bacterium VC2.1 Bac1                                   0.000   0.000   0.000    0.000
uncultured compost bacterium                                      0.000   0.001   0.001    0.000
uncultured deep-sea bacterium                                     0.000   0.000   0.000    0.000
uncultured earthworm cast bacterium                               0.000   0.000   0.000    0.000
uncultured earthworm intestine bacterium                          0.000   0.000   0.000    0.000
uncultured endolithic bacterium                                   0.000   0.000   0.000    0.000
uncultured equine intestinal bacterium                            0.000   0.000   0.000    0.000
uncultured equine intestinal eubacterium sp. CL25                 0.000   0.000   0.000    0.000
uncultured equine intestinal eubacterium sp. CL33                 0.000   0.000   0.000    0.000
uncultured equine intestinal eubacterium sp. DL10                 0.000   0.000   0.000    0.000
uncultured equine intestinal eubacterium sp. ML21                 0.000   0.000   0.000    0.000
uncultured equine intestinal eubacterium sp. PL13                 0.000   0.000   0.000    0.000
uncultured equine intestinal eubacterium sp. PL36                 0.000   0.000   0.000    0.000
uncultured eubacterium OCG13                                      0.001   0.000   0.000    0.000
uncultured eubacterium OCG9                                       0.000   0.000   0.000    0.000
uncultured eubacterium ONG2                                       0.000   0.000   0.000    0.000
uncultured eubacterium ONG5                                       0.000   0.000   0.000    0.000
uncultured eubacterium SRang2.5                                   0.000   0.000   0.000    0.000
uncultured eubacterium WD2107                                     0.000   0.000   0.000    0.000
uncultured eubacterium WD225                                      0.000   0.000   0.000    0.000
uncultured eubacterium WD228                                      0.000   0.000   0.000    0.000
uncultured eubacterium WD295                                      0.000   0.000   0.000    0.000
uncultured eubacterium WJGRT-64                                   0.000   0.000   0.000    0.000
uncultured eubacterium WR111                                      0.000   0.000   0.000    0.000
uncultured eubacterium WR123                                      0.000   0.000   0.000    0.000
uncultured eubacterium WR8102                                     0.000   0.000   0.000    0.000
uncultured eubacterium WR8111                                     0.000   0.000   0.000    0.000
uncultured eubacterium WR844                                      0.000   0.000   0.000    0.000
uncultured forest soil bacterium                                  0.000   0.000   0.000    0.000
uncultured freshwater bacterium                                   0.000   0.000   0.000    0.000
uncultured maize rhizosphere bacterium c15_68                     0.000   0.000   0.000    0.000
uncultured maize rhizosphere bacterium c1_68                      0.000   0.000   0.000    0.000
uncultured maize rhizosphere bacterium c2_68                      0.000   0.000   0.000    0.000
uncultured maize rhizosphere bacterium c3_68                      0.000   0.000   0.000    0.000
uncultured maize rhizosphere bacterium c8_68                      0.000   0.000   0.000    0.000
uncultured marine bacterium                                       0.000   0.000   0.000    0.000
uncultured rape rhizosphere bacterium wr0004                      0.000   0.000   0.000    0.000
uncultured rumen bacterium                                        0.000   0.000   0.000    0.000
uncultured rumen bacterium 3C0d-17                                0.000   0.000   0.000    0.000
uncultured rumen bacterium 4C0d-3                                 0.000   0.000   0.000    0.000
uncultured rumen bacterium 5C0d-3                                 0.000   0.000   0.000    0.000
uncultured sludge bacterium                                       0.000   0.000   0.000    0.000
uncultured soil bacterium                                         0.079   0.071   0.069    0.072
uncultured soil bacterium C008                                    0.000   0.000   0.000    0.000
uncultured soil bacterium S085                                    0.000   0.000   0.000    0.000
uncultured sponge symbiont                                        0.000   0.000   0.000    0.000
uncultured sponge symbiont PAUC32f                                0.000   0.000   0.000    0.000
uncultured sponge symbiont PAUC34f                                0.000   0.000   0.000    0.000
uncultured sulfur-oxidizing symbiont bacterium                    0.000   0.000   0.000    0.000
uncultured thermal soil bacterium                                 0.000   0.000   0.000    0.000
uncultured yard-trimming-compost bacterium                        0.000   0.000   0.000    0.000
unidentified activated sludge bacterium AI353                     0.000   0.000   0.000    0.000
unidentified activated sludge bacterium AI359                     0.000   0.000   0.000    0.000
unidentified activated sludge bacterium CL09                      0.000   0.000   0.000    0.000
unidentified bacterium wb1_C05                                    0.000   0.000   0.000    0.000
unidentified bacterium wb1_D18                                    0.000   0.000   0.000    0.000
unidentified bacterium wb1_N15                                    0.000   0.000   0.000    0.000
unidentified bacterium wb1_P19                                    0.000   0.000   0.000    0.000
unidentified eubacterium RFLP15                                   0.000   0.000   0.000    0.000
unidentified eubacterium RFLP24                                   0.000   0.000   0.000    0.000
unidentified marine eubacterium                                   0.000   0.000   0.000    0.000
unidentified rumen bacterium JW15                                 0.000   0.000   0.000    0.000
unidentified rumen bacterium RC4                                  0.000   0.000   0.000    0.000
unidentified soil bacteria                                        0.011   0.018   0.014    0.016
Acidobacteria                                                     0.037   0.044   0.035    0.038
environmental samples <Fibrobacter/Acidobacteria group>           0.000   0.000   0.000    0.000
Fibrobacteres                                                     0.000   0.000   0.000    0.000
SAR406 cluster                                                    0.000   0.000   0.000    0.000
Bacilli                                                           0.004   0.004   0.009    0.004
Clostridia                                                        0.005   0.001   0.005    0.001
environmental samples <clostridial firmicutes>                    0.000   0.001   0.001    0.001
Erysipelotrichi                                                   0.000   0.000   0.000    0.000
Negativicutes                                                     0.000   0.000   0.000    0.000
unclassified Firmicutes sensu stricto                             0.000   0.000   0.000    0.000
environmental samples <Fusobacteria>                              0.000   0.000   0.000    0.000
Fusobacteriia                                                     0.000   0.000   0.000    0.000
environmental samples <Gemmatimonadetes>                          0.012   0.011   0.011    0.011
Gemmatimonadetes <class>                                          0.001   0.001   0.001    0.000
environmental samples <Nitrospira group>                          0.005   0.003   0.006    0.008
Nitrospira <class>                                                0.001   0.000   0.001    0.001
Planctomycetia                                                    0.002   0.002   0.002    0.002
Alphaproteobacteria                                               0.025   0.047   0.044    0.040
Betaproteobacteria                                                0.003   0.006   0.007    0.004
delta/epsilon subdivisions                                        0.017   0.020   0.023    0.029
environmental samples <Proteobacteria>                            0.005   0.008   0.007    0.005
Gammaproteobacteria                                               0.061   0.058   0.063    0.088
unclassified Proteobacteria                                       0.000   0.000   0.000    0.000
Zetaproteobacteria                                                0.000   0.000   0.000    0.000
Spirochaetia                                                      0.000   0.000   0.000    0.000
Synergistia                                                       0.000   0.000   0.000    0.000
Mollicutes                                                        0.000   0.000   0.000    0.000
environmental samples <Thermodesulfobacteria>                     0.000   0.000   0.000    0.000
Thermodesulfobacteria                                             0.000   0.000   0.000    0.000
Thermotogae                                                       0.000   0.000   0.000    0.000
Caldithrix                                                        0.000   0.000   0.000    0.000
candidate division AC1                                            0.000   0.000   0.000    0.000
candidate division BRC1                                           0.000   0.001   0.001    0.001
candidate division GN01                                           0.000   0.000   0.000    0.000
candidate division GN02                                           0.000   0.000   0.000    0.000
candidate division GN03                                           0.000   0.000   0.000    0.000
candidate division GN13                                           0.000   0.000   0.000    0.000
candidate division JS1                                            0.000   0.000   0.000    0.000
candidate division KSB1                                           0.000   0.000   0.000    0.000
candidate division NC10                                           0.000   0.000   0.000    0.000
candidate division NKB19                                          0.000   0.000   0.000    0.000
candidate division OD1                                            0.000   0.000   0.000    0.000
candidate division OP1                                            0.000   0.000   0.000    0.000
candidate division OP11                                           0.000   0.000   0.000    0.000
candidate division OP3                                            0.000   0.000   0.000    0.000
candidate division OP8                                            0.000   0.000   0.000    0.000
candidate division OS-K                                           0.000   0.000   0.000    0.000
candidate division SAM                                            0.000   0.000   0.000    0.000
candidate division Sediment-1                                     0.000   0.000   0.000    0.000
candidate division SPAM                                           0.000   0.000   0.000    0.000
candidate division TG3                                            0.000   0.000   0.000    0.000
candidate division TM6                                            0.000   0.000   0.000    0.000
candidate division TM7                                            0.000   0.000   0.000    0.000
candidate division VC2                                            0.000   0.000   0.000    0.000
candidate division WPS-1                                          0.000   0.000   0.000    0.000
candidate division WS1                                            0.000   0.000   0.000    0.000
candidate division WS3                                            0.000   0.000   0.000    0.000
candidate division WS4                                            0.000   0.000   0.000    0.000
candidate division WS5                                            0.000   0.000   0.000    0.000
candidate division WYO                                            0.000   0.000   0.000    0.000
candidate division ZB3                                            0.000   0.000   0.000    0.000
Poribacteria                                                      0.000   0.000   0.000    0.000
unclassified Bacteria (miscellaneous)                             0.003   0.002   0.003    0.003
unclassified Gram-positive bacteria                               0.000   0.000   0.000    0.000
Dinophyceae                                                       0.000   0.000   0.000    0.000
Centramoebida                                                     0.000   0.000   0.000    0.000
named eukaryotic clones                                           0.000   0.000   0.000    0.000
uncultured alga                                                   0.000   0.000   0.000    0.000
uncultured eukaryote                                              0.000   0.000   0.000    0.000
uncultured phototrophic eukaryote                                 0.000   0.000   0.000    0.000
Euglenida                                                         0.000   0.000   0.000    0.000
Cyanophoraceae                                                    0.000   0.000   0.000    0.000
Cyanoptyche                                                       0.000   0.000   0.000    0.000
environmental samples <Haptophyceae>                              0.000   0.000   0.000    0.000
Fungi                                                             0.000   0.000   0.000    0.000
Metazoa                                                           0.000   0.000   0.000    0.000
Trichomonadida                                                    0.000   0.000   0.000    0.000
Bangiophyceae                                                     0.000   0.000   0.000    0.000
Florideophyceae                                                   0.000   0.000   0.000    0.000
Stylonematophyceae                                                0.000   0.000   0.000    0.000
Bacillariophyta                                                   0.000   0.001   0.001    0.000
Chrysophyceae                                                     0.000   0.000   0.000    0.000
Pinguiophyceae                                                    0.000   0.000   0.000    0.000
PX clade                                                          0.000   0.000   0.000    0.000
Raphidophyceae                                                    0.000   0.000   0.000    0.000
Chlorophyta                                                       0.000   0.001   0.000    0.000
Streptophyta                                                      0.000   0.000   0.000    0.000
Chloroplast transformation vector pCLT312                         0.000   0.000   0.000    0.000
uncultured prokaryote                                             0.000   0.000   0.000    0.000
marine metagenome                                                 0.000   0.000   0.000    0.000
microbial mat metagenome                                          0.000   0.000   0.000    0.000
                                                                 Z.MSG.t2 Z.ATG.t1 Z.ATG.t2 Z.AIM.t1
uncultured archaeon                                                 0.000    0.000    0.000    0.000
uncultured archaeon WSB-15                                          0.000    0.000    0.000    0.000
Actinobacteria                                                      0.100    0.082    0.102    0.074
Aquificae                                                           0.000    0.000    0.000    0.000
environmental samples <candidate division OP10>                     0.000    0.000    0.000    0.000
Bacteroidetes                                                       0.000    0.001    0.001    0.001
Chlorobi                                                            0.001    0.000    0.000    0.001
environmental samples <Cytophagales/Green sulfur bacteria group>    0.000    0.000    0.000    0.000
Chlamydiae                                                          0.001    0.000    0.001    0.001
Lentisphaerae                                                       0.000    0.000    0.000    0.000
Verrucomicrobia                                                     0.078    0.071    0.085    0.072
Anaerolineae                                                        0.000    0.000    0.000    0.000
Caldilineae                                                         0.000    0.000    0.000    0.000
Chloroflexi                                                         0.000    0.000    0.000    0.000
Dehalococcoidetes                                                   0.000    0.000    0.000    0.000
environmental samples <Green non-sulfur bacteria>                   0.006    0.006    0.010    0.006
Ktedonobacteria                                                     0.000    0.000    0.000    0.000
Thermomicrobia                                                      0.000    0.000    0.000    0.000
unclassified Chloroflexi                                            0.000    0.000    0.000    0.000
Chrysiogenetes                                                      0.000    0.000    0.000    0.000
Chroococcales                                                       0.000    0.000    0.000    0.000
environmental samples <Cyanobacteria>                               0.000    0.000    0.000    0.000
Gloeobacteria                                                       0.000    0.000    0.000    0.000
Nostocales                                                          0.000    0.001    0.000    0.000
Oscillatoriales                                                     0.001    0.001    0.001    0.001
Pleurocapsales                                                      0.000    0.000    0.000    0.000
Prochlorales                                                        0.000    0.000    0.000    0.000
Stigonematales                                                      0.000    0.000    0.000    0.000
Deferribacteres                                                     0.000    0.000    0.000    0.000
Deinococci                                                          0.000    0.000    0.000    0.000
environmental samples <Deinococcus-Thermus group>                   0.000    0.000    0.000    0.000
environmental samples <Dictyoglomus group>                          0.000    0.000    0.000    0.000
Endomicrobia                                                        0.000    0.000    0.000    0.000
environmental samples <candidate division Termite group 1>          0.000    0.000    0.000    0.001
agricultural soil bacteria ensemble                                 0.065    0.088    0.081    0.071
Antarctic bacteria LB3 ensemble                                     0.004    0.005    0.005    0.004
bacterium enrichment culture clone 080212-ABM-Calcigel 2-25         0.000    0.000    0.000    0.000
bacterium enrichment culture clone 080213-ABM-Febex 6-56            0.000    0.000    0.000    0.000
bacterium enrichment culture clone 1.26                             0.000    0.000    0.000    0.000
bacterium enrichment culture clone 1.34                             0.000    0.000    0.000    0.000
bacterium enrichment culture clone 1.60                             0.000    0.000    0.000    0.000
bacterium enrichment culture clone 1.62                             0.000    0.000    0.000    0.000
bacterium enrichment culture clone auto112_4W                       0.000    0.000    0.000    0.000
bacterium enrichment culture clone auto183_4W                       0.000    0.000    0.000    0.000
bacterium enrichment culture clone auto222_4W                       0.000    0.000    0.000    0.000
bacterium enrichment culture clone auto45_4W                        0.000    0.000    0.000    0.000
bacterium enrichment culture clone auto59_4W                        0.000    0.000    0.000    0.000
bacterium enrichment culture clone auto67_4W                        0.000    0.000    0.000    0.000
bacterium enrichment culture clone auto73_4W                        0.000    0.000    0.000    0.000
bacterium enrichment culture clone auto83_4W                        0.000    0.000    0.000    0.000
bacterium enrichment culture clone BA63                             0.000    0.000    0.000    0.000
bacterium enrichment culture clone BznS295                          0.000    0.000    0.000    0.000
bacterium enrichment culture clone Dan60_10E                        0.000    0.000    0.000    0.000
bacterium enrichment culture clone Dan60S_35E                       0.000    0.000    0.000    0.000
bacterium enrichment culture clone Ecwsrb019                        0.000    0.000    0.000    0.000
bacterium enrichment culture clone EtOH-57                          0.000    0.000    0.000    0.000
bacterium enrichment culture clone heteroA49_4W                     0.000    0.000    0.000    0.000
bacterium enrichment culture clone heteroA59_4W                     0.000    0.000    0.000    0.000
bacterium enrichment culture clone heteroA70_4W                     0.000    0.000    0.000    0.000
bacterium enrichment culture clone heteroA71_4W                     0.000    0.000    0.000    0.000
bacterium enrichment culture clone heteroA74_4W                     0.000    0.000    0.000    0.000
bacterium enrichment culture clone heteroB30_4W                     0.000    0.000    0.000    0.000
bacterium enrichment culture clone heteroB5_4W                      0.000    0.000    0.000    0.000
bacterium enrichment culture clone heteroB88_4W                     0.000    0.000    0.000    0.000
bacterium enrichment culture clone heteroC45_4W                     0.000    0.000    0.000    0.000
bacterium enrichment culture clone Hexa_26                          0.000    0.000    0.000    0.000
bacterium enrichment culture clone HS_3                             0.000    0.000    0.000    0.000
bacterium enrichment culture clone KIST-JJY168                      0.000    0.000    0.000    0.000
bacterium enrichment culture clone LCB_B2C39                        0.000    0.000    0.000    0.000
bacterium enrichment culture clone NBAR008                          0.000    0.000    0.000    0.000
bacterium enrichment culture clone NBAR021                          0.000    0.000    0.000    0.000
bacterium enrichment culture clone P30C2F                           0.000    0.000    0.000    0.000
bacterium enrichment culture clone PW31.7B                          0.000    0.000    0.000    0.000
bacterium enrichment culture clone PW45.4B                          0.000    0.000    0.000    0.000
bacterium enrichment culture clone R4-48B                           0.000    0.000    0.000    0.000
bacterium enrichment culture clone R4-51B                           0.000    0.000    0.000    0.000
bacterium enrichment culture clone R4-73B                           0.000    0.000    0.000    0.000
bacterium enrichment culture clone R4-85B                           0.000    0.000    0.000    0.000
bacterium enrichment culture clone ts0914T                          0.000    0.000    0.000    0.000
Banisveld landfill bacteria ensemble                                0.000    0.000    0.000    0.000
compost bacteria ensemble                                           0.000    0.001    0.000    0.000
copper smeltery bacteria ensemble                                   0.000    0.000    0.000    0.000
Crater Lake bacteria ensemble                                       0.000    0.000    0.001    0.001
Cyclohexane degrading bacterium enrichment culture clone type II    0.000    0.000    0.000    0.000
denitrifying bacterium enrichment culture clone NOA_1_A11           0.000    0.000    0.000    0.000
denitrifying bacterium enrichment culture clone NOA_1_E12           0.000    0.000    0.000    0.000
denitrifying bacterium enrichment culture clone NOA_1_F9            0.000    0.000    0.000    0.000
denitrifying bacterium enrichment culture clone NOB_0_C6            0.000    0.000    0.000    0.000
denitrifying bacterium enrichment culture clone NOB_0_F6            0.000    0.000    0.000    0.000
denitrifying bacterium enrichment culture clone NOB_2_D6            0.000    0.000    0.000    0.000
denitrifying bacterium enrichment culture clone NOB_2_F11           0.000    0.000    0.000    0.000
denitrifying bacterium enrichment culture clone NOB_2_H7            0.000    0.000    0.000    0.000
eubacterial soil DNA clone ensemble                                 0.000    0.000    0.000    0.000
freshwater bacteria LCK ensemble                                    0.000    0.000    0.000    0.000
gold mine bacteria ensemble                                         0.002    0.012    0.004    0.003
grassland soil clone ensemble                                       0.000    0.000    0.000    0.000
hydrocarbon seep bacteria ensemble                                  0.000    0.000    0.000    0.000
hydrothermal vent eubacteria ensemble                               0.000    0.000    0.000    0.000
iron-reducing bacterium enrichment culture clone FEA_2_A1           0.000    0.000    0.000    0.000
iron-reducing bacterium enrichment culture clone FEA_2_A4           0.000    0.000    0.000    0.000
iron-reducing bacterium enrichment culture clone FeC_1_A5           0.000    0.000    0.000    0.000
iron-reducing bacterium enrichment culture clone FeC_1_A6           0.000    0.000    0.000    0.000
iron-reducing bacterium enrichment culture clone FeC_1_C2           0.000    0.000    0.000    0.000
iron-reducing bacterium enrichment culture clone FeC_1_G5           0.000    0.000    0.000    0.000
iron-reducing bacterium enrichment culture clone HN119              0.000    0.000    0.000    0.000
iron-reducing bacterium enrichment culture clone HN122              0.000    0.000    0.000    0.000
iron-reducing bacterium enrichment culture clone HN31               0.000    0.000    0.000    0.000
iron-reducing bacterium enrichment culture clone HN-HFO54           0.000    0.000    0.000    0.000
iron-reducing enrichment clone Cl-A3                                0.000    0.000    0.000    0.000
maize root bacteria ensemble                                        0.001    0.001    0.000    0.001
marine bacteria HstpL ensemble                                      0.000    0.000    0.000    0.000
methanogenic bacterium enrichment culture clone Me_c25              0.000    0.000    0.000    0.000
pasture soil clone ensemble                                         0.000    0.000    0.000    0.000
PCB-dechlorinating bacterium OTU-13                                 0.000    0.000    0.000    0.000
PCB-dechlorinating bacterium OTU-3                                  0.000    0.000    0.000    0.000
potato plant root bacteria ensemble                                 0.000    0.000    0.000    0.000
rainforest soil clone ensemble                                      0.000    0.000    0.000    0.000
rape rhizosphere bacteria ensemble                                  0.000    0.000    0.000    0.000
rhizosphere soil bacteria ensemble                                  0.010    0.013    0.016    0.013
saltmarsh clone ensemble                                            0.000    0.000    0.000    0.000
uncultivated soil bacteria clone ensemble                           0.009    0.007    0.008    0.009
uncultivated soil bacterium                                         0.000    0.000    0.000    0.000
uncultured anaerobic ammonium-oxidizing bacterium                   0.000    0.000    0.000    0.000
uncultured anaerobic bacterium                                      0.000    0.000    0.001    0.000
uncultured Antarctic bacterium                                      0.000    0.000    0.000    0.000
uncultured Antarctic soil bacterium                                 0.000    0.000    0.000    0.000
uncultured bacteria adhufec ensemble                                0.000    0.000    0.000    0.000
uncultured bacteria ARCTIC ensemble                                 0.000    0.000    0.000    0.000
uncultured bacteria Beta ensemble                                   0.000    0.000    0.000    0.000
uncultured bacteria Bulk ensemble                                   0.002    0.001    0.001    0.000
uncultured bacteria Car ensemble                                    0.000    0.000    0.000    0.000
uncultured bacteria Ctax ensemble                                   0.000    0.000    0.000    0.000
uncultured bacteria DA ensemble                                     0.001    0.000    0.000    0.000
uncultured bacteria ECS ensemble                                    0.000    0.000    0.000    0.000
uncultured bacteria # ensemble                                      0.000    0.000    0.000    0.000
uncultured bacteria GFD ensemble                                    0.000    0.000    0.000    0.000
uncultured bacteria gp ensemble                                     0.000    0.000    0.000    0.000
uncultured bacteria GR-296 ensemble                                 0.000    0.000    0.000    0.000
uncultured bacteria GR-B1-2 ensemble                                0.000    0.000    0.000    0.000
uncultured bacteria GR-Sh1 ensemble                                 0.000    0.000    0.000    0.000
uncultured bacteria GR-Sh2 ensemble                                 0.000    0.000    0.000    0.000
uncultured bacteria GR-WP33 ensemble                                0.000    0.000    0.000    0.000
uncultured bacteria GR-WP39 ensemble                                0.000    0.000    0.000    0.000
uncultured bacteria (human infant) ensemble                         0.000    0.000    0.000    0.000
uncultured bacterium                                                0.416    0.406    0.412    0.456
uncultured bacterium 1405-10                                        0.000    0.000    0.000    0.000
uncultured bacterium 404-2                                          0.000    0.000    0.000    0.000
uncultured bacterium AD254-A9                                       0.000    0.000    0.000    0.000
uncultured bacterium Ak20-3                                         0.000    0.000    0.000    0.000
uncultured bacterium C31                                            0.000    0.000    0.000    0.000
uncultured bacterium I-110                                          0.000    0.000    0.000    0.000
uncultured bacterium KF-JG30-B15                                    0.000    0.000    0.000    0.000
uncultured bacterium mle1-16                                        0.000    0.000    0.000    0.000
uncultured bacterium mle1-48                                        0.000    0.000    0.000    0.000
uncultured bacterium PHOS-HC41                                      0.000    0.000    0.000    0.000
uncultured bacterium pPD12                                          0.000    0.000    0.000    0.000
uncultured bacterium Riz1014                                        0.000    0.000    0.000    0.000
uncultured bacterium Riz1049                                        0.000    0.000    0.000    0.000
uncultured bacterium Riz105                                         0.000    0.000    0.000    0.000
uncultured bacterium Riz1054                                        0.000    0.000    0.000    0.000
uncultured bacterium Riz6E                                          0.000    0.000    0.000    0.000
uncultured bacterium Riz6H                                          0.000    0.000    0.000    0.000
uncultured bacterium Riz6I                                          0.000    0.000    0.000    0.000
uncultured bacterium Riz79                                          0.000    0.000    0.000    0.000
uncultured bacterium RSD12                                          0.000    0.000    0.000    0.000
uncultured bacterium SA14                                           0.000    0.000    0.000    0.000
uncultured bacterium SHA-219                                        0.000    0.000    0.000    0.000
uncultured bacterium SHD-71                                         0.000    0.000    0.000    0.000
uncultured bacterium SHE-145                                        0.000    0.000    0.000    0.000
uncultured bacterium UPB A1                                         0.000    0.000    0.000    0.000
uncultured bacterium VC2.1 Bac1                                     0.000    0.000    0.000    0.000
uncultured compost bacterium                                        0.000    0.000    0.001    0.000
uncultured deep-sea bacterium                                       0.000    0.000    0.000    0.000
uncultured earthworm cast bacterium                                 0.000    0.000    0.000    0.000
uncultured earthworm intestine bacterium                            0.000    0.000    0.000    0.000
uncultured endolithic bacterium                                     0.000    0.000    0.000    0.000
uncultured equine intestinal bacterium                              0.000    0.000    0.000    0.000
uncultured equine intestinal eubacterium sp. CL25                   0.000    0.000    0.000    0.000
uncultured equine intestinal eubacterium sp. CL33                   0.000    0.000    0.000    0.000
uncultured equine intestinal eubacterium sp. DL10                   0.000    0.000    0.000    0.000
uncultured equine intestinal eubacterium sp. ML21                   0.000    0.000    0.000    0.000
uncultured equine intestinal eubacterium sp. PL13                   0.000    0.000    0.000    0.000
uncultured equine intestinal eubacterium sp. PL36                   0.000    0.000    0.000    0.000
uncultured eubacterium OCG13                                        0.000    0.000    0.000    0.000
uncultured eubacterium OCG9                                         0.000    0.000    0.000    0.000
uncultured eubacterium ONG2                                         0.000    0.000    0.000    0.000
uncultured eubacterium ONG5                                         0.000    0.000    0.000    0.000
uncultured eubacterium SRang2.5                                     0.000    0.000    0.000    0.000
uncultured eubacterium WD2107                                       0.000    0.000    0.000    0.000
uncultured eubacterium WD225                                        0.000    0.000    0.000    0.000
uncultured eubacterium WD228                                        0.000    0.000    0.000    0.000
uncultured eubacterium WD295                                        0.000    0.000    0.000    0.000
uncultured eubacterium WJGRT-64                                     0.000    0.000    0.000    0.000
uncultured eubacterium WR111                                        0.000    0.000    0.000    0.000
uncultured eubacterium WR123                                        0.000    0.000    0.000    0.000
uncultured eubacterium WR8102                                       0.000    0.000    0.000    0.000
uncultured eubacterium WR8111                                       0.000    0.000    0.000    0.000
uncultured eubacterium WR844                                        0.000    0.000    0.000    0.000
uncultured forest soil bacterium                                    0.000    0.000    0.000    0.000
uncultured freshwater bacterium                                     0.000    0.000    0.000    0.000
uncultured maize rhizosphere bacterium c15_68                       0.000    0.000    0.000    0.000
uncultured maize rhizosphere bacterium c1_68                        0.000    0.000    0.000    0.000
uncultured maize rhizosphere bacterium c2_68                        0.000    0.000    0.000    0.000
uncultured maize rhizosphere bacterium c3_68                        0.000    0.000    0.000    0.000
uncultured maize rhizosphere bacterium c8_68                        0.000    0.000    0.000    0.000
uncultured marine bacterium                                         0.000    0.000    0.000    0.000
uncultured rape rhizosphere bacterium wr0004                        0.000    0.000    0.000    0.000
uncultured rumen bacterium                                          0.000    0.000    0.000    0.000
uncultured rumen bacterium 3C0d-17                                  0.000    0.000    0.000    0.000
uncultured rumen bacterium 4C0d-3                                   0.000    0.000    0.000    0.000
uncultured rumen bacterium 5C0d-3                                   0.000    0.000    0.000    0.000
uncultured sludge bacterium                                         0.000    0.000    0.000    0.000
uncultured soil bacterium                                           0.075    0.068    0.069    0.074
uncultured soil bacterium C008                                      0.000    0.000    0.000    0.000
uncultured soil bacterium S085                                      0.000    0.000    0.000    0.000
uncultured sponge symbiont                                          0.000    0.000    0.000    0.000
uncultured sponge symbiont PAUC32f                                  0.000    0.000    0.000    0.000
uncultured sponge symbiont PAUC34f                                  0.000    0.000    0.000    0.000
uncultured sulfur-oxidizing symbiont bacterium                      0.000    0.000    0.000    0.000
uncultured thermal soil bacterium                                   0.000    0.000    0.000    0.000
uncultured yard-trimming-compost bacterium                          0.000    0.000    0.000    0.000
unidentified activated sludge bacterium AI353                       0.000    0.000    0.000    0.000
unidentified activated sludge bacterium AI359                       0.000    0.000    0.000    0.000
unidentified activated sludge bacterium CL09                        0.000    0.000    0.000    0.000
unidentified bacterium wb1_C05                                      0.000    0.000    0.000    0.000
unidentified bacterium wb1_D18                                      0.000    0.000    0.000    0.000
unidentified bacterium wb1_N15                                      0.000    0.000    0.000    0.000
unidentified bacterium wb1_P19                                      0.000    0.000    0.000    0.000
unidentified eubacterium RFLP15                                     0.000    0.000    0.000    0.000
unidentified eubacterium RFLP24                                     0.000    0.000    0.000    0.000
unidentified marine eubacterium                                     0.000    0.000    0.000    0.000
unidentified rumen bacterium JW15                                   0.000    0.000    0.000    0.000
unidentified rumen bacterium RC4                                    0.000    0.000    0.000    0.000
unidentified soil bacteria                                          0.015    0.022    0.017    0.025
Acidobacteria                                                       0.046    0.050    0.045    0.053
environmental samples <Fibrobacter/Acidobacteria group>             0.000    0.000    0.001    0.001
Fibrobacteres                                                       0.000    0.000    0.000    0.000
SAR406 cluster                                                      0.000    0.000    0.000    0.000
Bacilli                                                             0.003    0.006    0.011    0.004
Clostridia                                                          0.001    0.001    0.005    0.000
environmental samples <clostridial firmicutes>                      0.000    0.000    0.001    0.000
Erysipelotrichi                                                     0.000    0.000    0.000    0.000
Negativicutes                                                       0.000    0.000    0.000    0.000
unclassified Firmicutes sensu stricto                               0.000    0.000    0.000    0.000
environmental samples <Fusobacteria>                                0.000    0.000    0.000    0.000
Fusobacteriia                                                       0.000    0.000    0.000    0.000
environmental samples <Gemmatimonadetes>                            0.008    0.009    0.010    0.009
Gemmatimonadetes <class>                                            0.001    0.001    0.001    0.001
environmental samples <Nitrospira group>                            0.010    0.004    0.007    0.006
Nitrospira <class>                                                  0.001    0.000    0.001    0.001
Planctomycetia                                                      0.002    0.003    0.002    0.001
Alphaproteobacteria                                                 0.020    0.039    0.021    0.018
Betaproteobacteria                                                  0.003    0.004    0.003    0.003
delta/epsilon subdivisions                                          0.015    0.020    0.012    0.012
environmental samples <Proteobacteria>                              0.005    0.006    0.004    0.007
Gammaproteobacteria                                                 0.089    0.062    0.056    0.064
unclassified Proteobacteria                                         0.000    0.000    0.000    0.000
Zetaproteobacteria                                                  0.000    0.000    0.000    0.000
Spirochaetia                                                        0.000    0.000    0.000    0.000
Synergistia                                                         0.000    0.000    0.000    0.000
Mollicutes                                                          0.000    0.000    0.000    0.000
environmental samples <Thermodesulfobacteria>                       0.000    0.000    0.000    0.000
Thermodesulfobacteria                                               0.000    0.000    0.000    0.000
Thermotogae                                                         0.000    0.000    0.000    0.000
Caldithrix                                                          0.000    0.000    0.000    0.000
candidate division AC1                                              0.000    0.000    0.000    0.000
candidate division BRC1                                             0.001    0.002    0.000    0.000
candidate division GN01                                             0.000    0.000    0.000    0.000
candidate division GN02                                             0.000    0.000    0.000    0.000
candidate division GN03                                             0.000    0.000    0.000    0.000
candidate division GN13                                             0.000    0.000    0.000    0.000
candidate division JS1                                              0.000    0.000    0.000    0.000
candidate division KSB1                                             0.000    0.000    0.000    0.000
candidate division NC10                                             0.000    0.000    0.000    0.000
candidate division NKB19                                            0.000    0.000    0.000    0.000
candidate division OD1                                              0.000    0.000    0.000    0.000
candidate division OP1                                              0.000    0.000    0.000    0.000
candidate division OP11                                             0.000    0.000    0.000    0.000
candidate division OP3                                              0.000    0.000    0.000    0.000
candidate division OP8                                              0.000    0.000    0.000    0.000
candidate division OS-K                                             0.000    0.000    0.000    0.000
candidate division SAM                                              0.000    0.000    0.000    0.000
candidate division Sediment-1                                       0.000    0.000    0.000    0.000
candidate division SPAM                                             0.000    0.000    0.000    0.000
candidate division TG3                                              0.000    0.000    0.000    0.000
candidate division TM6                                              0.000    0.000    0.000    0.000
candidate division TM7                                              0.000    0.000    0.000    0.000
candidate division VC2                                              0.000    0.000    0.000    0.000
candidate division WPS-1                                            0.000    0.000    0.000    0.000
candidate division WS1                                              0.000    0.000    0.000    0.000
candidate division WS3                                              0.000    0.000    0.000    0.000
candidate division WS4                                              0.000    0.000    0.000    0.000
candidate division WS5                                              0.000    0.000    0.000    0.000
candidate division WYO                                              0.000    0.000    0.000    0.000
candidate division ZB3                                              0.000    0.000    0.000    0.000
Poribacteria                                                        0.000    0.000    0.000    0.000
unclassified Bacteria (miscellaneous)                               0.003    0.003    0.002    0.003
unclassified Gram-positive bacteria                                 0.000    0.000    0.000    0.000
Dinophyceae                                                         0.000    0.000    0.000    0.000
Centramoebida                                                       0.000    0.000    0.000    0.000
named eukaryotic clones                                             0.000    0.000    0.000    0.000
uncultured alga                                                     0.000    0.000    0.000    0.000
uncultured eukaryote                                                0.000    0.000    0.000    0.000
uncultured phototrophic eukaryote                                   0.000    0.000    0.000    0.000
Euglenida                                                           0.000    0.000    0.000    0.000
Cyanophoraceae                                                      0.000    0.000    0.000    0.000
Cyanoptyche                                                         0.000    0.000    0.000    0.000
environmental samples <Haptophyceae>                                0.000    0.000    0.000    0.000
Fungi                                                               0.000    0.000    0.000    0.000
Metazoa                                                             0.000    0.000    0.000    0.000
Trichomonadida                                                      0.000    0.000    0.000    0.000
Bangiophyceae                                                       0.000    0.000    0.000    0.000
Florideophyceae                                                     0.000    0.000    0.000    0.000
Stylonematophyceae                                                  0.000    0.000    0.000    0.000
Bacillariophyta                                                     0.000    0.000    0.000    0.000
Chrysophyceae                                                       0.000    0.000    0.000    0.000
Pinguiophyceae                                                      0.000    0.000    0.000    0.000
PX clade                                                            0.000    0.000    0.000    0.000
Raphidophyceae                                                      0.000    0.000    0.000    0.000
Chlorophyta                                                         0.000    0.001    0.000    0.000
Streptophyta                                                        0.000    0.000    0.000    0.000
Chloroplast transformation vector pCLT312                           0.000    0.000    0.000    0.000
uncultured prokaryote                                               0.000    0.000    0.000    0.000
marine metagenome                                                   0.000    0.000    0.000    0.000
microbial mat metagenome                                            0.000    0.000    0.000    0.000
                                                                 Z.AIM.t2  FMG1  FUG1 T.sample2.t1
uncultured archaeon                                                 0.000 0.000 0.000        0.000
uncultured archaeon WSB-15                                          0.000 0.000 0.000        0.000
Actinobacteria                                                      0.091 0.117 0.236        0.397
Aquificae                                                           0.000 0.003 0.001        0.000
environmental samples <candidate division OP10>                     0.000 0.000 0.000        0.000
Bacteroidetes                                                       0.000 0.002 0.003        0.003
Chlorobi                                                            0.000 0.000 0.000        0.001
environmental samples <Cytophagales/Green sulfur bacteria group>    0.000 0.000 0.000        0.000
Chlamydiae                                                          0.001 0.000 0.000        0.001
Lentisphaerae                                                       0.000 0.000 0.000        0.000
Verrucomicrobia                                                     0.085 0.002 0.003        0.052
Anaerolineae                                                        0.000 0.007 0.005        0.005
Caldilineae                                                         0.000 0.000 0.001        0.000
Chloroflexi                                                         0.000 0.000 0.001        0.025
Dehalococcoidetes                                                   0.000 0.000 0.000        0.000
environmental samples <Green non-sulfur bacteria>                   0.006 0.015 0.008        0.000
Ktedonobacteria                                                     0.000 0.000 0.000        0.000
Thermomicrobia                                                      0.000 0.000 0.000        0.002
unclassified Chloroflexi                                            0.000 0.000 0.000        0.000
Chrysiogenetes                                                      0.000 0.000 0.000        0.000
Chroococcales                                                       0.000 0.000 0.000        0.000
environmental samples <Cyanobacteria>                               0.000 0.001 0.001        0.000
Gloeobacteria                                                       0.000 0.000 0.000        0.000
Nostocales                                                          0.000 0.000 0.000        0.002
Oscillatoriales                                                     0.000 0.000 0.000        0.003
Pleurocapsales                                                      0.000 0.000 0.000        0.000
Prochlorales                                                        0.000 0.000 0.000        0.000
Stigonematales                                                      0.000 0.000 0.000        0.000
Deferribacteres                                                     0.000 0.000 0.000        0.000
Deinococci                                                          0.000 0.000 0.000        0.004
environmental samples <Deinococcus-Thermus group>                   0.000 0.000 0.000        0.000
environmental samples <Dictyoglomus group>                          0.000 0.000 0.000        0.000
Endomicrobia                                                        0.000 0.000 0.000        0.000
environmental samples <candidate division Termite group 1>          0.000 0.000 0.000        0.000
agricultural soil bacteria ensemble                                 0.060 0.007 0.027        0.000
Antarctic bacteria LB3 ensemble                                     0.004 0.000 0.000        0.000
bacterium enrichment culture clone 080212-ABM-Calcigel 2-25         0.000 0.000 0.000        0.000
bacterium enrichment culture clone 080213-ABM-Febex 6-56            0.000 0.000 0.000        0.000
bacterium enrichment culture clone 1.26                             0.000 0.000 0.000        0.000
bacterium enrichment culture clone 1.34                             0.000 0.000 0.000        0.000
bacterium enrichment culture clone 1.60                             0.000 0.000 0.000        0.000
bacterium enrichment culture clone 1.62                             0.000 0.000 0.000        0.000
bacterium enrichment culture clone auto112_4W                       0.000 0.000 0.000        0.000
bacterium enrichment culture clone auto183_4W                       0.000 0.000 0.000        0.000
bacterium enrichment culture clone auto222_4W                       0.000 0.000 0.000        0.000
bacterium enrichment culture clone auto45_4W                        0.000 0.000 0.000        0.000
bacterium enrichment culture clone auto59_4W                        0.000 0.000 0.000        0.000
bacterium enrichment culture clone auto67_4W                        0.000 0.000 0.000        0.000
bacterium enrichment culture clone auto73_4W                        0.000 0.000 0.000        0.000
bacterium enrichment culture clone auto83_4W                        0.000 0.000 0.000        0.000
bacterium enrichment culture clone BA63                             0.000 0.000 0.000        0.000
bacterium enrichment culture clone BznS295                          0.000 0.000 0.000        0.000
bacterium enrichment culture clone Dan60_10E                        0.000 0.000 0.000        0.000
bacterium enrichment culture clone Dan60S_35E                       0.000 0.000 0.000        0.000
bacterium enrichment culture clone Ecwsrb019                        0.000 0.000 0.000        0.000
bacterium enrichment culture clone EtOH-57                          0.000 0.000 0.000        0.000
bacterium enrichment culture clone heteroA49_4W                     0.000 0.000 0.000        0.000
bacterium enrichment culture clone heteroA59_4W                     0.000 0.000 0.000        0.000
bacterium enrichment culture clone heteroA70_4W                     0.000 0.000 0.000        0.000
bacterium enrichment culture clone heteroA71_4W                     0.000 0.000 0.000        0.000
bacterium enrichment culture clone heteroA74_4W                     0.000 0.000 0.000        0.000
bacterium enrichment culture clone heteroB30_4W                     0.000 0.000 0.000        0.000
bacterium enrichment culture clone heteroB5_4W                      0.000 0.000 0.000        0.000
bacterium enrichment culture clone heteroB88_4W                     0.000 0.000 0.000        0.000
bacterium enrichment culture clone heteroC45_4W                     0.000 0.000 0.000        0.000
bacterium enrichment culture clone Hexa_26                          0.000 0.000 0.000        0.000
bacterium enrichment culture clone HS_3                             0.000 0.000 0.000        0.000
bacterium enrichment culture clone KIST-JJY168                      0.000 0.000 0.000        0.000
bacterium enrichment culture clone LCB_B2C39                        0.000 0.000 0.000        0.000
bacterium enrichment culture clone NBAR008                          0.000 0.000 0.000        0.000
bacterium enrichment culture clone NBAR021                          0.000 0.000 0.000        0.000
bacterium enrichment culture clone P30C2F                           0.000 0.000 0.000        0.000
bacterium enrichment culture clone PW31.7B                          0.000 0.000 0.000        0.000
bacterium enrichment culture clone PW45.4B                          0.000 0.000 0.000        0.000
bacterium enrichment culture clone R4-48B                           0.000 0.000 0.000        0.000
bacterium enrichment culture clone R4-51B                           0.000 0.000 0.000        0.000
bacterium enrichment culture clone R4-73B                           0.000 0.000 0.000        0.000
bacterium enrichment culture clone R4-85B                           0.000 0.000 0.000        0.000
bacterium enrichment culture clone ts0914T                          0.000 0.000 0.000        0.000
Banisveld landfill bacteria ensemble                                0.000 0.000 0.000        0.000
compost bacteria ensemble                                           0.000 0.000 0.000        0.000
copper smeltery bacteria ensemble                                   0.000 0.000 0.001        0.000
Crater Lake bacteria ensemble                                       0.000 0.000 0.000        0.000
Cyclohexane degrading bacterium enrichment culture clone type II    0.000 0.000 0.000        0.000
denitrifying bacterium enrichment culture clone NOA_1_A11           0.000 0.000 0.000        0.000
denitrifying bacterium enrichment culture clone NOA_1_E12           0.000 0.000 0.000        0.000
denitrifying bacterium enrichment culture clone NOA_1_F9            0.000 0.000 0.000        0.000
denitrifying bacterium enrichment culture clone NOB_0_C6            0.000 0.000 0.000        0.000
denitrifying bacterium enrichment culture clone NOB_0_F6            0.000 0.000 0.000        0.000
denitrifying bacterium enrichment culture clone NOB_2_D6            0.000 0.000 0.000        0.000
denitrifying bacterium enrichment culture clone NOB_2_F11           0.000 0.000 0.000        0.000
denitrifying bacterium enrichment culture clone NOB_2_H7            0.000 0.000 0.000        0.000
eubacterial soil DNA clone ensemble                                 0.000 0.000 0.000        0.000
freshwater bacteria LCK ensemble                                    0.000 0.000 0.000        0.000
gold mine bacteria ensemble                                         0.013 0.000 0.000        0.000
grassland soil clone ensemble                                       0.000 0.072 0.040        0.000
hydrocarbon seep bacteria ensemble                                  0.000 0.000 0.000        0.000
hydrothermal vent eubacteria ensemble                               0.000 0.000 0.000        0.000
iron-reducing bacterium enrichment culture clone FEA_2_A1           0.000 0.000 0.000        0.000
iron-reducing bacterium enrichment culture clone FEA_2_A4           0.000 0.000 0.000        0.000
iron-reducing bacterium enrichment culture clone FeC_1_A5           0.000 0.000 0.000        0.000
iron-reducing bacterium enrichment culture clone FeC_1_A6           0.000 0.000 0.000        0.000
iron-reducing bacterium enrichment culture clone FeC_1_C2           0.000 0.000 0.000        0.000
iron-reducing bacterium enrichment culture clone FeC_1_G5           0.000 0.000 0.000        0.000
iron-reducing bacterium enrichment culture clone HN119              0.000 0.000 0.000        0.000
iron-reducing bacterium enrichment culture clone HN122              0.000 0.000 0.000        0.000
iron-reducing bacterium enrichment culture clone HN31               0.000 0.000 0.000        0.000
iron-reducing bacterium enrichment culture clone HN-HFO54           0.000 0.000 0.000        0.000
iron-reducing enrichment clone Cl-A3                                0.000 0.000 0.000        0.000
maize root bacteria ensemble                                        0.001 0.000 0.000        0.000
marine bacteria HstpL ensemble                                      0.000 0.000 0.000        0.000
methanogenic bacterium enrichment culture clone Me_c25              0.000 0.000 0.000        0.000
pasture soil clone ensemble                                         0.000 0.000 0.000        0.000
PCB-dechlorinating bacterium OTU-13                                 0.000 0.000 0.000        0.000
PCB-dechlorinating bacterium OTU-3                                  0.000 0.000 0.000        0.000
potato plant root bacteria ensemble                                 0.000 0.000 0.000        0.000
rainforest soil clone ensemble                                      0.000 0.001 0.000        0.000
rape rhizosphere bacteria ensemble                                  0.000 0.000 0.000        0.000
rhizosphere soil bacteria ensemble                                  0.014 0.028 0.003        0.000
saltmarsh clone ensemble                                            0.000 0.000 0.000        0.000
uncultivated soil bacteria clone ensemble                           0.007 0.004 0.005        0.000
uncultivated soil bacterium                                         0.000 0.000 0.000        0.000
uncultured anaerobic ammonium-oxidizing bacterium                   0.000 0.000 0.000        0.000
uncultured anaerobic bacterium                                      0.000 0.000 0.000        0.000
uncultured Antarctic bacterium                                      0.000 0.000 0.000        0.003
uncultured Antarctic soil bacterium                                 0.000 0.000 0.000        0.000
uncultured bacteria adhufec ensemble                                0.000 0.000 0.000        0.000
uncultured bacteria ARCTIC ensemble                                 0.000 0.000 0.000        0.000
uncultured bacteria Beta ensemble                                   0.000 0.000 0.000        0.000
uncultured bacteria Bulk ensemble                                   0.002 0.000 0.000        0.000
uncultured bacteria Car ensemble                                    0.000 0.000 0.000        0.000
uncultured bacteria Ctax ensemble                                   0.000 0.000 0.000        0.000
uncultured bacteria DA ensemble                                     0.000 0.000 0.000        0.000
uncultured bacteria ECS ensemble                                    0.000 0.000 0.000        0.000
uncultured bacteria # ensemble                                      0.000 0.000 0.000        0.000
uncultured bacteria GFD ensemble                                    0.000 0.000 0.000        0.000
uncultured bacteria gp ensemble                                     0.000 0.000 0.000        0.000
uncultured bacteria GR-296 ensemble                                 0.000 0.000 0.000        0.000
uncultured bacteria GR-B1-2 ensemble                                0.000 0.000 0.000        0.000
uncultured bacteria GR-Sh1 ensemble                                 0.000 0.000 0.000        0.000
uncultured bacteria GR-Sh2 ensemble                                 0.000 0.000 0.000        0.000
uncultured bacteria GR-WP33 ensemble                                0.000 0.000 0.000        0.000
uncultured bacteria GR-WP39 ensemble                                0.000 0.000 0.000        0.000
uncultured bacteria (human infant) ensemble                         0.000 0.000 0.000        0.000
uncultured bacterium                                                0.406 0.425 0.409        0.028
uncultured bacterium 1405-10                                        0.000 0.000 0.000        0.000
uncultured bacterium 404-2                                          0.000 0.000 0.000        0.000
uncultured bacterium AD254-A9                                       0.000 0.000 0.000        0.000
uncultured bacterium Ak20-3                                         0.000 0.000 0.000        0.000
uncultured bacterium C31                                            0.000 0.000 0.000        0.000
uncultured bacterium I-110                                          0.000 0.000 0.000        0.000
uncultured bacterium KF-JG30-B15                                    0.000 0.000 0.000        0.000
uncultured bacterium mle1-16                                        0.000 0.000 0.000        0.000
uncultured bacterium mle1-48                                        0.000 0.000 0.000        0.000
uncultured bacterium PHOS-HC41                                      0.000 0.000 0.000        0.000
uncultured bacterium pPD12                                          0.000 0.000 0.000        0.000
uncultured bacterium Riz1014                                        0.000 0.000 0.000        0.000
uncultured bacterium Riz1049                                        0.000 0.000 0.000        0.000
uncultured bacterium Riz105                                         0.000 0.000 0.000        0.000
uncultured bacterium Riz1054                                        0.000 0.000 0.000        0.000
uncultured bacterium Riz6E                                          0.000 0.000 0.000        0.000
uncultured bacterium Riz6H                                          0.000 0.000 0.000        0.000
uncultured bacterium Riz6I                                          0.000 0.000 0.000        0.000
uncultured bacterium Riz79                                          0.000 0.000 0.000        0.000
uncultured bacterium RSD12                                          0.000 0.000 0.000        0.000
uncultured bacterium SA14                                           0.000 0.000 0.000        0.000
uncultured bacterium SHA-219                                        0.000 0.000 0.000        0.000
uncultured bacterium SHD-71                                         0.000 0.000 0.000        0.000
uncultured bacterium SHE-145                                        0.000 0.000 0.000        0.000
uncultured bacterium UPB A1                                         0.000 0.000 0.000        0.000
uncultured bacterium VC2.1 Bac1                                     0.000 0.000 0.000        0.000
uncultured compost bacterium                                        0.000 0.000 0.000        0.000
uncultured deep-sea bacterium                                       0.000 0.000 0.000        0.000
uncultured earthworm cast bacterium                                 0.000 0.002 0.002        0.000
uncultured earthworm intestine bacterium                            0.000 0.001 0.000        0.000
uncultured endolithic bacterium                                     0.000 0.000 0.000        0.000
uncultured equine intestinal bacterium                              0.000 0.000 0.000        0.000
uncultured equine intestinal eubacterium sp. CL25                   0.000 0.000 0.000        0.000
uncultured equine intestinal eubacterium sp. CL33                   0.000 0.000 0.000        0.000
uncultured equine intestinal eubacterium sp. DL10                   0.000 0.000 0.000        0.000
uncultured equine intestinal eubacterium sp. ML21                   0.000 0.000 0.000        0.000
uncultured equine intestinal eubacterium sp. PL13                   0.000 0.000 0.000        0.000
uncultured equine intestinal eubacterium sp. PL36                   0.000 0.000 0.000        0.000
uncultured eubacterium OCG13                                        0.001 0.000 0.000        0.000
uncultured eubacterium OCG9                                         0.000 0.000 0.000        0.000
uncultured eubacterium ONG2                                         0.000 0.000 0.000        0.000
uncultured eubacterium ONG5                                         0.000 0.000 0.000        0.000
uncultured eubacterium SRang2.5                                     0.000 0.000 0.000        0.000
uncultured eubacterium WD2107                                       0.000 0.000 0.000        0.000
uncultured eubacterium WD225                                        0.000 0.000 0.000        0.000
uncultured eubacterium WD228                                        0.000 0.000 0.000        0.000
uncultured eubacterium WD295                                        0.000 0.000 0.000        0.000
uncultured eubacterium WJGRT-64                                     0.000 0.000 0.000        0.000
uncultured eubacterium WR111                                        0.000 0.000 0.000        0.000
uncultured eubacterium WR123                                        0.000 0.000 0.000        0.000
uncultured eubacterium WR8102                                       0.000 0.000 0.000        0.000
uncultured eubacterium WR8111                                       0.000 0.000 0.000        0.000
uncultured eubacterium WR844                                        0.000 0.000 0.000        0.000
uncultured forest soil bacterium                                    0.000 0.000 0.000        0.000
uncultured freshwater bacterium                                     0.000 0.000 0.000        0.000
uncultured maize rhizosphere bacterium c15_68                       0.000 0.000 0.000        0.000
uncultured maize rhizosphere bacterium c1_68                        0.000 0.000 0.000        0.000
uncultured maize rhizosphere bacterium c2_68                        0.000 0.000 0.000        0.000
uncultured maize rhizosphere bacterium c3_68                        0.000 0.000 0.000        0.000
uncultured maize rhizosphere bacterium c8_68                        0.000 0.000 0.000        0.000
uncultured marine bacterium                                         0.000 0.000 0.000        0.000
uncultured rape rhizosphere bacterium wr0004                        0.000 0.000 0.000        0.000
uncultured rumen bacterium                                          0.000 0.000 0.000        0.000
uncultured rumen bacterium 3C0d-17                                  0.000 0.000 0.000        0.000
uncultured rumen bacterium 4C0d-3                                   0.000 0.000 0.000        0.000
uncultured rumen bacterium 5C0d-3                                   0.000 0.000 0.000        0.000
uncultured sludge bacterium                                         0.000 0.000 0.000        0.000
uncultured soil bacterium                                           0.078 0.016 0.015        0.003
uncultured soil bacterium C008                                      0.000 0.000 0.000        0.000
uncultured soil bacterium S085                                      0.000 0.000 0.000        0.000
uncultured sponge symbiont                                          0.000 0.000 0.000        0.000
uncultured sponge symbiont PAUC32f                                  0.000 0.000 0.000        0.000
uncultured sponge symbiont PAUC34f                                  0.000 0.000 0.000        0.000
uncultured sulfur-oxidizing symbiont bacterium                      0.000 0.000 0.000        0.000
uncultured thermal soil bacterium                                   0.000 0.000 0.000        0.000
uncultured yard-trimming-compost bacterium                          0.000 0.000 0.000        0.000
unidentified activated sludge bacterium AI353                       0.000 0.000 0.000        0.000
unidentified activated sludge bacterium AI359                       0.000 0.000 0.000        0.000
unidentified activated sludge bacterium CL09                        0.000 0.000 0.000        0.000
unidentified bacterium wb1_C05                                      0.000 0.000 0.000        0.000
unidentified bacterium wb1_D18                                      0.000 0.000 0.000        0.000
unidentified bacterium wb1_N15                                      0.000 0.000 0.000        0.000
unidentified bacterium wb1_P19                                      0.000 0.000 0.000        0.000
unidentified eubacterium RFLP15                                     0.000 0.000 0.000        0.000
unidentified eubacterium RFLP24                                     0.000 0.000 0.000        0.000
unidentified marine eubacterium                                     0.000 0.000 0.000        0.000
unidentified rumen bacterium JW15                                   0.000 0.000 0.000        0.000
unidentified rumen bacterium RC4                                    0.000 0.000 0.000        0.000
unidentified soil bacteria                                          0.017 0.000 0.000        0.000
Acidobacteria                                                       0.037 0.040 0.051        0.131
environmental samples <Fibrobacter/Acidobacteria group>             0.000 0.000 0.000        0.000
Fibrobacteres                                                       0.000 0.001 0.001        0.003
SAR406 cluster                                                      0.000 0.000 0.000        0.000
Bacilli                                                             0.004 0.011 0.003        0.012
Clostridia                                                          0.003 0.001 0.002        0.005
environmental samples <clostridial firmicutes>                      0.001 0.014 0.006        0.000
Erysipelotrichi                                                     0.000 0.000 0.000        0.000
Negativicutes                                                       0.000 0.000 0.000        0.001
unclassified Firmicutes sensu stricto                               0.000 0.000 0.000        0.000
environmental samples <Fusobacteria>                                0.000 0.000 0.000        0.000
Fusobacteriia                                                       0.000 0.000 0.000        0.000
environmental samples <Gemmatimonadetes>                            0.008 0.001 0.000        0.000
Gemmatimonadetes <class>                                            0.001 0.000 0.000        0.014
environmental samples <Nitrospira group>                            0.007 0.000 0.000        0.000
Nitrospira <class>                                                  0.001 0.000 0.000        0.005
Planctomycetia                                                      0.002 0.004 0.003        0.005
Alphaproteobacteria                                                 0.042 0.105 0.080        0.132
Betaproteobacteria                                                  0.009 0.057 0.037        0.053
delta/epsilon subdivisions                                          0.017 0.031 0.018        0.048
environmental samples <Proteobacteria>                              0.006 0.018 0.011        0.000
Gammaproteobacteria                                                 0.066 0.011 0.019        0.057
unclassified Proteobacteria                                         0.000 0.000 0.000        0.000
Zetaproteobacteria                                                  0.000 0.000 0.000        0.000
Spirochaetia                                                        0.000 0.000 0.000        0.000
Synergistia                                                         0.000 0.000 0.000        0.000
Mollicutes                                                          0.000 0.000 0.000        0.000
environmental samples <Thermodesulfobacteria>                       0.000 0.000 0.000        0.000
Thermodesulfobacteria                                               0.000 0.000 0.000        0.000
Thermotogae                                                         0.000 0.000 0.000        0.000
Caldithrix                                                          0.000 0.000 0.000        0.000
candidate division AC1                                              0.000 0.000 0.000        0.000
candidate division BRC1                                             0.000 0.000 0.000        0.000
candidate division GN01                                             0.000 0.000 0.000        0.000
candidate division GN02                                             0.000 0.000 0.000        0.000
candidate division GN03                                             0.000 0.000 0.000        0.000
candidate division GN13                                             0.000 0.000 0.000        0.000
candidate division JS1                                              0.000 0.000 0.000        0.000
candidate division KSB1                                             0.000 0.000 0.000        0.000
candidate division NC10                                             0.000 0.000 0.000        0.000
candidate division NKB19                                            0.000 0.000 0.000        0.000
candidate division OD1                                              0.000 0.000 0.000        0.000
candidate division OP1                                              0.000 0.000 0.000        0.000
candidate division OP11                                             0.000 0.000 0.000        0.000
candidate division OP3                                              0.000 0.000 0.000        0.000
candidate division OP8                                              0.000 0.000 0.000        0.000
candidate division OS-K                                             0.000 0.000 0.000        0.001
candidate division SAM                                              0.000 0.000 0.000        0.000
candidate division Sediment-1                                       0.000 0.000 0.000        0.000
candidate division SPAM                                             0.000 0.000 0.000        0.000
candidate division TG3                                              0.000 0.000 0.000        0.000
candidate division TM6                                              0.000 0.000 0.000        0.000
candidate division TM7                                              0.000 0.001 0.001        0.000
candidate division VC2                                              0.000 0.000 0.000        0.000
candidate division WPS-1                                            0.000 0.000 0.000        0.000
candidate division WS1                                              0.000 0.000 0.000        0.000
candidate division WS3                                              0.000 0.000 0.000        0.001
candidate division WS4                                              0.000 0.000 0.000        0.000
candidate division WS5                                              0.000 0.000 0.000        0.000
candidate division WYO                                              0.000 0.000 0.000        0.003
candidate division ZB3                                              0.000 0.000 0.000        0.000
Poribacteria                                                        0.000 0.000 0.000        0.000
unclassified Bacteria (miscellaneous)                               0.003 0.000 0.005        0.000
unclassified Gram-positive bacteria                                 0.000 0.000 0.000        0.000
Dinophyceae                                                         0.000 0.000 0.000        0.000
Centramoebida                                                       0.000 0.000 0.000        0.000
named eukaryotic clones                                             0.000 0.000 0.000        0.000
uncultured alga                                                     0.000 0.000 0.000        0.000
uncultured eukaryote                                                0.000 0.000 0.000        0.000
uncultured phototrophic eukaryote                                   0.000 0.000 0.000        0.000
Euglenida                                                           0.000 0.000 0.000        0.000
Cyanophoraceae                                                      0.000 0.000 0.000        0.001
Cyanoptyche                                                         0.000 0.000 0.000        0.000
environmental samples <Haptophyceae>                                0.000 0.000 0.000        0.000
Fungi                                                               0.000 0.000 0.000        0.001
Metazoa                                                             0.000 0.000 0.000        0.000
Trichomonadida                                                      0.000 0.000 0.000        0.000
Bangiophyceae                                                       0.000 0.000 0.000        0.000
Florideophyceae                                                     0.000 0.000 0.000        0.000
Stylonematophyceae                                                  0.000 0.000 0.000        0.000
Bacillariophyta                                                     0.001 0.000 0.000        0.005
Chrysophyceae                                                       0.000 0.000 0.000        0.000
Pinguiophyceae                                                      0.000 0.000 0.000        0.000
PX clade                                                            0.000 0.000 0.000        0.000
Raphidophyceae                                                      0.000 0.000 0.000        0.000
Chlorophyta                                                         0.000 0.000 0.000        0.002
Streptophyta                                                        0.000 0.002 0.003        0.004
Chloroplast transformation vector pCLT312                           0.000 0.000 0.000        0.000
uncultured prokaryote                                               0.000 0.000 0.000        0.000
marine metagenome                                                   0.000 0.000 0.000        0.000
microbial mat metagenome                                            0.000 0.000 0.000        0.000
                                                                 T.sample2.T2 T.sample3.t1
uncultured archaeon                                                     0.000        0.000
uncultured archaeon WSB-15                                              0.000        0.000
Actinobacteria                                                          0.447        0.156
Aquificae                                                               0.000        0.000
environmental samples <candidate division OP10>                         0.000        0.000
Bacteroidetes                                                           0.002        0.005
Chlorobi                                                                0.001        0.000
environmental samples <Cytophagales/Green sulfur bacteria group>        0.000        0.000
Chlamydiae                                                              0.002        0.001
Lentisphaerae                                                           0.000        0.000
Verrucomicrobia                                                         0.029        0.025
Anaerolineae                                                            0.012        0.004
Caldilineae                                                             0.000        0.000
Chloroflexi                                                             0.033        0.012
Dehalococcoidetes                                                       0.001        0.000
environmental samples <Green non-sulfur bacteria>                       0.000        0.000
Ktedonobacteria                                                         0.000        0.000
Thermomicrobia                                                          0.001        0.000
unclassified Chloroflexi                                                0.000        0.000
Chrysiogenetes                                                          0.000        0.000
Chroococcales                                                           0.001        0.000
environmental samples <Cyanobacteria>                                   0.000        0.000
Gloeobacteria                                                           0.000        0.000
Nostocales                                                              0.001        0.000
Oscillatoriales                                                         0.002        0.000
Pleurocapsales                                                          0.000        0.000
Prochlorales                                                            0.000        0.000
Stigonematales                                                          0.000        0.000
Deferribacteres                                                         0.000        0.000
Deinococci                                                              0.002        0.002
environmental samples <Deinococcus-Thermus group>                       0.000        0.000
environmental samples <Dictyoglomus group>                              0.000        0.000
Endomicrobia                                                            0.000        0.000
environmental samples <candidate division Termite group 1>              0.000        0.000
agricultural soil bacteria ensemble                                     0.000        0.000
Antarctic bacteria LB3 ensemble                                         0.000        0.000
bacterium enrichment culture clone 080212-ABM-Calcigel 2-25             0.000        0.000
bacterium enrichment culture clone 080213-ABM-Febex 6-56                0.000        0.000
bacterium enrichment culture clone 1.26                                 0.000        0.000
bacterium enrichment culture clone 1.34                                 0.000        0.000
bacterium enrichment culture clone 1.60                                 0.000        0.000
bacterium enrichment culture clone 1.62                                 0.000        0.000
bacterium enrichment culture clone auto112_4W                           0.000        0.000
bacterium enrichment culture clone auto183_4W                           0.000        0.000
bacterium enrichment culture clone auto222_4W                           0.000        0.000
bacterium enrichment culture clone auto45_4W                            0.000        0.000
bacterium enrichment culture clone auto59_4W                            0.000        0.000
bacterium enrichment culture clone auto67_4W                            0.000        0.000
bacterium enrichment culture clone auto73_4W                            0.000        0.000
bacterium enrichment culture clone auto83_4W                            0.000        0.000
bacterium enrichment culture clone BA63                                 0.000        0.000
bacterium enrichment culture clone BznS295                              0.000        0.000
bacterium enrichment culture clone Dan60_10E                            0.000        0.000
bacterium enrichment culture clone Dan60S_35E                           0.000        0.000
bacterium enrichment culture clone Ecwsrb019                            0.000        0.000
bacterium enrichment culture clone EtOH-57                              0.000        0.000
bacterium enrichment culture clone heteroA49_4W                         0.000        0.000
bacterium enrichment culture clone heteroA59_4W                         0.000        0.000
bacterium enrichment culture clone heteroA70_4W                         0.000        0.000
bacterium enrichment culture clone heteroA71_4W                         0.000        0.000
bacterium enrichment culture clone heteroA74_4W                         0.000        0.000
bacterium enrichment culture clone heteroB30_4W                         0.000        0.000
bacterium enrichment culture clone heteroB5_4W                          0.000        0.000
bacterium enrichment culture clone heteroB88_4W                         0.000        0.000
bacterium enrichment culture clone heteroC45_4W                         0.000        0.000
bacterium enrichment culture clone Hexa_26                              0.000        0.000
bacterium enrichment culture clone HS_3                                 0.000        0.000
bacterium enrichment culture clone KIST-JJY168                          0.000        0.000
bacterium enrichment culture clone LCB_B2C39                            0.000        0.000
bacterium enrichment culture clone NBAR008                              0.000        0.000
bacterium enrichment culture clone NBAR021                              0.000        0.000
bacterium enrichment culture clone P30C2F                               0.000        0.000
bacterium enrichment culture clone PW31.7B                              0.000        0.000
bacterium enrichment culture clone PW45.4B                              0.000        0.000
bacterium enrichment culture clone R4-48B                               0.000        0.000
bacterium enrichment culture clone R4-51B                               0.000        0.000
bacterium enrichment culture clone R4-73B                               0.000        0.000
bacterium enrichment culture clone R4-85B                               0.000        0.000
bacterium enrichment culture clone ts0914T                              0.000        0.000
Banisveld landfill bacteria ensemble                                    0.000        0.000
compost bacteria ensemble                                               0.000        0.000
copper smeltery bacteria ensemble                                       0.000        0.000
Crater Lake bacteria ensemble                                           0.000        0.000
Cyclohexane degrading bacterium enrichment culture clone type II        0.000        0.000
denitrifying bacterium enrichment culture clone NOA_1_A11               0.000        0.000
denitrifying bacterium enrichment culture clone NOA_1_E12               0.000        0.000
denitrifying bacterium enrichment culture clone NOA_1_F9                0.000        0.000
denitrifying bacterium enrichment culture clone NOB_0_C6                0.000        0.000
denitrifying bacterium enrichment culture clone NOB_0_F6                0.000        0.000
denitrifying bacterium enrichment culture clone NOB_2_D6                0.000        0.000
denitrifying bacterium enrichment culture clone NOB_2_F11               0.000        0.000
denitrifying bacterium enrichment culture clone NOB_2_H7                0.000        0.000
eubacterial soil DNA clone ensemble                                     0.000        0.000
freshwater bacteria LCK ensemble                                        0.000        0.000
gold mine bacteria ensemble                                             0.000        0.000
grassland soil clone ensemble                                           0.000        0.000
hydrocarbon seep bacteria ensemble                                      0.000        0.000
hydrothermal vent eubacteria ensemble                                   0.000        0.000
iron-reducing bacterium enrichment culture clone FEA_2_A1               0.000        0.000
iron-reducing bacterium enrichment culture clone FEA_2_A4               0.000        0.000
iron-reducing bacterium enrichment culture clone FeC_1_A5               0.000        0.000
iron-reducing bacterium enrichment culture clone FeC_1_A6               0.000        0.000
iron-reducing bacterium enrichment culture clone FeC_1_C2               0.000        0.000
iron-reducing bacterium enrichment culture clone FeC_1_G5               0.000        0.000
iron-reducing bacterium enrichment culture clone HN119                  0.000        0.000
iron-reducing bacterium enrichment culture clone HN122                  0.000        0.000
iron-reducing bacterium enrichment culture clone HN31                   0.000        0.000
iron-reducing bacterium enrichment culture clone HN-HFO54               0.000        0.000
iron-reducing enrichment clone Cl-A3                                    0.000        0.000
maize root bacteria ensemble                                            0.000        0.000
marine bacteria HstpL ensemble                                          0.000        0.000
methanogenic bacterium enrichment culture clone Me_c25                  0.000        0.000
pasture soil clone ensemble                                             0.000        0.000
PCB-dechlorinating bacterium OTU-13                                     0.000        0.000
PCB-dechlorinating bacterium OTU-3                                      0.000        0.000
potato plant root bacteria ensemble                                     0.000        0.000
rainforest soil clone ensemble                                          0.000        0.000
rape rhizosphere bacteria ensemble                                      0.000        0.000
rhizosphere soil bacteria ensemble                                      0.000        0.000
saltmarsh clone ensemble                                                0.000        0.000
uncultivated soil bacteria clone ensemble                               0.000        0.000
uncultivated soil bacterium                                             0.000        0.000
uncultured anaerobic ammonium-oxidizing bacterium                       0.000        0.000
uncultured anaerobic bacterium                                          0.000        0.000
uncultured Antarctic bacterium                                          0.001        0.001
uncultured Antarctic soil bacterium                                     0.000        0.000
uncultured bacteria adhufec ensemble                                    0.000        0.000
uncultured bacteria ARCTIC ensemble                                     0.000        0.000
uncultured bacteria Beta ensemble                                       0.000        0.000
uncultured bacteria Bulk ensemble                                       0.000        0.000
uncultured bacteria Car ensemble                                        0.000        0.000
uncultured bacteria Ctax ensemble                                       0.000        0.000
uncultured bacteria DA ensemble                                         0.000        0.000
uncultured bacteria ECS ensemble                                        0.000        0.000
uncultured bacteria # ensemble                                          0.000        0.000
uncultured bacteria GFD ensemble                                        0.000        0.000
uncultured bacteria gp ensemble                                         0.000        0.000
uncultured bacteria GR-296 ensemble                                     0.000        0.000
uncultured bacteria GR-B1-2 ensemble                                    0.000        0.000
uncultured bacteria GR-Sh1 ensemble                                     0.000        0.000
uncultured bacteria GR-Sh2 ensemble                                     0.000        0.000
uncultured bacteria GR-WP33 ensemble                                    0.000        0.000
uncultured bacteria GR-WP39 ensemble                                    0.000        0.000
uncultured bacteria (human infant) ensemble                             0.000        0.000
uncultured bacterium                                                    0.028        0.012
uncultured bacterium 1405-10                                            0.000        0.000
uncultured bacterium 404-2                                              0.000        0.000
uncultured bacterium AD254-A9                                           0.000        0.000
uncultured bacterium Ak20-3                                             0.000        0.000
uncultured bacterium C31                                                0.000        0.000
uncultured bacterium I-110                                              0.000        0.000
uncultured bacterium KF-JG30-B15                                        0.000        0.000
uncultured bacterium mle1-16                                            0.000        0.000
uncultured bacterium mle1-48                                            0.000        0.000
uncultured bacterium PHOS-HC41                                          0.000        0.000
uncultured bacterium pPD12                                              0.000        0.000
uncultured bacterium Riz1014                                            0.000        0.000
uncultured bacterium Riz1049                                            0.000        0.000
uncultured bacterium Riz105                                             0.000        0.000
uncultured bacterium Riz1054                                            0.000        0.000
uncultured bacterium Riz6E                                              0.000        0.000
uncultured bacterium Riz6H                                              0.000        0.000
uncultured bacterium Riz6I                                              0.000        0.000
uncultured bacterium Riz79                                              0.000        0.000
uncultured bacterium RSD12                                              0.000        0.000
uncultured bacterium SA14                                               0.000        0.000
uncultured bacterium SHA-219                                            0.000        0.000
uncultured bacterium SHD-71                                             0.000        0.000
uncultured bacterium SHE-145                                            0.000        0.000
uncultured bacterium UPB A1                                             0.000        0.000
uncultured bacterium VC2.1 Bac1                                         0.000        0.000
uncultured compost bacterium                                            0.000        0.000
uncultured deep-sea bacterium                                           0.000        0.000
uncultured earthworm cast bacterium                                     0.000        0.000
uncultured earthworm intestine bacterium                                0.000        0.000
uncultured endolithic bacterium                                         0.000        0.000
uncultured equine intestinal bacterium                                  0.000        0.000
uncultured equine intestinal eubacterium sp. CL25                       0.000        0.000
uncultured equine intestinal eubacterium sp. CL33                       0.000        0.000
uncultured equine intestinal eubacterium sp. DL10                       0.000        0.000
uncultured equine intestinal eubacterium sp. ML21                       0.000        0.000
uncultured equine intestinal eubacterium sp. PL13                       0.000        0.000
uncultured equine intestinal eubacterium sp. PL36                       0.000        0.000
uncultured eubacterium OCG13                                            0.000        0.000
uncultured eubacterium OCG9                                             0.000        0.000
uncultured eubacterium ONG2                                             0.000        0.000
uncultured eubacterium ONG5                                             0.000        0.000
uncultured eubacterium SRang2.5                                         0.000        0.000
uncultured eubacterium WD2107                                           0.000        0.000
uncultured eubacterium WD225                                            0.000        0.000
uncultured eubacterium WD228                                            0.000        0.000
uncultured eubacterium WD295                                            0.000        0.000
uncultured eubacterium WJGRT-64                                         0.000        0.000
uncultured eubacterium WR111                                            0.000        0.000
uncultured eubacterium WR123                                            0.000        0.000
uncultured eubacterium WR8102                                           0.000        0.000
uncultured eubacterium WR8111                                           0.000        0.000
uncultured eubacterium WR844                                            0.000        0.000
uncultured forest soil bacterium                                        0.000        0.000
uncultured freshwater bacterium                                         0.000        0.000
uncultured maize rhizosphere bacterium c15_68                           0.000        0.000
uncultured maize rhizosphere bacterium c1_68                            0.000        0.000
uncultured maize rhizosphere bacterium c2_68                            0.000        0.000
uncultured maize rhizosphere bacterium c3_68                            0.000        0.000
uncultured maize rhizosphere bacterium c8_68                            0.000        0.000
uncultured marine bacterium                                             0.000        0.000
uncultured rape rhizosphere bacterium wr0004                            0.000        0.000
uncultured rumen bacterium                                              0.000        0.000
uncultured rumen bacterium 3C0d-17                                      0.000        0.000
uncultured rumen bacterium 4C0d-3                                       0.000        0.000
uncultured rumen bacterium 5C0d-3                                       0.000        0.000
uncultured sludge bacterium                                             0.001        0.002
uncultured soil bacterium                                               0.001        0.001
uncultured soil bacterium C008                                          0.000        0.000
uncultured soil bacterium S085                                          0.000        0.000
uncultured sponge symbiont                                              0.001        0.000
uncultured sponge symbiont PAUC32f                                      0.000        0.000
uncultured sponge symbiont PAUC34f                                      0.000        0.000
uncultured sulfur-oxidizing symbiont bacterium                          0.000        0.000
uncultured thermal soil bacterium                                       0.000        0.000
uncultured yard-trimming-compost bacterium                              0.000        0.000
unidentified activated sludge bacterium AI353                           0.000        0.000
unidentified activated sludge bacterium AI359                           0.000        0.000
unidentified activated sludge bacterium CL09                            0.000        0.000
unidentified bacterium wb1_C05                                          0.000        0.000
unidentified bacterium wb1_D18                                          0.000        0.000
unidentified bacterium wb1_N15                                          0.000        0.000
unidentified bacterium wb1_P19                                          0.000        0.000
unidentified eubacterium RFLP15                                         0.000        0.000
unidentified eubacterium RFLP24                                         0.000        0.000
unidentified marine eubacterium                                         0.000        0.000
unidentified rumen bacterium JW15                                       0.000        0.000
unidentified rumen bacterium RC4                                        0.000        0.000
unidentified soil bacteria                                              0.000        0.000
Acidobacteria                                                           0.069        0.055
environmental samples <Fibrobacter/Acidobacteria group>                 0.000        0.000
Fibrobacteres                                                           0.003        0.002
SAR406 cluster                                                          0.000        0.000
Bacilli                                                                 0.036        0.046
Clostridia                                                              0.004        0.005
environmental samples <clostridial firmicutes>                          0.000        0.000
Erysipelotrichi                                                         0.002        0.000
Negativicutes                                                           0.000        0.000
unclassified Firmicutes sensu stricto                                   0.000        0.000
environmental samples <Fusobacteria>                                    0.000        0.000
Fusobacteriia                                                           0.000        0.000
environmental samples <Gemmatimonadetes>                                0.000        0.000
Gemmatimonadetes <class>                                                0.007        0.007
environmental samples <Nitrospira group>                                0.000        0.000
Nitrospira <class>                                                      0.009        0.008
Planctomycetia                                                          0.002        0.004
Alphaproteobacteria                                                     0.133        0.089
Betaproteobacteria                                                      0.066        0.069
delta/epsilon subdivisions                                              0.031        0.018
environmental samples <Proteobacteria>                                  0.000        0.000
Gammaproteobacteria                                                     0.071        0.474
unclassified Proteobacteria                                             0.000        0.000
Zetaproteobacteria                                                      0.000        0.000
Spirochaetia                                                            0.000        0.000
Synergistia                                                             0.000        0.000
Mollicutes                                                              0.000        0.000
environmental samples <Thermodesulfobacteria>                           0.000        0.000
Thermodesulfobacteria                                                   0.000        0.000
Thermotogae                                                             0.000        0.000
Caldithrix                                                              0.000        0.000
candidate division AC1                                                  0.000        0.000
candidate division BRC1                                                 0.000        0.000
candidate division GN01                                                 0.000        0.000
candidate division GN02                                                 0.000        0.000
candidate division GN03                                                 0.000        0.000
candidate division GN13                                                 0.000        0.000
candidate division JS1                                                  0.000        0.000
candidate division KSB1                                                 0.000        0.000
candidate division NC10                                                 0.000        0.000
candidate division NKB19                                                0.000        0.000
candidate division OD1                                                  0.000        0.000
candidate division OP1                                                  0.000        0.000
candidate division OP11                                                 0.000        0.000
candidate division OP3                                                  0.000        0.000
candidate division OP8                                                  0.000        0.000
candidate division OS-K                                                 0.000        0.000
candidate division SAM                                                  0.000        0.000
candidate division Sediment-1                                           0.000        0.000
candidate division SPAM                                                 0.000        0.000
candidate division TG3                                                  0.000        0.000
candidate division TM6                                                  0.000        0.000
candidate division TM7                                                  0.001        0.000
candidate division VC2                                                  0.000        0.000
candidate division WPS-1                                                0.000        0.000
candidate division WS1                                                  0.000        0.000
candidate division WS3                                                  0.000        0.000
candidate division WS4                                                  0.000        0.000
candidate division WS5                                                  0.000        0.000
candidate division WYO                                                  0.002        0.001
candidate division ZB3                                                  0.000        0.000
Poribacteria                                                            0.000        0.000
unclassified Bacteria (miscellaneous)                                   0.000        0.001
unclassified Gram-positive bacteria                                     0.000        0.000
Dinophyceae                                                             0.000        0.000
Centramoebida                                                           0.000        0.000
named eukaryotic clones                                                 0.000        0.000
uncultured alga                                                         0.000        0.000
uncultured eukaryote                                                    0.000        0.000
uncultured phototrophic eukaryote                                       0.000        0.000
Euglenida                                                               0.000        0.000
Cyanophoraceae                                                          0.000        0.000
Cyanoptyche                                                             0.000        0.000
environmental samples <Haptophyceae>                                    0.000        0.000
Fungi                                                                   0.001        0.000
Metazoa                                                                 0.001        0.008
Trichomonadida                                                          0.001        0.000
Bangiophyceae                                                           0.000        0.000
Florideophyceae                                                         0.000        0.000
Stylonematophyceae                                                      0.000        0.000
Bacillariophyta                                                         0.001        0.001
Chrysophyceae                                                           0.000        0.000
Pinguiophyceae                                                          0.000        0.000
PX clade                                                                0.000        0.000
Raphidophyceae                                                          0.000        0.000
Chlorophyta                                                             0.001        0.000
Streptophyta                                                            0.006        0.001
Chloroplast transformation vector pCLT312                               0.000        0.000
uncultured prokaryote                                                   0.000        0.000
marine metagenome                                                       0.000        0.000
microbial mat metagenome                                                0.000        0.000
                                                                 T.sample3.t2 T.sample6.t1
uncultured archaeon                                                     0.000        0.000
uncultured archaeon WSB-15                                              0.000        0.000
Actinobacteria                                                          0.232        0.285
Aquificae                                                               0.000        0.000
environmental samples <candidate division OP10>                         0.000        0.000
Bacteroidetes                                                           0.009        0.002
Chlorobi                                                                0.002        0.001
environmental samples <Cytophagales/Green sulfur bacteria group>        0.000        0.000
Chlamydiae                                                              0.000        0.001
Lentisphaerae                                                           0.000        0.000
Verrucomicrobia                                                         0.050        0.038
Anaerolineae                                                            0.010        0.004
Caldilineae                                                             0.000        0.000
Chloroflexi                                                             0.027        0.016
Dehalococcoidetes                                                       0.000        0.000
environmental samples <Green non-sulfur bacteria>                       0.000        0.000
Ktedonobacteria                                                         0.000        0.000
Thermomicrobia                                                          0.000        0.000
unclassified Chloroflexi                                                0.000        0.000
Chrysiogenetes                                                          0.000        0.000
Chroococcales                                                           0.001        0.000
environmental samples <Cyanobacteria>                                   0.000        0.000
Gloeobacteria                                                           0.000        0.000
Nostocales                                                              0.000        0.002
Oscillatoriales                                                         0.001        0.001
Pleurocapsales                                                          0.000        0.000
Prochlorales                                                            0.000        0.000
Stigonematales                                                          0.000        0.000
Deferribacteres                                                         0.000        0.000
Deinococci                                                              0.002        0.003
environmental samples <Deinococcus-Thermus group>                       0.000        0.000
environmental samples <Dictyoglomus group>                              0.000        0.000
Endomicrobia                                                            0.000        0.000
environmental samples <candidate division Termite group 1>              0.000        0.000
agricultural soil bacteria ensemble                                     0.000        0.000
Antarctic bacteria LB3 ensemble                                         0.000        0.000
bacterium enrichment culture clone 080212-ABM-Calcigel 2-25             0.000        0.000
bacterium enrichment culture clone 080213-ABM-Febex 6-56                0.000        0.000
bacterium enrichment culture clone 1.26                                 0.000        0.000
bacterium enrichment culture clone 1.34                                 0.000        0.000
bacterium enrichment culture clone 1.60                                 0.000        0.000
bacterium enrichment culture clone 1.62                                 0.000        0.000
bacterium enrichment culture clone auto112_4W                           0.000        0.000
bacterium enrichment culture clone auto183_4W                           0.000        0.000
bacterium enrichment culture clone auto222_4W                           0.000        0.000
bacterium enrichment culture clone auto45_4W                            0.000        0.000
bacterium enrichment culture clone auto59_4W                            0.000        0.000
bacterium enrichment culture clone auto67_4W                            0.000        0.000
bacterium enrichment culture clone auto73_4W                            0.000        0.000
bacterium enrichment culture clone auto83_4W                            0.000        0.000
bacterium enrichment culture clone BA63                                 0.000        0.000
bacterium enrichment culture clone BznS295                              0.000        0.000
bacterium enrichment culture clone Dan60_10E                            0.000        0.000
bacterium enrichment culture clone Dan60S_35E                           0.000        0.000
bacterium enrichment culture clone Ecwsrb019                            0.000        0.000
bacterium enrichment culture clone EtOH-57                              0.000        0.000
bacterium enrichment culture clone heteroA49_4W                         0.000        0.000
bacterium enrichment culture clone heteroA59_4W                         0.000        0.000
bacterium enrichment culture clone heteroA70_4W                         0.000        0.000
bacterium enrichment culture clone heteroA71_4W                         0.000        0.000
bacterium enrichment culture clone heteroA74_4W                         0.000        0.000
bacterium enrichment culture clone heteroB30_4W                         0.000        0.000
bacterium enrichment culture clone heteroB5_4W                          0.000        0.000
bacterium enrichment culture clone heteroB88_4W                         0.000        0.000
bacterium enrichment culture clone heteroC45_4W                         0.000        0.000
bacterium enrichment culture clone Hexa_26                              0.000        0.000
bacterium enrichment culture clone HS_3                                 0.000        0.000
bacterium enrichment culture clone KIST-JJY168                          0.000        0.000
bacterium enrichment culture clone LCB_B2C39                            0.000        0.000
bacterium enrichment culture clone NBAR008                              0.000        0.000
bacterium enrichment culture clone NBAR021                              0.000        0.000
bacterium enrichment culture clone P30C2F                               0.000        0.000
bacterium enrichment culture clone PW31.7B                              0.000        0.000
bacterium enrichment culture clone PW45.4B                              0.000        0.000
bacterium enrichment culture clone R4-48B                               0.000        0.000
bacterium enrichment culture clone R4-51B                               0.000        0.000
bacterium enrichment culture clone R4-73B                               0.000        0.000
bacterium enrichment culture clone R4-85B                               0.000        0.000
bacterium enrichment culture clone ts0914T                              0.000        0.000
Banisveld landfill bacteria ensemble                                    0.000        0.000
compost bacteria ensemble                                               0.000        0.000
copper smeltery bacteria ensemble                                       0.000        0.000
Crater Lake bacteria ensemble                                           0.000        0.000
Cyclohexane degrading bacterium enrichment culture clone type II        0.000        0.000
denitrifying bacterium enrichment culture clone NOA_1_A11               0.000        0.000
denitrifying bacterium enrichment culture clone NOA_1_E12               0.000        0.000
denitrifying bacterium enrichment culture clone NOA_1_F9                0.000        0.000
denitrifying bacterium enrichment culture clone NOB_0_C6                0.000        0.000
denitrifying bacterium enrichment culture clone NOB_0_F6                0.000        0.000
denitrifying bacterium enrichment culture clone NOB_2_D6                0.000        0.000
denitrifying bacterium enrichment culture clone NOB_2_F11               0.000        0.000
denitrifying bacterium enrichment culture clone NOB_2_H7                0.000        0.000
eubacterial soil DNA clone ensemble                                     0.000        0.000
freshwater bacteria LCK ensemble                                        0.000        0.000
gold mine bacteria ensemble                                             0.000        0.000
grassland soil clone ensemble                                           0.000        0.000
hydrocarbon seep bacteria ensemble                                      0.000        0.000
hydrothermal vent eubacteria ensemble                                   0.000        0.000
iron-reducing bacterium enrichment culture clone FEA_2_A1               0.000        0.000
iron-reducing bacterium enrichment culture clone FEA_2_A4               0.000        0.000
iron-reducing bacterium enrichment culture clone FeC_1_A5               0.000        0.000
iron-reducing bacterium enrichment culture clone FeC_1_A6               0.000        0.000
iron-reducing bacterium enrichment culture clone FeC_1_C2               0.000        0.000
iron-reducing bacterium enrichment culture clone FeC_1_G5               0.000        0.000
iron-reducing bacterium enrichment culture clone HN119                  0.000        0.000
iron-reducing bacterium enrichment culture clone HN122                  0.000        0.000
iron-reducing bacterium enrichment culture clone HN31                   0.000        0.000
iron-reducing bacterium enrichment culture clone HN-HFO54               0.000        0.000
iron-reducing enrichment clone Cl-A3                                    0.000        0.000
maize root bacteria ensemble                                            0.000        0.000
marine bacteria HstpL ensemble                                          0.000        0.000
methanogenic bacterium enrichment culture clone Me_c25                  0.000        0.000
pasture soil clone ensemble                                             0.000        0.000
PCB-dechlorinating bacterium OTU-13                                     0.000        0.000
PCB-dechlorinating bacterium OTU-3                                      0.000        0.000
potato plant root bacteria ensemble                                     0.000        0.000
rainforest soil clone ensemble                                          0.000        0.000
rape rhizosphere bacteria ensemble                                      0.000        0.000
rhizosphere soil bacteria ensemble                                      0.000        0.000
saltmarsh clone ensemble                                                0.000        0.000
uncultivated soil bacteria clone ensemble                               0.000        0.000
uncultivated soil bacterium                                             0.000        0.000
uncultured anaerobic ammonium-oxidizing bacterium                       0.000        0.000
uncultured anaerobic bacterium                                          0.000        0.000
uncultured Antarctic bacterium                                          0.005        0.001
uncultured Antarctic soil bacterium                                     0.000        0.000
uncultured bacteria adhufec ensemble                                    0.000        0.000
uncultured bacteria ARCTIC ensemble                                     0.000        0.000
uncultured bacteria Beta ensemble                                       0.000        0.000
uncultured bacteria Bulk ensemble                                       0.000        0.000
uncultured bacteria Car ensemble                                        0.000        0.000
uncultured bacteria Ctax ensemble                                       0.000        0.000
uncultured bacteria DA ensemble                                         0.000        0.000
uncultured bacteria ECS ensemble                                        0.000        0.000
uncultured bacteria # ensemble                                          0.000        0.000
uncultured bacteria GFD ensemble                                        0.000        0.000
uncultured bacteria gp ensemble                                         0.000        0.000
uncultured bacteria GR-296 ensemble                                     0.000        0.000
uncultured bacteria GR-B1-2 ensemble                                    0.000        0.000
uncultured bacteria GR-Sh1 ensemble                                     0.000        0.000
uncultured bacteria GR-Sh2 ensemble                                     0.000        0.000
uncultured bacteria GR-WP33 ensemble                                    0.000        0.000
uncultured bacteria GR-WP39 ensemble                                    0.000        0.000
uncultured bacteria (human infant) ensemble                             0.000        0.000
uncultured bacterium                                                    0.018        0.021
uncultured bacterium 1405-10                                            0.000        0.000
uncultured bacterium 404-2                                              0.000        0.000
uncultured bacterium AD254-A9                                           0.000        0.000
uncultured bacterium Ak20-3                                             0.000        0.000
uncultured bacterium C31                                                0.000        0.000
uncultured bacterium I-110                                              0.000        0.000
uncultured bacterium KF-JG30-B15                                        0.000        0.000
uncultured bacterium mle1-16                                            0.000        0.000
uncultured bacterium mle1-48                                            0.000        0.000
uncultured bacterium PHOS-HC41                                          0.000        0.000
uncultured bacterium pPD12                                              0.000        0.000
uncultured bacterium Riz1014                                            0.000        0.000
uncultured bacterium Riz1049                                            0.000        0.000
uncultured bacterium Riz105                                             0.000        0.000
uncultured bacterium Riz1054                                            0.000        0.000
uncultured bacterium Riz6E                                              0.000        0.000
uncultured bacterium Riz6H                                              0.000        0.000
uncultured bacterium Riz6I                                              0.000        0.000
uncultured bacterium Riz79                                              0.000        0.000
uncultured bacterium RSD12                                              0.000        0.000
uncultured bacterium SA14                                               0.000        0.000
uncultured bacterium SHA-219                                            0.000        0.000
uncultured bacterium SHD-71                                             0.000        0.000
uncultured bacterium SHE-145                                            0.000        0.000
uncultured bacterium UPB A1                                             0.000        0.000
uncultured bacterium VC2.1 Bac1                                         0.000        0.000
uncultured compost bacterium                                            0.000        0.000
uncultured deep-sea bacterium                                           0.000        0.000
uncultured earthworm cast bacterium                                     0.000        0.000
uncultured earthworm intestine bacterium                                0.000        0.000
uncultured endolithic bacterium                                         0.000        0.000
uncultured equine intestinal bacterium                                  0.000        0.000
uncultured equine intestinal eubacterium sp. CL25                       0.000        0.000
uncultured equine intestinal eubacterium sp. CL33                       0.000        0.000
uncultured equine intestinal eubacterium sp. DL10                       0.000        0.000
uncultured equine intestinal eubacterium sp. ML21                       0.000        0.000
uncultured equine intestinal eubacterium sp. PL13                       0.000        0.000
uncultured equine intestinal eubacterium sp. PL36                       0.000        0.000
uncultured eubacterium OCG13                                            0.000        0.000
uncultured eubacterium OCG9                                             0.000        0.000
uncultured eubacterium ONG2                                             0.000        0.000
uncultured eubacterium ONG5                                             0.000        0.000
uncultured eubacterium SRang2.5                                         0.000        0.000
uncultured eubacterium WD2107                                           0.000        0.000
uncultured eubacterium WD225                                            0.000        0.000
uncultured eubacterium WD228                                            0.000        0.000
uncultured eubacterium WD295                                            0.000        0.000
uncultured eubacterium WJGRT-64                                         0.000        0.000
uncultured eubacterium WR111                                            0.000        0.000
uncultured eubacterium WR123                                            0.000        0.000
uncultured eubacterium WR8102                                           0.000        0.000
uncultured eubacterium WR8111                                           0.000        0.000
uncultured eubacterium WR844                                            0.000        0.000
uncultured forest soil bacterium                                        0.000        0.000
uncultured freshwater bacterium                                         0.000        0.000
uncultured maize rhizosphere bacterium c15_68                           0.000        0.000
uncultured maize rhizosphere bacterium c1_68                            0.000        0.000
uncultured maize rhizosphere bacterium c2_68                            0.000        0.000
uncultured maize rhizosphere bacterium c3_68                            0.000        0.000
uncultured maize rhizosphere bacterium c8_68                            0.000        0.000
uncultured marine bacterium                                             0.000        0.000
uncultured rape rhizosphere bacterium wr0004                            0.000        0.000
uncultured rumen bacterium                                              0.000        0.000
uncultured rumen bacterium 3C0d-17                                      0.000        0.000
uncultured rumen bacterium 4C0d-3                                       0.000        0.000
uncultured rumen bacterium 5C0d-3                                       0.000        0.000
uncultured sludge bacterium                                             0.002        0.000
uncultured soil bacterium                                               0.000        0.001
uncultured soil bacterium C008                                          0.000        0.000
uncultured soil bacterium S085                                          0.000        0.000
uncultured sponge symbiont                                              0.000        0.000
uncultured sponge symbiont PAUC32f                                      0.000        0.000
uncultured sponge symbiont PAUC34f                                      0.000        0.000
uncultured sulfur-oxidizing symbiont bacterium                          0.000        0.000
uncultured thermal soil bacterium                                       0.000        0.000
uncultured yard-trimming-compost bacterium                              0.000        0.000
unidentified activated sludge bacterium AI353                           0.000        0.000
unidentified activated sludge bacterium AI359                           0.000        0.000
unidentified activated sludge bacterium CL09                            0.000        0.000
unidentified bacterium wb1_C05                                          0.000        0.000
unidentified bacterium wb1_D18                                          0.000        0.000
unidentified bacterium wb1_N15                                          0.000        0.000
unidentified bacterium wb1_P19                                          0.000        0.000
unidentified eubacterium RFLP15                                         0.000        0.000
unidentified eubacterium RFLP24                                         0.000        0.000
unidentified marine eubacterium                                         0.000        0.000
unidentified rumen bacterium JW15                                       0.000        0.000
unidentified rumen bacterium RC4                                        0.000        0.000
unidentified soil bacteria                                              0.000        0.000
Acidobacteria                                                           0.129        0.091
environmental samples <Fibrobacter/Acidobacteria group>                 0.000        0.000
Fibrobacteres                                                           0.001        0.002
SAR406 cluster                                                          0.000        0.000
Bacilli                                                                 0.018        0.045
Clostridia                                                              0.005        0.003
environmental samples <clostridial firmicutes>                          0.000        0.000
Erysipelotrichi                                                         0.000        0.000
Negativicutes                                                           0.000        0.000
unclassified Firmicutes sensu stricto                                   0.000        0.000
environmental samples <Fusobacteria>                                    0.000        0.000
Fusobacteriia                                                           0.000        0.000
environmental samples <Gemmatimonadetes>                                0.000        0.000
Gemmatimonadetes <class>                                                0.021        0.015
environmental samples <Nitrospira group>                                0.000        0.000
Nitrospira <class>                                                      0.011        0.007
Planctomycetia                                                          0.008        0.004
Alphaproteobacteria                                                     0.149        0.105
Betaproteobacteria                                                      0.100        0.082
delta/epsilon subdivisions                                              0.063        0.030
environmental samples <Proteobacteria>                                  0.000        0.000
Gammaproteobacteria                                                     0.130        0.235
unclassified Proteobacteria                                             0.000        0.000
Zetaproteobacteria                                                      0.000        0.000
Spirochaetia                                                            0.000        0.000
Synergistia                                                             0.000        0.000
Mollicutes                                                              0.000        0.000
environmental samples <Thermodesulfobacteria>                           0.000        0.000
Thermodesulfobacteria                                                   0.001        0.000
Thermotogae                                                             0.000        0.000
Caldithrix                                                              0.000        0.000
candidate division AC1                                                  0.000        0.000
candidate division BRC1                                                 0.000        0.000
candidate division GN01                                                 0.000        0.000
candidate division GN02                                                 0.000        0.000
candidate division GN03                                                 0.000        0.000
candidate division GN13                                                 0.000        0.000
candidate division JS1                                                  0.000        0.000
candidate division KSB1                                                 0.000        0.000
candidate division NC10                                                 0.000        0.000
candidate division NKB19                                                0.000        0.000
candidate division OD1                                                  0.000        0.000
candidate division OP1                                                  0.000        0.000
candidate division OP11                                                 0.000        0.000
candidate division OP3                                                  0.001        0.000
candidate division OP8                                                  0.000        0.000
candidate division OS-K                                                 0.000        0.000
candidate division SAM                                                  0.000        0.000
candidate division Sediment-1                                           0.000        0.000
candidate division SPAM                                                 0.000        0.000
candidate division TG3                                                  0.000        0.000
candidate division TM6                                                  0.000        0.000
candidate division TM7                                                  0.002        0.000
candidate division VC2                                                  0.000        0.000
candidate division WPS-1                                                0.000        0.000
candidate division WS1                                                  0.000        0.000
candidate division WS3                                                  0.001        0.000
candidate division WS4                                                  0.000        0.000
candidate division WS5                                                  0.000        0.000
candidate division WYO                                                  0.003        0.002
candidate division ZB3                                                  0.000        0.000
Poribacteria                                                            0.000        0.000
unclassified Bacteria (miscellaneous)                                   0.000        0.000
unclassified Gram-positive bacteria                                     0.000        0.000
Dinophyceae                                                             0.000        0.000
Centramoebida                                                           0.000        0.000
named eukaryotic clones                                                 0.000        0.000
uncultured alga                                                         0.000        0.000
uncultured eukaryote                                                    0.000        0.000
uncultured phototrophic eukaryote                                       0.000        0.000
Euglenida                                                               0.000        0.000
Cyanophoraceae                                                          0.000        0.000
Cyanoptyche                                                             0.000        0.001
environmental samples <Haptophyceae>                                    0.000        0.000
Fungi                                                                   0.002        0.001
Metazoa                                                                 0.000        0.003
Trichomonadida                                                          0.000        0.000
Bangiophyceae                                                           0.000        0.000
Florideophyceae                                                         0.000        0.000
Stylonematophyceae                                                      0.000        0.000
Bacillariophyta                                                         0.000        0.005
Chrysophyceae                                                           0.000        0.000
Pinguiophyceae                                                          0.000        0.000
PX clade                                                                0.000        0.000
Raphidophyceae                                                          0.000        0.000
Chlorophyta                                                             0.002        0.001
Streptophyta                                                            0.001        0.003
Chloroplast transformation vector pCLT312                               0.000        0.000
uncultured prokaryote                                                   0.000        0.000
marine metagenome                                                       0.000        0.000
microbial mat metagenome                                                0.000        0.000
                                                                 T.sample6.t2 S.control.t1.2010
uncultured archaeon                                                     0.000             0.000
uncultured archaeon WSB-15                                              0.000             0.000
Actinobacteria                                                          0.402             0.144
Aquificae                                                               0.000             0.000
environmental samples <candidate division OP10>                         0.000             0.000
Bacteroidetes                                                           0.003             0.007
Chlorobi                                                                0.001             0.001
environmental samples <Cytophagales/Green sulfur bacteria group>        0.000             0.000
Chlamydiae                                                              0.003             0.000
Lentisphaerae                                                           0.001             0.000
Verrucomicrobia                                                         0.041             0.046
Anaerolineae                                                            0.009             0.003
Caldilineae                                                             0.000             0.000
Chloroflexi                                                             0.030             0.000
Dehalococcoidetes                                                       0.000             0.000
environmental samples <Green non-sulfur bacteria>                       0.000             0.007
Ktedonobacteria                                                         0.000             0.000
Thermomicrobia                                                          0.001             0.000
unclassified Chloroflexi                                                0.000             0.000
Chrysiogenetes                                                          0.000             0.000
Chroococcales                                                           0.000             0.000
environmental samples <Cyanobacteria>                                   0.000             0.001
Gloeobacteria                                                           0.000             0.000
Nostocales                                                              0.001             0.001
Oscillatoriales                                                         0.001             0.000
Pleurocapsales                                                          0.000             0.000
Prochlorales                                                            0.000             0.000
Stigonematales                                                          0.000             0.001
Deferribacteres                                                         0.001             0.000
Deinococci                                                              0.003             0.001
environmental samples <Deinococcus-Thermus group>                       0.000             0.000
environmental samples <Dictyoglomus group>                              0.000             0.000
Endomicrobia                                                            0.000             0.000
environmental samples <candidate division Termite group 1>              0.000             0.000
agricultural soil bacteria ensemble                                     0.000             0.004
Antarctic bacteria LB3 ensemble                                         0.000             0.000
bacterium enrichment culture clone 080212-ABM-Calcigel 2-25             0.000             0.000
bacterium enrichment culture clone 080213-ABM-Febex 6-56                0.000             0.000
bacterium enrichment culture clone 1.26                                 0.000             0.000
bacterium enrichment culture clone 1.34                                 0.000             0.000
bacterium enrichment culture clone 1.60                                 0.000             0.000
bacterium enrichment culture clone 1.62                                 0.000             0.000
bacterium enrichment culture clone auto112_4W                           0.000             0.000
bacterium enrichment culture clone auto183_4W                           0.000             0.000
bacterium enrichment culture clone auto222_4W                           0.000             0.000
bacterium enrichment culture clone auto45_4W                            0.000             0.000
bacterium enrichment culture clone auto59_4W                            0.000             0.000
bacterium enrichment culture clone auto67_4W                            0.000             0.000
bacterium enrichment culture clone auto73_4W                            0.000             0.000
bacterium enrichment culture clone auto83_4W                            0.000             0.000
bacterium enrichment culture clone BA63                                 0.000             0.000
bacterium enrichment culture clone BznS295                              0.000             0.000
bacterium enrichment culture clone Dan60_10E                            0.000             0.000
bacterium enrichment culture clone Dan60S_35E                           0.000             0.000
bacterium enrichment culture clone Ecwsrb019                            0.000             0.000
bacterium enrichment culture clone EtOH-57                              0.000             0.000
bacterium enrichment culture clone heteroA49_4W                         0.000             0.000
bacterium enrichment culture clone heteroA59_4W                         0.000             0.000
bacterium enrichment culture clone heteroA70_4W                         0.000             0.000
bacterium enrichment culture clone heteroA71_4W                         0.000             0.000
bacterium enrichment culture clone heteroA74_4W                         0.000             0.000
bacterium enrichment culture clone heteroB30_4W                         0.000             0.000
bacterium enrichment culture clone heteroB5_4W                          0.000             0.000
bacterium enrichment culture clone heteroB88_4W                         0.000             0.000
bacterium enrichment culture clone heteroC45_4W                         0.000             0.000
bacterium enrichment culture clone Hexa_26                              0.000             0.000
bacterium enrichment culture clone HS_3                                 0.000             0.000
bacterium enrichment culture clone KIST-JJY168                          0.000             0.000
bacterium enrichment culture clone LCB_B2C39                            0.000             0.000
bacterium enrichment culture clone NBAR008                              0.000             0.000
bacterium enrichment culture clone NBAR021                              0.000             0.000
bacterium enrichment culture clone P30C2F                               0.000             0.000
bacterium enrichment culture clone PW31.7B                              0.000             0.000
bacterium enrichment culture clone PW45.4B                              0.000             0.000
bacterium enrichment culture clone R4-48B                               0.000             0.000
bacterium enrichment culture clone R4-51B                               0.000             0.000
bacterium enrichment culture clone R4-73B                               0.000             0.000
bacterium enrichment culture clone R4-85B                               0.000             0.000
bacterium enrichment culture clone ts0914T                              0.000             0.000
Banisveld landfill bacteria ensemble                                    0.000             0.000
compost bacteria ensemble                                               0.000             0.000
copper smeltery bacteria ensemble                                       0.000             0.000
Crater Lake bacteria ensemble                                           0.000             0.000
Cyclohexane degrading bacterium enrichment culture clone type II        0.000             0.000
denitrifying bacterium enrichment culture clone NOA_1_A11               0.000             0.000
denitrifying bacterium enrichment culture clone NOA_1_E12               0.000             0.000
denitrifying bacterium enrichment culture clone NOA_1_F9                0.000             0.000
denitrifying bacterium enrichment culture clone NOB_0_C6                0.000             0.000
denitrifying bacterium enrichment culture clone NOB_0_F6                0.000             0.000
denitrifying bacterium enrichment culture clone NOB_2_D6                0.000             0.000
denitrifying bacterium enrichment culture clone NOB_2_F11               0.000             0.000
denitrifying bacterium enrichment culture clone NOB_2_H7                0.000             0.000
eubacterial soil DNA clone ensemble                                     0.000             0.000
freshwater bacteria LCK ensemble                                        0.000             0.000
gold mine bacteria ensemble                                             0.000             0.000
grassland soil clone ensemble                                           0.000             0.000
hydrocarbon seep bacteria ensemble                                      0.000             0.000
hydrothermal vent eubacteria ensemble                                   0.000             0.000
iron-reducing bacterium enrichment culture clone FEA_2_A1               0.000             0.000
iron-reducing bacterium enrichment culture clone FEA_2_A4               0.000             0.000
iron-reducing bacterium enrichment culture clone FeC_1_A5               0.000             0.000
iron-reducing bacterium enrichment culture clone FeC_1_A6               0.000             0.000
iron-reducing bacterium enrichment culture clone FeC_1_C2               0.000             0.000
iron-reducing bacterium enrichment culture clone FeC_1_G5               0.000             0.000
iron-reducing bacterium enrichment culture clone HN119                  0.000             0.000
iron-reducing bacterium enrichment culture clone HN122                  0.000             0.000
iron-reducing bacterium enrichment culture clone HN31                   0.000             0.000
iron-reducing bacterium enrichment culture clone HN-HFO54               0.000             0.000
iron-reducing enrichment clone Cl-A3                                    0.000             0.000
maize root bacteria ensemble                                            0.000             0.001
marine bacteria HstpL ensemble                                          0.000             0.000
methanogenic bacterium enrichment culture clone Me_c25                  0.000             0.000
pasture soil clone ensemble                                             0.000             0.000
PCB-dechlorinating bacterium OTU-13                                     0.000             0.000
PCB-dechlorinating bacterium OTU-3                                      0.000             0.000
potato plant root bacteria ensemble                                     0.000             0.000
rainforest soil clone ensemble                                          0.000             0.000
rape rhizosphere bacteria ensemble                                      0.000             0.000
rhizosphere soil bacteria ensemble                                      0.000             0.000
saltmarsh clone ensemble                                                0.000             0.000
uncultivated soil bacteria clone ensemble                               0.000             0.001
uncultivated soil bacterium                                             0.001             0.000
uncultured anaerobic ammonium-oxidizing bacterium                       0.000             0.000
uncultured anaerobic bacterium                                          0.000             0.000
uncultured Antarctic bacterium                                          0.003             0.000
uncultured Antarctic soil bacterium                                     0.000             0.000
uncultured bacteria adhufec ensemble                                    0.000             0.000
uncultured bacteria ARCTIC ensemble                                     0.000             0.000
uncultured bacteria Beta ensemble                                       0.000             0.000
uncultured bacteria Bulk ensemble                                       0.000             0.001
uncultured bacteria Car ensemble                                        0.000             0.000
uncultured bacteria Ctax ensemble                                       0.000             0.000
uncultured bacteria DA ensemble                                         0.000             0.000
uncultured bacteria ECS ensemble                                        0.000             0.001
uncultured bacteria # ensemble                                          0.000             0.000
uncultured bacteria GFD ensemble                                        0.000             0.000
uncultured bacteria gp ensemble                                         0.000             0.000
uncultured bacteria GR-296 ensemble                                     0.000             0.000
uncultured bacteria GR-B1-2 ensemble                                    0.000             0.000
uncultured bacteria GR-Sh1 ensemble                                     0.000             0.000
uncultured bacteria GR-Sh2 ensemble                                     0.000             0.000
uncultured bacteria GR-WP33 ensemble                                    0.000             0.000
uncultured bacteria GR-WP39 ensemble                                    0.000             0.000
uncultured bacteria (human infant) ensemble                             0.000             0.000
uncultured bacterium                                                    0.033             0.533
uncultured bacterium 1405-10                                            0.000             0.000
uncultured bacterium 404-2                                              0.000             0.001
uncultured bacterium AD254-A9                                           0.000             0.000
uncultured bacterium Ak20-3                                             0.000             0.000
uncultured bacterium C31                                                0.000             0.000
uncultured bacterium I-110                                              0.000             0.000
uncultured bacterium KF-JG30-B15                                        0.000             0.000
uncultured bacterium mle1-16                                            0.000             0.000
uncultured bacterium mle1-48                                            0.000             0.000
uncultured bacterium PHOS-HC41                                          0.000             0.000
uncultured bacterium pPD12                                              0.000             0.000
uncultured bacterium Riz1014                                            0.000             0.000
uncultured bacterium Riz1049                                            0.000             0.000
uncultured bacterium Riz105                                             0.000             0.000
uncultured bacterium Riz1054                                            0.000             0.000
uncultured bacterium Riz6E                                              0.000             0.000
uncultured bacterium Riz6H                                              0.000             0.001
uncultured bacterium Riz6I                                              0.000             0.000
uncultured bacterium Riz79                                              0.000             0.000
uncultured bacterium RSD12                                              0.000             0.000
uncultured bacterium SA14                                               0.000             0.000
uncultured bacterium SHA-219                                            0.000             0.000
uncultured bacterium SHD-71                                             0.000             0.000
uncultured bacterium SHE-145                                            0.000             0.000
uncultured bacterium UPB A1                                             0.000             0.000
uncultured bacterium VC2.1 Bac1                                         0.000             0.000
uncultured compost bacterium                                            0.001             0.001
uncultured deep-sea bacterium                                           0.000             0.000
uncultured earthworm cast bacterium                                     0.000             0.000
uncultured earthworm intestine bacterium                                0.000             0.000
uncultured endolithic bacterium                                         0.000             0.001
uncultured equine intestinal bacterium                                  0.000             0.000
uncultured equine intestinal eubacterium sp. CL25                       0.000             0.000
uncultured equine intestinal eubacterium sp. CL33                       0.000             0.000
uncultured equine intestinal eubacterium sp. DL10                       0.000             0.000
uncultured equine intestinal eubacterium sp. ML21                       0.000             0.000
uncultured equine intestinal eubacterium sp. PL13                       0.000             0.000
uncultured equine intestinal eubacterium sp. PL36                       0.000             0.000
uncultured eubacterium OCG13                                            0.000             0.000
uncultured eubacterium OCG9                                             0.000             0.000
uncultured eubacterium ONG2                                             0.001             0.000
uncultured eubacterium ONG5                                             0.000             0.000
uncultured eubacterium SRang2.5                                         0.000             0.000
uncultured eubacterium WD2107                                           0.000             0.000
uncultured eubacterium WD225                                            0.000             0.000
uncultured eubacterium WD228                                            0.000             0.000
uncultured eubacterium WD295                                            0.000             0.000
uncultured eubacterium WJGRT-64                                         0.000             0.000
uncultured eubacterium WR111                                            0.000             0.000
uncultured eubacterium WR123                                            0.000             0.000
uncultured eubacterium WR8102                                           0.000             0.000
uncultured eubacterium WR8111                                           0.000             0.000
uncultured eubacterium WR844                                            0.000             0.000
uncultured forest soil bacterium                                        0.000             0.000
uncultured freshwater bacterium                                         0.000             0.000
uncultured maize rhizosphere bacterium c15_68                           0.000             0.000
uncultured maize rhizosphere bacterium c1_68                            0.000             0.000
uncultured maize rhizosphere bacterium c2_68                            0.000             0.000
uncultured maize rhizosphere bacterium c3_68                            0.000             0.000
uncultured maize rhizosphere bacterium c8_68                            0.000             0.000
uncultured marine bacterium                                             0.000             0.000
uncultured rape rhizosphere bacterium wr0004                            0.000             0.000
uncultured rumen bacterium                                              0.000             0.000
uncultured rumen bacterium 3C0d-17                                      0.000             0.000
uncultured rumen bacterium 4C0d-3                                       0.000             0.000
uncultured rumen bacterium 5C0d-3                                       0.000             0.000
uncultured sludge bacterium                                             0.002             0.000
uncultured soil bacterium                                               0.001             0.068
uncultured soil bacterium C008                                          0.000             0.000
uncultured soil bacterium S085                                          0.000             0.000
uncultured sponge symbiont                                              0.000             0.000
uncultured sponge symbiont PAUC32f                                      0.000             0.000
uncultured sponge symbiont PAUC34f                                      0.000             0.000
uncultured sulfur-oxidizing symbiont bacterium                          0.000             0.000
uncultured thermal soil bacterium                                       0.000             0.000
uncultured yard-trimming-compost bacterium                              0.000             0.000
unidentified activated sludge bacterium AI353                           0.000             0.000
unidentified activated sludge bacterium AI359                           0.000             0.000
unidentified activated sludge bacterium CL09                            0.000             0.000
unidentified bacterium wb1_C05                                          0.000             0.000
unidentified bacterium wb1_D18                                          0.000             0.000
unidentified bacterium wb1_N15                                          0.000             0.000
unidentified bacterium wb1_P19                                          0.000             0.000
unidentified eubacterium RFLP15                                         0.000             0.000
unidentified eubacterium RFLP24                                         0.000             0.000
unidentified marine eubacterium                                         0.000             0.000
unidentified rumen bacterium JW15                                       0.000             0.000
unidentified rumen bacterium RC4                                        0.000             0.000
unidentified soil bacteria                                              0.000             0.003
Acidobacteria                                                           0.096             0.077
environmental samples <Fibrobacter/Acidobacteria group>                 0.000             0.000
Fibrobacteres                                                           0.000             0.000
SAR406 cluster                                                          0.000             0.000
Bacilli                                                                 0.029             0.018
Clostridia                                                              0.005             0.000
environmental samples <clostridial firmicutes>                          0.000             0.000
Erysipelotrichi                                                         0.003             0.000
Negativicutes                                                           0.000             0.000
unclassified Firmicutes sensu stricto                                   0.000             0.001
environmental samples <Fusobacteria>                                    0.000             0.000
Fusobacteriia                                                           0.000             0.000
environmental samples <Gemmatimonadetes>                                0.000             0.000
Gemmatimonadetes <class>                                                0.019             0.001
environmental samples <Nitrospira group>                                0.000             0.000
Nitrospira <class>                                                      0.009             0.000
Planctomycetia                                                          0.009             0.000
Alphaproteobacteria                                                     0.110             0.009
Betaproteobacteria                                                      0.048             0.003
delta/epsilon subdivisions                                              0.029             0.016
environmental samples <Proteobacteria>                                  0.000             0.000
Gammaproteobacteria                                                     0.103             0.039
unclassified Proteobacteria                                             0.000             0.000
Zetaproteobacteria                                                      0.000             0.000
Spirochaetia                                                            0.001             0.000
Synergistia                                                             0.000             0.000
Mollicutes                                                              0.000             0.000
environmental samples <Thermodesulfobacteria>                           0.000             0.000
Thermodesulfobacteria                                                   0.000             0.000
Thermotogae                                                             0.000             0.000
Caldithrix                                                              0.000             0.000
candidate division AC1                                                  0.000             0.000
candidate division BRC1                                                 0.000             0.001
candidate division GN01                                                 0.000             0.000
candidate division GN02                                                 0.000             0.000
candidate division GN03                                                 0.000             0.000
candidate division GN13                                                 0.000             0.000
candidate division JS1                                                  0.000             0.000
candidate division KSB1                                                 0.000             0.000
candidate division NC10                                                 0.000             0.000
candidate division NKB19                                                0.000             0.000
candidate division OD1                                                  0.000             0.000
candidate division OP1                                                  0.000             0.000
candidate division OP11                                                 0.000             0.000
candidate division OP3                                                  0.000             0.000
candidate division OP8                                                  0.000             0.000
candidate division OS-K                                                 0.000             0.000
candidate division SAM                                                  0.000             0.000
candidate division Sediment-1                                           0.000             0.000
candidate division SPAM                                                 0.000             0.001
candidate division TG3                                                  0.000             0.000
candidate division TM6                                                  0.000             0.000
candidate division TM7                                                  0.002             0.000
candidate division VC2                                                  0.000             0.001
candidate division WPS-1                                                0.000             0.000
candidate division WS1                                                  0.000             0.000
candidate division WS3                                                  0.001             0.000
candidate division WS4                                                  0.000             0.000
candidate division WS5                                                  0.000             0.000
candidate division WYO                                                  0.001             0.000
candidate division ZB3                                                  0.000             0.000
Poribacteria                                                            0.000             0.000
unclassified Bacteria (miscellaneous)                                   0.000             0.000
unclassified Gram-positive bacteria                                     0.000             0.000
Dinophyceae                                                             0.000             0.000
Centramoebida                                                           0.000             0.000
named eukaryotic clones                                                 0.000             0.000
uncultured alga                                                         0.000             0.000
uncultured eukaryote                                                    0.000             0.000
uncultured phototrophic eukaryote                                       0.000             0.000
Euglenida                                                               0.000             0.000
Cyanophoraceae                                                          0.000             0.000
Cyanoptyche                                                             0.000             0.000
environmental samples <Haptophyceae>                                    0.000             0.000
Fungi                                                                   0.004             0.000
Metazoa                                                                 0.001             0.000
Trichomonadida                                                          0.000             0.000
Bangiophyceae                                                           0.000             0.000
Florideophyceae                                                         0.000             0.000
Stylonematophyceae                                                      0.000             0.000
Bacillariophyta                                                         0.000             0.001
Chrysophyceae                                                           0.000             0.000
Pinguiophyceae                                                          0.000             0.000
PX clade                                                                0.000             0.000
Raphidophyceae                                                          0.000             0.000
Chlorophyta                                                             0.001             0.000
Streptophyta                                                            0.001             0.005
Chloroplast transformation vector pCLT312                               0.000             0.000
uncultured prokaryote                                                   0.000             0.000
marine metagenome                                                       0.000             0.000
microbial mat metagenome                                                0.000             0.000
                                                                 S.control.t1.2011 S.control.t2.2010
uncultured archaeon                                                          0.000             0.000
uncultured archaeon WSB-15                                                   0.000             0.000
Actinobacteria                                                               0.176             0.082
Aquificae                                                                    0.000             0.000
environmental samples <candidate division OP10>                              0.000             0.000
Bacteroidetes                                                                0.006             0.003
Chlorobi                                                                     0.002             0.000
environmental samples <Cytophagales/Green sulfur bacteria group>             0.000             0.000
Chlamydiae                                                                   0.003             0.002
Lentisphaerae                                                                0.000             0.000
Verrucomicrobia                                                              0.071             0.044
Anaerolineae                                                                 0.006             0.003
Caldilineae                                                                  0.002             0.000
Chloroflexi                                                                  0.035             0.000
Dehalococcoidetes                                                            0.000             0.000
environmental samples <Green non-sulfur bacteria>                            0.000             0.001
Ktedonobacteria                                                              0.000             0.000
Thermomicrobia                                                               0.000             0.000
unclassified Chloroflexi                                                     0.000             0.000
Chrysiogenetes                                                               0.000             0.000
Chroococcales                                                                0.001             0.000
environmental samples <Cyanobacteria>                                        0.000             0.000
Gloeobacteria                                                                0.000             0.000
Nostocales                                                                   0.000             0.003
Oscillatoriales                                                              0.001             0.000
Pleurocapsales                                                               0.000             0.000
Prochlorales                                                                 0.000             0.000
Stigonematales                                                               0.000             0.000
Deferribacteres                                                              0.000             0.000
Deinococci                                                                   0.001             0.000
environmental samples <Deinococcus-Thermus group>                            0.000             0.000
environmental samples <Dictyoglomus group>                                   0.000             0.000
Endomicrobia                                                                 0.000             0.000
environmental samples <candidate division Termite group 1>                   0.000             0.000
agricultural soil bacteria ensemble                                          0.000             0.013
Antarctic bacteria LB3 ensemble                                              0.000             0.000
bacterium enrichment culture clone 080212-ABM-Calcigel 2-25                  0.000             0.000
bacterium enrichment culture clone 080213-ABM-Febex 6-56                     0.000             0.000
bacterium enrichment culture clone 1.26                                      0.000             0.000
bacterium enrichment culture clone 1.34                                      0.000             0.000
bacterium enrichment culture clone 1.60                                      0.000             0.000
bacterium enrichment culture clone 1.62                                      0.000             0.000
bacterium enrichment culture clone auto112_4W                                0.000             0.000
bacterium enrichment culture clone auto183_4W                                0.000             0.000
bacterium enrichment culture clone auto222_4W                                0.000             0.000
bacterium enrichment culture clone auto45_4W                                 0.000             0.000
bacterium enrichment culture clone auto59_4W                                 0.000             0.000
bacterium enrichment culture clone auto67_4W                                 0.000             0.000
bacterium enrichment culture clone auto73_4W                                 0.000             0.000
bacterium enrichment culture clone auto83_4W                                 0.000             0.000
bacterium enrichment culture clone BA63                                      0.000             0.000
bacterium enrichment culture clone BznS295                                   0.000             0.001
bacterium enrichment culture clone Dan60_10E                                 0.000             0.000
bacterium enrichment culture clone Dan60S_35E                                0.000             0.000
bacterium enrichment culture clone Ecwsrb019                                 0.000             0.000
bacterium enrichment culture clone EtOH-57                                   0.000             0.000
bacterium enrichment culture clone heteroA49_4W                              0.000             0.000
bacterium enrichment culture clone heteroA59_4W                              0.000             0.000
bacterium enrichment culture clone heteroA70_4W                              0.000             0.000
bacterium enrichment culture clone heteroA71_4W                              0.000             0.000
bacterium enrichment culture clone heteroA74_4W                              0.000             0.000
bacterium enrichment culture clone heteroB30_4W                              0.000             0.000
bacterium enrichment culture clone heteroB5_4W                               0.000             0.000
bacterium enrichment culture clone heteroB88_4W                              0.000             0.000
bacterium enrichment culture clone heteroC45_4W                              0.000             0.000
bacterium enrichment culture clone Hexa_26                                   0.000             0.000
bacterium enrichment culture clone HS_3                                      0.000             0.000
bacterium enrichment culture clone KIST-JJY168                               0.000             0.000
bacterium enrichment culture clone LCB_B2C39                                 0.000             0.000
bacterium enrichment culture clone NBAR008                                   0.000             0.000
bacterium enrichment culture clone NBAR021                                   0.000             0.000
bacterium enrichment culture clone P30C2F                                    0.000             0.000
bacterium enrichment culture clone PW31.7B                                   0.000             0.000
bacterium enrichment culture clone PW45.4B                                   0.000             0.000
bacterium enrichment culture clone R4-48B                                    0.000             0.000
bacterium enrichment culture clone R4-51B                                    0.000             0.000
bacterium enrichment culture clone R4-73B                                    0.000             0.000
bacterium enrichment culture clone R4-85B                                    0.000             0.000
bacterium enrichment culture clone ts0914T                                   0.000             0.000
Banisveld landfill bacteria ensemble                                         0.000             0.000
compost bacteria ensemble                                                    0.000             0.000
copper smeltery bacteria ensemble                                            0.000             0.000
Crater Lake bacteria ensemble                                                0.000             0.000
Cyclohexane degrading bacterium enrichment culture clone type II             0.000             0.000
denitrifying bacterium enrichment culture clone NOA_1_A11                    0.000             0.000
denitrifying bacterium enrichment culture clone NOA_1_E12                    0.000             0.000
denitrifying bacterium enrichment culture clone NOA_1_F9                     0.000             0.000
denitrifying bacterium enrichment culture clone NOB_0_C6                     0.000             0.000
denitrifying bacterium enrichment culture clone NOB_0_F6                     0.000             0.000
denitrifying bacterium enrichment culture clone NOB_2_D6                     0.000             0.000
denitrifying bacterium enrichment culture clone NOB_2_F11                    0.000             0.000
denitrifying bacterium enrichment culture clone NOB_2_H7                     0.000             0.000
eubacterial soil DNA clone ensemble                                          0.000             0.000
freshwater bacteria LCK ensemble                                             0.000             0.000
gold mine bacteria ensemble                                                  0.000             0.000
grassland soil clone ensemble                                                0.000             0.000
hydrocarbon seep bacteria ensemble                                           0.000             0.000
hydrothermal vent eubacteria ensemble                                        0.000             0.000
iron-reducing bacterium enrichment culture clone FEA_2_A1                    0.000             0.000
iron-reducing bacterium enrichment culture clone FEA_2_A4                    0.000             0.000
iron-reducing bacterium enrichment culture clone FeC_1_A5                    0.000             0.000
iron-reducing bacterium enrichment culture clone FeC_1_A6                    0.000             0.000
iron-reducing bacterium enrichment culture clone FeC_1_C2                    0.000             0.000
iron-reducing bacterium enrichment culture clone FeC_1_G5                    0.000             0.000
iron-reducing bacterium enrichment culture clone HN119                       0.000             0.000
iron-reducing bacterium enrichment culture clone HN122                       0.000             0.000
iron-reducing bacterium enrichment culture clone HN31                        0.000             0.000
iron-reducing bacterium enrichment culture clone HN-HFO54                    0.000             0.000
iron-reducing enrichment clone Cl-A3                                         0.000             0.000
maize root bacteria ensemble                                                 0.000             0.000
marine bacteria HstpL ensemble                                               0.000             0.000
methanogenic bacterium enrichment culture clone Me_c25                       0.000             0.000
pasture soil clone ensemble                                                  0.000             0.000
PCB-dechlorinating bacterium OTU-13                                          0.000             0.000
PCB-dechlorinating bacterium OTU-3                                           0.000             0.000
potato plant root bacteria ensemble                                          0.000             0.000
rainforest soil clone ensemble                                               0.000             0.000
rape rhizosphere bacteria ensemble                                           0.000             0.000
rhizosphere soil bacteria ensemble                                           0.000             0.000
saltmarsh clone ensemble                                                     0.000             0.000
uncultivated soil bacteria clone ensemble                                    0.000             0.003
uncultivated soil bacterium                                                  0.000             0.000
uncultured anaerobic ammonium-oxidizing bacterium                            0.000             0.000
uncultured anaerobic bacterium                                               0.000             0.000
uncultured Antarctic bacterium                                               0.001             0.000
uncultured Antarctic soil bacterium                                          0.000             0.000
uncultured bacteria adhufec ensemble                                         0.000             0.000
uncultured bacteria ARCTIC ensemble                                          0.000             0.000
uncultured bacteria Beta ensemble                                            0.000             0.000
uncultured bacteria Bulk ensemble                                            0.000             0.002
uncultured bacteria Car ensemble                                             0.000             0.000
uncultured bacteria Ctax ensemble                                            0.000             0.000
uncultured bacteria DA ensemble                                              0.000             0.000
uncultured bacteria ECS ensemble                                             0.000             0.000
uncultured bacteria # ensemble                                               0.000             0.000
uncultured bacteria GFD ensemble                                             0.000             0.000
uncultured bacteria gp ensemble                                              0.000             0.000
uncultured bacteria GR-296 ensemble                                          0.000             0.001
uncultured bacteria GR-B1-2 ensemble                                         0.000             0.000
uncultured bacteria GR-Sh1 ensemble                                          0.000             0.000
uncultured bacteria GR-Sh2 ensemble                                          0.000             0.000
uncultured bacteria GR-WP33 ensemble                                         0.000             0.000
uncultured bacteria GR-WP39 ensemble                                         0.000             0.000
uncultured bacteria (human infant) ensemble                                  0.000             0.000
uncultured bacterium                                                         0.019             0.587
uncultured bacterium 1405-10                                                 0.000             0.000
uncultured bacterium 404-2                                                   0.000             0.002
uncultured bacterium AD254-A9                                                0.000             0.000
uncultured bacterium Ak20-3                                                  0.000             0.000
uncultured bacterium C31                                                     0.000             0.000
uncultured bacterium I-110                                                   0.000             0.000
uncultured bacterium KF-JG30-B15                                             0.000             0.000
uncultured bacterium mle1-16                                                 0.000             0.000
uncultured bacterium mle1-48                                                 0.000             0.000
uncultured bacterium PHOS-HC41                                               0.000             0.000
uncultured bacterium pPD12                                                   0.000             0.000
uncultured bacterium Riz1014                                                 0.000             0.000
uncultured bacterium Riz1049                                                 0.000             0.000
uncultured bacterium Riz105                                                  0.000             0.000
uncultured bacterium Riz1054                                                 0.000             0.000
uncultured bacterium Riz6E                                                   0.000             0.000
uncultured bacterium Riz6H                                                   0.000             0.000
uncultured bacterium Riz6I                                                   0.000             0.000
uncultured bacterium Riz79                                                   0.000             0.000
uncultured bacterium RSD12                                                   0.000             0.000
uncultured bacterium SA14                                                    0.000             0.000
uncultured bacterium SHA-219                                                 0.000             0.000
uncultured bacterium SHD-71                                                  0.000             0.000
uncultured bacterium SHE-145                                                 0.000             0.000
uncultured bacterium UPB A1                                                  0.000             0.000
uncultured bacterium VC2.1 Bac1                                              0.000             0.000
uncultured compost bacterium                                                 0.000             0.000
uncultured deep-sea bacterium                                                0.000             0.000
uncultured earthworm cast bacterium                                          0.000             0.000
uncultured earthworm intestine bacterium                                     0.000             0.000
uncultured endolithic bacterium                                              0.000             0.000
uncultured equine intestinal bacterium                                       0.000             0.000
uncultured equine intestinal eubacterium sp. CL25                            0.000             0.000
uncultured equine intestinal eubacterium sp. CL33                            0.000             0.000
uncultured equine intestinal eubacterium sp. DL10                            0.000             0.000
uncultured equine intestinal eubacterium sp. ML21                            0.000             0.000
uncultured equine intestinal eubacterium sp. PL13                            0.000             0.000
uncultured equine intestinal eubacterium sp. PL36                            0.000             0.000
uncultured eubacterium OCG13                                                 0.000             0.001
uncultured eubacterium OCG9                                                  0.000             0.000
uncultured eubacterium ONG2                                                  0.000             0.000
uncultured eubacterium ONG5                                                  0.000             0.000
uncultured eubacterium SRang2.5                                              0.000             0.000
uncultured eubacterium WD2107                                                0.000             0.000
uncultured eubacterium WD225                                                 0.000             0.000
uncultured eubacterium WD228                                                 0.000             0.000
uncultured eubacterium WD295                                                 0.000             0.000
uncultured eubacterium WJGRT-64                                              0.000             0.000
uncultured eubacterium WR111                                                 0.000             0.000
uncultured eubacterium WR123                                                 0.000             0.000
uncultured eubacterium WR8102                                                0.000             0.000
uncultured eubacterium WR8111                                                0.000             0.000
uncultured eubacterium WR844                                                 0.000             0.000
uncultured forest soil bacterium                                             0.000             0.000
uncultured freshwater bacterium                                              0.000             0.000
uncultured maize rhizosphere bacterium c15_68                                0.000             0.000
uncultured maize rhizosphere bacterium c1_68                                 0.000             0.000
uncultured maize rhizosphere bacterium c2_68                                 0.000             0.000
uncultured maize rhizosphere bacterium c3_68                                 0.000             0.000
uncultured maize rhizosphere bacterium c8_68                                 0.000             0.000
uncultured marine bacterium                                                  0.000             0.000
uncultured rape rhizosphere bacterium wr0004                                 0.000             0.000
uncultured rumen bacterium                                                   0.000             0.000
uncultured rumen bacterium 3C0d-17                                           0.000             0.000
uncultured rumen bacterium 4C0d-3                                            0.000             0.000
uncultured rumen bacterium 5C0d-3                                            0.000             0.000
uncultured sludge bacterium                                                  0.002             0.000
uncultured soil bacterium                                                    0.003             0.053
uncultured soil bacterium C008                                               0.000             0.000
uncultured soil bacterium S085                                               0.000             0.000
uncultured sponge symbiont                                                   0.000             0.000
uncultured sponge symbiont PAUC32f                                           0.000             0.000
uncultured sponge symbiont PAUC34f                                           0.000             0.000
uncultured sulfur-oxidizing symbiont bacterium                               0.000             0.000
uncultured thermal soil bacterium                                            0.000             0.000
uncultured yard-trimming-compost bacterium                                   0.000             0.000
unidentified activated sludge bacterium AI353                                0.000             0.000
unidentified activated sludge bacterium AI359                                0.000             0.000
unidentified activated sludge bacterium CL09                                 0.000             0.000
unidentified bacterium wb1_C05                                               0.000             0.000
unidentified bacterium wb1_D18                                               0.000             0.000
unidentified bacterium wb1_N15                                               0.000             0.000
unidentified bacterium wb1_P19                                               0.000             0.000
unidentified eubacterium RFLP15                                              0.000             0.000
unidentified eubacterium RFLP24                                              0.000             0.000
unidentified marine eubacterium                                              0.000             0.000
unidentified rumen bacterium JW15                                            0.000             0.000
unidentified rumen bacterium RC4                                             0.000             0.000
unidentified soil bacteria                                                   0.000             0.004
Acidobacteria                                                                0.291             0.059
environmental samples <Fibrobacter/Acidobacteria group>                      0.000             0.000
Fibrobacteres                                                                0.001             0.000
SAR406 cluster                                                               0.000             0.000
Bacilli                                                                      0.019             0.006
Clostridia                                                                   0.006             0.001
environmental samples <clostridial firmicutes>                               0.000             0.000
Erysipelotrichi                                                              0.000             0.000
Negativicutes                                                                0.000             0.000
unclassified Firmicutes sensu stricto                                        0.000             0.000
environmental samples <Fusobacteria>                                         0.000             0.000
Fusobacteriia                                                                0.000             0.000
environmental samples <Gemmatimonadetes>                                     0.000             0.013
Gemmatimonadetes <class>                                                     0.037             0.003
environmental samples <Nitrospira group>                                     0.000             0.003
Nitrospira <class>                                                           0.022             0.001
Planctomycetia                                                               0.004             0.002
Alphaproteobacteria                                                          0.065             0.044
Betaproteobacteria                                                           0.033             0.006
delta/epsilon subdivisions                                                   0.043             0.014
environmental samples <Proteobacteria>                                       0.000             0.000
Gammaproteobacteria                                                          0.150             0.042
unclassified Proteobacteria                                                  0.000             0.000
Zetaproteobacteria                                                           0.000             0.000
Spirochaetia                                                                 0.000             0.000
Synergistia                                                                  0.000             0.000
Mollicutes                                                                   0.000             0.000
environmental samples <Thermodesulfobacteria>                                0.000             0.000
Thermodesulfobacteria                                                        0.000             0.000
Thermotogae                                                                  0.000             0.000
Caldithrix                                                                   0.000             0.000
candidate division AC1                                                       0.000             0.000
candidate division BRC1                                                      0.000             0.001
candidate division GN01                                                      0.000             0.000
candidate division GN02                                                      0.000             0.000
candidate division GN03                                                      0.000             0.000
candidate division GN13                                                      0.000             0.000
candidate division JS1                                                       0.000             0.000
candidate division KSB1                                                      0.000             0.000
candidate division NC10                                                      0.000             0.000
candidate division NKB19                                                     0.000             0.000
candidate division OD1                                                       0.000             0.000
candidate division OP1                                                       0.000             0.000
candidate division OP11                                                      0.001             0.000
candidate division OP3                                                       0.000             0.000
candidate division OP8                                                       0.000             0.000
candidate division OS-K                                                      0.000             0.000
candidate division SAM                                                       0.000             0.000
candidate division Sediment-1                                                0.000             0.000
candidate division SPAM                                                      0.000             0.000
candidate division TG3                                                       0.000             0.000
candidate division TM6                                                       0.000             0.000
candidate division TM7                                                       0.000             0.000
candidate division VC2                                                       0.001             0.001
candidate division WPS-1                                                     0.000             0.000
candidate division WS1                                                       0.000             0.000
candidate division WS3                                                       0.001             0.000
candidate division WS4                                                       0.000             0.000
candidate division WS5                                                       0.000             0.000
candidate division WYO                                                       0.000             0.000
candidate division ZB3                                                       0.000             0.000
Poribacteria                                                                 0.000             0.000
unclassified Bacteria (miscellaneous)                                        0.000             0.002
unclassified Gram-positive bacteria                                          0.000             0.000
Dinophyceae                                                                  0.000             0.000
Centramoebida                                                                0.000             0.000
named eukaryotic clones                                                      0.000             0.000
uncultured alga                                                              0.000             0.000
uncultured eukaryote                                                         0.000             0.000
uncultured phototrophic eukaryote                                            0.000             0.000
Euglenida                                                                    0.000             0.000
Cyanophoraceae                                                               0.000             0.000
Cyanoptyche                                                                  0.000             0.000
environmental samples <Haptophyceae>                                         0.000             0.000
Fungi                                                                        0.000             0.000
Metazoa                                                                      0.000             0.000
Trichomonadida                                                               0.000             0.000
Bangiophyceae                                                                0.000             0.000
Florideophyceae                                                              0.000             0.000
Stylonematophyceae                                                           0.000             0.000
Bacillariophyta                                                              0.001             0.001
Chrysophyceae                                                                0.000             0.000
Pinguiophyceae                                                               0.000             0.000
PX clade                                                                     0.000             0.000
Raphidophyceae                                                               0.000             0.000
Chlorophyta                                                                  0.000             0.001
Streptophyta                                                                 0.001             0.000
Chloroplast transformation vector pCLT312                                    0.000             0.000
uncultured prokaryote                                                        0.000             0.000
marine metagenome                                                            0.000             0.000
microbial mat metagenome                                                     0.000             0.000
                                                                 S.control.t3.2010
uncultured archaeon                                                          0.000
uncultured archaeon WSB-15                                                   0.000
Actinobacteria                                                               0.132
Aquificae                                                                    0.000
environmental samples <candidate division OP10>                              0.000
Bacteroidetes                                                                0.003
Chlorobi                                                                     0.001
environmental samples <Cytophagales/Green sulfur bacteria group>             0.000
Chlamydiae                                                                   0.001
Lentisphaerae                                                                0.000
Verrucomicrobia                                                              0.045
Anaerolineae                                                                 0.001
Caldilineae                                                                  0.000
Chloroflexi                                                                  0.000
Dehalococcoidetes                                                            0.000
environmental samples <Green non-sulfur bacteria>                            0.007
Ktedonobacteria                                                              0.000
Thermomicrobia                                                               0.000
unclassified Chloroflexi                                                     0.000
Chrysiogenetes                                                               0.000
Chroococcales                                                                0.000
environmental samples <Cyanobacteria>                                        0.000
Gloeobacteria                                                                0.000
Nostocales                                                                   0.000
Oscillatoriales                                                              0.000
Pleurocapsales                                                               0.000
Prochlorales                                                                 0.000
Stigonematales                                                               0.000
Deferribacteres                                                              0.000
Deinococci                                                                   0.000
environmental samples <Deinococcus-Thermus group>                            0.000
environmental samples <Dictyoglomus group>                                   0.000
Endomicrobia                                                                 0.000
environmental samples <candidate division Termite group 1>                   0.002
agricultural soil bacteria ensemble                                          0.013
Antarctic bacteria LB3 ensemble                                              0.000
bacterium enrichment culture clone 080212-ABM-Calcigel 2-25                  0.000
bacterium enrichment culture clone 080213-ABM-Febex 6-56                     0.000
bacterium enrichment culture clone 1.26                                      0.000
bacterium enrichment culture clone 1.34                                      0.000
bacterium enrichment culture clone 1.60                                      0.000
bacterium enrichment culture clone 1.62                                      0.000
bacterium enrichment culture clone auto112_4W                                0.000
bacterium enrichment culture clone auto183_4W                                0.000
bacterium enrichment culture clone auto222_4W                                0.000
bacterium enrichment culture clone auto45_4W                                 0.000
bacterium enrichment culture clone auto59_4W                                 0.000
bacterium enrichment culture clone auto67_4W                                 0.000
bacterium enrichment culture clone auto73_4W                                 0.000
bacterium enrichment culture clone auto83_4W                                 0.000
bacterium enrichment culture clone BA63                                      0.000
bacterium enrichment culture clone BznS295                                   0.000
bacterium enrichment culture clone Dan60_10E                                 0.000
bacterium enrichment culture clone Dan60S_35E                                0.000
bacterium enrichment culture clone Ecwsrb019                                 0.000
bacterium enrichment culture clone EtOH-57                                   0.000
bacterium enrichment culture clone heteroA49_4W                              0.000
bacterium enrichment culture clone heteroA59_4W                              0.000
bacterium enrichment culture clone heteroA70_4W                              0.000
bacterium enrichment culture clone heteroA71_4W                              0.000
bacterium enrichment culture clone heteroA74_4W                              0.000
bacterium enrichment culture clone heteroB30_4W                              0.000
bacterium enrichment culture clone heteroB5_4W                               0.000
bacterium enrichment culture clone heteroB88_4W                              0.000
bacterium enrichment culture clone heteroC45_4W                              0.000
bacterium enrichment culture clone Hexa_26                                   0.000
bacterium enrichment culture clone HS_3                                      0.000
bacterium enrichment culture clone KIST-JJY168                               0.000
bacterium enrichment culture clone LCB_B2C39                                 0.000
bacterium enrichment culture clone NBAR008                                   0.000
bacterium enrichment culture clone NBAR021                                   0.000
bacterium enrichment culture clone P30C2F                                    0.000
bacterium enrichment culture clone PW31.7B                                   0.000
bacterium enrichment culture clone PW45.4B                                   0.000
bacterium enrichment culture clone R4-48B                                    0.000
bacterium enrichment culture clone R4-51B                                    0.000
bacterium enrichment culture clone R4-73B                                    0.000
bacterium enrichment culture clone R4-85B                                    0.000
bacterium enrichment culture clone ts0914T                                   0.000
Banisveld landfill bacteria ensemble                                         0.000
compost bacteria ensemble                                                    0.000
copper smeltery bacteria ensemble                                            0.000
Crater Lake bacteria ensemble                                                0.000
Cyclohexane degrading bacterium enrichment culture clone type II             0.000
denitrifying bacterium enrichment culture clone NOA_1_A11                    0.000
denitrifying bacterium enrichment culture clone NOA_1_E12                    0.000
denitrifying bacterium enrichment culture clone NOA_1_F9                     0.000
denitrifying bacterium enrichment culture clone NOB_0_C6                     0.000
denitrifying bacterium enrichment culture clone NOB_0_F6                     0.000
denitrifying bacterium enrichment culture clone NOB_2_D6                     0.000
denitrifying bacterium enrichment culture clone NOB_2_F11                    0.000
denitrifying bacterium enrichment culture clone NOB_2_H7                     0.000
eubacterial soil DNA clone ensemble                                          0.000
freshwater bacteria LCK ensemble                                             0.000
gold mine bacteria ensemble                                                  0.000
grassland soil clone ensemble                                                0.000
hydrocarbon seep bacteria ensemble                                           0.000
hydrothermal vent eubacteria ensemble                                        0.000
iron-reducing bacterium enrichment culture clone FEA_2_A1                    0.000
iron-reducing bacterium enrichment culture clone FEA_2_A4                    0.000
iron-reducing bacterium enrichment culture clone FeC_1_A5                    0.000
iron-reducing bacterium enrichment culture clone FeC_1_A6                    0.000
iron-reducing bacterium enrichment culture clone FeC_1_C2                    0.000
iron-reducing bacterium enrichment culture clone FeC_1_G5                    0.000
iron-reducing bacterium enrichment culture clone HN119                       0.000
iron-reducing bacterium enrichment culture clone HN122                       0.000
iron-reducing bacterium enrichment culture clone HN31                        0.000
iron-reducing bacterium enrichment culture clone HN-HFO54                    0.000
iron-reducing enrichment clone Cl-A3                                         0.000
maize root bacteria ensemble                                                 0.000
marine bacteria HstpL ensemble                                               0.000
methanogenic bacterium enrichment culture clone Me_c25                       0.000
pasture soil clone ensemble                                                  0.000
PCB-dechlorinating bacterium OTU-13                                          0.000
PCB-dechlorinating bacterium OTU-3                                           0.000
potato plant root bacteria ensemble                                          0.000
rainforest soil clone ensemble                                               0.000
rape rhizosphere bacteria ensemble                                           0.000
rhizosphere soil bacteria ensemble                                           0.001
saltmarsh clone ensemble                                                     0.000
uncultivated soil bacteria clone ensemble                                    0.010
uncultivated soil bacterium                                                  0.000
uncultured anaerobic ammonium-oxidizing bacterium                            0.000
uncultured anaerobic bacterium                                               0.000
uncultured Antarctic bacterium                                               0.000
uncultured Antarctic soil bacterium                                          0.000
uncultured bacteria adhufec ensemble                                         0.000
uncultured bacteria ARCTIC ensemble                                          0.000
uncultured bacteria Beta ensemble                                            0.000
uncultured bacteria Bulk ensemble                                            0.002
uncultured bacteria Car ensemble                                             0.000
uncultured bacteria Ctax ensemble                                            0.000
uncultured bacteria DA ensemble                                              0.000
uncultured bacteria ECS ensemble                                             0.000
uncultured bacteria # ensemble                                               0.000
uncultured bacteria GFD ensemble                                             0.000
uncultured bacteria gp ensemble                                              0.000
uncultured bacteria GR-296 ensemble                                          0.001
uncultured bacteria GR-B1-2 ensemble                                         0.000
uncultured bacteria GR-Sh1 ensemble                                          0.000
uncultured bacteria GR-Sh2 ensemble                                          0.000
uncultured bacteria GR-WP33 ensemble                                         0.000
uncultured bacteria GR-WP39 ensemble                                         0.000
uncultured bacteria (human infant) ensemble                                  0.000
uncultured bacterium                                                         0.566
uncultured bacterium 1405-10                                                 0.000
uncultured bacterium 404-2                                                   0.000
uncultured bacterium AD254-A9                                                0.001
uncultured bacterium Ak20-3                                                  0.000
uncultured bacterium C31                                                     0.000
uncultured bacterium I-110                                                   0.000
uncultured bacterium KF-JG30-B15                                             0.000
uncultured bacterium mle1-16                                                 0.000
uncultured bacterium mle1-48                                                 0.000
uncultured bacterium PHOS-HC41                                               0.000
uncultured bacterium pPD12                                                   0.000
uncultured bacterium Riz1014                                                 0.000
uncultured bacterium Riz1049                                                 0.000
uncultured bacterium Riz105                                                  0.000
uncultured bacterium Riz1054                                                 0.000
uncultured bacterium Riz6E                                                   0.000
uncultured bacterium Riz6H                                                   0.000
uncultured bacterium Riz6I                                                   0.000
uncultured bacterium Riz79                                                   0.000
uncultured bacterium RSD12                                                   0.000
uncultured bacterium SA14                                                    0.000
uncultured bacterium SHA-219                                                 0.000
uncultured bacterium SHD-71                                                  0.000
uncultured bacterium SHE-145                                                 0.000
uncultured bacterium UPB A1                                                  0.000
uncultured bacterium VC2.1 Bac1                                              0.000
uncultured compost bacterium                                                 0.000
uncultured deep-sea bacterium                                                0.000
uncultured earthworm cast bacterium                                          0.000
uncultured earthworm intestine bacterium                                     0.000
uncultured endolithic bacterium                                              0.000
uncultured equine intestinal bacterium                                       0.000
uncultured equine intestinal eubacterium sp. CL25                            0.000
uncultured equine intestinal eubacterium sp. CL33                            0.000
uncultured equine intestinal eubacterium sp. DL10                            0.000
uncultured equine intestinal eubacterium sp. ML21                            0.000
uncultured equine intestinal eubacterium sp. PL13                            0.000
uncultured equine intestinal eubacterium sp. PL36                            0.000
uncultured eubacterium OCG13                                                 0.000
uncultured eubacterium OCG9                                                  0.000
uncultured eubacterium ONG2                                                  0.000
uncultured eubacterium ONG5                                                  0.000
uncultured eubacterium SRang2.5                                              0.000
uncultured eubacterium WD2107                                                0.000
uncultured eubacterium WD225                                                 0.000
uncultured eubacterium WD228                                                 0.000
uncultured eubacterium WD295                                                 0.000
uncultured eubacterium WJGRT-64                                              0.000
uncultured eubacterium WR111                                                 0.000
uncultured eubacterium WR123                                                 0.000
uncultured eubacterium WR8102                                                0.000
uncultured eubacterium WR8111                                                0.000
uncultured eubacterium WR844                                                 0.000
uncultured forest soil bacterium                                             0.000
uncultured freshwater bacterium                                              0.000
uncultured maize rhizosphere bacterium c15_68                                0.000
uncultured maize rhizosphere bacterium c1_68                                 0.000
uncultured maize rhizosphere bacterium c2_68                                 0.000
uncultured maize rhizosphere bacterium c3_68                                 0.000
uncultured maize rhizosphere bacterium c8_68                                 0.000
uncultured marine bacterium                                                  0.000
uncultured rape rhizosphere bacterium wr0004                                 0.000
uncultured rumen bacterium                                                   0.000
uncultured rumen bacterium 3C0d-17                                           0.000
uncultured rumen bacterium 4C0d-3                                            0.000
uncultured rumen bacterium 5C0d-3                                            0.000
uncultured sludge bacterium                                                  0.000
uncultured soil bacterium                                                    0.045
uncultured soil bacterium C008                                               0.000
uncultured soil bacterium S085                                               0.000
uncultured sponge symbiont                                                   0.000
uncultured sponge symbiont PAUC32f                                           0.000
uncultured sponge symbiont PAUC34f                                           0.000
uncultured sulfur-oxidizing symbiont bacterium                               0.000
uncultured thermal soil bacterium                                            0.000
uncultured yard-trimming-compost bacterium                                   0.000
unidentified activated sludge bacterium AI353                                0.000
unidentified activated sludge bacterium AI359                                0.000
unidentified activated sludge bacterium CL09                                 0.000
unidentified bacterium wb1_C05                                               0.000
unidentified bacterium wb1_D18                                               0.000
unidentified bacterium wb1_N15                                               0.000
unidentified bacterium wb1_P19                                               0.000
unidentified eubacterium RFLP15                                              0.000
unidentified eubacterium RFLP24                                              0.000
unidentified marine eubacterium                                              0.000
unidentified rumen bacterium JW15                                            0.000
unidentified rumen bacterium RC4                                             0.000
unidentified soil bacteria                                                   0.003
Acidobacteria                                                                0.059
environmental samples <Fibrobacter/Acidobacteria group>                      0.000
Fibrobacteres                                                                0.000
SAR406 cluster                                                               0.000
Bacilli                                                                      0.015
Clostridia                                                                   0.000
environmental samples <clostridial firmicutes>                               0.000
Erysipelotrichi                                                              0.000
Negativicutes                                                                0.000
unclassified Firmicutes sensu stricto                                        0.001
environmental samples <Fusobacteria>                                         0.000
Fusobacteriia                                                                0.000
environmental samples <Gemmatimonadetes>                                     0.003
Gemmatimonadetes <class>                                                     0.000
environmental samples <Nitrospira group>                                     0.001
Nitrospira <class>                                                           0.000
Planctomycetia                                                               0.001
Alphaproteobacteria                                                          0.009
Betaproteobacteria                                                           0.002
delta/epsilon subdivisions                                                   0.038
environmental samples <Proteobacteria>                                       0.000
Gammaproteobacteria                                                          0.038
unclassified Proteobacteria                                                  0.000
Zetaproteobacteria                                                           0.000
Spirochaetia                                                                 0.000
Synergistia                                                                  0.000
Mollicutes                                                                   0.001
environmental samples <Thermodesulfobacteria>                                0.000
Thermodesulfobacteria                                                        0.000
Thermotogae                                                                  0.000
Caldithrix                                                                   0.000
candidate division AC1                                                       0.000
candidate division BRC1                                                      0.000
candidate division GN01                                                      0.000
candidate division GN02                                                      0.000
candidate division GN03                                                      0.000
candidate division GN13                                                      0.000
candidate division JS1                                                       0.000
candidate division KSB1                                                      0.000
candidate division NC10                                                      0.000
candidate division NKB19                                                     0.000
candidate division OD1                                                       0.000
candidate division OP1                                                       0.000
candidate division OP11                                                      0.000
candidate division OP3                                                       0.000
candidate division OP8                                                       0.000
candidate division OS-K                                                      0.000
candidate division SAM                                                       0.000
candidate division Sediment-1                                                0.000
candidate division SPAM                                                      0.000
candidate division TG3                                                       0.000
candidate division TM6                                                       0.000
candidate division TM7                                                       0.000
candidate division VC2                                                       0.001
candidate division WPS-1                                                     0.000
candidate division WS1                                                       0.000
candidate division WS3                                                       0.000
candidate division WS4                                                       0.000
candidate division WS5                                                       0.000
candidate division WYO                                                       0.000
candidate division ZB3                                                       0.000
Poribacteria                                                                 0.000
unclassified Bacteria (miscellaneous)                                        0.000
unclassified Gram-positive bacteria                                          0.000
Dinophyceae                                                                  0.000
Centramoebida                                                                0.000
named eukaryotic clones                                                      0.000
uncultured alga                                                              0.000
uncultured eukaryote                                                         0.000
uncultured phototrophic eukaryote                                            0.000
Euglenida                                                                    0.000
Cyanophoraceae                                                               0.000
Cyanoptyche                                                                  0.000
environmental samples <Haptophyceae>                                         0.000
Fungi                                                                        0.000
Metazoa                                                                      0.000
Trichomonadida                                                               0.000
Bangiophyceae                                                                0.000
Florideophyceae                                                              0.000
Stylonematophyceae                                                           0.000
Bacillariophyta                                                              0.000
Chrysophyceae                                                                0.000
Pinguiophyceae                                                               0.000
PX clade                                                                     0.001
Raphidophyceae                                                               0.000
Chlorophyta                                                                  0.001
Streptophyta                                                                 0.002
Chloroplast transformation vector pCLT312                                    0.000
uncultured prokaryote                                                        0.000
marine metagenome                                                            0.001
microbial mat metagenome                                                     0.000
                                                                 S.conventional.t1.2010
uncultured archaeon                                                               0.000
uncultured archaeon WSB-15                                                        0.000
Actinobacteria                                                                    0.177
Aquificae                                                                         0.000
environmental samples <candidate division OP10>                                   0.000
Bacteroidetes                                                                     0.004
Chlorobi                                                                          0.000
environmental samples <Cytophagales/Green sulfur bacteria group>                  0.000
Chlamydiae                                                                        0.001
Lentisphaerae                                                                     0.000
Verrucomicrobia                                                                   0.050
Anaerolineae                                                                      0.003
Caldilineae                                                                       0.000
Chloroflexi                                                                       0.000
Dehalococcoidetes                                                                 0.000
environmental samples <Green non-sulfur bacteria>                                 0.000
Ktedonobacteria                                                                   0.000
Thermomicrobia                                                                    0.000
unclassified Chloroflexi                                                          0.000
Chrysiogenetes                                                                    0.000
Chroococcales                                                                     0.000
environmental samples <Cyanobacteria>                                             0.000
Gloeobacteria                                                                     0.000
Nostocales                                                                        0.003
Oscillatoriales                                                                   0.001
Pleurocapsales                                                                    0.000
Prochlorales                                                                      0.000
Stigonematales                                                                    0.000
Deferribacteres                                                                   0.000
Deinococci                                                                        0.000
environmental samples <Deinococcus-Thermus group>                                 0.000
environmental samples <Dictyoglomus group>                                        0.000
Endomicrobia                                                                      0.000
environmental samples <candidate division Termite group 1>                        0.000
agricultural soil bacteria ensemble                                               0.026
Antarctic bacteria LB3 ensemble                                                   0.000
bacterium enrichment culture clone 080212-ABM-Calcigel 2-25                       0.000
bacterium enrichment culture clone 080213-ABM-Febex 6-56                          0.000
bacterium enrichment culture clone 1.26                                           0.000
bacterium enrichment culture clone 1.34                                           0.000
bacterium enrichment culture clone 1.60                                           0.000
[truncated: 20,417,448 more chars]
