# Supplementary material for: Looking for Rhizobacterial Ecological Indicators in Agricultural Soils Using 16S rRNA metagenomic Amplicon Data
Source: PLoS One. 2016 Oct 25;11(10):e0165204. doi: 10.1371/journal.pone.0165204 (PMC5079562; doi:10.1371/journal.pone.0165204)
Supplement: S1 Appendix — The results of CCA and Indicator Value analyses obtained with each of the three classification methods are provided in separate subfolders as a compressed Zip archive. (ZIP) [file pone.0165204.s001.zip › S2_folder_R_analyses/megan/indicpec/RCommanderConCon.R]

library(indicspecies)

#
# Example
#
#data(wetland)
#groups = c(rep(1, 17), rep(2, 14), rep(3,10))
#groups
#wetkm = kmeans(wetland, centers=3)
#groupskm = wetkm$cluster
#groupskm
#indval = multipatt(wetland, groups, control = permControl(nperm=999))
#indval
#summary(indval)


# NOTES:
#	finish manual run for all levels
#
#	Repeat after eliminating all rows with zeros (i.e. do not consider
# any taxonomic group which has not been detected in some experiment, as we
# do not know if it was skipped or really absent.
#

grp <- c(1, 1, 2, 2, 3, 3, 4, 4, 5, 5, 6, 6, 8, 8, 1, 1, 2, 2, 5, 5, 1, 1, 1, 1, 1, 1, 1, 1, 2, 2, 2, 2, 1, 1, 1, 1, 7, 7)

grp

# groups:
#	1 - Control/Conventional
#	2 - Glyphosate
#	3 - PG
#	4 - MSG
#	5 - AT / ATG
#	6 - AIM
#	8 - Grassland managed
#	7 - Grazed


check_indic_specs <- function(filename, tfilename) {
    print("#############################################")
    cat("Processing: ", filename, "\n")
    print(paste("Producing:  ", tfilename))
    print("")
    print("")

    level <- read.table(filename, 
	     header=TRUE, sep=",", na.strings="NA", dec=".", strip.white=TRUE)
    tlevel <- t(level)

    write.csv(tlevel, tfilename)
    # remove first field in first line
    system(paste("sed -i '1s/^\"\",//' ", tfilename)) 

    tlevel <- read.table(tfilename, header=TRUE, 
      sep=",", na.strings="NA", dec=".", strip.white=TRUE)
    # find indicator species
    is <- multipatt(tlevel, grp, control = how(nperm=999), func="IndVal")
    summary(is, indvalcomp = TRUE)

    print("")
    print("Removing non-common taxa")
    print("")

    tcom <- tlevel[,which(!apply(tlevel, 2, function(y) any(y == 0))),]
    tcom
    
    ctis <- multipatt(tcom, grp, control = how(nperm=999), func = "IndVal")
    summary(ctis, indvalcomp = TRUE)

}

check_indic_specs("S3_cum_tax_megan_phylum.csv", "tp.csv")
check_indic_specs("S3_cum_tax_megan_class.csv", "tc.csv")
check_indic_specs("S3_cum_tax_megan_order.csv", "to.csv")
check_indic_specs("S3_cum_tax_megan_family.csv", "tf.csv")
check_indic_specs("S3_cum_tax_megan_genus.csv", "tg.csv")
check_indic_specs("S3_cum_tax_megan_species.csv", "ts.csv")

quit()

#phylum <- 
#  read.table("S3_cum_tax_megan_phylum.csv", 
#  header=TRUE, sep=",", na.strings="NA", dec=".", strip.white=TRUE)
#tphylum <- t(phylum)
#write.csv(tphylum, "tp.csv")
#
# remove manually first header fisld from tp.csv

tphylum <- read.table("tp.csv", header=TRUE, 
  sep=",", na.strings="NA", dec=".", strip.white=TRUE)

pis <- multipatt(tphylum, grp, control = permControl(nperm=999), func=IndVal)
summary(pis, indvalcomp = TRUE)


#class <- 
#  read.table("S3_cum_tax_megan_class.csv", 
#  header=TRUE, sep=",", na.strings="NA", dec=".", strip.white=TRUE)
#tclass <- t(class)
#write.csv(tclass, "tc.csv")

# remove manually first header fisld from tc.csv

tclass <- read.table("tc.csv", header=TRUE, 
  sep=",", na.strings="NA", dec=".", strip.white=TRUE)

cis <- multipatt(tclass, grp, control = permControl(nperm=999), func=IndVal)
summary(cis, indvalcomp = TRUE)


#order <- 
#  read.table("S3_cum_tax_megan_order.csv", 
#  header=TRUE, sep=",", na.strings="NA", dec=".", strip.white=TRUE)
#torder <- t(order)
#write.csv(torder, "to.csv")

# remove manually first header fisld from tp.csv

torder <- read.table("to.csv", header=TRUE, 
  sep=",", na.strings="NA", dec=".", strip.white=TRUE)

ois <- multipatt(torder, grp, control = permControl(nperm=999), func=IndVal)
summary(ois, indvalcomp = TRUE)


#family <- 
#  read.table("S3_cum_tax_megan_family.csv", 
#  header=TRUE, sep=",", na.strings="NA", dec=".", strip.white=TRUE)
#tfamily <- t(family)
#write.csv(tfamily, "tf.csv")

# remove manually first header fisld from tc.csv

tfamily <- read.table("tf.csv", header=TRUE, 
  sep=",", na.strings="NA", dec=".", strip.white=TRUE)

fis <- multipatt(tfamily, grp, control = permControl(nperm=999), func=IndVal)
summary(fis, indvalcomp = TRUE)


#genus <- 
#  read.table("S3_cum_tax_megan_genus.csv", 
#  header=TRUE, sep=",", na.strings="NA", dec=".", strip.white=TRUE)
#tgenus <- t(genus)
#write.csv(tgenus, "tg.csv")

# remove manually first header fisld from tp.csv

tgenus <- read.table("tg.csv", header=TRUE, 
  sep=",", na.strings="NA", dec=".", strip.white=TRUE)

gis <- multipatt(tgenus, grp, control = permControl(nperm=999), func=IndVal)
summary(gis, indvalcomp = TRUE)


#species <- 
#  read.table("S3_cum_tax_megan_species.csv", 
#  header=TRUE, sep=",", na.strings="NA", dec=".", strip.white=TRUE)
#tspecies <- t(species)
#write.csv(tspecies, "ts.csv")

# remove manually first header fisld from tc.csv

tspecies <- read.table("ts.csv", header=TRUE, 
  sep=",", na.strings="NA", dec=".", strip.white=TRUE)

sis <- multipatt(tspecies, grp, control = permControl(nperm=999), func=IndVal)
summary(sis, indvalcomp = TRUE)


# # # # # # # # # # # # # # #
#
# remove non-common taxa
#
# # # # # # # # # # # # # # #

# compute ctis for each taxonomic level
# ctis: common-taxa indicator species

level <- tphylum
tcom <- level[,which(!apply(level, 2, function(y) any(y == 0))),]
tcom
ctis <- multipatt(tcom, grp, control = permControl(nperm=999), func = IndVal)
summary(ctis, indvalcomp = TRUE)

level <- tclass
tcom <- level[,which(!apply(level, 2, function(y) any(y == 0))),]
tcom
ctis <- multipatt(tcom, grp, control = permControl(nperm=999), func = IndVal)
summary(ctis, indvalcomp = TRUE)

level <- torder
tcom <- level[,which(!apply(level, 2, function(y) any(y == 0))),]
tcom
ctis <- multipatt(tcom, grp, control = permControl(nperm=999), func = IndVal)
summary(ctis, indvalcomp = TRUE)

level <- tfamily
tcom <- level[,which(!apply(level, 2, function(y) any(y == 0))),]
tcom
ctis <- multipatt(tcom, grp, control = permControl(nperm=999), func = IndVal)
summary(ctis, indvalcomp = TRUE)

level <- tgenus
tcom <- level[,which(!apply(level, 2, function(y) any(y == 0))),]
tcom
ctis <- multipatt(tcom, grp, control = permControl(nperm=999), func = IndVal)
summary(ctis, indvalcomp = TRUE)

level <- tspecies
tcom <- level[,which(!apply(level, 2, function(y) any(y == 0))),]
tcom
ctis <- multipatt(tcom, grp, control = permControl(nperm=999), func = IndVal)
summary(ctis, indvalcomp = TRUE)
