# Supplementary material for: Looking for Rhizobacterial Ecological Indicators in Agricultural Soils Using 16S rRNA metagenomic Amplicon Data
Source: PLoS One. 2016 Oct 25;11(10):e0165204. doi: 10.1371/journal.pone.0165204 (PMC5079562; doi:10.1371/journal.pone.0165204)
Supplement: S1 Appendix — The results of CCA and Indicator Value analyses obtained with each of the three classification methods are provided in separate subfolders as a compressed Zip archive. (ZIP) [file pone.0165204.s001.zip › S2_folder_R_analyses/megan/indicpec/RCommanderConCon.txt]

Loading required package: permute
 [1] 1 1 2 2 3 3 4 4 5 5 6 6 8 8 1 1 2 2 5 5 1 1 1 1 1 1 1 1 2 2 2 2 1 1 1 1 7 7
[1] "#############################################"
Processing:  S3_cum_tax_megan_phylum.csv 
[1] "Producing:   tp.csv"
[1] ""
[1] ""

 Multilevel pattern analysis
 ---------------------------

 Association function: IndVal
 Significance level (alpha): 0.05

 Total number of species: 45
 Selected number of species: 4 
 Number of species associated to 1 group: 0 
 Number of species associated to 2 groups: 2 
 Number of species associated to 3 groups: 1 
 Number of species associated to 4 groups: 0 
 Number of species associated to 5 groups: 0 
 Number of species associated to 6 groups: 1 
 Number of species associated to 7 groups: 0 

 List of species associated to each combination: 

 Group 7+8  #sps.  2 
                       A     B  stat p.value    
Aquificae..phylum. 0.977 1.000 0.988   0.001 ***
Dictyoglomi        1.000 0.750 0.866   0.014 *  

 Group 3+4+6  #sps.  1 
                     A      B stat p.value   
Armatimonadetes 0.8000 0.6667 0.73    0.01 **

 Group 1+2+3+4+5+6  #sps.  1 
                 A      B  stat p.value   
Nitrospirae 0.9993 0.9706 0.985   0.003 **
---
Signif. codes:  0 ‘***’ 0.001 ‘**’ 0.01 ‘*’ 0.05 ‘.’ 0.1 ‘ ’ 1 
[1] ""
[1] "Removing non-common taxa"
[1] ""

 Multilevel pattern analysis
 ---------------------------

 Association function: IndVal
 Significance level (alpha): 0.05

 Total number of species: 11
 Selected number of species: 0 
 Number of species associated to 1 group: 0 
 Number of species associated to 2 groups: 0 
 Number of species associated to 3 groups: 0 
 Number of species associated to 4 groups: 0 
 Number of species associated to 5 groups: 0 
 Number of species associated to 6 groups: 0 
 Number of species associated to 7 groups: 0 

 List of species associated to each combination: 
---
Signif. codes:  0 ‘***’ 0.001 ‘**’ 0.01 ‘*’ 0.05 ‘.’ 0.1 ‘ ’ 1 
[1] "#############################################"
Processing:  S3_cum_tax_megan_class.csv 
[1] "Producing:   tc.csv"
[1] ""
[1] ""

 Multilevel pattern analysis
 ---------------------------

 Association function: IndVal
 Significance level (alpha): 0.05

 Total number of species: 325
 Selected number of species: 25 
 Number of species associated to 1 group: 4 
 Number of species associated to 2 groups: 11 
 Number of species associated to 3 groups: 4 
 Number of species associated to 4 groups: 2 
 Number of species associated to 5 groups: 2 
 Number of species associated to 6 groups: 2 
 Number of species associated to 7 groups: 0 

 List of species associated to each combination: 

 Group 3  #sps.  1 
                                       A      B  stat p.value  
uncultured.rumen.bacterium.4C0d.3 0.6667 1.0000 0.816   0.024 *

 Group 7  #sps.  1 
                A B stat p.value   
Ktedonobacteria 1 1    1   0.009 **

 Group 8  #sps.  2 
                                       A      B  stat p.value  
rainforest.soil.clone.ensemble    0.9130 1.0000 0.956   0.013 *
copper.smeltery.bacteria.ensemble 0.7826 1.0000 0.885   0.021 *

 Group 3+4  #sps.  1 
                                 A      B  stat p.value   
uncultured.marine.bacterium 0.5833 1.0000 0.764   0.006 **

 Group 7+8  #sps.  10 
                                                   A      B  stat p.value    
grassland.soil.clone.ensemble                 1.0000 1.0000 1.000   0.001 ***
uncultured.earthworm.cast.bacterium           1.0000 1.0000 1.000   0.001 ***
uncultured.earthworm.intestine.bacterium      1.0000 1.0000 1.000   0.001 ***
Aquificae                                     0.9770 1.0000 0.988   0.001 ***
rape.rhizosphere.bacteria.ensemble            0.9375 1.0000 0.968   0.001 ***
candidate.division.TM7                        0.8909 1.0000 0.944   0.001 ***
potato.plant.root.bacteria.ensemble           0.8276 1.0000 0.910   0.002 ** 
environmental.samples..Dictyoglomus.group.    1.0000 0.7500 0.866   0.016 *  
environmental.samples..Thermodesulfobacteria. 1.0000 0.7500 0.866   0.016 *  
uncultured.bacteria...ensemble                0.5000 1.0000 0.707   0.021 *  

 Group 1+7+8  #sps.  1 
                  A      B  stat p.value  
Anaerolineae 0.9227 0.8500 0.886   0.016 *

 Group 3+4+6  #sps.  3 
                                                     A      B  stat p.value  
uncultured.maize.rhizosphere.bacterium.c3_68    0.5614 1.0000 0.749   0.017 *
environmental.samples..candidate.division.OP10. 0.8000 0.6667 0.730   0.013 *
unidentified.bacterium.wb1_P19                  0.7143 0.6667 0.690   0.034 *

 Group 3+4+5+6  #sps.  1 
                                  A      B stat p.value  
uncultured.compost.bacterium 0.7603 0.8000 0.78   0.033 *

 Group 3+6+7+8  #sps.  1 
                                          A      B  stat p.value  
Banisveld.landfill.bacteria.ensemble 0.6296 0.7500 0.687   0.049 *

 Group 3+4+5+6+8  #sps.  1 
                               A      B  stat p.value  
compost.bacteria.ensemble 0.7544 0.7500 0.752   0.011 *

 Group 3+4+6+7+8  #sps.  1 
                                                    A      B  stat p.value   
environmental.samples..clostridial.firmicutes. 0.8194 1.0000 0.905   0.003 **

 Group 1+2+3+4+5+6  #sps.  1 
                A      B stat p.value   
Chlamydiae 1.0000 0.9412 0.97   0.004 **

 Group 3+4+5+6+7+8  #sps.  1 
                                 A      B  stat p.value  
gold.mine.bacteria.ensemble 0.7989 0.8571 0.827   0.017 *
---
Signif. codes:  0 ‘***’ 0.001 ‘**’ 0.01 ‘*’ 0.05 ‘.’ 0.1 ‘ ’ 1 
[1] ""
[1] "Removing non-common taxa"
[1] ""

 Multilevel pattern analysis
 ---------------------------

 Association function: IndVal
 Significance level (alpha): 0.05

 Total number of species: 10
 Selected number of species: 0 
 Number of species associated to 1 group: 0 
 Number of species associated to 2 groups: 0 
 Number of species associated to 3 groups: 0 
 Number of species associated to 4 groups: 0 
 Number of species associated to 5 groups: 0 
 Number of species associated to 6 groups: 0 
 Number of species associated to 7 groups: 0 

 List of species associated to each combination: 
---
Signif. codes:  0 ‘***’ 0.001 ‘**’ 0.01 ‘*’ 0.05 ‘.’ 0.1 ‘ ’ 1 
[1] "#############################################"
Processing:  S3_cum_tax_megan_order.csv 
[1] "Producing:   to.csv"
[1] ""
[1] ""

 Multilevel pattern analysis
 ---------------------------

 Association function: IndVal
 Significance level (alpha): 0.05

 Total number of species: 749
 Selected number of species: 97 
 Number of species associated to 1 group: 30 
 Number of species associated to 2 groups: 40 
 Number of species associated to 3 groups: 11 
 Number of species associated to 4 groups: 8 
 Number of species associated to 5 groups: 4 
 Number of species associated to 6 groups: 4 
 Number of species associated to 7 groups: 0 

 List of species associated to each combination: 

 Group 1  #sps.  1 
                                            A      B stat p.value  
uncultivated.soil.bacterium.clone.C112 0.8852 0.6875 0.78   0.019 *

 Group 3  #sps.  1 
                                    A   B  stat p.value  
uncultured.compost.bacterium.4.57 0.5 1.0 0.707   0.045 *

 Group 4  #sps.  2 
                            A B stat p.value   
bacterium.ML1.32            1 1    1   0.007 **
bovine.rumen.bacterium.JPR9 1 1    1   0.007 **

 Group 7  #sps.  5 
                                                  A      B  stat p.value   
uncultured.rape.rhizosphere.bacterium.wr0025 1.0000 1.0000 1.000   0.009 **
rhizosphere.soil.bacterium.RSC.II.27         1.0000 1.0000 1.000   0.009 **
grassland.soil.clone.saf2_416                0.9286 1.0000 0.964   0.009 **
grassland.soil.clone.saf2_419                0.7778 1.0000 0.882   0.017 * 
Rickettsiales                                0.7692 1.0000 0.877   0.009 **

 Group 8  #sps.  21 
                                              A      B  stat p.value   
grassland.soil.clone.saf1_110            1.0000 1.0000 1.000   0.006 **
grassland.soil.clone.saf2_202            1.0000 1.0000 1.000   0.006 **
grassland.soil.clone.saf3_002            1.0000 1.0000 1.000   0.006 **
grassland.soil.clone.sl1_217             1.0000 1.0000 1.000   0.006 **
grassland.soil.clone.sl2_705             1.0000 1.0000 1.000   0.006 **
metal.contaminated.soil.clone.K20.13     1.0000 1.0000 1.000   0.006 **
grassland.soil.clone.saf3_017            0.9697 1.0000 0.985   0.006 **
uncultivated.soil.bacterium.clone.S116   0.9630 1.0000 0.981   0.006 **
grassland.soil.clone.saf2_204            0.9333 1.0000 0.966   0.006 **
grassland.soil.clone.sl1_223             0.9231 1.0000 0.961   0.006 **
grassland.soil.clone.sl2_723             0.9200 1.0000 0.959   0.006 **
grassland.soil.clone.saf1_120            0.9032 1.0000 0.950   0.006 **
grassland.soil.clone.saf2_211            0.8974 1.0000 0.947   0.014 * 
grassland.soil.clone.sl1_221             0.8750 1.0000 0.935   0.012 * 
uncultured.copper.smeltery.bacterium.D99 0.8667 1.0000 0.931   0.014 * 
uncultured.bacterium.PHOS.HE53           0.8462 1.0000 0.920   0.012 * 
bacterium.gwi10                          0.8353 1.0000 0.914   0.014 * 
grassland.soil.clone.sl3_822             0.7792 1.0000 0.883   0.006 **
grassland.soil.clone.saf1_309            0.7778 1.0000 0.882   0.012 * 
grassland.soil.clone.sl1_108             0.7778 1.0000 0.882   0.006 **
grassland.soil.clone.sl2_513             0.7778 1.0000 0.882   0.012 * 

 Group 1+4  #sps.  1 
                                            A      B  stat p.value  
Bacteroidetes.Order.II..Incertae.sedis 0.8545 0.6667 0.755   0.041 *

 Group 3+4  #sps.  2 
                                                 A    B  stat p.value  
unidentified.green.non.sulfur.bacterium.OPB11 0.75 0.75 0.750   0.021 *
agricultural.soil.bacterium.SC.I.2            0.52 1.00 0.721   0.013 *

 Group 3+8  #sps.  1 
                                       A      B  stat p.value   
uncultured.compost.bacterium.4.49 0.7273 1.0000 0.853   0.004 **

 Group 7+8  #sps.  36 
                                                    A      B  stat p.value    
environmental.samples..Aquificae..class..      1.0000 1.0000 1.000   0.001 ***
agricultural.soil.bacterium.SC.I.35            1.0000 1.0000 1.000   0.001 ***
agricultural.soil.bacterium.SC.I.59            1.0000 1.0000 1.000   0.001 ***
agricultural.soil.bacterium.SC.I.90            1.0000 1.0000 1.000   0.001 ***
uncultured.Crater.Lake.bacterium.CL500.100     1.0000 1.0000 1.000   0.001 ***
eubacterial.soil.DNA.clone.S.29                1.0000 1.0000 1.000   0.001 ***
grassland.soil.clone.saf1_306                  1.0000 1.0000 1.000   0.001 ***
grassland.soil.clone.saf2_411                  1.0000 1.0000 1.000   0.001 ***
grassland.soil.clone.sl1_004                   1.0000 1.0000 1.000   0.001 ***
grassland.soil.clone.sl2_516                   1.0000 1.0000 1.000   0.001 ***
potato.plant.root.bacterium.RC.III.8           1.0000 1.0000 1.000   0.001 ***
rhizosphere.soil.bacterium.RSC.II.36           1.0000 1.0000 1.000   0.001 ***
uncultivated.soil.bacterium.clone.S105         1.0000 1.0000 1.000   0.001 ***
agricultural.soil.bacterium.SC.I.66            0.9900 1.0000 0.995   0.001 ***
environmental.samples..candidate.division.TM7. 0.9703 1.0000 0.985   0.001 ***
environmental.samples..Anaerolineae.           0.8623 1.0000 0.929   0.003 ** 
uncultured.Dictyoglomi.bacterium               1.0000 0.7500 0.866   0.016 *  
grassland.soil.clone.saf1_208                  1.0000 0.7500 0.866   0.010 ** 
grassland.soil.clone.saf1_311                  1.0000 0.7500 0.866   0.016 *  
grassland.soil.clone.saf2_119                  1.0000 0.7500 0.866   0.013 *  
grassland.soil.clone.saf2_201                  1.0000 0.7500 0.866   0.013 *  
grassland.soil.clone.saf3_012                  1.0000 0.7500 0.866   0.010 ** 
grassland.soil.clone.sl1_216                   1.0000 0.7500 0.866   0.007 ** 
grassland.soil.clone.sl2_511                   1.0000 0.7500 0.866   0.007 ** 
grassland.soil.clone.sl3_604                   1.0000 0.7500 0.866   0.007 ** 
grassland.soil.clone.sl3_614                   1.0000 0.7500 0.866   0.013 *  
grassland.soil.clone.sl3_803                   1.0000 0.7500 0.866   0.013 *  
Rainforest.soil.clone.HRS.46a                  1.0000 0.7500 0.866   0.010 ** 
rhizosphere.soil.bacterium.RSC.II.95           1.0000 0.7500 0.866   0.010 ** 
uncultivated.soil.bacterium.clone.S122         1.0000 0.7500 0.866   0.007 ** 
uncultured.methanotrophic.proteobacterium      1.0000 0.7500 0.866   0.016 *  
uncultured.Thermodesulfobacteria.bacterium     1.0000 0.7500 0.866   0.016 *  
bacterium.gwi29                                1.0000 0.7500 0.866   0.016 *  
uncultured.bacterium..0319.6A21                0.9000 0.7500 0.822   0.013 *  
Victivallales                                  0.8750 0.7500 0.810   0.047 *  
agricultural.soil.bacterium.SC.I.86            0.7708 0.7500 0.760   0.025 *  

 Group 3+4+6  #sps.  6 
                                         A      B  stat p.value    
uncultured.gold.mine.bacterium.D23  0.7021 1.0000 0.838   0.001 ***
bacterium.s1cb95                    0.6949 1.0000 0.834   0.001 ***
agricultural.soil.bacterium.SC.I.84 0.7895 0.8333 0.811   0.003 ** 
poultry.manure.bacterium.MUC7       0.6271 0.8333 0.723   0.031 *  
uncultured.bacterium.SJA.22         1.0000 0.5000 0.707   0.043 *  
phototrophic.bacterium              0.7000 0.6667 0.683   0.041 *  

 Group 3+5+6  #sps.  1 
                              A      B  stat p.value  
anaerobic.bacterium.A104 0.7692 0.6250 0.693   0.041 *

 Group 3+7+8  #sps.  2 
                                        A      B  stat p.value  
Thermales                          0.7658 1.0000 0.875   0.015 *
environmental.samples..Clostridia. 1.0000 0.5000 0.707   0.042 *

 Group 4+7+8  #sps.  2 
                                         A      B  stat p.value    
agricultural.soil.bacterium.SC.I.79 0.8630 1.0000 0.929   0.004 ** 
unclassified.Betaproteobacteria     0.7656 1.0000 0.875   0.001 ***

 Group 3+4+5+6  #sps.  3 
                                                                    A      B
rhizosphere.soil.bacterium.RSC.II.86                           0.7549 0.8000
agricultural.soil.bacterium.SC.I.92                            0.7267 0.8000
uncultured.Green.Bay.ferromanganous.micronodule.bacterium.MNB2 0.6262 0.8000
                                                                stat p.value  
rhizosphere.soil.bacterium.RSC.II.86                           0.777   0.025 *
agricultural.soil.bacterium.SC.I.92                            0.762   0.021 *
uncultured.Green.Bay.ferromanganous.micronodule.bacterium.MNB2 0.708   0.039 *

 Group 3+4+6+7  #sps.  1 
                                         A      B  stat p.value  
rhizosphere.soil.bacterium.RSC.II.6 0.7778 0.6250 0.697   0.022 *

 Group 3+4+7+8  #sps.  2 
                                           A      B  stat p.value    
environmental.samples..Fibrobacteria. 0.7765 1.0000 0.881   0.001 ***
Epsilonproteobacteria                 0.6512 1.0000 0.807   0.003 ** 

 Group 3+5+6+8  #sps.  1 
                                     A   B  stat p.value   
agricultural.soil.bacterium.SC.I.4 1.0 0.6 0.775   0.005 **

 Group 4+6+7+8  #sps.  1 
                                        A      B  stat p.value  
uncultured.gold.mine.bacterium.D15 0.6875 0.7500 0.718   0.014 *

 Group 2+3+4+5+6  #sps.  1 
                                   A      B  stat p.value  
unclassified.Gemmatimonadetes 0.8879 0.5556 0.702   0.047 *

 Group 3+4+6+7+8  #sps.  3 
                                          A      B  stat p.value    
uncultured.Firmicutes.bacterium      0.8845 1.0000 0.940   0.001 ***
agricultural.soil.bacterium.SC.I.55  0.7910 1.0000 0.889   0.002 ** 
rhizosphere.soil.bacterium.RSC.II.54 0.7774 1.0000 0.882   0.001 ***

 Group 1+2+3+4+5+6  #sps.  3 
                       A      B  stat p.value    
Opitutae          0.9982 1.0000 0.999   0.001 ***
Enterobacteriales 0.9964 1.0000 0.998   0.014 *  
Chlamydiia        1.0000 0.9412 0.970   0.003 ** 

 Group 3+4+5+6+7+8  #sps.  1 
                                          A      B  stat p.value  
rhizosphere.soil.bacterium.RSC.II.71 0.8121 0.7857 0.799   0.026 *
---
Signif. codes:  0 ‘***’ 0.001 ‘**’ 0.01 ‘*’ 0.05 ‘.’ 0.1 ‘ ’ 1 
[1] ""
[1] "Removing non-common taxa"
[1] ""

 Multilevel pattern analysis
 ---------------------------

 Association function: IndVal
 Significance level (alpha): 0.05

 Total number of species: 13
 Selected number of species: 0 
 Number of species associated to 1 group: 0 
 Number of species associated to 2 groups: 0 
 Number of species associated to 3 groups: 0 
 Number of species associated to 4 groups: 0 
 Number of species associated to 5 groups: 0 
 Number of species associated to 6 groups: 0 
 Number of species associated to 7 groups: 0 

 List of species associated to each combination: 
---
Signif. codes:  0 ‘***’ 0.001 ‘**’ 0.01 ‘*’ 0.05 ‘.’ 0.1 ‘ ’ 1 
[1] "#############################################"
Processing:  S3_cum_tax_megan_family.csv 
[1] "Producing:   tf.csv"
[1] ""
[1] ""

 Multilevel pattern analysis
 ---------------------------

 Association function: IndVal
 Significance level (alpha): 0.05

 Total number of species: 646
 Selected number of species: 49 
 Number of species associated to 1 group: 8 
 Number of species associated to 2 groups: 21 
 Number of species associated to 3 groups: 9 
 Number of species associated to 4 groups: 4 
 Number of species associated to 5 groups: 4 
 Number of species associated to 6 groups: 3 
 Number of species associated to 7 groups: 0 

 List of species associated to each combination: 

 Group 3  #sps.  1 
                                     A      B stat p.value  
uncultured.sludge.bacterium.H34 0.5625 1.0000 0.75   0.015 *

 Group 7  #sps.  3 
                                          A      B  stat p.value   
uncultured.bacterium.PHOS.HE08       1.0000 1.0000 1.000   0.007 **
metal.contaminated.soil.clone.K20.03 1.0000 1.0000 1.000   0.007 **
Holosporaceae                        0.8889 1.0000 0.943   0.007 **

 Group 8  #sps.  4 
                                              A      B  stat p.value   
metal.contaminated.soil.clone.K20.12     1.0000 1.0000 1.000   0.004 **
uncultured.bacterium..0319.7H7           0.9259 1.0000 0.962   0.004 **
uncultured.bacterium.SBR2113             0.8000 1.0000 0.894   0.011 * 
environmental.samples..Actinobacteridae. 0.6471 1.0000 0.804   0.047 * 

 Group 1+4  #sps.  1 
                     A      B  stat p.value  
Rhodothermaceae 0.8545 0.6667 0.755   0.044 *

 Group 3+7  #sps.  1 
                              A      B stat p.value   
unclassified.Rhizobiales 0.6897 1.0000 0.83   0.008 **

 Group 7+8  #sps.  19 
                                                 A      B  stat p.value    
uncultured.Aquificae.bacterium              1.0000 1.0000 1.000   0.001 ***
uncultured.verrucomicrobium.DEV021          1.0000 1.0000 1.000   0.001 ***
environmental.samples..Rhodobacterales.     1.0000 1.0000 1.000   0.001 ***
metal.contaminated.soil.clone.K20.21        1.0000 1.0000 1.000   0.001 ***
uncultured.Fibrobacteres.bacterium          0.9667 1.0000 0.983   0.001 ***
environmental.samples..Burkholderiales.     0.9527 1.0000 0.976   0.001 ***
uncultured.Anaerolineae.bacterium           0.8623 1.0000 0.929   0.002 ** 
uncultured.candidate.division.TM7.bacterium 0.8500 1.0000 0.922   0.001 ***
environmental.samples..Acidimicrobidae.     0.8006 1.0000 0.895   0.005 ** 
uncultured.bacterium.PHOS.HE67              1.0000 0.7500 0.866   0.007 ** 
environmental.samples..Sphingobacteria.     1.0000 0.7500 0.866   0.019 *  
uncultured.bacterium.PHOS.HC15              1.0000 0.7500 0.866   0.018 *  
Victivallaceae                              1.0000 0.7500 0.866   0.018 *  
metal.contaminated.soil.clone.K20.40        1.0000 0.7500 0.866   0.018 *  
metal.contaminated.soil.clone.K20.82        1.0000 0.7500 0.866   0.022 *  
metal.contaminated.soil.clone.K20.56        1.0000 0.7500 0.866   0.022 *  
uncultured.bacterium.mle1.7                 1.0000 0.7500 0.866   0.008 ** 
Methylocystaceae                            0.7126 1.0000 0.844   0.009 ** 
environmental.samples..Rhodocyclales.       0.9275 0.7500 0.834   0.049 *  

 Group 1+7+8  #sps.  1 
                                          A      B  stat p.value  
environmental.samples..Chromatiales. 0.9921 0.6000 0.772   0.038 *

 Group 3+4+6  #sps.  1 
                                     A      B  stat p.value  
unidentified.Actinomycete.OPT29 0.6667 0.6667 0.667   0.039 *

 Group 3+4+7  #sps.  1 
                                  A      B  stat p.value   
Clostridiales.incertae.sedis 0.6279 1.0000 0.792   0.003 **

 Group 3+7+8  #sps.  5 
                                     A      B  stat p.value   
unclassified.Acidimicrobidae    0.7969 1.0000 0.893   0.002 **
Thermaceae                      0.7658 1.0000 0.875   0.018 * 
uncultured.sludge.bacterium.A3  0.8333 0.6667 0.745   0.009 **
uncultured.Clostridia.bacterium 1.0000 0.5000 0.707   0.041 * 
uncultured.eubacterium.WCHB1.55 1.0000 0.5000 0.707   0.026 * 

 Group 4+7+8  #sps.  1 
                                                     A      B  stat p.value    
unclassified.Betaproteobacteria..miscellaneous. 0.8889 1.0000 0.943   0.001 ***

 Group 3+4+5+6  #sps.  1 
                      A     B  stat p.value  
Staphylococcaceae 0.625 1.000 0.791   0.018 *

 Group 3+4+7+8  #sps.  2 
                                                    A      B  stat p.value    
Acetobacteraceae                               0.9633 1.0000 0.981   0.013 *  
environmental.samples..epsilon.proteobacteria. 0.7742 1.0000 0.880   0.001 ***

 Group 3+5+7+8  #sps.  1 
                                  A      B stat p.value    
unclassified.Burkholderiales 0.9017 1.0000 0.95   0.001 ***

 Group 2+3+4+5+6  #sps.  1 
                         A      B  stat p.value  
bacterium.Ellin5220 0.8879 0.5556 0.702   0.046 *

 Group 3+4+6+7+8  #sps.  3 
                                                      A      B  stat p.value   
unclassified.Alphaproteobacteria..miscellaneous. 0.8971 1.0000 0.947   0.004 **
Brucellaceae                                     0.7436 0.9000 0.818   0.031 * 
unclassified.Actinobacteridae                    0.9286 0.6000 0.746   0.005 **

 Group 1+2+3+4+5+6  #sps.  3 
                        A      B  stat p.value    
Opitutales         0.9976 1.0000 0.999   0.001 ***
Enterobacteriaceae 0.9964 1.0000 0.998   0.017 *  
Gemmatimonadaceae  1.0000 0.8824 0.939   0.015 *  
---
Signif. codes:  0 ‘***’ 0.001 ‘**’ 0.01 ‘*’ 0.05 ‘.’ 0.1 ‘ ’ 1 
[1] ""
[1] "Removing non-common taxa"
[1] ""

 Multilevel pattern analysis
 ---------------------------

 Association function: IndVal
 Significance level (alpha): 0.05

 Total number of species: 10
 Selected number of species: 0 
 Number of species associated to 1 group: 0 
 Number of species associated to 2 groups: 0 
 Number of species associated to 3 groups: 0 
 Number of species associated to 4 groups: 0 
 Number of species associated to 5 groups: 0 
 Number of species associated to 6 groups: 0 
 Number of species associated to 7 groups: 0 

 List of species associated to each combination: 
---
Signif. codes:  0 ‘***’ 0.001 ‘**’ 0.01 ‘*’ 0.05 ‘.’ 0.1 ‘ ’ 1 
[1] "#############################################"
Processing:  S3_cum_tax_megan_genus.csv 
[1] "Producing:   tg.csv"
[1] ""
[1] ""

 Multilevel pattern analysis
 ---------------------------

 Association function: IndVal
 Significance level (alpha): 0.05

 Total number of species: 1197
 Selected number of species: 117 
 Number of species associated to 1 group: 23 
 Number of species associated to 2 groups: 50 
 Number of species associated to 3 groups: 19 
 Number of species associated to 4 groups: 13 
 Number of species associated to 5 groups: 6 
 Number of species associated to 6 groups: 6 
 Number of species associated to 7 groups: 0 

 List of species associated to each combination: 

 Group 1  #sps.  1 
                     A      B  stat p.value  
Criblamydiaceae 1.0000 0.4375 0.661   0.027 *

 Group 3  #sps.  2 
                                               A      B  stat p.value  
environmental.samples..Pseudomonadaceae.  0.6667 1.0000 0.816   0.020 *
Clostridiales.Family.XVII..Incertae.Sedis 0.6522 1.0000 0.808   0.012 *

 Group 4  #sps.  1 
                                   A      B  stat p.value  
ultramicrobacterium.str..DY01 0.6667 1.0000 0.816   0.017 *

 Group 5  #sps.  1 
                  A    B  stat p.value  
Planomicrobium 1.00 0.75 0.866   0.017 *

 Group 7  #sps.  7 
                                    A      B  stat p.value   
Asaia                          1.0000 1.0000 1.000   0.007 **
alpha.proteobacterium.ASRW18.3 0.9960 1.0000 0.998   0.007 **
Filomicrobium                  0.8750 1.0000 0.935   0.017 * 
Nordella                       0.8571 1.0000 0.926   0.007 **
Pelomonas                      0.7500 1.0000 0.866   0.007 **
Magnetospirillum               0.6667 1.0000 0.816   0.024 * 
Rhodospirillum                 0.6071 1.0000 0.779   0.017 * 

 Group 8  #sps.  11 
                                          A      B  stat p.value  
Actinobacteridae.bacterium.Ellin5414 1.0000 1.0000 1.000   0.014 *
actinobacterium.BAL118               1.0000 1.0000 1.000   0.014 *
beta.proteobacterium.KILR2           1.0000 1.0000 1.000   0.014 *
Achromatium                          1.0000 1.0000 1.000   0.014 *
alpha.proteobacterium.BAC233         0.8568 1.0000 0.926   0.014 *
beta.proteobacterium.BAC49           0.8333 1.0000 0.913   0.014 *
unclassified.Caulobacteraceae        0.8148 1.0000 0.903   0.018 *
environmental.samples..Bacillaceae.  0.8000 1.0000 0.894   0.019 *
alpha.proteobacterium.Ellin5424      0.7821 1.0000 0.884   0.018 *
Mycoplana                            0.7500 1.0000 0.866   0.020 *
Dechloromonas                        0.6842 1.0000 0.827   0.016 *

 Group 1+4  #sps.  1 
                  A      B  stat p.value  
Rhodothermus 0.8491 0.6667 0.752   0.042 *

 Group 3+8  #sps.  2 
                                                        A      B  stat p.value
environmental.samples..Ammonia.oxidizing.bacteria. 0.8706 1.0000 0.933   0.006
Ureibacillus                                       0.7500 0.7500 0.750   0.023
                                                     
environmental.samples..Ammonia.oxidizing.bacteria. **
Ureibacillus                                       * 

 Group 4+5  #sps.  1 
                    A      B  stat p.value  
Carnobacterium 0.6250 0.6667 0.645   0.042 *

 Group 4+6  #sps.  1 
                                                    A    B stat p.value  
unclassified.Deltaproteobacteria..miscellaneous. 0.75 0.75 0.75    0.02 *

 Group 7+8  #sps.  45 
                                                 A      B  stat p.value   
bacterium.Ellin6088                         1.0000 1.0000 1.000   0.002 **
Thermus                                     1.0000 1.0000 1.000   0.002 **
environmental.samples..Paenibacillaceae.    1.0000 1.0000 1.000   0.002 **
Microvirga                                  1.0000 1.0000 1.000   0.002 **
uncultured.Rhodobacterales.bacterium        1.0000 1.0000 1.000   0.002 **
Diaphorobacter                              1.0000 1.0000 1.000   0.002 **
Rhodoferax                                  1.0000 1.0000 1.000   0.002 **
Derxia                                      0.9937 1.0000 0.997   0.002 **
Curvibacter                                 0.9846 1.0000 0.992   0.002 **
Thiorhodospira                              0.9840 1.0000 0.992   0.002 **
Rickettsiella                               0.9692 1.0000 0.984   0.002 **
uncultured.Burkholderiales.bacterium        0.9527 1.0000 0.976   0.002 **
environmental.samples..Beijerinckiaceae.    0.9519 1.0000 0.976   0.002 **
Asticcacaulis                               0.9487 1.0000 0.974   0.002 **
bacterium.Ellin314                          0.9451 1.0000 0.972   0.002 **
environmental.samples..Rhodocyclus.group.   0.9032 1.0000 0.950   0.002 **
Polaromonas                                 0.8750 1.0000 0.935   0.002 **
environmental.samples..Comamonadaceae.      0.8571 1.0000 0.926   0.002 **
environmental.samples..Rhodospirillaceae.   0.8539 1.0000 0.924   0.002 **
environmental.samples..Acidimicrobiales.    0.8019 1.0000 0.895   0.002 **
uncultured.Acidimicrobidae.bacterium        0.7909 1.0000 0.889   0.002 **
uncultured.bacterium..0319.7F3              1.0000 0.7500 0.866   0.012 * 
Acidimicrobidae.bacterium.Ellin7143         1.0000 0.7500 0.866   0.019 * 
actinobacterium.kmd_160                     1.0000 0.7500 0.866   0.008 **
uncultured.Sphingobacteria.bacterium        1.0000 0.7500 0.866   0.014 * 
Saprospiraceae                              1.0000 0.7500 0.866   0.011 * 
Victivallis                                 1.0000 0.7500 0.866   0.016 * 
Roseiflexus                                 1.0000 0.7500 0.866   0.012 * 
unclassified.Paenibacillaceae               1.0000 0.7500 0.866   0.016 * 
Nitratireductor                             1.0000 0.7500 0.866   0.016 * 
alpha.proteobacterium.Ellin6204             1.0000 0.7500 0.866   0.012 * 
alpha.proteobacterium.Ellin7141             1.0000 0.7500 0.866   0.012 * 
alpha.proteobacterium.Ellin7149             1.0000 0.7500 0.866   0.012 * 
alpha.proteobacterium.S24500                1.0000 0.7500 0.866   0.016 * 
beta.proteobacterium.iMCIII22               1.0000 0.7500 0.866   0.008 **
unclassified.Bradyrhizobiaceae              0.9957 0.7500 0.864   0.012 * 
environmental.samples..Methylobacteriaceae. 0.9583 0.7500 0.848   0.014 * 
Schlegelella                                0.9543 0.7500 0.846   0.019 * 
environmental.samples..Syntrophobacterales. 0.9356 0.7500 0.838   0.017 * 
Ramlibacter                                 0.6970 1.0000 0.835   0.007 **
Methylocapsa                                0.9167 0.7500 0.829   0.018 * 
Prosthecomicrobium                          0.9130 0.7500 0.828   0.016 * 
Rhodobacter                                 0.6500 1.0000 0.806   0.006 **
environmental.samples..Methylocystaceae.    0.8393 0.7500 0.793   0.015 * 
Methylosinus                                0.7500 0.7500 0.750   0.022 * 

 Group 1+2+5  #sps.  1 
                  A      B  stat p.value  
Kaistobacter 0.9966 0.7857 0.885   0.013 *

 Group 1+7+8  #sps.  2 
                                              A      B  stat p.value  
environmental.samples..Acidobacteriales. 0.9695 0.7500 0.853   0.018 *
uncultured.Chromatiales.bacterium        0.9921 0.6000 0.772   0.030 *

 Group 3+4+6  #sps.  5 
                                    A      B  stat p.value   
alpha.proteobacterium.ARP.F4   0.6762 1.0000 0.822   0.024 * 
unclassified.Rubrobacterales   1.0000 0.6667 0.816   0.010 **
gamma.proteobacterium.CL.CB467 0.5345 1.0000 0.731   0.010 **
uncultured.bacterium.SJA.5     1.0000 0.5000 0.707   0.029 * 
uncultured.bacterium..0649.1G9 0.6923 0.6667 0.679   0.037 * 

 Group 3+4+7  #sps.  1 
                     A   B  stat p.value  
bacterium.Ellin329 1.0 0.5 0.707    0.03 *

 Group 3+6+7  #sps.  1 
                        A      B  stat p.value   
bacterium.Ellin301 1.0000 0.6667 0.816   0.006 **

 Group 3+7+8  #sps.  7 
                                                A      B  stat p.value    
environmental.samples..Acetobacteraceae.   0.9891 1.0000 0.995   0.001 ***
Burkholderiales.Genera.incertae.sedis      0.8712 1.0000 0.933   0.003 ** 
Aminobacter                                0.8372 1.0000 0.915   0.001 ***
Phenylobacterium                           0.7927 1.0000 0.890   0.032 *  
environmental.samples..Burkholderia.group. 0.7255 1.0000 0.852   0.002 ** 
Blastochloris                              0.6721 1.0000 0.820   0.005 ** 
Desulfohalobiaceae                         0.9180 0.6667 0.782   0.035 *  

 Group 4+7+8  #sps.  1 
                                A   B  stat p.value  
unclassified.Oxalobacteraceae 1.0 0.5 0.707   0.035 *

 Group 5+6+7  #sps.  1 
                   A      B  stat p.value   
Herminiimonas 0.8095 0.7500 0.779   0.008 **

 Group 2+3+4+6  #sps.  1 
                               A      B  stat p.value  
unclassified.Myxococcales 0.8667 0.5000 0.658   0.042 *

 Group 3+4+5+6  #sps.  7 
                                 A      B  stat p.value    
Photobacterium              0.7397 1.0000 0.860   0.002 ** 
Amphibacillus               0.8140 0.9000 0.856   0.001 ***
alpha.proteobacterium.AP.12 0.8333 0.8000 0.816   0.002 ** 
Caldimonas                  0.7692 0.8000 0.784   0.005 ** 
Lentibacillus               0.8000 0.6000 0.693   0.019 *  
Oceanobacillus              0.7917 0.6000 0.689   0.038 *  
Salinicoccus                0.6429 0.7000 0.671   0.040 *  

 Group 3+4+6+7  #sps.  1 
                                     A      B  stat p.value   
uncultured.bacterium..0319.6G20 0.6923 0.7500 0.721   0.009 **

 Group 3+4+7+8  #sps.  1 
                                        A      B stat p.value   
uncultured.epsilon.proteobacterium 0.7742 1.0000 0.88   0.002 **

 Group 3+6+7+8  #sps.  3 
                                              A      B  stat p.value  
environmental.samples..Oxalobacteraceae. 0.7423 0.8750 0.806   0.031 *
unclassified.Comamonadaceae              0.8750 0.6250 0.740   0.017 *
Coxiella                                 0.8333 0.6250 0.722   0.014 *

 Group 3+4+5+6+7  #sps.  1 
                A     B  stat p.value  
Caryophanon 0.875 0.500 0.661   0.041 *

 Group 3+4+5+6+8  #sps.  2 
                                    A      B stat p.value  
unclassified.Sphingomonadaceae 0.7500 0.7500 0.75   0.039 *
Planifilum                     0.8000 0.6667 0.73   0.029 *

 Group 3+4+6+7+8  #sps.  3 
                                                A      B  stat p.value   
environmental.samples..Phyllobacteriaceae. 0.7363 0.8000 0.767   0.018 * 
Ochrobactrum                               0.8113 0.7000 0.754   0.026 * 
Porphyrobacter                             0.7857 0.7000 0.742   0.009 **

 Group 1+2+3+4+5+6  #sps.  6 
                         A      B  stat p.value   
Verrucomicrobiaceae 0.9999 1.0000 1.000   0.002 **
Opitutaceae         0.9976 1.0000 0.999   0.003 **
Xanthomonas         1.0000 0.9706 0.985   0.004 **
Aquicella           1.0000 0.9118 0.955   0.011 * 
Gemmatimonas        1.0000 0.8824 0.939   0.019 * 
Enterobacter        1.0000 0.8529 0.924   0.034 * 
---
Signif. codes:  0 ‘***’ 0.001 ‘**’ 0.01 ‘*’ 0.05 ‘.’ 0.1 ‘ ’ 1 
[1] ""
[1] "Removing non-common taxa"
[1] ""

 Multilevel pattern analysis
 ---------------------------

 Association function: IndVal
 Significance level (alpha): 0.05

 Total number of species: 11
 Selected number of species: 0 
 Number of species associated to 1 group: 0 
 Number of species associated to 2 groups: 0 
 Number of species associated to 3 groups: 0 
 Number of species associated to 4 groups: 0 
 Number of species associated to 5 groups: 0 
 Number of species associated to 6 groups: 0 
 Number of species associated to 7 groups: 0 

 List of species associated to each combination: 
---
Signif. codes:  0 ‘***’ 0.001 ‘**’ 0.01 ‘*’ 0.05 ‘.’ 0.1 ‘ ’ 1 
[1] "#############################################"
Processing:  S3_cum_tax_megan_species.csv 
[1] "Producing:   ts.csv"
[1] ""
[1] ""

 Multilevel pattern analysis
 ---------------------------

 Association function: IndVal
 Significance level (alpha): 0.05

 Total number of species: 2966
 Selected number of species: 222 
 Number of species associated to 1 group: 70 
 Number of species associated to 2 groups: 89 
 Number of species associated to 3 groups: 39 
 Number of species associated to 4 groups: 17 
 Number of species associated to 5 groups: 4 
 Number of species associated to 6 groups: 3 
 Number of species associated to 7 groups: 0 

 List of species associated to each combination: 

 Group 3  #sps.  16 
                                           A      B  stat p.value  
Bacillus.sp..Zap11                    1.0000 1.0000 1.000   0.011 *
Paenibacillus.ehimensis               1.0000 1.0000 1.000   0.011 *
Aminobacter.sp..ASI1                  1.0000 1.0000 1.000   0.011 *
Rhodovulum.robiginosum                1.0000 1.0000 1.000   0.011 *
Roseobacter.sp..KT0202a               1.0000 1.0000 1.000   0.011 *
Rheinheimera.sp..JL1145               1.0000 1.0000 1.000   0.011 *
Citrobacter.rodentium                 1.0000 1.0000 1.000   0.011 *
Lentibacillus.halophilus              0.7500 1.0000 0.866   0.024 *
Sphingopyxis.sp..8_4K                 0.7500 1.0000 0.866   0.020 *
uncultured.Pseudomonadaceae.bacterium 0.6667 1.0000 0.816   0.028 *
Thermaerobacter                       0.6522 1.0000 0.808   0.014 *
unclassified.Acinetobacter            0.6250 1.0000 0.791   0.049 *
Bacillus.fortis                       0.6000 1.0000 0.775   0.031 *
Janthinobacterium.sp..IC161           0.5833 1.0000 0.764   0.036 *
Bacillus.ginsenggisoli                0.5000 1.0000 0.707   0.046 *
Halanaerobium.saccharolyticum         0.5000 1.0000 0.707   0.042 *

 Group 4  #sps.  2 
                     A   B  stat p.value   
Enterobacter.kobei 1.0 1.0 1.000   0.006 **
Lysobacter.sp..PG4 0.5 1.0 0.707   0.028 * 

 Group 7  #sps.  23 
                                                   A      B  stat p.value  
environmental.samples..Sporosarcina.          1.0000 1.0000 1.000   0.014 *
Brevundimonas.aurantiaca                      1.0000 1.0000 1.000   0.014 *
Bradyrhizobium.sp..CTAW43                     1.0000 1.0000 1.000   0.014 *
Filomicrobium.fusiforme                       1.0000 1.0000 1.000   0.014 *
Hyphomicrobium.sp..Is.B031                    1.0000 1.0000 1.000   0.014 *
Asaia.bogorensis                              1.0000 1.0000 1.000   0.014 *
Roseomonas.aquatica                           1.0000 1.0000 1.000   0.014 *
Azospirillum.amazonense                       1.0000 1.0000 1.000   0.014 *
Azospirillum.sp..Is.B008                      1.0000 1.0000 1.000   0.014 *
Achromobacter.denitrificans                   1.0000 1.0000 1.000   0.014 *
Burkholderia.sp..kmd_165                      1.0000 1.0000 1.000   0.014 *
Polaromonas.ginsengisoli                      1.0000 1.0000 1.000   0.014 *
Variovorax.dokdonensis                        1.0000 1.0000 1.000   0.014 *
Herminiimonas.aquatilis                       1.0000 1.0000 1.000   0.014 *
Thermomonas.dokdonensis                       1.0000 1.0000 1.000   0.014 *
Nitrobacter.winogradskyi                      0.9464 1.0000 0.973   0.014 *
Rhodospirillum.sp..kmd_052                    0.9412 1.0000 0.970   0.014 *
Nordella.sp..P.58                             0.9286 1.0000 0.964   0.014 *
Burkholderia.fungorum                         0.8333 1.0000 0.913   0.021 *
Pelomonas.aquatica                            0.8182 1.0000 0.905   0.014 *
Bosea.thiooxidans                             0.7500 1.0000 0.866   0.024 *
Caulobacter.endosymbiont.of.Tamarixia.radiata 0.7407 1.0000 0.861   0.018 *
Nordella.oligomobilis                         0.7143 1.0000 0.845   0.023 *

 Group 8  #sps.  29 
                                            A      B  stat p.value   
Jonesiaceae                            1.0000 1.0000 1.000   0.007 **
Bacillus.sp..211.3.3.CV.H.h..02        1.0000 1.0000 1.000   0.007 **
Bacillus.sp..228.3.3.CV.H.s..04        1.0000 1.0000 1.000   0.007 **
Clostridium.estertheticum              1.0000 1.0000 1.000   0.007 **
Clostridium.sp..AG02.7                 1.0000 1.0000 1.000   0.007 **
Brevundimonas.lenta                    1.0000 1.0000 1.000   0.007 **
Caulobacter.sp..Lo8                    1.0000 1.0000 1.000   0.007 **
Caulobacter.tundrae                    1.0000 1.0000 1.000   0.007 **
Prosthecomicrobium.pneumaticum         1.0000 1.0000 1.000   0.007 **
Rhodoferax.sp..01WB02.1.27             1.0000 1.0000 1.000   0.007 **
Rhodoferax.sp..5M8                     1.0000 1.0000 1.000   0.007 **
Variovorax.sp..PBL.E5                  1.0000 1.0000 1.000   0.007 **
Variovorax.sp..PBL.H6                  1.0000 1.0000 1.000   0.007 **
Janthinobacterium.sp..CH24.3           1.0000 1.0000 1.000   0.007 **
Nitrosospira.sp..HBN8222A              1.0000 1.0000 1.000   0.007 **
Nitrosospira.sp..III7                  1.0000 1.0000 1.000   0.007 **
Dechloromonas.aromatica                1.0000 1.0000 1.000   0.007 **
Dechloromonas.hortensis                1.0000 1.0000 1.000   0.007 **
Marinomonas.sp..SB03                   1.0000 1.0000 1.000   0.007 **
Achromatium.oxaliferum                 1.0000 1.0000 1.000   0.007 **
Bacillus.sp..IDA4715                   0.9375 1.0000 0.968   0.010 **
uncultured.Nitrosomonadaceae.bacterium 0.9000 1.0000 0.949   0.009 **
Caulobacter.sp..168.4.2.CV.H26.h..03   0.8889 1.0000 0.943   0.007 **
Janthinobacterium.sp..01WB02.3.19      0.8462 1.0000 0.920   0.007 **
Thiobacter                             0.8462 1.0000 0.920   0.014 * 
uncultured.Bacillaceae.bacterium       0.8000 1.0000 0.894   0.015 * 
Sporosarcina.sp..01WB02.1.61           0.8000 1.0000 0.894   0.010 **
Sphingomonas.jaspsi                    0.7500 1.0000 0.866   0.012 * 
Variovorax.boronicumulans              0.7500 1.0000 0.866   0.014 * 

 Group 3+4  #sps.  6 
                                A      B  stat p.value    
Mesorhizobium.sp..8.98     0.8000 1.0000 0.894   0.001 ***
Caulobacter.sp..A2         1.0000 0.7500 0.866   0.004 ** 
Thorsellia.anophelis       0.7500 0.7500 0.750   0.021 *  
Serratia.fonticola         0.6667 0.7500 0.707   0.024 *  
Pseudomonas.sp..AC.167     0.4667 1.0000 0.683   0.043 *  
Sporosarcina.sp..2216.15.2 0.6154 0.7500 0.679   0.044 *  

 Group 3+5  #sps.  1 
                                 A      B  stat p.value  
Paenibacillus.agaridevorans 0.8750 0.6667 0.764   0.014 *

 Group 3+6  #sps.  14 
                                               A      B  stat p.value   
Erythrobacter.sp..JL.475                  1.0000 0.7500 0.866   0.004 **
Mesorhizobium.sp..Jip01                   0.6792 1.0000 0.824   0.003 **
Comamonadaceae.bacterium.b4M              0.9000 0.7500 0.822   0.016 * 
Mesorhizobium.mediterraneum               0.6667 1.0000 0.816   0.002 **
Mesorhizobium.sp..NH.14                   0.8571 0.7500 0.802   0.016 * 
Bradyrhizobium.genosp..B                  0.6000 1.0000 0.775   0.006 **
Nitrosospira.sp..Nsp2                     0.7500 0.7500 0.750   0.017 * 
Paracoccus.sp..SAFR.029                   0.7143 0.7500 0.732   0.027 * 
Deinococcus.sp..4B4                       0.7059 0.7500 0.728   0.026 * 
Acidovorax.defluvii                       0.7059 0.7500 0.728   0.047 * 
Bosea.eneae                               0.6667 0.7500 0.707   0.044 * 
Nitrosospira.sp..9SS                      0.6667 0.7500 0.707   0.045 * 
unclassified.Myxococcales..miscellaneous. 0.6154 0.7500 0.679   0.029 * 
Azohydromonas.australica                  0.6000 0.7500 0.671   0.047 * 

 Group 3+8  #sps.  1 
                      A      B  stat p.value    
Duganella.sp..B2 0.7241 1.0000 0.851   0.001 ***

 Group 7+8  #sps.  67 
                                                 A      B  stat p.value    
environmental.samples..Rubrobacterineae.    1.0000 1.0000 1.000   0.001 ***
Bacillus.insolitus                          1.0000 1.0000 1.000   0.001 ***
uncultured.Paenibacillaceae.bacterium       1.0000 1.0000 1.000   0.001 ***
Caulobacter.sp..A1                          1.0000 1.0000 1.000   0.001 ***
Phenylobacterium.lituiforme                 1.0000 1.0000 1.000   0.001 ***
Pedomicrobium.australicum                   1.0000 1.0000 1.000   0.001 ***
Pedomicrobium.manganicum                    1.0000 1.0000 1.000   0.001 ***
Aminobacter.aganoensis                      1.0000 1.0000 1.000   0.001 ***
Phyllobacterium.brassicacearum              1.0000 1.0000 1.000   0.001 ***
Acidovorax.sp..LW1                          1.0000 1.0000 1.000   0.001 ***
Ramlibacter.sp..BXN5.27                     1.0000 1.0000 1.000   0.001 ***
Janthinobacterium.lividum                   1.0000 1.0000 1.000   0.001 ***
environmental.samples..Geobacteraceae.      1.0000 1.0000 1.000   0.001 ***
Geothermobacter                             1.0000 1.0000 1.000   0.001 ***
Rickettsiella.melolonthae                   1.0000 1.0000 1.000   0.001 ***
Acinetobacter.genomosp..C1                  1.0000 1.0000 1.000   0.001 ***
environmental.samples..Propionibacterineae. 0.9811 1.0000 0.991   0.001 ***
Bradyrhizobium.canariense                   0.9645 1.0000 0.982   0.001 ***
Bacillus.asahii                             0.9556 1.0000 0.978   0.001 ***
uncultured.Beijerinckiaceae.bacterium       0.9519 1.0000 0.976   0.001 ***
Asticcacaulis.sp..SA7                       0.9500 1.0000 0.975   0.001 ***
Rubrivivax                                  0.9248 1.0000 0.962   0.001 ***
uncultured.Rhodocyclaceae.bacterium         0.9032 1.0000 0.950   0.002 ** 
uncultured.Rhodospirillaceae.bacterium      0.8736 1.0000 0.935   0.001 ***
Variovorax.paradoxus                        0.8722 1.0000 0.934   0.001 ***
uncultured.Comamonadaceae.bacterium         0.8571 1.0000 0.926   0.001 ***
Methylibium                                 0.8519 1.0000 0.923   0.001 ***
uncultured.Acidimicrobiales.bacterium       0.8019 1.0000 0.895   0.003 ** 
Phenylobacterium.zucineum                   0.7917 1.0000 0.890   0.006 ** 
Bacillus.longiquaesitum                     1.0000 0.7500 0.866   0.008 ** 
Sporosarcina.aquimarina                     1.0000 0.7500 0.866   0.009 ** 
Clostridium.chromoreductans                 1.0000 0.7500 0.866   0.008 ** 
Asticcacaulis.biprosthecium                 1.0000 0.7500 0.866   0.009 ** 
Caulobacter.ginsengisoli                    1.0000 0.7500 0.866   0.005 ** 
Caulobacter.sp..BF03_Tho7                   1.0000 0.7500 0.866   0.005 ** 
Phenylobacterium.sp..P.28                   1.0000 0.7500 0.866   0.008 ** 
Bradyrhizobium.sp..CP299                    1.0000 0.7500 0.866   0.005 ** 
bacterium.Ellin324                          1.0000 0.7500 0.866   0.010 ** 
bacterium.Ellin352                          1.0000 0.7500 0.866   0.008 ** 
Hyphomicrobium.sp..Is.B219                  1.0000 0.7500 0.866   0.005 ** 
Methylobacterium.sp..AC72a                  1.0000 0.7500 0.866   0.009 ** 
Mesorhizobium.plurifarium                   1.0000 0.7500 0.866   0.015 *  
Kaistia.adipata                             1.0000 0.7500 0.866   0.005 ** 
Rhodobacter.apigmentum                      1.0000 0.7500 0.866   0.013 *  
Candidatus.Azospirillum.massiliensis        1.0000 0.7500 0.866   0.012 *  
Cupriavidus.gilardii                        1.0000 0.7500 0.866   0.010 ** 
Ralstonia.syzygii                           1.0000 0.7500 0.866   0.013 *  
Ramlibacter.henchirensis                    1.0000 0.7500 0.866   0.011 *  
Rhodoferax.sp..Man02                        1.0000 0.7500 0.866   0.013 *  
Variovorax.sp..P.59                         1.0000 0.7500 0.866   0.010 ** 
Janthinobacterium.agaricidamnosum           1.0000 0.7500 0.866   0.015 *  
Desulfonauticus                             1.0000 0.7500 0.866   0.013 *  
Caulobacter.sp..H62                         0.9643 0.7500 0.850   0.013 *  
Edaphobacter                                0.9600 0.7500 0.849   0.011 *  
uncultured.Methylobacteriaceae.bacterium    0.9583 0.7500 0.848   0.017 *  
Brevundimonas.bullata                       0.9565 0.7500 0.847   0.028 *  
uncultured.Syntrophobacterales.bacterium    0.9356 0.7500 0.838   0.014 *  
uncultured.Chloroflexaceae.bacterium        0.9167 0.7500 0.829   0.016 *  
Caulobacter.henricii                        0.9077 0.7500 0.825   0.016 *  
Caulobacter.fusiformis                      0.9000 0.7500 0.822   0.010 ** 
Bacillus.muralis                            0.8889 0.7500 0.816   0.013 *  
Leptothrix                                  0.6567 1.0000 0.810   0.032 *  
environmental.samples..Variovorax.          0.8736 0.7500 0.809   0.011 *  
unclassified.Acidobacteriaceae              0.8698 0.7500 0.808   0.016 *  
Hyphomicrobium.sp..WG6                      0.8571 0.7500 0.802   0.015 *  
uncultured.Methylocystaceae.bacterium       0.8393 0.7500 0.793   0.010 ** 
environmental.samples..Flavobacteriaceae.   0.5909 1.0000 0.769   0.031 *  

 Group 1+7+8  #sps.  1 
                                           A      B  stat p.value   
uncultured.Acidobacteriales.bacterium 0.9779 0.7000 0.827   0.008 **

 Group 2+4+6  #sps.  1 
                 A      B  stat p.value  
Flexibacter 0.8571 0.5000 0.655   0.041 *

 Group 3+4+5  #sps.  2 
                              A     B  stat p.value  
Hyphomicrobium.sp..GJ21   1.000 0.500 0.707   0.026 *
Desulfotomaculum.sp..Lac2 1.000 0.375 0.612   0.050 *

 Group 3+4+6  #sps.  20 
                                    A      B  stat p.value    
Caulobacter.sp..BBCT11         0.8889 0.8333 0.861   0.002 ** 
Rubrobacterales.bacterium.Pa33 1.0000 0.6667 0.816   0.006 ** 
Mesorhizobium.sp..Put.2        0.7778 0.8333 0.805   0.001 ***
Bradyrhizobium.genosp..P       0.7712 0.8333 0.802   0.007 ** 
Porphyrobacter.dokdonensis     0.7500 0.8333 0.791   0.003 ** 
Sphingomonas.anadarae          0.7419 0.8333 0.786   0.025 *  
Photobacterium.ganghwense      0.6047 1.0000 0.778   0.004 ** 
Sphingomonas.sp..As1.5         0.9000 0.6667 0.775   0.037 *  
Erwinia.billingiae             0.8571 0.6667 0.756   0.014 *  
Legionella.sainthelensi        0.5714 1.0000 0.756   0.003 ** 
Chelatococcus.sp..A            0.6818 0.8333 0.754   0.021 *  
Bacillus.halmapalus            0.6333 0.8333 0.726   0.006 ** 
Ensifer                        0.6250 0.8333 0.722   0.020 *  
Comamonas.badia                0.7778 0.6667 0.720   0.024 *  
Azomonas                       0.5000 1.0000 0.707   0.033 *  
Kaistia.sp..B6.12              0.5833 0.8333 0.697   0.017 *  
Hydrogenophaga.palleronii      0.7241 0.6667 0.695   0.015 *  
Phenylobacterium.composti      0.7143 0.6667 0.690   0.019 *  
uncultured.bacterium.EKHO.2    0.4694 1.0000 0.685   0.045 *  
Erwinia.mallotivora            0.6250 0.6667 0.645   0.050 *  

 Group 3+4+8  #sps.  1 
                             A      B  stat p.value  
Sporosarcina.globispora 0.7500 0.6667 0.707   0.039 *

 Group 3+5+6  #sps.  2 
                              A      B  stat p.value  
Oceanobacillus.profundus 0.8750 0.6250 0.740   0.027 *
Novosphingobium.sp..K16  0.7778 0.6250 0.697   0.027 *

 Group 3+6+7  #sps.  2 
                                   A      B  stat p.value  
Amaricoccus.kaplicensis       0.7667 0.8333 0.799   0.026 *
Chelatococcus.asaccharovorans 0.7500 0.8333 0.791   0.050 *

 Group 3+7+8  #sps.  5 
                                           A      B  stat p.value    
uncultured.Acetobacteraceae.bacterium 0.9891 1.0000 0.995   0.001 ***
Aquabacterium                         0.9735 1.0000 0.987   0.001 ***
Variovorax.ginsengisoli               0.9254 1.0000 0.962   0.001 ***
Ideonella                             0.8986 1.0000 0.948   0.001 ***
uncultured.Burkholderiaceae.bacterium 0.7255 1.0000 0.852   0.001 ***

 Group 4+5+6  #sps.  2 
                                A     B  stat p.value    
Marinobacter.algicola       1.000 0.625 0.791   0.001 ***
Streptococcus.dentirousetti 1.000 0.500 0.707   0.029 *  

 Group 4+6+7  #sps.  1 
                            A   B  stat p.value  
Hydrogenophaga.intermedia 1.0 0.5 0.707   0.025 *

 Group 6+7+8  #sps.  2 
                            A      B  stat p.value  
Brevundimonas.diminuta 1.0000 0.6667 0.816   0.021 *
Burkholderia.glathei   1.0000 0.5000 0.707   0.046 *

 Group 1+2+4+5  #sps.  1 
                            A      B  stat p.value   
Xanthomonas.campestris 0.9755 0.9000 0.937   0.006 **

 Group 2+3+5+6  #sps.  2 
                             A      B  stat p.value  
Ammoniphilus            0.9048 0.5000 0.673   0.046 *
Sphingomonas.sp..BCL.98 1.0000 0.4375 0.661   0.048 *

 Group 3+4+5+6  #sps.  7 
                              A      B  stat p.value    
Amphibacillus.xylanus    0.8049 0.8000 0.802   0.001 ***
Caldimonas.manganoxidans 0.7778 0.8000 0.789   0.008 ** 
Nitrosospira.sp..L115    1.0000 0.6000 0.775   0.025 *  
Pleurosigmataceae        0.6901 0.8000 0.743   0.023 *  
Bacillus.sp..HC5         0.8462 0.6000 0.713   0.017 *  
Brevundimonas.alba       0.8261 0.6000 0.704   0.026 *  
Bacillus.sp..B10EXG      0.8214 0.6000 0.702   0.043 *  

 Group 3+4+6+7  #sps.  1 
                               A      B  stat p.value  
Phyllobacterium.leguminum 0.7143 0.6250 0.668    0.02 *

 Group 3+4+7+8  #sps.  2 
                             A      B  stat p.value   
Nakamurellaceae         0.7686 1.0000 0.877   0.013 * 
Azospirillum.brasilense 0.8571 0.6250 0.732   0.008 **

 Group 3+5+7+8  #sps.  1 
                   A   B  stat p.value  
Bacillus.simplex 1.0 0.5 0.707   0.044 *

 Group 3+6+7+8  #sps.  3 
                                           A      B  stat p.value  
uncultured.Oxalobacteraceae.bacterium 0.7423 0.8750 0.806   0.039 *
Bradyrhizobium.japonicum              0.7312 0.7500 0.741   0.046 *
Duganella.nigrescens                  0.7500 0.6250 0.685   0.026 *

 Group 3+4+5+6+8  #sps.  1 
                                                  A    B stat p.value  
unclassified.Sphingomonadaceae..miscellaneous. 0.75 0.75 0.75   0.035 *

 Group 3+4+6+7+8  #sps.  3 
                                             A      B  stat p.value   
Azospirillum.sp..AP.500                 0.8148 0.8000 0.807   0.006 **
uncultured.Phyllobacteriaceae.bacterium 0.7363 0.8000 0.767   0.025 * 
Rhodoplanes.elegans                     0.8571 0.6000 0.717   0.006 **

 Group 1+2+3+4+5+6  #sps.  1 
                 A B stat p.value    
Verrucomicrobium 1 1    1   0.001 ***

 Group 1+3+4+5+7+8  #sps.  1 
                        A      B  stat p.value  
Corynebacteriaceae 0.9677 0.7143 0.831   0.034 *

 Group 3+4+5+6+7+8  #sps.  1 
                           A      B  stat p.value  
Ochrobactrum.anthropi 0.8500 0.6429 0.739   0.023 *
---
Signif. codes:  0 ‘***’ 0.001 ‘**’ 0.01 ‘*’ 0.05 ‘.’ 0.1 ‘ ’ 1 
[1] ""
[1] "Removing non-common taxa"
[1] ""

 Multilevel pattern analysis
 ---------------------------

 Association function: IndVal
 Significance level (alpha): 0.05

 Total number of species: 7
 Selected number of species: 0 
 Number of species associated to 1 group: 0 
 Number of species associated to 2 groups: 0 
 Number of species associated to 3 groups: 0 
 Number of species associated to 4 groups: 0 
 Number of species associated to 5 groups: 0 
 Number of species associated to 6 groups: 0 
 Number of species associated to 7 groups: 0 

 List of species associated to each combination: 
---
Signif. codes:  0 ‘***’ 0.001 ‘**’ 0.01 ‘*’ 0.05 ‘.’ 0.1 ‘ ’ 1 
