# Supplementary material for: Looking for Rhizobacterial Ecological Indicators in Agricultural Soils Using 16S rRNA metagenomic Amplicon Data
Source: PLoS One. 2016 Oct 25;11(10):e0165204. doi: 10.1371/journal.pone.0165204 (PMC5079562; doi:10.1371/journal.pone.0165204)
Supplement: S1 Appendix — The results of CCA and Indicator Value analyses obtained with each of the three classification methods are provided in separate subfolders as a compressed Zip archive. (ZIP) [file pone.0165204.s001.zip › S2_folder_R_analyses/rdp/cca/rdp_CCA.R]

library(vegan)
tt <- read.table("cum_tax_rdp_transpose_tt.csv", header=T, sep=",", dec=".")
library(relimp, pos=16)

P <- read.table("cum_tax_rdp_transpose_phylum%.csv", header=T, sep=",", dec=",")
P
Pr <- cca(subset(P, select=-tt) ~ Time+Control+BT+NBT+Conventional+G+PG+MSE+ATG+AIM, data=tt)
Pr
plot(Pr)
summary(Pr)
Pcca <- cca(subset(P, select=-tt), subset(tt, select=-tt))
Pcca
plot(Pcca)
dev.copy(png, "PhylumCCA.png")
dev.off()
summary(Pcca)
ccaP <- cca(subset(tt, select=-tt), subset(P, select=-tt))
ccaP
plot(ccaP)
dev.copy(png, "CCAPhylum.png")
dev.off()
summary(ccaP)


C <- read.table("cum_tax_rdp_transpose_class%.csv", header=T, sep=",", dec=",")
C
Cr <- cca(subset(C, select=-tt) ~ Time+Control+BT+NBT+Conventional+G+PG+MSE+ATG+AIM, data=tt)
Cr
plot(Cr)
summary(Cr)
Ccca <- cca(subset(C, select=-tt), subset(tt, select=-tt))
Ccca
plot(Ccca)
dev.copy(png, "ClassCCA.png")
dev.off()
summary(Ccca)
ccaC <- cca(subset(tt, select=-tt), subset(C, select=-tt))
ccaC
plot(ccaC)
dev.copy(png, "CCAClass.png")
dev.off()
summary(ccaC)


O <- read.table("cum_tax_rdp_transpose_order%.csv", header=T, sep=",", dec=",")
O
Or <- cca(subset(O, select=-tt) ~ Time+Control+BT+NBT+Conventional+G+PG+MSE+ATG+AIM, data=tt)
Or
plot(Or)
summary(Or)
Occa <- cca(subset(O, select=-tt), subset(tt, select=-tt))
Occa
plot(Occa)
dev.copy(png, "OrderCCA.png")
dev.off()
summary(Occa)
ccaO <- cca(subset(tt, select=-tt), subset(O, select=-tt))
ccaO
plot(ccaO)
dev.copy(png, "CCAOrder.png")
dev.off()
summary(ccaO)
