# Supplementary material for: Looking for Rhizobacterial Ecological Indicators in Agricultural Soils Using 16S rRNA metagenomic Amplicon Data
Source: PLoS One. 2016 Oct 25;11(10):e0165204. doi: 10.1371/journal.pone.0165204 (PMC5079562; doi:10.1371/journal.pone.0165204)
Supplement: S1 Appendix — The results of CCA and Indicator Value analyses obtained with each of the three classification methods are provided in separate subfolders as a compressed Zip archive. (ZIP) [file pone.0165204.s001.zip › S2_folder_R_analyses/rdp/cca/rdp_CCA.txt]

> library(vegan)

> tt <- read.table("cum_tax_rdp_transpose_tt.csv", header=T, sep=",", dec=".")

> library(relimp, pos=16)

> P <- read.table("cum_tax_rdp_transpose_phylum%.csv", header=T, sep=",", dec=",")

> P
                                                          tt Root.k__Bacteria.p__.
1                                    ALL_tax_assignments.txt                     0
2            field1t1-nochime-ultraclean_tax_assignments.txt                     0
3            field1t2-nochime-ultraclean_tax_assignments.txt                     0
4            field2t1-nochime-ultraclean_tax_assignments.txt                     0
5            field2t2-nochime-ultraclean_tax_assignments.txt                     0
6            field4t1-nochime-ultraclean_tax_assignments.txt                     0
7            field4t2-nochime-ultraclean_tax_assignments.txt                     0
8            field5t1-nochime-ultraclean_tax_assignments.txt                     0
9            field5t2-nochime-ultraclean_tax_assignments.txt                     0
10           field6t1-nochime-ultraclean_tax_assignments.txt                     0
11           field6t2-nochime-ultraclean_tax_assignments.txt                     0
12           field7t1-nochime-ultraclean_tax_assignments.txt                     0
13           field7t2-nochime-ultraclean_tax_assignments.txt                     0
14                       FMG1-200-nochim_tax_assignments.txt                     0
15                       FUG1-200-nochim_tax_assignments.txt                     0
16      Lerida_07_2re_1_Control+50_Clean_tax_assignments.txt                     0
17 Lerida_07_2re_1_Convencional+50_Clean_tax_assignments.txt                     0
18      Lerida_07_2re_2_Control+50_Clean_tax_assignments.txt                     0
19 Lerida_07_2re_2_Convencional+50_Clean_tax_assignments.txt                     0
20            Lerida_07_3re_1_Control+50_tax_assignments.txt                     0
21          Lerida_07_3re_1_Glifosato+50_tax_assignments.txt                     0
22      Lerida_07_3re_2_Control+50_Clean_tax_assignments.txt                     0
23            Lerida_07_3re_2_Control+50_tax_assignments.txt                     0
24    Lerida_07_3re_2_Glifosato+50_Clean_tax_assignments.txt                     0
25          Lerida_07_3re_2_Glifosato+50_tax_assignments.txt                     0
26            Lerida_08_3re_1_Control+50_tax_assignments.txt                     0
27       Lerida_08_3re_1_Convencional+50_tax_assignments.txt                     0
28            Lerida_08_3re_2_Control+50_tax_assignments.txt                     0
29       Lerida_08_3re_2_Convencional+50_tax_assignments.txt                     0
30            Lerida_08_4re_1_Control+50_tax_assignments.txt                     0
31       Lerida_08_4re_1_Convencional+50_tax_assignments.txt                     0
32      Lerida_08_4re_2_Control+50_Clean_tax_assignments.txt                     0
33 Lerida_08_4re_2_Convencional+50_Clean_tax_assignments.txt                     0
34      Lerida_09_3re_1_Control+50_Clean_tax_assignments.txt                     0
35 Lerida_09_3re_1_Convencional+50_Clean_tax_assignments.txt                     0
36      Lerida_09_3re_2_Control+50_Clean_tax_assignments.txt                     0
37 Lerida_09_3re_2_Convencional+50_Clean_tax_assignments.txt                     0
38      Lerida_09_4re_1_Control+50_Clean_tax_assignments.txt                     0
39    Lerida_09_4re_1_Glifosato+50_Clean_tax_assignments.txt                     0
40      Lerida_09_4re_2_Control+50_Clean_tax_assignments.txt                     0
41    Lerida_09_4re_2_Glifosato+50_Clean_tax_assignments.txt                     0
42                             S2-1a-454_tax_assignments.txt                     0
43                                S2-454_tax_assignments.txt                     0
44                             S3-1a-454_tax_assignments.txt                     0
45                                S3-454_tax_assignments.txt                     0
46                             S6-1a-454_tax_assignments.txt                     0
47                                S6-454_tax_assignments.txt                     0
48           SanFern08_2re_BT_2010_Clean_tax_assignments.txt                     0
49                 SanFern08_2re_BT_2010_tax_assignments.txt                     0
50                SanFern08_2re_BT_Clean_tax_assignments.txt                     0
51          SanFern08_2re_NBT_2010_Clean_tax_assignments.txt                     0
52                SanFern08_2re_NBT_2010_tax_assignments.txt                     0
53               SanFern08_2re_NBT_Clean_tax_assignments.txt                     0
54           SanFern08_3re_BT_2010_Clean_tax_assignments.txt                     0
55                 SanFern08_3re_BT_2010_tax_assignments.txt                     0
56                SanFern08_3re_BT_Clean_tax_assignments.txt                     0
57          SanFern08_3re_NBT_2010_Clean_tax_assignments.txt                     0
58                SanFern08_3re_NBT_2010_tax_assignments.txt                     0
59               SanFern08_3re_NBT_Clean_tax_assignments.txt                     0
60                SanFern09_2re_BT_Clean_tax_assignments.txt                     0
61               SanFern09_2re_NBT_Clean_tax_assignments.txt                     0
62                SanFern09_3re_BT_Clean_tax_assignments.txt                     0
63               SanFern09_3re_NBT_Clean_tax_assignments.txt                     0
64        Sevilla_control_1re_2010_Clean_tax_assignments.txt                     0
65              Sevilla_control_1re_2010_tax_assignments.txt                     0
66                Sevilla_control_1re_50_tax_assignments.txt                     0
67        Sevilla_control_2re_2010_Clean_tax_assignments.txt                     0
68              Sevilla_control_2re_2010_tax_assignments.txt                     0
69        Sevilla_control_3re_2010_Clean_tax_assignments.txt                     0
70              Sevilla_control_3re_2010_tax_assignments.txt                     0
71   Sevilla_convencional_1re_2010_Clean_tax_assignments.txt                     0
72         Sevilla_convencional_1re_2010_tax_assignments.txt                     0
73           Sevilla_convencional_1re_50_tax_assignments.txt                     0
74   Sevilla_convencional_2re_2010_Clean_tax_assignments.txt                     0
75         Sevilla_convencional_2re_2010_tax_assignments.txt                     0
76   Sevilla_convencional_3re_2010_Clean_tax_assignments.txt                     0
77         Sevilla_convencional_3re_2010_tax_assignments.txt                     0
78              Sevilla_glifosato_1re_50_tax_assignments.txt                     0
79     Sevilla_glifosatol_1re_2010_Clean_tax_assignments.txt                     0
80           Sevilla_glifosatol_1re_2010_tax_assignments.txt                     0
81     Sevilla_glifosatol_2re_2010_Clean_tax_assignments.txt                     0
82           Sevilla_glifosatol_2re_2010_tax_assignments.txt                     0
83     Sevilla_glifosatol_3re_2010_Clean_tax_assignments.txt                     0
84           Sevilla_glifosatol_3re_2010_tax_assignments.txt                     0
85                                   SF1_tax_assignments.txt                     0
86                                   SF2_tax_assignments.txt                     0
87                                   SF3_tax_assignments.txt                     0
88                                   SF4_tax_assignments.txt                     0
89                       UPG1-200-nochim_tax_assignments.txt                     0
90                       UPG3-200-nochim_tax_assignments.txt                     0
   Root.k__Bacteria.p__Acidobacteria. Root.k__Bacteria.p__Actinobacteria. Root.k__Bacteria.p__AD3.
1                               0.308                               0.160                        0
2                               0.386                               0.149                        0
3                               0.336                               0.167                        0
4                               0.384                               0.174                        0
5                               0.312                               0.204                        0
6                               0.342                               0.136                        0
7                               0.271                               0.191                        0
8                               0.339                               0.124                        0
9                               0.311                               0.165                        0
10                              0.361                               0.133                        0
11                              0.341                               0.162                        0
12                              0.418                               0.128                        0
13                              0.278                               0.155                        0
14                              0.217                               0.134                        0
15                              0.160                               0.364                        0
16                              0.013                               0.293                        0
17                              0.086                               0.401                        0
18                              0.047                               0.366                        0
19                              0.022                               0.258                        0
20                              0.105                               0.141                        0
21                              0.098                               0.194                        0
22                              0.349                               0.124                        0
23                              0.520                               0.063                        0
24                              0.176                               0.104                        0
25                              0.260                               0.049                        0
26                              0.115                               0.188                        0
27                              0.074                               0.226                        0
28                              0.182                               0.313                        0
29                              0.050                               0.183                        0
30                              0.166                               0.265                        0
31                              0.116                               0.229                        0
32                              0.069                               0.325                        0
33                              0.074                               0.292                        0
34                              0.173                               0.244                        0
35                              0.355                               0.076                        0
36                              0.232                               0.061                        0
37                              0.268                               0.033                        0
38                              0.299                               0.060                        0
39                              0.295                               0.186                        0
40                              0.259                               0.055                        0
41                              0.218                               0.120                        0
42                              0.132                               0.482                        0
43                              0.059                               0.512                        0
44                              0.034                               0.148                        0
45                              0.129                               0.245                        0
46                              0.058                               0.243                        0
47                              0.084                               0.397                        0
48                              0.200                               0.075                        0
49                              0.346                               0.117                        0
50                              0.202                               0.301                        0
51                              0.178                               0.040                        0
52                              0.291                               0.074                        0
53                              0.057                               0.566                        0
54                              0.157                               0.072                        0
55                              0.234                               0.126                        0
56                              0.024                               0.707                        0
57                              0.172                               0.031                        0
58                              0.233                               0.067                        0
59                              0.196                               0.026                        0
60                              0.307                               0.044                        0
61                              0.252                               0.099                        0
62                              0.055                               0.346                        0
63                              0.165                               0.157                        0
64                              0.209                               0.240                        0
65                              0.263                               0.274                        0
66                              0.104                               0.296                        0
67                              0.215                               0.062                        0
68                              0.240                               0.141                        0
69                              0.212                               0.225                        0
70                              0.260                               0.264                        0
71                              0.156                               0.301                        0
72                              0.166                               0.333                        0
73                              0.241                               0.088                        0
74                              0.179                               0.074                        0
75                              0.288                               0.105                        0
76                              0.258                               0.172                        0
77                              0.270                               0.121                        0
78                              0.144                               0.186                        0
79                              0.219                               0.223                        0
80                              0.251                               0.245                        0
81                              0.366                               0.145                        0
82                              0.453                               0.083                        0
83                              0.149                               0.067                        0
84                              0.269                               0.122                        0
85                              0.281                               0.181                        0
86                              0.338                               0.118                        0
87                              0.328                               0.120                        0
88                              0.358                               0.070                        0
89                              0.165                               0.236                        0
90                              0.133                               0.150                        0
   Root.k__Bacteria.p__Bacteroidetes. Root.k__Bacteria.p__BRC1. Root.k__Bacteria.p__CCM11b.
1                               0.000                     0.001                       0.000
2                               0.000                     0.002                       0.000
3                               0.001                     0.001                       0.000
4                               0.001                     0.001                       0.000
5                               0.000                     0.001                       0.000
6                               0.000                     0.002                       0.001
7                               0.000                     0.001                       0.001
8                               0.000                     0.002                       0.000
9                               0.001                     0.001                       0.000
10                              0.000                     0.002                       0.000
11                              0.000                     0.001                       0.000
12                              0.000                     0.001                       0.000
13                              0.000                     0.001                       0.000
14                              0.001                     0.000                       0.000
15                              0.004                     0.000                       0.000
16                              0.000                     0.000                       0.000
17                              0.000                     0.000                       0.000
18                              0.000                     0.000                       0.000
19                              0.000                     0.000                       0.006
20                              0.000                     0.000                       0.000
21                              0.008                     0.008                       0.000
22                              0.001                     0.001                       0.001
23                              0.001                     0.000                       0.000
24                              0.001                     0.002                       0.000
25                              0.000                     0.001                       0.000
26                              0.000                     0.002                       0.000
27                              0.002                     0.000                       0.000
28                              0.005                     0.000                       0.000
29                              0.001                     0.001                       0.000
30                              0.000                     0.000                       0.000
31                              0.001                     0.001                       0.000
32                              0.000                     0.000                       0.000
33                              0.000                     0.002                       0.002
34                              0.000                     0.004                       0.000
35                              0.001                     0.001                       0.001
36                              0.000                     0.004                       0.001
37                              0.000                     0.002                       0.000
38                              0.001                     0.000                       0.000
39                              0.000                     0.000                       0.000
40                              0.001                     0.001                       0.000
41                              0.000                     0.000                       0.000
42                              0.000                     0.001                       0.000
43                              0.000                     0.000                       0.000
44                              0.000                     0.000                       0.000
45                              0.002                     0.000                       0.000
46                              0.000                     0.000                       0.000
47                              0.000                     0.000                       0.000
48                              0.000                     0.000                       0.004
49                              0.000                     0.000                       0.003
50                              0.000                     0.006                       0.000
51                              0.000                     0.003                       0.000
52                              0.000                     0.002                       0.000
53                              0.000                     0.000                       0.016
54                              0.000                     0.000                       0.000
55                              0.001                     0.001                       0.000
56                              0.000                     0.000                       0.000
57                              0.000                     0.000                       0.002
58                              0.000                     0.000                       0.001
59                              0.002                     0.000                       0.000
60                              0.000                     0.000                       0.002
61                              0.000                     0.005                       0.002
62                              0.000                     0.000                       0.000
63                              0.000                     0.000                       0.000
64                              0.000                     0.002                       0.000
65                              0.000                     0.001                       0.000
66                              0.000                     0.000                       0.000
67                              0.002                     0.000                       0.000
68                              0.001                     0.002                       0.000
69                              0.000                     0.000                       0.000
70                              0.001                     0.000                       0.000
71                              0.000                     0.000                       0.000
72                              0.000                     0.000                       0.000
73                              0.000                     0.000                       0.001
74                              0.000                     0.000                       0.000
75                              0.000                     0.000                       0.000
76                              0.000                     0.000                       0.000
77                              0.001                     0.001                       0.001
78                              0.003                     0.001                       0.000
79                              0.000                     0.000                       0.000
80                              0.001                     0.000                       0.000
81                              0.000                     0.000                       0.003
82                              0.000                     0.000                       0.001
83                              0.000                     0.000                       0.000
84                              0.001                     0.001                       0.001
85                              0.000                     0.001                       0.000
86                              0.000                     0.000                       0.000
87                              0.000                     0.000                       0.000
88                              0.000                     0.001                       0.000
89                              0.029                     0.000                       0.002
90                              0.004                     0.000                       0.001
   Root.k__Bacteria.p__Chlamydiae. Root.k__Bacteria.p__Chlorobi. Root.k__Bacteria.p__Chloroflexi.
1                            0.000                         0.001                            0.019
2                            0.000                         0.000                            0.012
3                            0.000                         0.000                            0.016
4                            0.000                         0.001                            0.011
5                            0.000                         0.001                            0.016
6                            0.000                         0.000                            0.017
7                            0.000                         0.001                            0.019
8                            0.000                         0.001                            0.016
9                            0.000                         0.001                            0.016
10                           0.000                         0.000                            0.013
11                           0.000                         0.001                            0.019
12                           0.000                         0.000                            0.016
13                           0.000                         0.001                            0.018
14                           0.000                         0.000                            0.126
15                           0.000                         0.001                            0.126
16                           0.000                         0.017                            0.033
17                           0.000                         0.000                            0.059
18                           0.000                         0.000                            0.025
19                           0.000                         0.000                            0.039
20                           0.002                         0.000                            0.009
21                           0.003                         0.000                            0.023
22                           0.001                         0.008                            0.040
23                           0.000                         0.004                            0.015
24                           0.004                         0.009                            0.052
25                           0.003                         0.010                            0.029
26                           0.002                         0.002                            0.014
27                           0.000                         0.001                            0.017
28                           0.000                         0.000                            0.010
29                           0.000                         0.000                            0.012
30                           0.000                         0.000                            0.024
31                           0.000                         0.001                            0.019
32                           0.004                         0.000                            0.040
33                           0.000                         0.002                            0.044
34                           0.004                         0.013                            0.013
35                           0.001                         0.003                            0.023
36                           0.001                         0.004                            0.022
37                           0.000                         0.005                            0.045
38                           0.000                         0.008                            0.018
39                           0.006                         0.013                            0.026
40                           0.002                         0.007                            0.041
41                           0.000                         0.014                            0.035
42                           0.000                         0.001                            0.036
43                           0.000                         0.000                            0.046
44                           0.000                         0.000                            0.007
45                           0.000                         0.000                            0.046
46                           0.000                         0.000                            0.017
47                           0.000                         0.000                            0.034
48                           0.000                         0.006                            0.048
49                           0.000                         0.004                            0.018
50                           0.000                         0.007                            0.021
51                           0.000                         0.005                            0.046
52                           0.000                         0.003                            0.023
53                           0.000                         0.000                            0.016
54                           0.006                         0.000                            0.047
55                           0.002                         0.001                            0.024
56                           0.000                         0.000                            0.048
57                           0.000                         0.005                            0.050
58                           0.000                         0.006                            0.020
59                           0.000                         0.006                            0.031
60                           0.001                         0.006                            0.017
61                           0.000                         0.006                            0.017
62                           0.000                         0.008                            0.087
63                           0.000                         0.017                            0.074
64                           0.000                         0.005                            0.053
65                           0.000                         0.002                            0.029
66                           0.000                         0.000                            0.052
67                           0.002                         0.000                            0.032
68                           0.001                         0.001                            0.014
69                           0.000                         0.006                            0.043
70                           0.000                         0.004                            0.018
71                           0.000                         0.012                            0.029
72                           0.000                         0.005                            0.015
73                           0.000                         0.003                            0.021
74                           0.000                         0.000                            0.026
75                           0.000                         0.000                            0.013
76                           0.003                         0.006                            0.028
77                           0.000                         0.001                            0.012
78                           0.000                         0.000                            0.016
79                           0.000                         0.007                            0.039
80                           0.000                         0.004                            0.016
81                           0.000                         0.000                            0.018
82                           0.000                         0.000                            0.011
83                           0.000                         0.000                            0.025
84                           0.000                         0.001                            0.013
85                           0.000                         0.003                            0.064
86                           0.001                         0.003                            0.033
87                           0.001                         0.003                            0.019
88                           0.000                         0.005                            0.022
89                           0.000                         0.001                            0.088
90                           0.000                         0.000                            0.086
   Root.k__Bacteria.p__Cyanobacteria. Root.k__Bacteria.p__Elusimicrobia.
1                               0.002                              0.001
2                               0.002                              0.000
3                               0.001                              0.000
4                               0.002                              0.000
5                               0.001                              0.001
6                               0.002                              0.000
7                               0.002                              0.001
8                               0.001                              0.001
9                               0.001                              0.000
10                              0.001                              0.000
11                              0.001                              0.001
12                              0.001                              0.000
13                              0.002                              0.001
14                              0.005                              0.000
15                              0.004                              0.000
16                              0.000                              0.000
17                              0.004                              0.000
18                              0.000                              0.000
19                              0.000                              0.006
20                              0.000                              0.000
21                              0.000                              0.000
22                              0.006                              0.006
23                              0.002                              0.002
24                              0.009                              0.002
25                              0.004                              0.004
26                              0.000                              0.002
27                              0.000                              0.000
28                              0.000                              0.005
29                              0.000                              0.000
30                              0.000                              0.003
31                              0.000                              0.001
32                              0.002                              0.000
33                              0.000                              0.002
34                              0.009                              0.004
35                              0.000                              0.004
36                              0.001                              0.001
37                              0.002                              0.002
38                              0.001                              0.001
39                              0.006                              0.000
40                              0.002                              0.009
41                              0.000                              0.000
42                              0.015                              0.000
43                              0.015                              0.001
44                              0.003                              0.000
45                              0.000                              0.000
46                              0.014                              0.001
47                              0.003                              0.000
48                              0.006                              0.000
49                              0.004                              0.002
50                              0.023                              0.001
51                              0.013                              0.000
52                              0.007                              0.000
53                              0.000                              0.000
54                              0.021                              0.002
55                              0.012                              0.005
56                              0.000                              0.000
57                              0.023                              0.005
58                              0.011                              0.005
59                              0.019                              0.000
60                              0.006                              0.000
61                              0.002                              0.000
62                              0.000                              0.000
63                              0.008                              0.000
64                              0.016                              0.002
65                              0.013                              0.001
66                              0.003                              0.000
67                              0.011                              0.000
68                              0.005                              0.000
69                              0.011                              0.000
70                              0.004                              0.000
71                              0.006                              0.000
72                              0.003                              0.000
73                              0.000                              0.002
74                              0.014                              0.000
75                              0.005                              0.000
76                              0.000                              0.000
77                              0.003                              0.000
78                              0.000                              0.002
79                              0.011                              0.000
80                              0.005                              0.000
81                              0.002                              0.003
82                              0.001                              0.003
83                              0.006                              0.002
84                              0.004                              0.002
85                              0.012                              0.001
86                              0.003                              0.002
87                              0.010                              0.000
88                              0.003                              0.001
89                              0.006                              0.000
90                              0.003                              0.000
   Root.k__Bacteria.p__Firmicutes. Root.k__Bacteria.p__Gemmatimonadetes. Root.k__Bacteria.p__GN02.
1                            0.012                                 0.036                         0
2                            0.016                                 0.029                         0
3                            0.009                                 0.033                         0
4                            0.005                                 0.034                         0
5                            0.014                                 0.036                         0
6                            0.007                                 0.026                         0
7                            0.023                                 0.026                         0
8                            0.006                                 0.033                         0
9                            0.006                                 0.033                         0
10                           0.010                                 0.028                         0
11                           0.027                                 0.039                         0
12                           0.007                                 0.043                         0
13                           0.012                                 0.031                         0
14                           0.036                                 0.019                         0
15                           0.011                                 0.006                         0
16                           0.000                                 0.025                         0
17                           0.000                                 0.030                         0
18                           0.000                                 0.005                         0
19                           0.000                                 0.006                         0
20                           0.002                                 0.016                         0
21                           0.000                                 0.013                         0
22                           0.003                                 0.043                         0
23                           0.001                                 0.039                         0
24                           0.004                                 0.057                         0
25                           0.001                                 0.078                         0
26                           0.002                                 0.010                         0
27                           0.006                                 0.046                         0
28                           0.000                                 0.051                         0
29                           0.001                                 0.007                         0
30                           0.003                                 0.027                         0
31                           0.004                                 0.031                         0
32                           0.002                                 0.025                         0
33                           0.007                                 0.005                         0
34                           0.018                                 0.022                         0
35                           0.004                                 0.032                         0
36                           0.009                                 0.031                         0
37                           0.005                                 0.060                         0
38                           0.000                                 0.073                         0
39                           0.013                                 0.006                         0
40                           0.003                                 0.054                         0
41                           0.000                                 0.021                         0
42                           0.010                                 0.037                         0
43                           0.034                                 0.035                         0
44                           0.037                                 0.014                         0
45                           0.020                                 0.054                         0
46                           0.033                                 0.045                         0
47                           0.028                                 0.064                         0
48                           0.026                                 0.038                         0
49                           0.014                                 0.027                         0
50                           0.018                                 0.028                         0
51                           0.032                                 0.049                         0
52                           0.014                                 0.041                         0
53                           0.016                                 0.008                         0
54                           0.017                                 0.059                         0
55                           0.010                                 0.039                         0
56                           0.006                                 0.012                         0
57                           0.009                                 0.038                         0
58                           0.003                                 0.037                         0
59                           0.017                                 0.050                         0
60                           0.016                                 0.025                         0
61                           0.020                                 0.047                         0
62                           0.024                                 0.039                         0
63                           0.000                                 0.008                         0
64                           0.047                                 0.023                         0
65                           0.033                                 0.015                         0
66                           0.012                                 0.024                         0
67                           0.021                                 0.062                         0
68                           0.010                                 0.048                         0
69                           0.032                                 0.060                         0
70                           0.019                                 0.044                         0
71                           0.035                                 0.061                         0
72                           0.020                                 0.048                         0
73                           0.003                                 0.041                         0
74                           0.052                                 0.055                         0
75                           0.028                                 0.063                         0
76                           0.021                                 0.092                         0
77                           0.008                                 0.056                         0
78                           0.003                                 0.047                         0
79                           0.039                                 0.059                         0
80                           0.024                                 0.048                         0
81                           0.018                                 0.036                         0
82                           0.013                                 0.042                         0
83                           0.019                                 0.091                         0
84                           0.010                                 0.056                         0
85                           0.012                                 0.029                         0
86                           0.006                                 0.034                         0
87                           0.005                                 0.030                         0
88                           0.004                                 0.027                         0
89                           0.028                                 0.016                         0
90                           0.009                                 0.007                         0
   Root.k__Bacteria.p__GN04. Root.k__Bacteria.p__GN1. Root.k__Bacteria.p__NC10.
1                      0.000                    0.000                     0.000
2                      0.000                    0.000                     0.000
3                      0.000                    0.000                     0.000
4                      0.000                    0.000                     0.000
5                      0.000                    0.000                     0.000
6                      0.000                    0.000                     0.000
7                      0.000                    0.000                     0.000
8                      0.000                    0.000                     0.000
9                      0.000                    0.000                     0.000
10                     0.000                    0.000                     0.000
11                     0.000                    0.000                     0.000
12                     0.000                    0.000                     0.000
13                     0.000                    0.000                     0.000
14                     0.000                    0.000                     0.000
15                     0.000                    0.000                     0.000
16                     0.000                    0.000                     0.000
17                     0.000                    0.000                     0.000
18                     0.000                    0.000                     0.000
19                     0.000                    0.000                     0.000
20                     0.000                    0.002                     0.000
21                     0.000                    0.000                     0.000
22                     0.000                    0.001                     0.000
23                     0.000                    0.000                     0.000
24                     0.000                    0.000                     0.000
25                     0.000                    0.000                     0.000
26                     0.000                    0.000                     0.000
27                     0.000                    0.000                     0.000
28                     0.000                    0.005                     0.000
29                     0.000                    0.000                     0.000
30                     0.000                    0.000                     0.000
31                     0.000                    0.000                     0.000
32                     0.000                    0.000                     0.000
33                     0.002                    0.000                     0.000
34                     0.000                    0.004                     0.000
35                     0.000                    0.000                     0.000
36                     0.000                    0.001                     0.000
37                     0.000                    0.000                     0.000
38                     0.000                    0.000                     0.000
39                     0.000                    0.000                     0.000
40                     0.000                    0.000                     0.000
41                     0.000                    0.000                     0.000
42                     0.000                    0.000                     0.000
43                     0.000                    0.000                     0.000
44                     0.000                    0.000                     0.000
45                     0.000                    0.000                     0.000
46                     0.000                    0.000                     0.000
47                     0.000                    0.000                     0.000
48                     0.000                    0.000                     0.000
49                     0.000                    0.000                     0.000
50                     0.000                    0.000                     0.000
51                     0.000                    0.003                     0.000
52                     0.000                    0.000                     0.000
53                     0.000                    0.000                     0.000
54                     0.000                    0.000                     0.000
55                     0.000                    0.000                     0.000
56                     0.000                    0.000                     0.000
57                     0.000                    0.000                     0.000
58                     0.000                    0.000                     0.000
59                     0.000                    0.000                     0.000
60                     0.000                    0.000                     0.000
61                     0.000                    0.000                     0.000
62                     0.000                    0.000                     0.000
63                     0.000                    0.000                     0.000
64                     0.000                    0.000                     0.000
65                     0.000                    0.000                     0.000
66                     0.000                    0.000                     0.000
67                     0.000                    0.000                     0.000
68                     0.000                    0.000                     0.000
69                     0.000                    0.000                     0.000
70                     0.000                    0.000                     0.000
71                     0.000                    0.000                     0.000
72                     0.000                    0.000                     0.000
73                     0.000                    0.000                     0.000
74                     0.000                    0.000                     0.000
75                     0.000                    0.000                     0.000
76                     0.000                    0.000                     0.000
77                     0.000                    0.000                     0.000
78                     0.000                    0.000                     0.001
79                     0.000                    0.000                     0.000
80                     0.000                    0.000                     0.000
81                     0.000                    0.000                     0.000
82                     0.000                    0.000                     0.000
83                     0.000                    0.000                     0.000
84                     0.000                    0.000                     0.000
85                     0.000                    0.000                     0.000
86                     0.000                    0.000                     0.000
87                     0.000                    0.000                     0.000
88                     0.000                    0.000                     0.000
89                     0.000                    0.000                     0.000
90                     0.000                    0.000                     0.000
   Root.k__Bacteria.p__Nitrospirae. Root.k__Bacteria.p__NKB19. Root.k__Bacteria.p__OP11.
1                             0.045                      0.000                     0.000
2                             0.041                      0.000                     0.000
3                             0.050                      0.000                     0.000
4                             0.041                      0.000                     0.000
5                             0.056                      0.000                     0.000
6                             0.038                      0.000                     0.000
7                             0.040                      0.000                     0.000
8                             0.044                      0.000                     0.000
9                             0.054                      0.000                     0.000
10                            0.040                      0.000                     0.000
11                            0.045                      0.000                     0.000
12                            0.035                      0.000                     0.000
13                            0.056                      0.000                     0.000
14                            0.001                      0.000                     0.000
15                            0.000                      0.000                     0.000
16                            0.000                      0.000                     0.000
17                            0.007                      0.000                     0.000
18                            0.009                      0.000                     0.000
19                            0.006                      0.000                     0.000
20                            0.006                      0.000                     0.000
21                            0.023                      0.003                     0.000
22                            0.033                      0.000                     0.000
23                            0.052                      0.000                     0.000
24                            0.042                      0.004                     0.000
25                            0.056                      0.002                     0.000
26                            0.032                      0.000                     0.000
27                            0.009                      0.000                     0.000
28                            0.015                      0.000                     0.000
29                            0.010                      0.001                     0.000
30                            0.013                      0.000                     0.000
31                            0.021                      0.000                     0.000
32                            0.021                      0.000                     0.000
33                            0.011                      0.000                     0.000
34                            0.013                      0.000                     0.000
35                            0.032                      0.000                     0.000
36                            0.050                      0.001                     0.000
37                            0.040                      0.002                     0.000
38                            0.029                      0.000                     0.000
39                            0.000                      0.000                     0.000
40                            0.039                      0.001                     0.000
41                            0.021                      0.000                     0.000
42                            0.004                      0.000                     0.000
43                            0.011                      0.000                     0.000
44                            0.005                      0.000                     0.000
45                            0.007                      0.002                     0.000
46                            0.011                      0.000                     0.000
47                            0.016                      0.000                     0.000
48                            0.057                      0.000                     0.000
49                            0.075                      0.000                     0.000
50                            0.047                      0.000                     0.000
51                            0.059                      0.000                     0.000
52                            0.080                      0.000                     0.000
53                            0.016                      0.000                     0.000
54                            0.032                      0.002                     0.000
55                            0.044                      0.001                     0.000
56                            0.000                      0.000                     0.000
57                            0.054                      0.000                     0.000
58                            0.068                      0.000                     0.000
59                            0.034                      0.003                     0.000
60                            0.050                      0.001                     0.000
61                            0.035                      0.002                     0.000
62                            0.008                      0.000                     0.000
63                            0.017                      0.000                     0.000
64                            0.021                      0.000                     0.000
65                            0.022                      0.000                     0.000
66                            0.027                      0.000                     0.000
67                            0.034                      0.000                     0.000
68                            0.047                      0.000                     0.000
69                            0.019                      0.000                     0.000
70                            0.023                      0.000                     0.000
71                            0.000                      0.000                     0.000
72                            0.027                      0.000                     0.000
73                            0.044                      0.000                     0.000
74                            0.026                      0.000                     0.000
75                            0.021                      0.000                     0.000
76                            0.040                      0.000                     0.000
77                            0.024                      0.000                     0.000
78                            0.030                      0.000                     0.001
79                            0.015                      0.000                     0.000
80                            0.027                      0.000                     0.000
81                            0.028                      0.000                     0.000
82                            0.045                      0.000                     0.000
83                            0.034                      0.000                     0.000
84                            0.028                      0.000                     0.000
85                            0.062                      0.001                     0.000
86                            0.039                      0.000                     0.000
87                            0.024                      0.000                     0.000
88                            0.042                      0.000                     0.000
89                            0.000                      0.000                     0.000
90                            0.000                      0.000                     0.000
   Root.k__Bacteria.p__OP3. Root.k__Bacteria.p__Planctomycetes. Root.k__Bacteria.p__Proteobacteria.
1                     0.000                               0.011                               0.276
2                     0.000                               0.005                               0.248
3                     0.000                               0.008                               0.250
4                     0.000                               0.014                               0.203
5                     0.000                               0.010                               0.198
6                     0.000                               0.006                               0.295
7                     0.000                               0.013                               0.263
8                     0.000                               0.015                               0.302
9                     0.000                               0.012                               0.256
10                    0.000                               0.013                               0.274
11                    0.000                               0.014                               0.189
12                    0.000                               0.015                               0.211
13                    0.000                               0.014                               0.268
14                    0.000                               0.028                               0.345
15                    0.000                               0.017                               0.271
16                    0.000                               0.004                               0.582
17                    0.000                               0.004                               0.353
18                    0.000                               0.005                               0.515
19                    0.000                               0.017                               0.624
20                    0.000                               0.002                               0.673
21                    0.000                               0.005                               0.588
22                    0.001                               0.012                               0.296
23                    0.000                               0.008                               0.230
24                    0.000                               0.017                               0.402
25                    0.000                               0.021                               0.348
26                    0.000                               0.008                               0.598
27                    0.000                               0.009                               0.588
28                    0.000                               0.010                               0.354
29                    0.000                               0.002                               0.721
30                    0.000                               0.003                               0.469
31                    0.000                               0.010                               0.532
32                    0.000                               0.015                               0.463
33                    0.000                               0.016                               0.478
34                    0.000                               0.044                               0.378
35                    0.000                               0.016                               0.360
36                    0.000                               0.014                               0.436
37                    0.000                               0.003                               0.400
38                    0.000                               0.018                               0.330
39                    0.000                               0.000                               0.436
40                    0.000                               0.004                               0.393
41                    0.007                               0.049                               0.465
42                    0.000                               0.004                               0.248
43                    0.000                               0.004                               0.261
44                    0.000                               0.004                               0.737
45                    0.000                               0.008                               0.438
46                    0.000                               0.004                               0.549
47                    0.000                               0.012                               0.327
48                    0.000                               0.000                               0.444
49                    0.001                               0.010                               0.336
50                    0.000                               0.004                               0.280
51                    0.000                               0.000                               0.423
52                    0.000                               0.016                               0.337
53                    0.000                               0.008                               0.279
54                    0.000                               0.000                               0.438
55                    0.000                               0.037                               0.357
56                    0.000                               0.000                               0.198
57                    0.002                               0.000                               0.430
58                    0.001                               0.026                               0.380
59                    0.000                               0.000                               0.463
60                    0.000                               0.002                               0.438
61                    0.000                               0.008                               0.412
62                    0.000                               0.016                               0.378
63                    0.000                               0.017                               0.479
64                    0.000                               0.000                               0.302
65                    0.000                               0.008                               0.279
66                    0.000                               0.007                               0.439
67                    0.000                               0.004                               0.426
68                    0.001                               0.008                               0.367
69                    0.000                               0.002                               0.315
70                    0.000                               0.005                               0.306
71                    0.000                               0.000                               0.355
72                    0.001                               0.003                               0.314
73                    0.003                               0.044                               0.425
74                    0.000                               0.002                               0.455
75                    0.001                               0.006                               0.363
76                    0.000                               0.000                               0.298
77                    0.000                               0.016                               0.344
78                    0.000                               0.005                               0.520
79                    0.000                               0.002                               0.312
80                    0.000                               0.006                               0.318
81                    0.000                               0.005                               0.315
82                    0.000                               0.005                               0.274
83                    0.000                               0.002                               0.438
84                    0.000                               0.014                               0.339
85                    0.000                               0.004                               0.291
86                    0.000                               0.010                               0.317
87                    0.000                               0.012                               0.297
88                    0.000                               0.006                               0.321
89                    0.000                               0.035                               0.342
90                    0.000                               0.018                               0.545
   Root.k__Bacteria.p__SC3. Root.k__Bacteria.p__SC4. Root.k__Bacteria.p__SM2F11.
1                     0.000                    0.000                           0
2                     0.000                    0.000                           0
3                     0.000                    0.000                           0
4                     0.000                    0.000                           0
5                     0.000                    0.000                           0
6                     0.000                    0.000                           0
7                     0.000                    0.000                           0
8                     0.000                    0.000                           0
9                     0.000                    0.000                           0
10                    0.000                    0.000                           0
11                    0.000                    0.000                           0
12                    0.000                    0.000                           0
13                    0.000                    0.000                           0
14                    0.001                    0.000                           0
15                    0.002                    0.000                           0
16                    0.000                    0.000                           0
17                    0.000                    0.000                           0
18                    0.000                    0.000                           0
19                    0.000                    0.000                           0
20                    0.000                    0.000                           0
21                    0.000                    0.000                           0
22                    0.000                    0.000                           0
23                    0.000                    0.000                           0
24                    0.000                    0.001                           0
25                    0.000                    0.000                           0
26                    0.000                    0.000                           0
27                    0.000                    0.000                           0
28                    0.000                    0.000                           0
29                    0.000                    0.000                           0
30                    0.000                    0.000                           0
31                    0.000                    0.000                           0
32                    0.000                    0.000                           0
33                    0.000                    0.000                           0
34                    0.000                    0.000                           0
35                    0.000                    0.000                           0
36                    0.000                    0.000                           0
37                    0.000                    0.000                           0
38                    0.000                    0.000                           0
39                    0.000                    0.000                           0
40                    0.000                    0.000                           0
41                    0.000                    0.000                           0
42                    0.000                    0.000                           0
43                    0.000                    0.000                           0
44                    0.000                    0.000                           0
45                    0.000                    0.000                           0
46                    0.000                    0.000                           0
47                    0.000                    0.000                           0
48                    0.000                    0.000                           0
49                    0.000                    0.000                           0
50                    0.000                    0.001                           0
51                    0.000                    0.000                           0
52                    0.000                    0.000                           0
53                    0.000                    0.000                           0
54                    0.000                    0.000                           0
55                    0.000                    0.000                           0
56                    0.000                    0.000                           0
57                    0.000                    0.000                           0
58                    0.000                    0.000                           0
59                    0.000                    0.000                           0
60                    0.000                    0.000                           0
61                    0.000                    0.000                           0
62                    0.000                    0.000                           0
63                    0.000                    0.000                           0
64                    0.000                    0.000                           0
65                    0.000                    0.000                           0
66                    0.000                    0.000                           0
67                    0.000                    0.000                           0
68                    0.000                    0.000                           0
69                    0.000                    0.000                           0
70                    0.000                    0.000                           0
71                    0.000                    0.000                           0
72                    0.000                    0.000                           0
73                    0.000                    0.000                           0
74                    0.000                    0.000                           0
75                    0.000                    0.000                           0
76                    0.000                    0.000                           0
77                    0.000                    0.000                           0
78                    0.000                    0.000                           0
79                    0.000                    0.000                           0
80                    0.000                    0.000                           0
81                    0.000                    0.000                           0
82                    0.000                    0.000                           0
83                    0.000                    0.000                           0
84                    0.000                    0.000                           0
85                    0.000                    0.001                           0
86                    0.000                    0.000                           0
87                    0.000                    0.001                           0
88                    0.000                    0.000                           0
89                    0.002                    0.000                           0
90                    0.001                    0.000                           0
   Root.k__Bacteria.p__SPAM. Root.k__Bacteria.p__Spirochaetes. Root.k__Bacteria.p__Tenericutes.
1                      0.001                                 0                                0
2                      0.001                                 0                                0
3                      0.001                                 0                                0
4                      0.001                                 0                                0
5                      0.000                                 0                                0
6                      0.000                                 0                                0
7                      0.000                                 0                                0
8                      0.001                                 0                                0
9                      0.001                                 0                                0
10                     0.000                                 0                                0
11                     0.000                                 0                                0
12                     0.000                                 0                                0
13                     0.000                                 0                                0
14                     0.058                                 0                                0
15                     0.017                                 0                                0
16                     0.017                                 0                                0
17                     0.019                                 0                                0
18                     0.000                                 0                                0
19                     0.000                                 0                                0
20                     0.002                                 0                                0
21                     0.000                                 0                                0
22                     0.006                                 0                                0
23                     0.002                                 0                                0
24                     0.001                                 0                                0
25                     0.000                                 0                                0
26                     0.004                                 0                                0
27                     0.002                                 0                                0
28                     0.000                                 0                                0
29                     0.002                                 0                                0
30                     0.000                                 0                                0
31                     0.001                                 0                                0
32                     0.006                                 0                                0
33                     0.044                                 0                                0
34                     0.009                                 0                                0
35                     0.002                                 0                                0
36                     0.002                                 0                                0
37                     0.000                                 0                                0
38                     0.002                                 0                                0
39                     0.000                                 0                                0
40                     0.001                                 0                                0
41                     0.007                                 0                                0
42                     0.000                                 0                                0
43                     0.000                                 0                                0
44                     0.000                                 0                                0
45                     0.000                                 0                                0
46                     0.000                                 0                                0
47                     0.000                                 0                                0
48                     0.000                                 0                                0
49                     0.000                                 0                                0
50                     0.004                                 0                                0
51                     0.000                                 0                                0
52                     0.000                                 0                                0
53                     0.000                                 0                                0
54                     0.000                                 0                                0
55                     0.000                                 0                                0
56                     0.000                                 0                                0
57                     0.000                                 0                                0
58                     0.000                                 0                                0
59                     0.000                                 0                                0
60                     0.000                                 0                                0
61                     0.002                                 0                                0
62                     0.000                                 0                                0
63                     0.008                                 0                                0
64                     0.000                                 0                                0
65                     0.000                                 0                                0
66                     0.002                                 0                                0
67                     0.000                                 0                                0
68                     0.000                                 0                                0
69                     0.000                                 0                                0
70                     0.000                                 0                                0
71                     0.000                                 0                                0
72                     0.000                                 0                                0
73                     0.002                                 0                                0
74                     0.000                                 0                                0
75                     0.000                                 0                                0
76                     0.000                                 0                                0
77                     0.000                                 0                                0
78                     0.004                                 0                                0
79                     0.000                                 0                                0
80                     0.000                                 0                                0
81                     0.000                                 0                                0
82                     0.000                                 0                                0
83                     0.000                                 0                                0
84                     0.000                                 0                                0
85                     0.000                                 0                                0
86                     0.001                                 0                                0
87                     0.000                                 0                                0
88                     0.000                                 0                                0
89                     0.018                                 0                                0
90                     0.024                                 0                                0
   Root.k__Bacteria.p__TG3. Root.k__Bacteria.p__TM6. Root.k__Bacteria.p__TM7.
1                         0                    0.000                    0.000
2                         0                    0.000                    0.000
3                         0                    0.000                    0.000
4                         0                    0.000                    0.000
5                         0                    0.000                    0.000
6                         0                    0.000                    0.000
7                         0                    0.000                    0.000
8                         0                    0.000                    0.000
9                         0                    0.000                    0.000
10                        0                    0.000                    0.000
11                        0                    0.000                    0.000
12                        0                    0.000                    0.000
13                        0                    0.000                    0.000
14                        0                    0.002                    0.004
15                        0                    0.001                    0.004
16                        0                    0.000                    0.000
17                        0                    0.000                    0.000
18                        0                    0.000                    0.000
19                        0                    0.000                    0.000
20                        0                    0.000                    0.000
21                        0                    0.000                    0.000
22                        0                    0.000                    0.000
23                        0                    0.000                    0.000
24                        0                    0.000                    0.000
25                        0                    0.000                    0.000
26                        0                    0.000                    0.000
27                        0                    0.000                    0.000
28                        0                    0.000                    0.000
29                        0                    0.000                    0.000
30                        0                    0.000                    0.000
31                        0                    0.000                    0.000
32                        0                    0.000                    0.000
33                        0                    0.000                    0.000
34                        0                    0.000                    0.000
35                        0                    0.000                    0.000
36                        0                    0.000                    0.000
37                        0                    0.000                    0.000
38                        0                    0.000                    0.000
39                        0                    0.000                    0.000
40                        0                    0.000                    0.000
41                        0                    0.000                    0.000
42                        0                    0.000                    0.000
43                        0                    0.000                    0.001
44                        0                    0.000                    0.000
45                        0                    0.000                    0.000
46                        0                    0.000                    0.000
47                        0                    0.000                    0.001
48                        0                    0.000                    0.000
49                        0                    0.000                    0.000
50                        0                    0.000                    0.000
51                        0                    0.000                    0.000
52                        0                    0.000                    0.000
53                        0                    0.000                    0.000
54                        0                    0.000                    0.000
55                        0                    0.000                    0.000
56                        0                    0.000                    0.000
57                        0                    0.000                    0.000
58                        0                    0.000                    0.000
59                        0                    0.000                    0.000
60                        0                    0.000                    0.000
61                        0                    0.000                    0.000
62                        0                    0.000                    0.000
63                        0                    0.000                    0.000
64                        0                    0.000                    0.000
65                        0                    0.000                    0.000
66                        0                    0.000                    0.000
67                        0                    0.000                    0.000
68                        0                    0.000                    0.000
69                        0                    0.000                    0.000
70                        0                    0.000                    0.000
71                        0                    0.000                    0.000
72                        0                    0.000                    0.000
73                        0                    0.000                    0.000
74                        0                    0.000                    0.000
75                        0                    0.000                    0.000
76                        0                    0.000                    0.000
77                        0                    0.000                    0.000
78                        0                    0.000                    0.000
79                        0                    0.000                    0.000
80                        0                    0.000                    0.000
81                        0                    0.000                    0.000
82                        0                    0.000                    0.000
83                        0                    0.000                    0.000
84                        0                    0.000                    0.000
85                        0                    0.000                    0.000
86                        0                    0.000                    0.000
87                        0                    0.000                    0.000
88                        0                    0.000                    0.000
89                        0                    0.002                    0.008
90                        0                    0.001                    0.008
   Root.k__Bacteria.p__Verrucomicrobia. Root.k__Bacteria.p__WS3.
1                                 0.121                    0.004
2                                 0.106                    0.001
3                                 0.123                    0.003
4                                 0.126                    0.002
5                                 0.149                    0.003
6                                 0.127                    0.001
7                                 0.145                    0.001
8                                 0.109                    0.005
9                                 0.138                    0.004
10                                0.121                    0.003
11                                0.157                    0.003
12                                0.120                    0.005
13                                0.159                    0.005
14                                0.001                    0.022
15                                0.001                    0.010
16                                0.013                    0.004
17                                0.037                    0.000
18                                0.025                    0.005
19                                0.017                    0.000
20                                0.035                    0.006
21                                0.035                    0.000
22                                0.058                    0.012
23                                0.055                    0.004
24                                0.090                    0.022
25                                0.126                    0.009
26                                0.020                    0.000
27                                0.019                    0.002
28                                0.051                    0.000
29                                0.009                    0.001
30                                0.024                    0.003
31                                0.033                    0.000
32                                0.025                    0.004
33                                0.009                    0.009
34                                0.036                    0.009
35                                0.074                    0.017
36                                0.120                    0.008
37                                0.124                    0.012
38                                0.148                    0.010
39                                0.013                    0.000
40                                0.110                    0.019
41                                0.042                    0.000
42                                0.029                    0.001
43                                0.020                    0.000
44                                0.011                    0.000
45                                0.049                    0.000
46                                0.026                    0.000
47                                0.033                    0.000
48                                0.087                    0.008
49                                0.042                    0.003
50                                0.056                    0.000
51                                0.132                    0.016
52                                0.104                    0.008
53                                0.008                    0.008
54                                0.140                    0.008
55                                0.106                    0.001
56                                0.000                    0.006
57                                0.165                    0.014
58                                0.137                    0.008
59                                0.148                    0.005
60                                0.076                    0.008
61                                0.091                    0.003
62                                0.024                    0.016
63                                0.041                    0.008
64                                0.077                    0.002
65                                0.057                    0.001
66                                0.030                    0.003
67                                0.122                    0.006
68                                0.114                    0.003
69                                0.073                    0.000
70                                0.051                    0.001
71                                0.046                    0.000
72                                0.063                    0.001
73                                0.067                    0.016
74                                0.114                    0.002
75                                0.105                    0.001
76                                0.080                    0.003
77                                0.142                    0.001
78                                0.038                    0.001
79                                0.074                    0.000
80                                0.053                    0.001
81                                0.059                    0.003
82                                0.069                    0.002
83                                0.166                    0.002
84                                0.139                    0.001
85                                0.055                    0.002
86                                0.088                    0.006
87                                0.146                    0.003
88                                0.128                    0.010
89                                0.005                    0.014
90                                0.001                    0.009

> Pr <- cca(subset(P, select=-tt) ~ Time+Control+BT+NBT+Conventional+G+PG+MSE+ATG+AIM, data=tt)

> Pr
Call: cca(formula = subset(P, select = -tt) ~ Time + Control + BT + NBT + Conventional +
G + PG + MSE + ATG + AIM, data = tt)

              Inertia Proportion Rank
Total         0.35403    1.00000     
Constrained   0.08364    0.23624   10
Unconstrained 0.27040    0.76376   26
Inertia is mean squared contingency coefficient 
7 species (variables) deleted due to missingness

Eigenvalues for constrained axes:
     CCA1      CCA2      CCA3      CCA4      CCA5      CCA6      CCA7      CCA8      CCA9     CCA10 
4.936e-02 2.207e-02 5.460e-03 3.415e-03 1.884e-03 7.137e-04 4.051e-04 2.178e-04 9.462e-05 1.631e-05 

Eigenvalues for unconstrained axes:
     CA1      CA2      CA3      CA4      CA5      CA6      CA7      CA8 
0.110709 0.051803 0.020402 0.016324 0.011491 0.008250 0.007367 0.006885 
(Showed only 8 of all 26 unconstrained eigenvalues)


> plot(Pr)

> summary(Pr)

Call:
cca(formula = subset(P, select = -tt) ~ Time + Control + BT +      NBT + Conventional + G + PG + MSE + ATG + AIM, data = tt) 

Partitioning of mean squared contingency coefficient:
              Inertia Proportion
Total         0.35403     1.0000
Constrained   0.08364     0.2362
Unconstrained 0.27040     0.7638

Eigenvalues, and their contribution to the mean squared contingency coefficient 

Importance of components:
                         CCA1    CCA2    CCA3     CCA4     CCA5      CCA6      CCA7      CCA8
Eigenvalue            0.04936 0.02207 0.00546 0.003415 0.001884 0.0007137 0.0004051 0.0002178
Proportion Explained  0.13943 0.06233 0.01542 0.009650 0.005320 0.0020200 0.0011400 0.0006200
Cumulative Proportion 0.13943 0.20176 0.21718 0.226830 0.232150 0.2341600 0.2353100 0.2359200
                           CCA9     CCA10    CA1    CA2     CA3     CA4     CA5     CA6      CA7
Eigenvalue            9.462e-05 1.631e-05 0.1107 0.0518 0.02040 0.01632 0.01149 0.00825 0.007367
Proportion Explained  2.700e-04 5.000e-05 0.3127 0.1463 0.05763 0.04611 0.03246 0.02330 0.020810
Cumulative Proportion 2.362e-01 2.362e-01 0.5489 0.6953 0.75289 0.79900 0.83146 0.85476 0.875570
                           CA8      CA9     CA10     CA11     CA12    CA13     CA14     CA15
Eigenvalue            0.006885 0.006361 0.004899 0.004242 0.003556 0.00296 0.002788 0.002601
Proportion Explained  0.019450 0.017970 0.013840 0.011980 0.010040 0.00836 0.007880 0.007350
Cumulative Proportion 0.895020 0.912980 0.926820 0.938800 0.948850 0.95721 0.965080 0.972430
                          CA16     CA17     CA18     CA19     CA20      CA21      CA22      CA23
Eigenvalue            0.001735 0.001658 0.001501 0.001408 0.001106 0.0007933 0.0006717 0.0004151
Proportion Explained  0.004900 0.004680 0.004240 0.003980 0.003120 0.0022400 0.0019000 0.0011700
Cumulative Proportion 0.977330 0.982010 0.986250 0.990230 0.993350 0.9955900 0.9974900 0.9986600
                           CA24      CA25      CA26
Eigenvalue            0.0004055 4.292e-05 2.448e-05
Proportion Explained  0.0011500 1.200e-04 7.000e-05
Cumulative Proportion 0.9998100 9.999e-01 1.000e+00

Accumulated constrained eigenvalues
Importance of components:
                         CCA1    CCA2    CCA3     CCA4     CCA5      CCA6      CCA7      CCA8
Eigenvalue            0.04936 0.02207 0.00546 0.003415 0.001884 0.0007137 0.0004051 0.0002178
Proportion Explained  0.59021 0.26383 0.06529 0.040840 0.022530 0.0085300 0.0048400 0.0026000
Cumulative Proportion 0.59021 0.85404 0.91933 0.960170 0.982690 0.9912300 0.9960700 0.9986700
                           CCA9     CCA10
Eigenvalue            9.462e-05 1.631e-05
Proportion Explained  1.130e-03 1.900e-04
Cumulative Proportion 9.998e-01 1.000e+00

Scaling 2 for species and site scores
* Species are scaled proportional to eigenvalues
* Sites are unscaled: weighted dispersion equal on all dimensions


Species scores

                                          CCA1     CCA2     CCA3      CCA4     CCA5       CCA6
Root.k__Bacteria.p__Acidobacteria.     0.17063  0.15621  0.05038  0.047073  0.02315  0.0059632
Root.k__Bacteria.p__Actinobacteria.   -0.12968 -0.10427  0.09893 -0.016156 -0.03117 -0.0086240
Root.k__Bacteria.p__Bacteroidetes.    -1.76729  1.16586 -0.04830  0.216682  0.12646 -0.2759192
Root.k__Bacteria.p__BRC1.              0.20679 -0.07320  0.29591  0.140347 -0.02365 -0.1619170
Root.k__Bacteria.p__CCM11b.           -0.17081 -0.16308 -0.18204 -0.354163 -0.12121 -0.0811190
Root.k__Bacteria.p__Chlamydiae.        0.12929 -0.18941  0.04372 -0.107088  0.50845 -0.3398555
Root.k__Bacteria.p__Chlorobi.          0.08173 -0.20116 -0.06175 -0.090238  0.24907 -0.0693982
Root.k__Bacteria.p__Chloroflexi.      -0.45938  0.26138 -0.02610 -0.138658  0.05807  0.0233043
Root.k__Bacteria.p__Cyanobacteria.    -0.04307 -0.09311  0.05755 -0.390023  0.17781  0.0337556
Root.k__Bacteria.p__Elusimicrobia.     0.14347 -0.19151 -0.18356 -0.132432  0.09848 -0.0476420
Root.k__Bacteria.p__Firmicutes.       -0.15270 -0.01175  0.06148 -0.053583 -0.06421 -0.0805483
Root.k__Bacteria.p__Gemmatimonadetes.  0.13589 -0.07327 -0.16460  0.003664  0.01872 -0.0509347
Root.k__Bacteria.p__GN04.             -0.21648 -0.63266 -1.38758  0.657600 -0.69875  0.6753218
Root.k__Bacteria.p__GN1.              -0.14575 -0.59850  0.29889 -0.253126 -0.17626  0.0941285
Root.k__Bacteria.p__NC10.              0.28428  0.05520  0.25425  1.490965  1.45651 -1.3550717
Root.k__Bacteria.p__Nitrospirae.       0.29269  0.03610  0.06625 -0.105513  0.02677 -0.0076952
Root.k__Bacteria.p__NKB19.             0.21880 -0.09750 -0.27670 -0.152495  0.47251 -0.3524029
Root.k__Bacteria.p__OP11.              0.28428  0.05520  0.25425  1.490965  1.45651 -1.3550717
Root.k__Bacteria.p__OP3.               0.15687 -0.19010 -0.58303  0.272304  0.29216 -0.3703372
Root.k__Bacteria.p__Planctomycetes.   -0.18333  0.25524 -0.03645  0.054729 -0.04146 -0.0711465
Root.k__Bacteria.p__Proteobacteria.   -0.06967 -0.09784 -0.04639  0.021489  0.00766  0.0104503
Root.k__Bacteria.p__SC3.              -3.76628  2.70610 -0.02915  0.010319 -0.08287 -0.1797446
Root.k__Bacteria.p__SC4.               0.54210  0.59542  0.69862 -0.093719  1.68693  1.2218382
Root.k__Bacteria.p__SPAM.             -1.69095  0.83220 -0.20397  0.208417 -0.17301  0.0681737
Root.k__Bacteria.p__TM6.              -3.76628  2.70610 -0.02915  0.010319 -0.08287 -0.1797446
Root.k__Bacteria.p__TM7.              -3.36220  2.57797 -0.36357 -0.263355 -0.14365 -0.1743199
Root.k__Bacteria.p__Verrucomicrobia.   0.37185  0.13291 -0.08433 -0.068492 -0.07777  0.0007376
Root.k__Bacteria.p__WS3.              -0.32233  0.20950 -0.06968 -0.197116  0.01009  0.0406931


Site scores (weighted averages of species scores)

       CCA1     CCA2    CCA3     CCA4     CCA5      CCA6
1   1.22651  1.27801  0.9026  0.24134 -1.51638  -0.05123
2   1.50339  1.76518  2.3138  2.01736 -0.42798   0.53597
3   1.39238  1.58436  1.6676  0.65426 -1.57499   0.09264
4   1.62077  2.08739  2.4000  1.48427 -1.46091  -0.66732
5   1.57248  1.53413  2.1773 -1.11671 -3.64800  -2.20062
6   1.45665  1.46523  0.8702  1.22195 -1.03452   2.15086
7   1.16795  1.04004  1.2569 -0.96911 -4.11051  -1.95785
8   1.31599  1.51162  0.5289  1.64954 -0.05741   1.20060
9   1.42762  1.53378  1.0804 -0.04109 -2.23366  -0.13233
10  1.52676  1.73183  1.2309  1.75828 -0.94069   0.88213
11  1.71922  2.07598  1.5226 -0.65624 -3.53597  -3.44221
12  1.78511  2.45514  1.5616  2.16081 -0.11955   0.05587
13  1.50688  1.37892  0.3077 -1.33525 -3.29002  -0.45078
14 -4.08299  4.37826 -2.1465  0.72823 -1.05243   6.05193
15 -3.32873  1.63866  3.9352 -2.91219 -0.96953   0.66519
16 -2.27944 -2.91362 -1.5312  1.30144 -0.97253   4.19285
17 -2.06985 -1.27178  2.6928 -1.04524 -4.90957   2.39548
18 -1.55120 -3.12393  2.0414  0.15890 -3.54449   3.67860
19 -1.72992 -3.17260 -1.4943  0.32285 -1.26164   4.21995
20 -0.81890 -2.54736 -3.2002  3.34111  0.85835   7.56336
21 -1.02826 -1.93556 -1.1368  2.48610  1.99147  -1.61872
22  0.49607  1.62820  0.2842  0.98818  4.57178   0.92896
23  1.84893  3.03018  2.2559  4.70429  6.12962   2.85395
24  0.13915  0.33473 -3.1611 -3.22044  5.81208  -1.01814
25  1.40927  1.14707 -3.8944 -1.02524  3.81773  -3.79999
26 -0.85373 -2.23969 -1.0486  2.74347  1.16684   4.49377
27 -1.20516 -2.67894 -1.9896  2.50507 -0.42351   1.55072
28 -0.38831 -1.27736  2.1445  1.32929 -2.66854  -3.10144
29 -1.40213 -3.36227 -2.7262  3.52766  0.77596   7.37872
30 -0.70672 -1.76065  1.0817  1.86834 -0.23153   3.12673
31 -0.78064 -2.08162 -0.6389  2.01184 -0.58008   2.07734
32 -1.54260 -2.12847  1.2147 -0.42967 -1.55755   0.02015
33 -3.09700 -0.58737 -0.7977  2.78914 -5.90361   8.28247
34 -0.83659 -0.71054  1.4255  0.65123  0.01539  -5.66868
35  0.87171  1.61000 -0.7353  2.49093  3.27330   2.86395
36  0.93381  0.58209 -2.7889  0.23673  0.59018   1.64620
37  1.11412  1.16942 -3.9815 -0.59698  3.05574   2.42887
38  1.51232  1.62846 -3.6301  0.93136  0.35180  -0.39445
39 -0.21997 -0.55972  1.9927  3.19857  6.10506   1.73100
40  0.85388  1.00309 -3.6209 -1.01785  3.92941   1.62547
41 -0.42173  0.18960 -2.4556  3.87751  3.65444  -2.57093
42 -1.21056 -1.98336  6.4312 -2.87614 -3.89609  -3.65333
43 -1.82550 -2.52141  6.5736 -4.84046 -5.44967  -6.81035
44 -1.35743 -3.60176 -3.4088  2.90222 -0.12873   4.04145
45 -0.83901 -1.33572 -0.5585  0.21827 -0.87861  -2.66136
46 -1.11109 -2.98148 -0.9721 -0.48974 -0.86007  -0.68821
47 -1.21401 -2.09012  2.9857 -1.79908 -4.67421  -7.36912
48  0.37751  0.10503 -2.5445 -2.34874  2.35861   2.36664
49  0.98209  0.93923  1.5915  1.36157  4.12020   0.69223
50 -0.08260 -0.63950  4.3131 -2.88380  0.82223  -0.96891
51  0.76217  0.41279 -3.6864 -4.50493  1.10519   1.84931
52  1.34476  1.29973 -0.7217 -0.88729  1.92722   0.40833
53 -1.84593 -3.23562  7.6699 -3.68315 -8.78588  -6.46924
54  0.61142 -0.01386 -4.5502 -4.53882  2.89701  -0.46814
55  0.72559  0.69963 -1.1727 -0.75674  0.83951  -3.38428
56 -2.52275 -3.46297 10.7376 -4.13994 -9.16256  -5.06248
57  0.99161  0.62286 -5.1216 -5.98642  2.26659   4.65306
58  1.29667  0.91024 -2.8596 -2.05366  1.14303   0.61656
59  0.97123  0.35592 -5.0920 -2.62237  2.60718   1.76034
60  1.00373  0.66463 -1.5438  1.24018  4.37999   3.71500
61  0.74293  0.22179 -1.7398  1.33230  1.12886  -1.66620
62 -1.94934 -1.61013  1.5672 -3.96998 -1.34582  -2.35744
63 -1.14450 -0.18759 -1.3477 -0.86262  4.22715   6.45720
64 -0.20978 -0.08727  2.4894 -3.48543 -0.53430  -2.29888
65 -0.01252  0.00235  4.2654 -0.88400 -0.93131  -1.67155
66 -1.22453 -1.68375  1.4938 -1.19683 -1.29720   1.89905
67  0.77842  0.43838 -3.7618 -1.18415  1.33934   0.03251
68  0.97304  0.28903 -0.9869  0.08935 -0.44968  -1.13001
69  0.01868 -0.27382  0.8422 -1.78103  0.03773  -3.22303
70  0.13095 -0.29512  2.8174  1.06830 -0.49449  -2.45693
71 -0.60101 -1.62576  1.5093 -0.62531 -1.05821  -5.32251
72 -0.18785 -1.38348  2.7968 -0.68580 -3.11724  -4.56803
73  0.35593  0.65002 -2.6207  1.90115  1.87894  -1.18809
74  0.51153 -0.29037 -3.4096 -1.60569 -0.64835  -1.26822
75  1.05976  0.57953 -1.6454  1.65147 -0.18600  -1.72214
76  0.78435  0.20245 -0.5373 -0.01609  1.48076  -5.76468
77  1.25643  0.87484 -1.8815  1.00102 -2.09170  -1.00826
78 -0.53635 -1.49140 -1.5402  3.32818  1.88531  -2.25725
79  0.05062 -0.25839  0.9471 -1.56181 -0.19315  -4.08021
80  0.18135 -0.33629  2.2572  0.85569 -0.38795  -3.13851
81  0.88359  1.02298  1.5350  2.56621  1.69708   0.88952
82  1.69015  2.10781  1.4783  3.81817  3.49194   1.62051
83  1.11102 -0.16494 -5.9690 -1.94645 -2.19902  -1.10273
84  1.25539  0.83978 -1.7610  0.59228 -1.75494  -1.22783
85  0.30327  0.92960  2.3959 -2.49690  4.74107   3.39160
86  0.97424  1.44406  0.3207  1.07307  2.33837   2.36787
87  1.47898  1.59718 -0.1362  0.07392  0.53814   3.84227
88  1.59942  1.88661 -0.6702  0.87965  1.57751   4.20763
89 -4.10534  3.67671  0.3190  0.38294  0.60758 -13.11334
90 -3.29939  1.38284 -2.9331  1.33749  0.97771   5.60823


Site constraints (linear combinations of constraining variables)

        CCA1     CCA2     CCA3     CCA4     CCA5     CCA6
1  -0.378972 -0.83262  0.96683  0.21749 -0.07673  0.12318
2  -0.378972 -0.83262  0.96683  0.21749 -0.07673  0.12318
3  -0.005818 -0.45803 -0.10187 -0.53550 -0.23597  0.07670
4   0.284276  0.05520  0.25425  1.49096  1.45651 -1.35507
5   0.657430  0.42980 -0.81446  0.73798  1.29727 -1.40155
6   1.126056  1.06574  1.59719  0.50363 -2.49143  0.12178
7   1.499210  1.44033  0.52849 -0.24936 -2.65067  0.07530
8   1.185160  1.33531  1.33938  1.18048 -1.06642  0.55705
9   1.558315  1.70991  0.27068  0.42750 -1.22566  0.51057
10  1.436368  1.71660  1.91142  0.92710 -2.15932 -1.25787
11  1.809523  2.09119  0.84271  0.17411 -2.31856 -1.30435
12  1.459256  1.72937  1.46895  0.78859 -1.62592 -0.17433
13  1.832410  2.10397  0.40024  0.03560 -1.78516 -0.22081
14 -3.890669  2.58124  0.32709  0.26131 -0.02979 -0.16425
15 -3.890669  2.58124  0.32709  0.26131 -0.02979 -0.16425
16 -0.378972 -0.83262  0.96683  0.21749 -0.07673  0.12318
17 -0.589636 -1.00725 -0.31887  1.41059 -0.53951  0.72180
18 -0.005818 -0.45803 -0.10187 -0.53550 -0.23597  0.07670
19 -0.216482 -0.63266 -1.38758  0.65760 -0.69875  0.67532
20 -0.378972 -0.83262  0.96683  0.21749 -0.07673  0.12318
21  0.284276  0.05520  0.25425  1.49096  1.45651 -1.35507
22 -0.005818 -0.45803 -0.10187 -0.53550 -0.23597  0.07670
23 -0.005818 -0.45803 -0.10187 -0.53550 -0.23597  0.07670
24  0.657430  0.42980 -0.81446  0.73798  1.29727 -1.40155
25  0.657430  0.42980 -0.81446  0.73798  1.29727 -1.40155
26 -0.378972 -0.83262  0.96683  0.21749 -0.07673  0.12318
27 -0.589636 -1.00725 -0.31887  1.41059 -0.53951  0.72180
28 -0.005818 -0.45803 -0.10187 -0.53550 -0.23597  0.07670
29 -0.216482 -0.63266 -1.38758  0.65760 -0.69875  0.67532
30 -0.378972 -0.83262  0.96683  0.21749 -0.07673  0.12318
31 -0.589636 -1.00725 -0.31887  1.41059 -0.53951  0.72180
32 -0.005818 -0.45803 -0.10187 -0.53550 -0.23597  0.07670
33 -0.216482 -0.63266 -1.38758  0.65760 -0.69875  0.67532
34 -0.378972 -0.83262  0.96683  0.21749 -0.07673  0.12318
35 -0.589636 -1.00725 -0.31887  1.41059 -0.53951  0.72180
36 -0.005818 -0.45803 -0.10187 -0.53550 -0.23597  0.07670
37 -0.216482 -0.63266 -1.38758  0.65760 -0.69875  0.67532
38 -0.378972 -0.83262  0.96683  0.21749 -0.07673  0.12318
39  0.284276  0.05520  0.25425  1.49096  1.45651 -1.35507
40 -0.005818 -0.45803 -0.10187 -0.53550 -0.23597  0.07670
41  0.657430  0.42980 -0.81446  0.73798  1.29727 -1.40155
42 -0.378972 -0.83262  0.96683  0.21749 -0.07673  0.12318
43 -0.005818 -0.45803 -0.10187 -0.53550 -0.23597  0.07670
44 -0.378972 -0.83262  0.96683  0.21749 -0.07673  0.12318
45 -0.005818 -0.45803 -0.10187 -0.53550 -0.23597  0.07670
46 -0.378972 -0.83262  0.96683  0.21749 -0.07673  0.12318
47 -0.005818 -0.45803 -0.10187 -0.53550 -0.23597  0.07670
48 -0.293755 -0.60233  1.58526 -1.62789  0.69233 -0.66179
49 -0.293755 -0.60233  1.58526 -1.62789  0.69233 -0.66179
50 -0.293755 -0.60233  1.58526 -1.62789  0.69233 -0.66179
51 -0.005818 -0.45803 -0.10187 -0.53550 -0.23597  0.07670
52 -0.005818 -0.45803 -0.10187 -0.53550 -0.23597  0.07670
53 -0.005818 -0.45803 -0.10187 -0.53550 -0.23597  0.07670
54  0.079399 -0.22774  0.51655 -2.38088  0.53308 -0.70827
55  0.079399 -0.22774  0.51655 -2.38088  0.53308 -0.70827
56  0.079399 -0.22774  0.51655 -2.38088  0.53308 -0.70827
57  0.367337 -0.08344 -1.17058 -1.28848 -0.39522  0.03022
58  0.367337 -0.08344 -1.17058 -1.28848 -0.39522  0.03022
59  0.367337 -0.08344 -1.17058 -1.28848 -0.39522  0.03022
60 -0.293755 -0.60233  1.58526 -1.62789  0.69233 -0.66179
61 -0.005818 -0.45803 -0.10187 -0.53550 -0.23597  0.07670
62  0.079399 -0.22774  0.51655 -2.38088  0.53308 -0.70827
63  0.367337 -0.08344 -1.17058 -1.28848 -0.39522  0.03022
64 -0.378972 -0.83262  0.96683  0.21749 -0.07673  0.12318
65 -0.378972 -0.83262  0.96683  0.21749 -0.07673  0.12318
66 -0.378972 -0.83262  0.96683  0.21749 -0.07673  0.12318
67 -0.005818 -0.45803 -0.10187 -0.53550 -0.23597  0.07670
68 -0.005818 -0.45803 -0.10187 -0.53550 -0.23597  0.07670
69  0.367337 -0.08344 -1.17058 -1.28848 -0.39522  0.03022
70  0.367337 -0.08344 -1.17058 -1.28848 -0.39522  0.03022
71 -0.589636 -1.00725 -0.31887  1.41059 -0.53951  0.72180
72 -0.589636 -1.00725 -0.31887  1.41059 -0.53951  0.72180
73 -0.589636 -1.00725 -0.31887  1.41059 -0.53951  0.72180
74 -0.216482 -0.63266 -1.38758  0.65760 -0.69875  0.67532
75 -0.216482 -0.63266 -1.38758  0.65760 -0.69875  0.67532
76  0.156673 -0.25806 -2.45628 -0.09539 -0.85799  0.62884
77  0.156673 -0.25806 -2.45628 -0.09539 -0.85799  0.62884
78  0.284276  0.05520  0.25425  1.49096  1.45651 -1.35507
79  0.284276  0.05520  0.25425  1.49096  1.45651 -1.35507
80  0.284276  0.05520  0.25425  1.49096  1.45651 -1.35507
81  0.657430  0.42980 -0.81446  0.73798  1.29727 -1.40155
82  0.657430  0.42980 -0.81446  0.73798  1.29727 -1.40155
83  1.030585  0.80439 -1.88316 -0.01501  1.13802 -1.44803
84  1.030585  0.80439 -1.88316 -0.01501  1.13802 -1.44803
85  0.529204  0.90251  2.08055  1.01050  2.53831  3.52183
86  0.902358  1.27711  1.01185  0.25752  2.37907  3.47535
87  1.275513  1.65170 -0.05686 -0.49547  2.21982  3.42886
88  1.648667  2.02629 -1.12556 -1.24845  2.06058  3.38238
89 -3.890669  2.58124  0.32709  0.26131 -0.02979 -0.16425
90 -3.144360  3.33042 -1.81032 -1.24466 -0.34828 -0.25721


Biplot scores for constraining variables

                 CCA1    CCA2    CCA3     CCA4    CCA5     CCA6
Time          0.29249  0.1845 -0.5852 -0.71452  0.1070  0.06888
Control      -0.07218 -0.4502  0.1077 -0.31149 -0.1684  0.07246
BT            0.11419  0.0827  0.3373 -0.53987  0.4606  0.27171
NBT           0.03345  0.1296 -0.3282  0.62627 -0.1914  0.21401
Conventional -0.15248 -0.3389 -0.4614  0.40645 -0.2888  0.30904
G             0.23651  0.1386 -0.2187  0.40916  0.5765 -0.59605
PG            0.19776  0.1888  0.1602  0.01921 -0.3874  0.01485
MSE           0.20676  0.2295  0.1213  0.12115 -0.1727  0.08045
ATG           0.24462  0.2870  0.2075  0.08296 -0.3375 -0.19309
AIM           0.24820  0.2890  0.1409  0.06211 -0.2572 -0.02979


> Pcca <- cca(subset(P, select=-tt), subset(tt, select=-tt))

> Pcca
Call: cca(X = subset(P, select = -tt), Y = subset(tt, select = -tt))

              Inertia Proportion Rank
Total         0.35403    1.00000     
Constrained   0.08364    0.23624   10
Unconstrained 0.27040    0.76376   26
Inertia is mean squared contingency coefficient 
Some constraints were aliased because they were collinear (redundant)
7 species (variables) deleted due to missingness

Eigenvalues for constrained axes:
     CCA1      CCA2      CCA3      CCA4      CCA5      CCA6      CCA7      CCA8      CCA9     CCA10 
4.936e-02 2.207e-02 5.460e-03 3.415e-03 1.884e-03 7.137e-04 4.051e-04 2.178e-04 9.462e-05 1.631e-05 

Eigenvalues for unconstrained axes:
     CA1      CA2      CA3      CA4      CA5      CA6      CA7      CA8 
0.110709 0.051803 0.020402 0.016324 0.011491 0.008250 0.007367 0.006885 
(Showed only 8 of all 26 unconstrained eigenvalues)


> plot(Pcca)

> dev.copy(png, "PhylumCCA.png")
png 
  3 

> dev.off()
X11cairo 
       2 

> summary(Pcca)

Call:
cca(X = subset(P, select = -tt), Y = subset(tt, select = -tt)) 

Partitioning of mean squared contingency coefficient:
              Inertia Proportion
Total         0.35403     1.0000
Constrained   0.08364     0.2362
Unconstrained 0.27040     0.7638

Eigenvalues, and their contribution to the mean squared contingency coefficient 

Importance of components:
                         CCA1    CCA2    CCA3     CCA4     CCA5      CCA6      CCA7      CCA8
Eigenvalue            0.04936 0.02207 0.00546 0.003415 0.001884 0.0007137 0.0004051 0.0002178
Proportion Explained  0.13943 0.06233 0.01542 0.009650 0.005320 0.0020200 0.0011400 0.0006200
Cumulative Proportion 0.13943 0.20176 0.21718 0.226830 0.232150 0.2341600 0.2353100 0.2359200
                           CCA9     CCA10    CA1    CA2     CA3     CA4     CA5     CA6      CA7
Eigenvalue            9.462e-05 1.631e-05 0.1107 0.0518 0.02040 0.01632 0.01149 0.00825 0.007367
Proportion Explained  2.700e-04 5.000e-05 0.3127 0.1463 0.05763 0.04611 0.03246 0.02330 0.020810
Cumulative Proportion 2.362e-01 2.362e-01 0.5489 0.6953 0.75289 0.79900 0.83146 0.85476 0.875570
                           CA8      CA9     CA10     CA11     CA12    CA13     CA14     CA15
Eigenvalue            0.006885 0.006361 0.004899 0.004242 0.003556 0.00296 0.002788 0.002601
Proportion Explained  0.019450 0.017970 0.013840 0.011980 0.010040 0.00836 0.007880 0.007350
Cumulative Proportion 0.895020 0.912980 0.926820 0.938800 0.948850 0.95721 0.965080 0.972430
                          CA16     CA17     CA18     CA19     CA20      CA21      CA22      CA23
Eigenvalue            0.001735 0.001658 0.001501 0.001408 0.001106 0.0007933 0.0006717 0.0004151
Proportion Explained  0.004900 0.004680 0.004240 0.003980 0.003120 0.0022400 0.0019000 0.0011700
Cumulative Proportion 0.977330 0.982010 0.986250 0.990230 0.993350 0.9955900 0.9974900 0.9986600
                           CA24      CA25      CA26
Eigenvalue            0.0004055 4.292e-05 2.448e-05
Proportion Explained  0.0011500 1.200e-04 7.000e-05
Cumulative Proportion 0.9998100 9.999e-01 1.000e+00

Accumulated constrained eigenvalues
Importance of components:
                         CCA1    CCA2    CCA3     CCA4     CCA5      CCA6      CCA7      CCA8
Eigenvalue            0.04936 0.02207 0.00546 0.003415 0.001884 0.0007137 0.0004051 0.0002178
Proportion Explained  0.59021 0.26383 0.06529 0.040840 0.022530 0.0085300 0.0048400 0.0026000
Cumulative Proportion 0.59021 0.85404 0.91933 0.960170 0.982690 0.9912300 0.9960700 0.9986700
                           CCA9     CCA10
Eigenvalue            9.462e-05 1.631e-05
Proportion Explained  1.130e-03 1.900e-04
Cumulative Proportion 9.998e-01 1.000e+00

Scaling 2 for species and site scores
* Species are scaled proportional to eigenvalues
* Sites are unscaled: weighted dispersion equal on all dimensions


Species scores

                                          CCA1     CCA2     CCA3      CCA4     CCA5       CCA6
Root.k__Bacteria.p__Acidobacteria.     0.17063  0.15621  0.05038  0.047073  0.02315  0.0059632
Root.k__Bacteria.p__Actinobacteria.   -0.12968 -0.10427  0.09893 -0.016156 -0.03117 -0.0086240
Root.k__Bacteria.p__Bacteroidetes.    -1.76729  1.16586 -0.04830  0.216682  0.12646 -0.2759192
Root.k__Bacteria.p__BRC1.              0.20679 -0.07320  0.29591  0.140347 -0.02365 -0.1619170
Root.k__Bacteria.p__CCM11b.           -0.17081 -0.16308 -0.18204 -0.354163 -0.12121 -0.0811190
Root.k__Bacteria.p__Chlamydiae.        0.12929 -0.18941  0.04372 -0.107088  0.50845 -0.3398555
Root.k__Bacteria.p__Chlorobi.          0.08173 -0.20116 -0.06175 -0.090238  0.24907 -0.0693982
Root.k__Bacteria.p__Chloroflexi.      -0.45938  0.26138 -0.02610 -0.138658  0.05807  0.0233043
Root.k__Bacteria.p__Cyanobacteria.    -0.04307 -0.09311  0.05755 -0.390023  0.17781  0.0337556
Root.k__Bacteria.p__Elusimicrobia.     0.14347 -0.19151 -0.18356 -0.132432  0.09848 -0.0476420
Root.k__Bacteria.p__Firmicutes.       -0.15270 -0.01175  0.06148 -0.053583 -0.06421 -0.0805483
Root.k__Bacteria.p__Gemmatimonadetes.  0.13589 -0.07327 -0.16460  0.003664  0.01872 -0.0509347
Root.k__Bacteria.p__GN04.             -0.21648 -0.63266 -1.38758  0.657600 -0.69875  0.6753218
Root.k__Bacteria.p__GN1.              -0.14575 -0.59850  0.29889 -0.253126 -0.17626  0.0941285
Root.k__Bacteria.p__NC10.              0.28428  0.05520  0.25425  1.490965  1.45651 -1.3550717
Root.k__Bacteria.p__Nitrospirae.       0.29269  0.03610  0.06625 -0.105513  0.02677 -0.0076952
Root.k__Bacteria.p__NKB19.             0.21880 -0.09750 -0.27670 -0.152495  0.47251 -0.3524029
Root.k__Bacteria.p__OP11.              0.28428  0.05520  0.25425  1.490965  1.45651 -1.3550717
Root.k__Bacteria.p__OP3.               0.15687 -0.19010 -0.58303  0.272304  0.29216 -0.3703372
Root.k__Bacteria.p__Planctomycetes.   -0.18333  0.25524 -0.03645  0.054729 -0.04146 -0.0711465
Root.k__Bacteria.p__Proteobacteria.   -0.06967 -0.09784 -0.04639  0.021489  0.00766  0.0104503
Root.k__Bacteria.p__SC3.              -3.76628  2.70610 -0.02915  0.010319 -0.08287 -0.1797446
Root.k__Bacteria.p__SC4.               0.54210  0.59542  0.69862 -0.093719  1.68693  1.2218382
Root.k__Bacteria.p__SPAM.             -1.69095  0.83220 -0.20397  0.208417 -0.17301  0.0681737
Root.k__Bacteria.p__TM6.              -3.76628  2.70610 -0.02915  0.010319 -0.08287 -0.1797446
Root.k__Bacteria.p__TM7.              -3.36220  2.57797 -0.36357 -0.263355 -0.14365 -0.1743199
Root.k__Bacteria.p__Verrucomicrobia.   0.37185  0.13291 -0.08433 -0.068492 -0.07777  0.0007376
Root.k__Bacteria.p__WS3.              -0.32233  0.20950 -0.06968 -0.197116  0.01009  0.0406931


Site scores (weighted averages of species scores)

       CCA1     CCA2    CCA3     CCA4     CCA5      CCA6
1   1.22651  1.27801  0.9026  0.24134 -1.51638  -0.05123
2   1.50339  1.76518  2.3138  2.01736 -0.42798   0.53597
3   1.39238  1.58436  1.6676  0.65426 -1.57499   0.09264
4   1.62077  2.08739  2.4000  1.48427 -1.46091  -0.66732
5   1.57248  1.53413  2.1773 -1.11671 -3.64800  -2.20062
6   1.45665  1.46523  0.8702  1.22195 -1.03452   2.15086
7   1.16795  1.04004  1.2569 -0.96911 -4.11051  -1.95785
8   1.31599  1.51162  0.5289  1.64954 -0.05741   1.20060
9   1.42762  1.53378  1.0804 -0.04109 -2.23366  -0.13233
10  1.52676  1.73183  1.2309  1.75828 -0.94069   0.88213
11  1.71922  2.07598  1.5226 -0.65624 -3.53597  -3.44221
12  1.78511  2.45514  1.5616  2.16081 -0.11955   0.05587
13  1.50688  1.37892  0.3077 -1.33525 -3.29002  -0.45078
14 -4.08299  4.37826 -2.1465  0.72823 -1.05243   6.05193
15 -3.32873  1.63866  3.9352 -2.91219 -0.96953   0.66519
16 -2.27944 -2.91362 -1.5312  1.30144 -0.97253   4.19285
17 -2.06985 -1.27178  2.6928 -1.04524 -4.90957   2.39548
18 -1.55120 -3.12393  2.0414  0.15890 -3.54449   3.67860
19 -1.72992 -3.17260 -1.4943  0.32285 -1.26164   4.21995
20 -0.81890 -2.54736 -3.2002  3.34111  0.85835   7.56336
21 -1.02826 -1.93556 -1.1368  2.48610  1.99147  -1.61872
22  0.49607  1.62820  0.2842  0.98818  4.57178   0.92896
23  1.84893  3.03018  2.2559  4.70429  6.12962   2.85395
24  0.13915  0.33473 -3.1611 -3.22044  5.81208  -1.01814
25  1.40927  1.14707 -3.8944 -1.02524  3.81773  -3.79999
26 -0.85373 -2.23969 -1.0486  2.74347  1.16684   4.49377
27 -1.20516 -2.67894 -1.9896  2.50507 -0.42351   1.55072
28 -0.38831 -1.27736  2.1445  1.32929 -2.66854  -3.10144
29 -1.40213 -3.36227 -2.7262  3.52766  0.77596   7.37872
30 -0.70672 -1.76065  1.0817  1.86834 -0.23153   3.12673
31 -0.78064 -2.08162 -0.6389  2.01184 -0.58008   2.07734
32 -1.54260 -2.12847  1.2147 -0.42967 -1.55755   0.02015
33 -3.09700 -0.58737 -0.7977  2.78914 -5.90361   8.28247
34 -0.83659 -0.71054  1.4255  0.65123  0.01539  -5.66868
35  0.87171  1.61000 -0.7353  2.49093  3.27330   2.86395
36  0.93381  0.58209 -2.7889  0.23673  0.59018   1.64620
37  1.11412  1.16942 -3.9815 -0.59698  3.05574   2.42887
38  1.51232  1.62846 -3.6301  0.93136  0.35180  -0.39445
39 -0.21997 -0.55972  1.9927  3.19857  6.10506   1.73100
40  0.85388  1.00309 -3.6209 -1.01785  3.92941   1.62547
41 -0.42173  0.18960 -2.4556  3.87751  3.65444  -2.57093
42 -1.21056 -1.98336  6.4312 -2.87614 -3.89609  -3.65333
43 -1.82550 -2.52141  6.5736 -4.84046 -5.44967  -6.81035
44 -1.35743 -3.60176 -3.4088  2.90222 -0.12873   4.04145
45 -0.83901 -1.33572 -0.5585  0.21827 -0.87861  -2.66136
46 -1.11109 -2.98148 -0.9721 -0.48974 -0.86007  -0.68821
47 -1.21401 -2.09012  2.9857 -1.79908 -4.67421  -7.36912
48  0.37751  0.10503 -2.5445 -2.34874  2.35861   2.36664
49  0.98209  0.93923  1.5915  1.36157  4.12020   0.69223
50 -0.08260 -0.63950  4.3131 -2.88380  0.82223  -0.96891
51  0.76217  0.41279 -3.6864 -4.50493  1.10519   1.84931
52  1.34476  1.29973 -0.7217 -0.88729  1.92722   0.40833
53 -1.84593 -3.23562  7.6699 -3.68315 -8.78588  -6.46924
54  0.61142 -0.01386 -4.5502 -4.53882  2.89701  -0.46814
55  0.72559  0.69963 -1.1727 -0.75674  0.83951  -3.38428
56 -2.52275 -3.46297 10.7376 -4.13994 -9.16256  -5.06248
57  0.99161  0.62286 -5.1216 -5.98642  2.26659   4.65306
58  1.29667  0.91024 -2.8596 -2.05366  1.14303   0.61656
59  0.97123  0.35592 -5.0920 -2.62237  2.60718   1.76034
60  1.00373  0.66463 -1.5438  1.24018  4.37999   3.71500
61  0.74293  0.22179 -1.7398  1.33230  1.12886  -1.66620
62 -1.94934 -1.61013  1.5672 -3.96998 -1.34582  -2.35744
63 -1.14450 -0.18759 -1.3477 -0.86262  4.22715   6.45720
64 -0.20978 -0.08727  2.4894 -3.48543 -0.53430  -2.29888
65 -0.01252  0.00235  4.2654 -0.88400 -0.93131  -1.67155
66 -1.22453 -1.68375  1.4938 -1.19683 -1.29720   1.89905
67  0.77842  0.43838 -3.7618 -1.18415  1.33934   0.03251
68  0.97304  0.28903 -0.9869  0.08935 -0.44968  -1.13001
69  0.01868 -0.27382  0.8422 -1.78103  0.03773  -3.22303
70  0.13095 -0.29512  2.8174  1.06830 -0.49449  -2.45693
71 -0.60101 -1.62576  1.5093 -0.62531 -1.05821  -5.32251
72 -0.18785 -1.38348  2.7968 -0.68580 -3.11724  -4.56803
73  0.35593  0.65002 -2.6207  1.90115  1.87894  -1.18809
74  0.51153 -0.29037 -3.4096 -1.60569 -0.64835  -1.26822
75  1.05976  0.57953 -1.6454  1.65147 -0.18600  -1.72214
76  0.78435  0.20245 -0.5373 -0.01609  1.48076  -5.76468
77  1.25643  0.87484 -1.8815  1.00102 -2.09170  -1.00826
78 -0.53635 -1.49140 -1.5402  3.32818  1.88531  -2.25725
79  0.05062 -0.25839  0.9471 -1.56181 -0.19315  -4.08021
80  0.18135 -0.33629  2.2572  0.85569 -0.38795  -3.13851
81  0.88359  1.02298  1.5350  2.56621  1.69708   0.88952
82  1.69015  2.10781  1.4783  3.81817  3.49194   1.62051
83  1.11102 -0.16494 -5.9690 -1.94645 -2.19902  -1.10273
84  1.25539  0.83978 -1.7610  0.59228 -1.75494  -1.22783
85  0.30327  0.92960  2.3959 -2.49690  4.74107   3.39160
86  0.97424  1.44406  0.3207  1.07307  2.33837   2.36787
87  1.47898  1.59718 -0.1362  0.07392  0.53814   3.84227
88  1.59942  1.88661 -0.6702  0.87965  1.57751   4.20763
89 -4.10534  3.67671  0.3190  0.38294  0.60758 -13.11334
90 -3.29939  1.38284 -2.9331  1.33749  0.97771   5.60823


Site constraints (linear combinations of constraining variables)

        CCA1     CCA2     CCA3     CCA4     CCA5     CCA6
1  -0.378972 -0.83262  0.96683  0.21749 -0.07673  0.12318
2  -0.378972 -0.83262  0.96683  0.21749 -0.07673  0.12318
3  -0.005818 -0.45803 -0.10187 -0.53550 -0.23597  0.07670
4   0.284276  0.05520  0.25425  1.49096  1.45651 -1.35507
5   0.657430  0.42980 -0.81446  0.73798  1.29727 -1.40155
6   1.126056  1.06574  1.59719  0.50363 -2.49143  0.12178
7   1.499210  1.44033  0.52849 -0.24936 -2.65067  0.07530
8   1.185160  1.33531  1.33938  1.18048 -1.06642  0.55705
9   1.558315  1.70991  0.27068  0.42750 -1.22566  0.51057
10  1.436368  1.71660  1.91142  0.92710 -2.15932 -1.25787
11  1.809523  2.09119  0.84271  0.17411 -2.31856 -1.30435
12  1.459256  1.72937  1.46895  0.78859 -1.62592 -0.17433
13  1.832410  2.10397  0.40024  0.03560 -1.78516 -0.22081
14 -3.890669  2.58124  0.32709  0.26131 -0.02979 -0.16425
15 -3.890669  2.58124  0.32709  0.26131 -0.02979 -0.16425
16 -0.378972 -0.83262  0.96683  0.21749 -0.07673  0.12318
17 -0.589636 -1.00725 -0.31887  1.41059 -0.53951  0.72180
18 -0.005818 -0.45803 -0.10187 -0.53550 -0.23597  0.07670
19 -0.216482 -0.63266 -1.38758  0.65760 -0.69875  0.67532
20 -0.378972 -0.83262  0.96683  0.21749 -0.07673  0.12318
21  0.284276  0.05520  0.25425  1.49096  1.45651 -1.35507
22 -0.005818 -0.45803 -0.10187 -0.53550 -0.23597  0.07670
23 -0.005818 -0.45803 -0.10187 -0.53550 -0.23597  0.07670
24  0.657430  0.42980 -0.81446  0.73798  1.29727 -1.40155
25  0.657430  0.42980 -0.81446  0.73798  1.29727 -1.40155
26 -0.378972 -0.83262  0.96683  0.21749 -0.07673  0.12318
27 -0.589636 -1.00725 -0.31887  1.41059 -0.53951  0.72180
28 -0.005818 -0.45803 -0.10187 -0.53550 -0.23597  0.07670
29 -0.216482 -0.63266 -1.38758  0.65760 -0.69875  0.67532
30 -0.378972 -0.83262  0.96683  0.21749 -0.07673  0.12318
31 -0.589636 -1.00725 -0.31887  1.41059 -0.53951  0.72180
32 -0.005818 -0.45803 -0.10187 -0.53550 -0.23597  0.07670
33 -0.216482 -0.63266 -1.38758  0.65760 -0.69875  0.67532
34 -0.378972 -0.83262  0.96683  0.21749 -0.07673  0.12318
35 -0.589636 -1.00725 -0.31887  1.41059 -0.53951  0.72180
36 -0.005818 -0.45803 -0.10187 -0.53550 -0.23597  0.07670
37 -0.216482 -0.63266 -1.38758  0.65760 -0.69875  0.67532
38 -0.378972 -0.83262  0.96683  0.21749 -0.07673  0.12318
39  0.284276  0.05520  0.25425  1.49096  1.45651 -1.35507
40 -0.005818 -0.45803 -0.10187 -0.53550 -0.23597  0.07670
41  0.657430  0.42980 -0.81446  0.73798  1.29727 -1.40155
42 -0.378972 -0.83262  0.96683  0.21749 -0.07673  0.12318
43 -0.005818 -0.45803 -0.10187 -0.53550 -0.23597  0.07670
44 -0.378972 -0.83262  0.96683  0.21749 -0.07673  0.12318
45 -0.005818 -0.45803 -0.10187 -0.53550 -0.23597  0.07670
46 -0.378972 -0.83262  0.96683  0.21749 -0.07673  0.12318
47 -0.005818 -0.45803 -0.10187 -0.53550 -0.23597  0.07670
48 -0.293755 -0.60233  1.58526 -1.62789  0.69233 -0.66179
49 -0.293755 -0.60233  1.58526 -1.62789  0.69233 -0.66179
50 -0.293755 -0.60233  1.58526 -1.62789  0.69233 -0.66179
51 -0.005818 -0.45803 -0.10187 -0.53550 -0.23597  0.07670
52 -0.005818 -0.45803 -0.10187 -0.53550 -0.23597  0.07670
53 -0.005818 -0.45803 -0.10187 -0.53550 -0.23597  0.07670
54  0.079399 -0.22774  0.51655 -2.38088  0.53308 -0.70827
55  0.079399 -0.22774  0.51655 -2.38088  0.53308 -0.70827
56  0.079399 -0.22774  0.51655 -2.38088  0.53308 -0.70827
57  0.367337 -0.08344 -1.17058 -1.28848 -0.39522  0.03022
58  0.367337 -0.08344 -1.17058 -1.28848 -0.39522  0.03022
59  0.367337 -0.08344 -1.17058 -1.28848 -0.39522  0.03022
60 -0.293755 -0.60233  1.58526 -1.62789  0.69233 -0.66179
61 -0.005818 -0.45803 -0.10187 -0.53550 -0.23597  0.07670
62  0.079399 -0.22774  0.51655 -2.38088  0.53308 -0.70827
63  0.367337 -0.08344 -1.17058 -1.28848 -0.39522  0.03022
64 -0.378972 -0.83262  0.96683  0.21749 -0.07673  0.12318
65 -0.378972 -0.83262  0.96683  0.21749 -0.07673  0.12318
66 -0.378972 -0.83262  0.96683  0.21749 -0.07673  0.12318
67 -0.005818 -0.45803 -0.10187 -0.53550 -0.23597  0.07670
68 -0.005818 -0.45803 -0.10187 -0.53550 -0.23597  0.07670
69  0.367337 -0.08344 -1.17058 -1.28848 -0.39522  0.03022
70  0.367337 -0.08344 -1.17058 -1.28848 -0.39522  0.03022
71 -0.589636 -1.00725 -0.31887  1.41059 -0.53951  0.72180
72 -0.589636 -1.00725 -0.31887  1.41059 -0.53951  0.72180
73 -0.589636 -1.00725 -0.31887  1.41059 -0.53951  0.72180
74 -0.216482 -0.63266 -1.38758  0.65760 -0.69875  0.67532
75 -0.216482 -0.63266 -1.38758  0.65760 -0.69875  0.67532
76  0.156673 -0.25806 -2.45628 -0.09539 -0.85799  0.62884
77  0.156673 -0.25806 -2.45628 -0.09539 -0.85799  0.62884
78  0.284276  0.05520  0.25425  1.49096  1.45651 -1.35507
79  0.284276  0.05520  0.25425  1.49096  1.45651 -1.35507
80  0.284276  0.05520  0.25425  1.49096  1.45651 -1.35507
81  0.657430  0.42980 -0.81446  0.73798  1.29727 -1.40155
82  0.657430  0.42980 -0.81446  0.73798  1.29727 -1.40155
83  1.030585  0.80439 -1.88316 -0.01501  1.13802 -1.44803
84  1.030585  0.80439 -1.88316 -0.01501  1.13802 -1.44803
85  0.529204  0.90251  2.08055  1.01050  2.53831  3.52183
86  0.902358  1.27711  1.01185  0.25752  2.37907  3.47535
87  1.275513  1.65170 -0.05686 -0.49547  2.21982  3.42886
88  1.648667  2.02629 -1.12556 -1.24845  2.06058  3.38238
89 -3.890669  2.58124  0.32709  0.26131 -0.02979 -0.16425
90 -3.144360  3.33042 -1.81032 -1.24466 -0.34828 -0.25721


Biplot scores for constraining variables

                 CCA1    CCA2    CCA3     CCA4    CCA5     CCA6
Time          0.29249  0.1845 -0.5852 -0.71452  0.1070  0.06888
NBT           0.03345  0.1296 -0.3282  0.62627 -0.1914  0.21401
BT            0.11419  0.0827  0.3373 -0.53987  0.4606  0.27171
Control      -0.07218 -0.4502  0.1077 -0.31149 -0.1684  0.07246
Conventional -0.15248 -0.3389 -0.4614  0.40645 -0.2888  0.30904
G             0.23651  0.1386 -0.2187  0.40916  0.5765 -0.59605
PG            0.19776  0.1888  0.1602  0.01921 -0.3874  0.01485
MSE           0.20676  0.2295  0.1213  0.12115 -0.1727  0.08045
ATG           0.24462  0.2870  0.2075  0.08296 -0.3375 -0.19309
AIM           0.24820  0.2890  0.1409  0.06211 -0.2572 -0.02979


> ccaP <- cca(subset(tt, select=-tt), subset(P, select=-tt))

> ccaP
Call: cca(X = subset(tt, select = -tt), Y = subset(P, select = -tt))

              Inertia Proportion Rank
Total          2.3687     1.0000     
Constrained    0.7275     0.3071   10
Unconstrained  1.6412     0.6929   10
Inertia is mean squared contingency coefficient 
Some constraints were aliased because they were collinear (redundant)

Eigenvalues for constrained axes:
     CCA1      CCA2      CCA3      CCA4      CCA5      CCA6      CCA7      CCA8      CCA9     CCA10 
0.2992591 0.1342077 0.1116618 0.0921478 0.0491433 0.0163934 0.0149889 0.0069672 0.0020275 0.0007477 

Eigenvalues for unconstrained axes:
      CA1       CA2       CA3       CA4       CA5       CA6       CA7       CA8       CA9      CA10 
0.2888339 0.2843406 0.2755583 0.2358343 0.2007868 0.1780489 0.1534538 0.0212956 0.0024159 0.0005916 


> plot(ccaP)

> dev.copy(png, "CCAPhylum.png")
png 
  3 

> dev.off()
X11cairo 
       2 

> summary(ccaP)

Call:
cca(X = subset(tt, select = -tt), Y = subset(P, select = -tt)) 

Partitioning of mean squared contingency coefficient:
              Inertia Proportion
Total          2.3687     1.0000
Constrained    0.7275     0.3071
Unconstrained  1.6412     0.6929

Eigenvalues, and their contribution to the mean squared contingency coefficient 

Importance of components:
                        CCA1    CCA2    CCA3    CCA4    CCA5    CCA6    CCA7     CCA8     CCA9
Eigenvalue            0.2993 0.13421 0.11166 0.09215 0.04914 0.01639 0.01499 0.006967 0.002028
Proportion Explained  0.1263 0.05666 0.04714 0.03890 0.02075 0.00692 0.00633 0.002940 0.000860
Cumulative Proportion 0.1263 0.18300 0.23014 0.26904 0.28979 0.29671 0.30304 0.305980 0.306830
                          CCA10    CA1    CA2    CA3     CA4     CA5     CA6     CA7     CA8
Eigenvalue            0.0007477 0.2888 0.2843 0.2756 0.23583 0.20079 0.17805 0.15345 0.02130
Proportion Explained  0.0003200 0.1219 0.1200 0.1163 0.09956 0.08477 0.07517 0.06478 0.00899
Cumulative Proportion 0.3071500 0.4291 0.5491 0.6655 0.76502 0.84979 0.92496 0.98974 0.99873
                           CA9      CA10
Eigenvalue            0.002416 0.0005916
Proportion Explained  0.001020 0.0002500
Cumulative Proportion 0.999750 1.0000000

Accumulated constrained eigenvalues
Importance of components:
                        CCA1   CCA2   CCA3    CCA4    CCA5    CCA6    CCA7     CCA8     CCA9
Eigenvalue            0.2993 0.1342 0.1117 0.09215 0.04914 0.01639 0.01499 0.006967 0.002028
Proportion Explained  0.4113 0.1845 0.1535 0.12666 0.06755 0.02253 0.02060 0.009580 0.002790
Cumulative Proportion 0.4113 0.5958 0.7493 0.87593 0.94347 0.96601 0.98661 0.996190 0.998970
                          CCA10
Eigenvalue            0.0007477
Proportion Explained  0.0010300
Cumulative Proportion 1.0000000

Scaling 2 for species and site scores
* Species are scaled proportional to eigenvalues
* Sites are unscaled: weighted dispersion equal on all dimensions


Species scores

                 CCA1     CCA2     CCA3     CCA4     CCA5      CCA6
Time          0.03697  0.04296 -0.05656 -0.03170 -0.04221 -0.063857
NBT          -0.04783 -0.05973  0.11207  0.05495  0.04783  0.070121
BT            0.22012  0.72082 -1.08618 -0.52878 -0.37640  0.214445
Control       0.20345 -0.35969 -0.31654  0.38846  0.31318  0.007988
Conventional  0.18610 -0.94018  0.56591 -0.15558 -0.60615  0.142138
G             0.22325  0.33232  0.68333 -0.94115  0.50949 -0.030864
PG            0.16841  1.78347  0.92080  1.13076  0.16716  0.908828
MSE           0.19825  1.05941  0.47512  1.13833 -0.30094 -0.378170
ATG           0.17475  1.71954  1.24996  1.06639 -0.21823  0.326382
AIM           0.17415  1.41747  0.82615  0.81435 -0.76690 -0.837167
Pasture      -4.90546  0.01117 -0.05574 -0.03906  0.02116  0.012522


Site scores (weighted averages of species scores)

      CCA1     CCA2       CCA3    CCA4    CCA5     CCA6
1   0.2145 -0.93503 -0.7792348  1.4893  2.1624   0.2898
2   0.2145 -0.93503 -0.7792348  1.4893  2.1624   0.2898
3   0.1918 -0.62124 -0.7110686  1.0310  1.4071  -0.7565
4   0.2366  0.78372  2.2055725 -3.3204  3.4939  -0.5002
5   0.2083  0.66782  1.5275369 -2.5763  2.4057  -1.3490
6   0.1755  4.38797  2.9144857  4.1745  1.1720  18.6070
7   0.1625  3.37101  2.0592218  3.0449  0.6642  12.9814
8   0.2087  2.58962  1.5840309  4.2019 -2.0031  -7.5621
9   0.1874  2.02224  1.0613807  3.0654 -1.7171  -6.6454
10  0.1826  4.22918  3.8970955  3.9416 -1.4421   6.7639
11  0.1678  3.25191  2.7961791  2.8702 -1.2963   4.0991
12  0.1819  3.47892  2.6319351  3.0299 -5.1637 -16.8951
13  0.1673  2.68922  1.8473088  2.1864 -4.0875 -13.6452
14 -5.4761 -0.01391 -0.0006885 -0.0572  0.1817   0.3820
15 -5.4761 -0.01391 -0.0006885 -0.0572  0.1817   0.3820
16  0.2145 -0.93503 -0.7792348  1.4893  2.1624   0.2898
17  0.1952 -2.37681  1.8550472 -0.4787 -4.0733   3.0175
18  0.1918 -0.62124 -0.7110686  1.0310  1.4071  -0.7565
19  0.1773 -1.70258  1.2646429 -0.4450 -3.2697   1.2893
20  0.2145 -0.93503 -0.7792348  1.4893  2.1624   0.2898
21  0.2366  0.78372  2.2055725 -3.3204  3.4939  -0.5002
22  0.1918 -0.62124 -0.7110686  1.0310  1.4071  -0.7565
23  0.1918 -0.62124 -0.7110686  1.0310  1.4071  -0.7565
24  0.2083  0.66782  1.5275369 -2.5763  2.4057  -1.3490
25  0.2083  0.66782  1.5275369 -2.5763  2.4057  -1.3490
26  0.2145 -0.93503 -0.7792348  1.4893  2.1624   0.2898
27  0.1952 -2.37681  1.8550472 -0.4787 -4.0733   3.0175
28  0.1918 -0.62124 -0.7110686  1.0310  1.4071  -0.7565
29  0.1773 -1.70258  1.2646429 -0.4450 -3.2697   1.2893
30  0.2145 -0.93503 -0.7792348  1.4893  2.1624   0.2898
31  0.1952 -2.37681  1.8550472 -0.4787 -4.0733   3.0175
32  0.1918 -0.62124 -0.7110686  1.0310  1.4071  -0.7565
33  0.1773 -1.70258  1.2646429 -0.4450 -3.2697   1.2893
34  0.2145 -0.93503 -0.7792348  1.4893  2.1624   0.2898
35  0.1952 -2.37681  1.8550472 -0.4787 -4.0733   3.0175
36  0.1918 -0.62124 -0.7110686  1.0310  1.4071  -0.7565
37  0.1773 -1.70258  1.2646429 -0.4450 -3.2697   1.2893
38  0.2145 -0.93503 -0.7792348  1.4893  2.1624   0.2898
39  0.2366  0.78372  2.2055725 -3.3204  3.4939  -0.5002
40  0.1918 -0.62124 -0.7110686  1.0310  1.4071  -0.7565
41  0.2083  0.66782  1.5275369 -2.5763  2.4057  -1.3490
42  0.2145 -0.93503 -0.7792348  1.4893  2.1624   0.2898
43  0.1918 -0.62124 -0.7110686  1.0310  1.4071  -0.7565
44  0.2145 -0.93503 -0.7792348  1.4893  2.1624   0.2898
45  0.1918 -0.62124 -0.7110686  1.0310  1.4071  -0.7565
46  0.2145 -0.93503 -0.7792348  1.4893  2.1624   0.2898
47  0.1918 -0.62124 -0.7110686  1.0310  1.4071  -0.7565
48  0.3276  2.00373 -3.5801940 -2.1422 -3.1257   1.7636
49  0.3276  2.00373 -3.5801940 -2.1422 -3.1257   1.7636
50  0.3276  2.00373 -3.5801940 -2.1422 -3.1257   1.7636
51  0.1918 -0.62124 -0.7110686  1.0310  1.4071  -0.7565
52  0.1918 -0.62124 -0.7110686  1.0310  1.4071  -0.7565
53  0.1918 -0.62124 -0.7110686  1.0310  1.4071  -0.7565
54  0.2766  1.58283 -2.8117880 -1.6926 -2.5590   0.3488
55  0.2766  1.58283 -2.8117880 -1.6926 -2.5590   0.3488
56  0.2766  1.58283 -2.8117880 -1.6926 -2.5590   0.3488
57  0.1781 -0.43297 -0.6701689  0.7560  0.9538  -1.3842
58  0.1781 -0.43297 -0.6701689  0.7560  0.9538  -1.3842
59  0.1781 -0.43297 -0.6701689  0.7560  0.9538  -1.3842
60  0.3276  2.00373 -3.5801940 -2.1422 -3.1257   1.7636
61  0.1918 -0.62124 -0.7110686  1.0310  1.4071  -0.7565
62  0.2766  1.58283 -2.8117880 -1.6926 -2.5590   0.3488
63  0.1781 -0.43297 -0.6701689  0.7560  0.9538  -1.3842
64  0.2145 -0.93503 -0.7792348  1.4893  2.1624   0.2898
65  0.2145 -0.93503 -0.7792348  1.4893  2.1624   0.2898
66  0.2145 -0.93503 -0.7792348  1.4893  2.1624   0.2898
67  0.1918 -0.62124 -0.7110686  1.0310  1.4071  -0.7565
68  0.1918 -0.62124 -0.7110686  1.0310  1.4071  -0.7565
69  0.1781 -0.43297 -0.6701689  0.7560  0.9538  -1.3842
70  0.1781 -0.43297 -0.6701689  0.7560  0.9538  -1.3842
71  0.1952 -2.37681  1.8550472 -0.4787 -4.0733   3.0175
72  0.1952 -2.37681  1.8550472 -0.4787 -4.0733   3.0175
73  0.1952 -2.37681  1.8550472 -0.4787 -4.0733   3.0175
74  0.1773 -1.70258  1.2646429 -0.4450 -3.2697   1.2893
75  0.1773 -1.70258  1.2646429 -0.4450 -3.2697   1.2893
76  0.1665 -1.29804  0.9104003 -0.4248 -2.7876   0.2524
77  0.1665 -1.29804  0.9104003 -0.4248 -2.7876   0.2524
78  0.2366  0.78372  2.2055725 -3.3204  3.4939  -0.5002
79  0.2366  0.78372  2.2055725 -3.3204  3.4939  -0.5002
80  0.2366  0.78372  2.2055725 -3.3204  3.4939  -0.5002
81  0.2083  0.66782  1.5275369 -2.5763  2.4057  -1.3490
82  0.2083  0.66782  1.5275369 -2.5763  2.4057  -1.3490
83  0.1914  0.59828  1.1207155 -2.1298  1.7528  -1.8582
84  0.1914  0.59828  1.1207155 -2.1298  1.7528  -1.8582
85  0.2331  1.74866 -3.0767848 -1.8287 -2.5149   4.4878
86  0.2057  1.39153 -2.4342311 -1.4575 -2.1009   2.3920
87  0.1893  1.17724 -2.0486989 -1.2348 -1.8526   1.1346
88  0.1783  1.03439 -1.7916774 -1.0864 -1.6870   0.2963
89 -5.4761 -0.01391 -0.0006885 -0.0572  0.1817   0.3820
90 -3.2362  0.11970 -0.2030411 -0.1719 -0.2346  -1.3289


Site constraints (linear combinations of constraining variables)

       CCA1      CCA2      CCA3      CCA4      CCA5      CCA6
1   0.17350  0.930173  0.371223  1.452027  0.251297  0.496954
2   0.15585  1.116423  0.767230  1.211759  0.678489  0.968989
3   0.22314  1.255357  0.429195  1.158167 -0.074364  0.003987
4   0.21368  1.316460  0.858679  0.768798 -0.270212 -0.983471
5   0.19702  2.120859  0.870599  0.505133 -0.567644 -0.713206
6   0.14685  1.504721  0.808806  0.676972 -0.098539  0.259108
7   0.18998  2.062220  1.032804  1.584539  0.432866  1.558549
8   0.16142  0.647534  0.514773  1.175554 -0.132823 -0.090346
9   0.23507  1.471293  0.435471  1.101111 -0.469052 -0.665993
10  0.15915  1.293448  0.892993  1.198457 -0.113317  0.131851
11  0.19035  2.145629  1.606937  0.934323 -0.323143  0.520913
12  0.14783  0.884084  1.033494  0.525704 -0.821331 -1.147993
13  0.20046  1.950847  0.618815  1.102992 -0.712467 -0.526340
14 -5.39959 -0.061537 -0.036930  0.189871 -0.319348  0.844874
15 -5.39959 -0.061537 -0.036930  0.189871 -0.319348  0.844874
16  0.17064 -2.592869  0.622508  0.361224  0.701673  0.178916
17  0.04839 -1.399608  0.326419  1.119486 -0.424817  0.373052
18  0.18976 -0.369413 -0.432400  0.586923 -1.000195 -0.361235
19  0.16222 -0.518239 -0.372126 -0.411729 -0.468907  2.423545
20  0.12684 -1.320117 -0.240875  0.558894 -0.037171  0.134436
21  0.46528 -0.007308  1.425032 -0.550935  2.088529  1.428545
22  0.20178 -1.021890 -0.060534 -0.942143  0.574121 -0.851121
23  0.22752 -0.094732 -0.585604  0.072747  0.673302 -0.395895
24  0.23646  0.543156 -1.405446 -2.607843 -0.468556 -0.020079
25  0.17508  0.280874  0.056063 -1.375860  1.083872 -1.925953
26  0.18490 -0.588958 -0.387757  0.629965  1.007801  1.983874
27  0.26017 -2.485648  0.276042 -0.077603 -1.098233 -0.199660
28  0.27932 -1.017523 -0.547294  0.811655  2.008314 -0.686417
29  0.18175 -1.628985  0.026392  0.427271 -0.056591  0.903668
30  0.15530 -0.990031 -0.147701  0.303304  0.074532  0.949306
31  0.21367 -1.094467 -0.045691  0.392197 -0.216832  0.676152
32  0.19403 -0.040974 -0.593125 -0.456253 -0.718070 -0.337489
33  0.17729 -1.702577  1.264643 -0.445011 -3.269744  1.289326
34  0.15471 -0.724342 -0.486968  2.039699  3.582331 -0.321726
35  0.24281 -0.807098  0.708400  0.010184 -1.353726 -1.163186
36  0.12974  0.693721  0.355333  1.272843  0.973458  0.462469
37  0.09937 -0.003805  0.674437 -0.907305 -0.500311 -1.448418
38  0.21235 -0.962544  1.078734  1.000263 -0.357275 -1.324871
39  0.28410  1.477316 -0.244328 -2.440790  2.137073  1.076911
40  0.21961 -0.758508  0.464164 -0.255348  0.813987  0.450202
41  0.17963 -0.064605  2.024715 -2.060519  1.299030  0.769552
42  0.16873 -0.846448 -1.398162  0.344517  0.447933 -1.578789
43  0.25591 -0.242279 -1.509440  0.637364  0.753253 -0.068457
44  0.21719 -1.794286  0.502371  0.597973 -0.460548  2.623399
45  0.18780 -0.390814  0.901355 -0.695035 -0.033456  0.713221
46  0.20442 -2.388264 -0.638358 -0.034692 -0.341775  0.153034
47  0.22409 -0.859186 -0.029888  0.253521 -0.186161 -0.103586
48  0.25496  0.285618 -1.552457 -0.166075 -0.531864  0.996564
49  0.26154  0.519120 -1.379229 -1.340162 -0.167157 -0.509110
50  0.24520  0.056396 -2.437912 -0.946951  0.303989  1.770689
51  0.16686 -0.283690 -2.117786  1.888422  0.506997 -0.558757
52  0.24452  0.426223 -1.483784  0.782328 -0.731233 -1.405930
53  0.24739 -0.364064 -0.809861  0.385563  0.008221  0.877497
54  0.15980  0.557623 -1.000669 -1.533243  0.826568 -1.206933
55  0.23322  0.769042 -0.276628 -0.202899  0.121664 -1.103716
56  0.19485  0.577818 -0.797258  0.740035 -0.080337 -0.583098
57  0.21432 -0.425241 -1.948414  0.362621  0.389731 -0.483349
58  0.25030  0.416758 -0.898652 -0.183398 -0.700130 -2.066963
59  0.22048 -0.255660 -0.579693  0.008425  1.269706 -1.617764
60  0.22734  0.195695 -0.918061  0.005189  0.667761 -0.080411
61  0.10647 -0.071322  1.798553 -0.899863  0.599388 -0.426567
62  0.24036 -0.167613 -0.797288 -0.400896 -2.104321 -0.375173
63  0.22522  0.057039 -1.767308  0.099817  0.011585 -0.302935
64  0.22421  0.875365 -0.489626  0.384720  1.069985  2.169951
65  0.21698  0.594179 -0.627286  1.020772  0.978210  1.078534
66  0.18032 -0.058439 -1.284151  0.592900 -0.600604  0.866208
67  0.29062 -0.648183 -0.252422  0.056341 -0.687145 -0.162929
68  0.23330  0.215246  0.679047 -0.723905 -0.707701 -1.223430
69  0.19726 -0.395528 -0.491727 -0.140268  0.669864  0.736434
70  0.25215 -0.383764  0.127195 -0.170864  0.179474 -0.273632
71  0.22891 -0.953853  0.761560 -1.196824  0.703037  0.268684
72  0.21018 -0.351696  0.283334  0.185259  1.056165  0.397144
73  0.21102 -1.367318  0.638145 -0.148006 -1.885870 -2.053701
74  0.20589 -0.779544  0.403866  0.597758 -0.444948  1.468903
75  0.14863 -0.769648  1.491051 -0.013304 -0.085388  0.702580
76  0.21227 -0.368205  0.492085 -2.051811 -0.013363 -0.518092
77  0.18893  0.127918  1.560065  0.185778 -1.032715 -0.987927
78  0.23658  0.783723  2.205572 -3.320386  3.493935 -0.500197
79  0.21231 -0.303706  0.114418 -0.725157  0.267279  0.400942
80  0.26168 -0.605638  0.001867  0.129427  0.402616  0.081300
81  0.17022 -0.105012  0.605388 -0.676882 -0.340804  0.600482
82  0.17041  0.209298  0.529564 -0.959137 -0.456173 -0.240362
83  0.13007 -1.042828  1.110260 -0.027887 -0.962417  0.006441
84  0.19299  0.049864  1.414223  0.165924 -0.573641 -0.413000
85  0.22865  2.279524 -3.249120 -2.776976 -1.725047  2.031764
86  0.18620  0.676328 -0.335744  0.210288 -0.015249  0.103601
87  0.21884  2.126860 -0.284281 -1.357764 -2.084900  1.540780
88  0.19050  0.773485 -0.005561  1.424034  0.272146 -0.011613
89 -5.61304  0.104838  0.052263 -0.746526  0.809144 -0.320295
90 -3.20962  0.062920 -0.201348  0.210524 -0.085801 -1.319365


Biplot scores for constraining variables

                                           CCA1      CCA2     CCA3      CCA4      CCA5      CCA6
Root.k__Bacteria.p__Acidobacteria.     0.090035  0.550272  0.22196  0.017004  0.002861 -0.205474
Root.k__Bacteria.p__Actinobacteria.   -0.056804 -0.166081 -0.16242  0.107965  0.010770  0.210707
Root.k__Bacteria.p__Bacteroidetes.    -0.603084 -0.034787  0.06745 -0.092003  0.178087 -0.068120
Root.k__Bacteria.p__BRC1.              0.126032  0.172058  0.10553  0.094073  0.228372  0.101466
Root.k__Bacteria.p__CCM11b.           -0.013875 -0.055871 -0.09399 -0.017770 -0.072114  0.152344
Root.k__Bacteria.p__Chlamydiae.        0.095869  0.074814 -0.11632 -0.381279  0.266371 -0.078354
Root.k__Bacteria.p__Chlorobi.          0.140386 -0.087052 -0.17820 -0.274825  0.283979 -0.104304
Root.k__Bacteria.p__Chloroflexi.      -0.695076 -0.046770 -0.34912 -0.153691 -0.109478  0.043265
Root.k__Bacteria.p__Cyanobacteria.     0.024706  0.024797 -0.57661 -0.093101  0.153756 -0.060187
Root.k__Bacteria.p__Elusimicrobia.     0.133512 -0.099239 -0.08427 -0.108692  0.141707 -0.120366
Root.k__Bacteria.p__Firmicutes.       -0.130704 -0.035034 -0.06150  0.078447  0.064464  0.294955
Root.k__Bacteria.p__Gemmatimonadetes.  0.260149 -0.129413  0.20851 -0.241459  0.006734 -0.370556
Root.k__Bacteria.p__GN04.              0.019453 -0.187217  0.13902 -0.048909 -0.359437  0.141872
Root.k__Bacteria.p__GN1.               0.045285 -0.163484 -0.16661  0.266942  0.373490 -0.098367
Root.k__Bacteria.p__NC10.              0.022618  0.074640  0.20967 -0.315691  0.332011 -0.047860
Root.k__Bacteria.p__Nitrospirae.       0.325597  0.486302 -0.13733  0.034750 -0.070705 -0.308010
Root.k__Bacteria.p__NKB19.             0.081682  0.043563 -0.03473 -0.353942  0.191571 -0.141796
Root.k__Bacteria.p__OP3.               0.048445 -0.076174  0.15028 -0.229146  0.074483 -0.061673
Root.k__Bacteria.p__Planctomycetes.   -0.301525  0.097142  0.17856 -0.013713 -0.059374 -0.226038
Root.k__Bacteria.p__Proteobacteria.    0.002917 -0.583262 -0.02809 -0.133448  0.043444  0.204658
Root.k__Bacteria.p__SC3.              -0.967859  0.003965 -0.01010 -0.016947  0.015100 -0.009293
Root.k__Bacteria.p__SC4.               0.049955  0.286007 -0.34792 -0.409802 -0.239065  0.274809
Root.k__Bacteria.p__SPAM.             -0.649020 -0.209610  0.07859 -0.004432 -0.154452  0.096010
Root.k__Bacteria.p__TM6.              -0.967859  0.003965 -0.01010 -0.016947  0.015100 -0.009293
Root.k__Bacteria.p__TM7.              -0.880142 -0.001910 -0.03118 -0.003098  0.023852 -0.092093
Root.k__Bacteria.p__Verrucomicrobia.   0.302888  0.481254  0.19997  0.180372 -0.101804 -0.306720
Root.k__Bacteria.p__WS3.              -0.338888 -0.033865 -0.25788 -0.010712 -0.158999 -0.323011


> C <- read.table("cum_tax_rdp_transpose_class%.csv", header=T, sep=",", dec=",")

> C
                                                          tt Root.k__Bacteria.p__Acidobacteria.c__.
1                                    ALL_tax_assignments.txt                                 0.0040
2            field1t1-nochime-ultraclean_tax_assignments.txt                                 0.0028
3            field1t2-nochime-ultraclean_tax_assignments.txt                                 0.0051
4            field2t1-nochime-ultraclean_tax_assignments.txt                                 0.0043
5            field2t2-nochime-ultraclean_tax_assignments.txt                                 0.0037
6            field4t1-nochime-ultraclean_tax_assignments.txt                                 0.0015
7            field4t2-nochime-ultraclean_tax_assignments.txt                                 0.0031
8            field5t1-nochime-ultraclean_tax_assignments.txt                                 0.0036
9            field5t2-nochime-ultraclean_tax_assignments.txt                                 0.0060
10           field6t1-nochime-ultraclean_tax_assignments.txt                                 0.0039
11           field6t2-nochime-ultraclean_tax_assignments.txt                                 0.0024
12           field7t1-nochime-ultraclean_tax_assignments.txt                                 0.0034
13           field7t2-nochime-ultraclean_tax_assignments.txt                                 0.0038
14                       FMG1-200-nochim_tax_assignments.txt                                 0.0131
15                       FUG1-200-nochim_tax_assignments.txt                                 0.0046
16      Lerida_07_2re_1_Control+50_Clean_tax_assignments.txt                                 0.0000
17 Lerida_07_2re_1_Convencional+50_Clean_tax_assignments.txt                                 0.0000
18      Lerida_07_2re_2_Control+50_Clean_tax_assignments.txt                                 0.0000
19 Lerida_07_2re_2_Convencional+50_Clean_tax_assignments.txt                                 0.0000
20            Lerida_07_3re_1_Control+50_tax_assignments.txt                                 0.0038
21          Lerida_07_3re_1_Glifosato+50_tax_assignments.txt                                 0.0000
22      Lerida_07_3re_2_Control+50_Clean_tax_assignments.txt                                 0.0040
23            Lerida_07_3re_2_Control+50_tax_assignments.txt                                 0.0030
24    Lerida_07_3re_2_Glifosato+50_Clean_tax_assignments.txt                                 0.0015
25          Lerida_07_3re_2_Glifosato+50_tax_assignments.txt                                 0.0010
26            Lerida_08_3re_1_Control+50_tax_assignments.txt                                 0.0000
27       Lerida_08_3re_1_Convencional+50_tax_assignments.txt                                 0.0000
28            Lerida_08_3re_2_Control+50_tax_assignments.txt                                 0.0067
29       Lerida_08_3re_2_Convencional+50_tax_assignments.txt                                 0.0000
30            Lerida_08_4re_1_Control+50_tax_assignments.txt                                 0.0045
31       Lerida_08_4re_1_Convencional+50_tax_assignments.txt                                 0.0018
32      Lerida_08_4re_2_Control+50_Clean_tax_assignments.txt                                 0.0000
33 Lerida_08_4re_2_Convencional+50_Clean_tax_assignments.txt                                 0.0000
34      Lerida_09_3re_1_Control+50_Clean_tax_assignments.txt                                 0.0000
35 Lerida_09_3re_1_Convencional+50_Clean_tax_assignments.txt                                 0.0056
36      Lerida_09_3re_2_Control+50_Clean_tax_assignments.txt                                 0.0120
37 Lerida_09_3re_2_Convencional+50_Clean_tax_assignments.txt                                 0.0022
38      Lerida_09_4re_1_Control+50_Clean_tax_assignments.txt                                 0.0099
39    Lerida_09_4re_1_Glifosato+50_Clean_tax_assignments.txt                                 0.0000
40      Lerida_09_4re_2_Control+50_Clean_tax_assignments.txt                                 0.0083
41    Lerida_09_4re_2_Glifosato+50_Clean_tax_assignments.txt                                 0.0000
42                             S2-1a-454_tax_assignments.txt                                 0.0045
43                                S2-454_tax_assignments.txt                                 0.0052
44                             S3-1a-454_tax_assignments.txt                                 0.0027
45                                S3-454_tax_assignments.txt                                 0.0049
46                             S6-1a-454_tax_assignments.txt                                 0.0056
47                                S6-454_tax_assignments.txt                                 0.0000
48           SanFern08_2re_BT_2010_Clean_tax_assignments.txt                                 0.0128
49                 SanFern08_2re_BT_2010_tax_assignments.txt                                 0.0035
50                SanFern08_2re_BT_Clean_tax_assignments.txt                                 0.0036
51          SanFern08_2re_NBT_2010_Clean_tax_assignments.txt                                 0.0036
52                SanFern08_2re_NBT_2010_tax_assignments.txt                                 0.0041
53               SanFern08_2re_NBT_Clean_tax_assignments.txt                                 0.0000
54           SanFern08_3re_BT_2010_Clean_tax_assignments.txt                                 0.0155
55                 SanFern08_3re_BT_2010_tax_assignments.txt                                 0.0106
56                SanFern08_3re_BT_Clean_tax_assignments.txt                                 0.0000
57          SanFern08_3re_NBT_2010_Clean_tax_assignments.txt                                 0.0158
58                SanFern08_3re_NBT_2010_tax_assignments.txt                                 0.0051
59               SanFern08_3re_NBT_Clean_tax_assignments.txt                                 0.0043
60                SanFern09_2re_BT_Clean_tax_assignments.txt                                 0.0041
61               SanFern09_2re_NBT_Clean_tax_assignments.txt                                 0.0082
62                SanFern09_3re_BT_Clean_tax_assignments.txt                                 0.0000
63               SanFern09_3re_NBT_Clean_tax_assignments.txt                                 0.0000
64        Sevilla_control_1re_2010_Clean_tax_assignments.txt                                 0.0000
65              Sevilla_control_1re_2010_tax_assignments.txt                                 0.0000
66                Sevilla_control_1re_50_tax_assignments.txt                                 0.0031
67        Sevilla_control_2re_2010_Clean_tax_assignments.txt                                 0.0055
68              Sevilla_control_2re_2010_tax_assignments.txt                                 0.0028
69        Sevilla_control_3re_2010_Clean_tax_assignments.txt                                 0.0051
70              Sevilla_control_3re_2010_tax_assignments.txt                                 0.0031
71   Sevilla_convencional_1re_2010_Clean_tax_assignments.txt                                 0.0038
72         Sevilla_convencional_1re_2010_tax_assignments.txt                                 0.0030
73           Sevilla_convencional_1re_50_tax_assignments.txt                                 0.0012
74   Sevilla_convencional_2re_2010_Clean_tax_assignments.txt                                 0.0064
75         Sevilla_convencional_2re_2010_tax_assignments.txt                                 0.0011
76   Sevilla_convencional_3re_2010_Clean_tax_assignments.txt                                 0.0037
77         Sevilla_convencional_3re_2010_tax_assignments.txt                                 0.0048
78              Sevilla_glifosato_1re_50_tax_assignments.txt                                 0.0017
79     Sevilla_glifosatol_1re_2010_Clean_tax_assignments.txt                                 0.0080
80           Sevilla_glifosatol_1re_2010_tax_assignments.txt                                 0.0031
81     Sevilla_glifosatol_2re_2010_Clean_tax_assignments.txt                                 0.0058
82           Sevilla_glifosatol_2re_2010_tax_assignments.txt                                 0.0041
83     Sevilla_glifosatol_3re_2010_Clean_tax_assignments.txt                                 0.0131
84           Sevilla_glifosatol_3re_2010_tax_assignments.txt                                 0.0048
85                                   SF1_tax_assignments.txt                                 0.0014
86                                   SF2_tax_assignments.txt                                 0.0034
87                                   SF3_tax_assignments.txt                                 0.0025
88                                   SF4_tax_assignments.txt                                 0.0031
89                       UPG1-200-nochim_tax_assignments.txt                                 0.0066
90                       UPG3-200-nochim_tax_assignments.txt                                 0.0077
   Root.k__Bacteria.p__Acidobacteria.c__Acidobacteria.
1                                               0.1581
2                                               0.1460
3                                               0.1853
4                                               0.1483
5                                               0.1510
6                                               0.1651
7                                               0.1146
8                                               0.1239
9                                               0.1683
10                                              0.1571
11                                              0.1538
12                                              0.2679
13                                              0.1342
14                                              0.0261
15                                              0.0984
16                                              0.0104
17                                              0.0221
18                                              0.0047
19                                              0.0308
20                                              0.1787
21                                              0.0821
22                                              0.1527
23                                              0.3214
24                                              0.0959
25                                              0.1989
26                                              0.1088
27                                              0.1122
28                                              0.1812
29                                              0.0713
30                                              0.2232
31                                              0.1602
32                                              0.0270
33                                              0.0446
34                                              0.0476
35                                              0.1489
36                                              0.1279
37                                              0.1857
38                                              0.1929
39                                              0.0000
40                                              0.1019
41                                              0.0000
42                                              0.1140
43                                              0.0484
44                                              0.0472
45                                              0.0833
46                                              0.0528
47                                              0.0766
48                                              0.0102
49                                              0.1323
50                                              0.0906
51                                              0.0036
52                                              0.1658
53                                              0.0135
54                                              0.0129
55                                              0.1491
56                                              0.0000
57                                              0.0090
58                                              0.1038
59                                              0.0021
60                                              0.1601
61                                              0.1423
62                                              0.0000
63                                              0.0435
64                                              0.1166
65                                              0.1248
66                                              0.0988
67                                              0.0083
68                                              0.1248
69                                              0.1015
70                                              0.1115
71                                              0.1132
72                                              0.1135
73                                              0.0954
74                                              0.0160
75                                              0.1812
76                                              0.1926
77                                              0.2031
78                                              0.1875
79                                              0.0933
80                                              0.0977
81                                              0.1806
82                                              0.2637
83                                              0.0288
84                                              0.1975
85                                              0.1968
86                                              0.1964
87                                              0.1228
88                                              0.2179
89                                              0.0678
90                                              0.0427
   Root.k__Bacteria.p__Acidobacteria.c__Acidobacteria.5.
1                                                 0.0331
2                                                 0.0467
3                                                 0.0326
4                                                 0.0309
5                                                 0.0214
6                                                 0.0241
7                                                 0.0262
8                                                 0.0257
9                                                 0.0264
10                                                0.0243
11                                                0.0278
12                                                0.0366
13                                                0.0170
14                                                0.0023
15                                                0.0012
16                                                0.0000
17                                                0.0294
18                                                0.0093
19                                                0.0000
20                                                0.0114
21                                                0.0051
22                                                0.0999
23                                                0.0865
24                                                0.0706
25                                                0.0604
26                                                0.0209
27                                                0.0072
28                                                0.0067
29                                                0.0061
30                                                0.0000
31                                                0.0070
32                                                0.0425
33                                                0.0179
34                                                0.1032
35                                                0.0689
36                                                0.0609
37                                                0.0582
38                                                0.0652
39                                                0.0784
40                                                0.0788
41                                                0.1047
42                                                0.0045
43                                                0.0000
44                                                0.0013
45                                                0.0025
46                                                0.0000
47                                                0.0021
48                                                0.0997
49                                                0.0491
50                                                0.0391
51                                                0.1055
52                                                0.0571
53                                                0.0270
54                                                0.0801
55                                                0.0453
56                                                0.0000
57                                                0.0882
58                                                0.0489
59                                                0.0746
60                                                0.0575
61                                                0.0619
62                                                0.0857
63                                                0.1304
64                                                0.0408
65                                                0.0264
66                                                0.0216
67                                                0.0499
68                                                0.0186
69                                                0.0533
70                                                0.0271
71                                                0.0491
72                                                0.0242
73                                                0.1016
74                                                0.0575
75                                                0.0248
76                                                0.0481
77                                                0.0300
78                                                0.0068
79                                                0.0587
80                                                0.0305
81                                                0.0369
82                                                0.0203
83                                                0.0681
84                                                0.0288
85                                                0.0292
86                                                0.0408
87                                                0.0325
88                                                0.0421
89                                                0.0031
90                                                0.0010
   Root.k__Bacteria.p__Acidobacteria.c__Chloracidobacteria.
1                                                    0.1315
2                                                    0.2002
3                                                    0.1267
4                                                    0.2071
5                                                    0.1403
6                                                    0.1690
7                                                    0.1339
8                                                    0.2042
9                                                    0.1258
10                                                   0.1903
11                                                   0.1563
12                                                   0.1295
13                                                   0.1238
14                                                   0.0404
15                                                   0.0245
16                                                   0.0000
17                                                   0.0147
18                                                   0.0698
19                                                   0.0154
20                                                   0.0266
21                                                   0.0462
22                                                   0.1123
23                                                   0.1255
24                                                   0.0242
25                                                   0.0266
26                                                   0.0837
27                                                   0.0167
28                                                   0.0134
29                                                   0.0425
30                                                   0.0045
31                                                   0.0299
32                                                   0.0232
33                                                   0.0045
34                                                   0.0000
35                                                   0.1311
36                                                   0.0670
37                                                   0.0805
38                                                   0.0426
39                                                   0.1176
40                                                   0.0521
41                                                   0.0465
42                                                   0.0299
43                                                   0.0138
44                                                   0.0350
45                                                   0.0686
46                                                   0.0361
47                                                   0.0290
48                                                   0.0639
49                                                   0.1805
50                                                   0.0906
51                                                   0.0473
52                                                   0.0965
53                                                   0.0135
54                                                   0.0233
55                                                   0.0497
56                                                   0.0000
57                                                   0.0339
58                                                   0.0918
59                                                   0.0405
60                                                   0.1231
61                                                   0.0701
62                                                   0.0143
63                                                   0.1014
64                                                   0.0787
65                                                   0.1429
66                                                   0.0185
67                                                   0.0332
68                                                   0.0680
69                                                   0.0406
70                                                   0.1229
71                                                   0.0113
72                                                   0.0499
73                                                   0.0273
74                                                   0.0703
75                                                   0.0982
76                                                   0.0333
77                                                   0.0648
78                                                   0.0473
79                                                   0.0373
80                                                   0.1231
81                                                   0.1476
82                                                   0.1876
83                                                   0.0262
84                                                   0.0642
85                                                   0.0862
86                                                   0.1341
87                                                   0.2083
88                                                   0.1204
89                                                   0.0475
90                                                   0.0451
   Root.k__Bacteria.p__Acidobacteria.c__Holophagae. Root.k__Bacteria.p__Acidobacteria.c__iii1.8.
1                                             0e+00                                       0.0079
2                                             0e+00                                       0.0060
3                                             0e+00                                       0.0049
4                                             0e+00                                       0.0051
5                                             0e+00                                       0.0063
6                                             0e+00                                       0.0066
7                                             0e+00                                       0.0062
8                                             0e+00                                       0.0042
9                                             0e+00                                       0.0044
10                                            0e+00                                       0.0060
11                                            0e+00                                       0.0053
12                                            0e+00                                       0.0034
13                                            0e+00                                       0.0088
14                                            1e-04                                       0.0511
15                                            0e+00                                       0.0153
16                                            0e+00                                       0.0000
17                                            0e+00                                       0.0221
18                                            0e+00                                       0.0000
19                                            0e+00                                       0.0000
20                                            0e+00                                       0.0114
21                                            0e+00                                       0.0256
22                                            0e+00                                       0.0124
23                                            0e+00                                       0.0046
24                                            0e+00                                       0.0180
25                                            0e+00                                       0.0073
26                                            0e+00                                       0.0000
27                                            0e+00                                       0.0000
28                                            0e+00                                       0.0201
29                                            0e+00                                       0.0046
30                                            0e+00                                       0.0089
31                                            0e+00                                       0.0053
32                                            0e+00                                       0.0077
33                                            0e+00                                       0.0089
34                                            0e+00                                       0.0079
35                                            0e+00                                       0.0156
36                                            0e+00                                       0.0197
37                                            0e+00                                       0.0067
38                                            0e+00                                       0.0156
39                                            0e+00                                       0.0000
40                                            0e+00                                       0.0258
41                                            0e+00                                       0.0349
42                                            0e+00                                       0.0054
43                                            0e+00                                       0.0000
44                                            0e+00                                       0.0081
45                                            0e+00                                       0.0049
46                                            0e+00                                       0.0074
47                                            0e+00                                       0.0041
48                                            0e+00                                       0.0358
49                                            0e+00                                       0.0202
50                                            0e+00                                       0.0178
51                                            0e+00                                       0.0291
52                                            0e+00                                       0.0109
53                                            0e+00                                       0.0135
54                                            0e+00                                       0.0362
55                                            0e+00                                       0.0177
56                                            0e+00                                       0.0093
57                                            0e+00                                       0.0385
58                                            0e+00                                       0.0232
59                                            0e+00                                       0.0853
60                                            0e+00                                       0.0150
61                                            0e+00                                       0.0392
62                                            0e+00                                       0.0000
63                                            0e+00                                       0.0000
64                                            0e+00                                       0.0204
65                                            0e+00                                       0.0125
66                                            0e+00                                       0.0093
67                                            0e+00                                       0.1274
68                                            0e+00                                       0.0633
69                                            0e+00                                       0.0228
70                                            0e+00                                       0.0135
71                                            0e+00                                       0.0189
72                                            0e+00                                       0.0061
73                                            0e+00                                       0.0087
74                                            0e+00                                       0.0575
75                                            0e+00                                       0.0270
76                                            0e+00                                       0.0111
77                                            0e+00                                       0.0145
78                                            0e+00                                       0.0118
79                                            0e+00                                       0.0293
80                                            0e+00                                       0.0122
81                                            0e+00                                       0.0369
82                                            0e+00                                       0.0193
83                                            0e+00                                       0.0236
84                                            0e+00                                       0.0125
85                                            0e+00                                       0.0112
86                                            0e+00                                       0.0064
87                                            0e+00                                       0.0051
88                                            0e+00                                       0.0163
89                                            0e+00                                       0.0230
90                                            0e+00                                       0.0122
   Root.k__Bacteria.p__Acidobacteria.c__MVS.40. Root.k__Bacteria.p__Acidobacteria.c__PAUC37f.
1                                        0.0044                                        0.0115
2                                        0.0068                                        0.0126
3                                        0.0052                                        0.0101
4                                        0.0041                                        0.0089
5                                        0.0025                                        0.0079
6                                        0.0047                                        0.0064
7                                        0.0037                                        0.0066
8                                        0.0048                                        0.0136
9                                        0.0048                                        0.0118
10                                       0.0037                                        0.0081
11                                       0.0041                                        0.0142
12                                       0.0047                                        0.0102
13                                       0.0040                                        0.0124
14                                       0.0001                                        0.0033
15                                       0.0002                                        0.0046
16                                       0.0000                                        0.0208
17                                       0.0074                                        0.0588
18                                       0.0000                                        0.0140
19                                       0.0000                                        0.0154
20                                       0.0038                                        0.0190
21                                       0.0051                                        0.0359
22                                       0.0096                                        0.0224
23                                       0.0057                                        0.0304
24                                       0.0046                                        0.0160
25                                       0.0028                                        0.0191
26                                       0.0000                                        0.0209
27                                       0.0024                                        0.0215
28                                       0.0067                                        0.0000
29                                       0.0046                                        0.0030
30                                       0.0045                                        0.0268
31                                       0.0018                                        0.0070
32                                       0.0000                                        0.0270
33                                       0.0045                                        0.0625
34                                       0.0159                                        0.1270
35                                       0.0111                                        0.0233
36                                       0.0052                                        0.0112
37                                       0.0045                                        0.0089
38                                       0.0085                                        0.0199
39                                       0.0098                                        0.2451
40                                       0.0074                                        0.0226
41                                       0.0116                                        0.1628
42                                       0.0000                                        0.0000
43                                       0.0000                                        0.0017
44                                       0.0000                                        0.0000
45                                       0.0000                                        0.0000
46                                       0.0000                                        0.0000
47                                       0.0000                                        0.0000
48                                       0.0077                                        0.0128
49                                       0.0026                                        0.0044
50                                       0.0053                                        0.0018
51                                       0.0182                                        0.0073
52                                       0.0082                                        0.0027
53                                       0.0000                                        0.0270
54                                       0.0103                                        0.0155
55                                       0.0035                                        0.0062
56                                       0.0187                                        0.0093
57                                       0.0068                                        0.0158
58                                       0.0051                                        0.0077
59                                       0.0149                                        0.0085
60                                       0.0041                                        0.0068
61                                       0.0082                                        0.0041
62                                       0.0000                                        0.0000
63                                       0.0000                                        0.0145
64                                       0.0000                                        0.0029
65                                       0.0000                                        0.0028
66                                       0.0062                                        0.0309
67                                       0.0055                                        0.0000
68                                       0.0028                                        0.0000
69                                       0.0127                                        0.0051
70                                       0.0052                                        0.0021
71                                       0.0000                                        0.0000
72                                       0.0000                                        0.0000
73                                       0.0087                                        0.1239
74                                       0.0096                                        0.0032
75                                       0.0054                                        0.0011
76                                       0.0074                                        0.0000
77                                       0.0058                                        0.0039
78                                       0.0034                                        0.0068
79                                       0.0133                                        0.0053
80                                       0.0051                                        0.0020
81                                       0.0039                                        0.0019
82                                       0.0020                                        0.0010
83                                       0.0157                                        0.0052
84                                       0.0058                                        0.0038
85                                       0.0040                                        0.0017
86                                       0.0030                                        0.0046
87                                       0.0033                                        0.0025
88                                       0.0049                                        0.0032
89                                       0.0005                                        0.0033
90                                       0.0001                                        0.0044
   Root.k__Bacteria.p__Acidobacteria.c__RB25. Root.k__Bacteria.p__Acidobacteria.c__Solibacteres.
1                                      0.0018                                             0.0056
2                                      0.0009                                             0.0039
3                                      0.0019                                             0.0062
4                                      0.0017                                             0.0049
5                                      0.0014                                             0.0061
6                                      0.0011                                             0.0047
7                                      0.0023                                             0.0048
8                                      0.0015                                             0.0048
9                                      0.0016                                             0.0045
10                                     0.0024                                             0.0052
11                                     0.0011                                             0.0056
12                                     0.0017                                             0.0038
13                                     0.0025                                             0.0047
14                                     0.0014                                             0.0835
15                                     0.0028                                             0.0115
16                                     0.0000                                             0.0000
17                                     0.0000                                             0.0000
18                                     0.0000                                             0.0000
19                                     0.0000                                             0.0000
20                                     0.0000                                             0.0000
21                                     0.0000                                             0.0000
22                                     0.0064                                             0.0060
23                                     0.0029                                             0.0059
24                                     0.0067                                             0.0015
25                                     0.0037                                             0.0030
26                                     0.0000                                             0.0042
27                                     0.0000                                             0.0000
28                                     0.0067                                             0.0000
29                                     0.0015                                             0.0000
30                                     0.0000                                             0.0045
31                                     0.0000                                             0.0000
32                                     0.0000                                             0.0000
33                                     0.0000                                             0.0000
34                                     0.0000                                             0.0079
35                                     0.0044                                             0.0267
36                                     0.0043                                             0.0077
37                                     0.0045                                             0.0045
38                                     0.0014                                             0.0085
39                                     0.0000                                             0.0000
40                                     0.0069                                             0.0281
41                                     0.0000                                             0.0000
42                                     0.0000                                             0.0072
43                                     0.0000                                             0.0052
44                                     0.0000                                             0.0013
45                                     0.0000                                             0.0147
46                                     0.0000                                             0.0046
47                                     0.0000                                             0.0041
48                                     0.0026                                             0.0077
49                                     0.0009                                             0.0035
50                                     0.0000                                             0.0036
51                                     0.0000                                             0.0145
52                                     0.0000                                             0.0082
53                                     0.0000                                             0.0000
54                                     0.0026                                             0.0155
55                                     0.0009                                             0.0035
56                                     0.0000                                             0.0000
57                                     0.0023                                             0.0113
58                                     0.0009                                             0.0017
59                                     0.0021                                             0.0256
60                                     0.0000                                             0.0164
61                                     0.0000                                             0.0062
62                                     0.0000                                             0.0000
63                                     0.0000                                             0.0000
64                                     0.0000                                             0.0029
65                                     0.0000                                             0.0028
66                                     0.0000                                             0.0000
67                                     0.0000                                             0.0332
68                                     0.0000                                             0.0130
69                                     0.0000                                             0.0051
70                                     0.0000                                             0.0094
71                                     0.0000                                             0.0000
72                                     0.0000                                             0.0015
73                                     0.0025                                             0.0037
74                                     0.0000                                             0.0192
75                                     0.0000                                             0.0097
76                                     0.0000                                             0.0037
77                                     0.0000                                             0.0000
78                                     0.0000                                             0.0000
79                                     0.0000                                             0.0187
80                                     0.0000                                             0.0071
81                                     0.0000                                             0.0194
82                                     0.0000                                             0.0132
83                                     0.0000                                             0.0052
84                                     0.0000                                             0.0019
85                                     0.0002                                             0.0028
86                                     0.0002                                             0.0046
87                                     0.0008                                             0.0045
88                                     0.0005                                             0.0109
89                                     0.0087                                             0.0119
90                                     0.0014                                             0.0214
   Root.k__Bacteria.p__Acidobacteria.c__Sva0725.
1                                         0.0029
2                                         0.0028
3                                         0.0028
4                                         0.0040
5                                         0.0040
6                                         0.0030
7                                         0.0024
8                                         0.0025
9                                         0.0035
10                                        0.0018
11                                        0.0031
12                                        0.0026
13                                        0.0026
14                                        0.0016
15                                        0.0013
16                                        0.0000
17                                        0.0147
18                                        0.0000
19                                        0.0000
20                                        0.0000
21                                        0.0000
22                                        0.0008
23                                        0.0001
24                                        0.0031
25                                        0.0015
26                                        0.0000
27                                        0.0000
28                                        0.0000
29                                        0.0015
30                                        0.0000
31                                        0.0018
32                                        0.0000
33                                        0.0000
34                                        0.0000
35                                        0.0011
36                                        0.0026
37                                        0.0067
38                                        0.0028
39                                        0.0000
40                                        0.0041
41                                        0.0000
42                                        0.0009
43                                        0.0017
44                                        0.0013
45                                        0.0074
46                                        0.0046
47                                        0.0000
48                                        0.0000
49                                        0.0000
50                                        0.0018
51                                        0.0109
52                                        0.0054
53                                        0.0000
54                                        0.0026
55                                        0.0018
56                                        0.0000
57                                        0.0023
58                                        0.0009
59                                        0.0107
60                                        0.0014
61                                        0.0000
62                                        0.0000
63                                        0.0000
64                                        0.0000
65                                        0.0000
66                                        0.0031
67                                        0.0166
68                                        0.0047
69                                        0.0051
70                                        0.0021
71                                        0.0038
72                                        0.0000
73                                        0.0037
74                                        0.0000
75                                        0.0000
76                                        0.0111
77                                        0.0077
78                                        0.0034
79                                        0.0053
80                                        0.0031
81                                        0.0039
82                                        0.0030
83                                        0.0157
84                                        0.0086
85                                        0.0012
86                                        0.0027
87                                        0.0020
88                                        0.0065
89                                        0.0004
90                                        0.0010
   Root.k__Bacteria.p__Actinobacteria.c__Actinobacteria. Root.k__Bacteria.p__AD3.c__ABS.6.
1                                                 0.1739                             0e+00
2                                                 0.1532                             0e+00
3                                                 0.1779                             0e+00
4                                                 0.1780                             0e+00
5                                                 0.2120                             0e+00
6                                                 0.1438                             0e+00
7                                                 0.2032                             0e+00
8                                                 0.1327                             0e+00
9                                                 0.1765                             0e+00
10                                                0.1407                             0e+00
11                                                0.1664                             0e+00
12                                                0.1307                             0e+00
13                                                0.1669                             0e+00
14                                                0.1362                             4e-04
15                                                0.3721                             0e+00
16                                                0.6042                             0e+00
17                                                0.4779                             0e+00
18                                                0.5814                             0e+00
19                                                0.5846                             0e+00
20                                                0.3080                             0e+00
21                                                0.3538                             0e+00
22                                                0.1407                             0e+00
23                                                0.0660                             0e+00
24                                                0.1284                             0e+00
25                                                0.0546                             0e+00
26                                                0.3347                             0e+00
27                                                0.3938                             0e+00
28                                                0.3893                             0e+00
29                                                0.4173                             0e+00
30                                                0.3616                             0e+00
31                                                0.3574                             0e+00
32                                                0.5019                             0e+00
33                                                0.4420                             0e+00
34                                                0.2857                             0e+00
35                                                0.0833                             0e+00
36                                                0.0755                             0e+00
37                                                0.0403                             0e+00
38                                                0.0652                             0e+00
39                                                0.2255                             0e+00
40                                                0.0622                             0e+00
41                                                0.1279                             0e+00
42                                                0.5765                             0e+00
43                                                0.6142                             0e+00
44                                                0.3881                             0e+00
45                                                0.3162                             0e+00
46                                                0.4226                             0e+00
47                                                0.4865                             0e+00
48                                                0.0793                             0e+00
49                                                0.1227                             0e+00
50                                                0.3464                             0e+00
51                                                0.0436                             0e+00
52                                                0.0788                             0e+00
53                                                0.6216                             0e+00
54                                                0.0827                             0e+00
55                                                0.1411                             0e+00
56                                                0.8037                             0e+00
57                                                0.0362                             0e+00
58                                                0.0780                             0e+00
59                                                0.0362                             0e+00
60                                                0.0520                             0e+00
61                                                0.1258                             0e+00
62                                                0.4714                             0e+00
63                                                0.2464                             0e+00
64                                                0.2799                             0e+00
65                                                0.2996                             0e+00
66                                                0.4321                             0e+00
67                                                0.0609                             0e+00
68                                                0.1620                             0e+00
69                                                0.2411                             0e+00
70                                                0.2646                             0e+00
71                                                0.3472                             0e+00
72                                                0.3555                             0e+00
73                                                0.1202                             0e+00
74                                                0.0767                             0e+00
75                                                0.1187                             0e+00
76                                                0.1963                             0e+00
77                                                0.1238                             0e+00
78                                                0.3193                             0e+00
79                                                0.2293                             0e+00
80                                                0.2584                             0e+00
81                                                0.1553                             0e+00
82                                                0.0862                             0e+00
83                                                0.0681                             0e+00
84                                                0.1294                             0e+00
85                                                0.1832                             0e+00
86                                                0.1179                             0e+00
87                                                0.1229                             0e+00
88                                                0.0717                             0e+00
89                                                0.2403                             0e+00
90                                                0.1545                             0e+00
   Root.k__Bacteria.p__Bacteroidetes.c__Bacteroidia.
1                                                  0
2                                                  0
3                                                  0
4                                                  0
5                                                  0
6                                                  0
7                                                  0
8                                                  0
9                                                  0
10                                                 0
11                                                 0
12                                                 0
13                                                 0
14                                                 0
15                                                 0
16                                                 0
17                                                 0
18                                                 0
19                                                 0
20                                                 0
21                                                 0
22                                                 0
23                                                 0
24                                                 0
25                                                 0
26                                                 0
27                                                 0
28                                                 0
29                                                 0
30                                                 0
31                                                 0
32                                                 0
33                                                 0
34                                                 0
35                                                 0
36                                                 0
37                                                 0
38                                                 0
39                                                 0
40                                                 0
41                                                 0
42                                                 0
43                                                 0
44                                                 0
45                                                 0
46                                                 0
47                                                 0
48                                                 0
49                                                 0
50                                                 0
51                                                 0
52                                                 0
53                                                 0
54                                                 0
55                                                 0
56                                                 0
57                                                 0
58                                                 0
59                                                 0
60                                                 0
61                                                 0
62                                                 0
63                                                 0
64                                                 0
65                                                 0
66                                                 0
67                                                 0
68                                                 0
69                                                 0
70                                                 0
71                                                 0
72                                                 0
73                                                 0
74                                                 0
75                                                 0
76                                                 0
77                                                 0
78                                                 0
79                                                 0
80                                                 0
81                                                 0
82                                                 0
83                                                 0
84                                                 0
85                                                 0
86                                                 0
87                                                 0
88                                                 0
89                                                 0
90                                                 0
   Root.k__Bacteria.p__Bacteroidetes.c__Flavobacteria.
1                                                0e+00
2                                                0e+00
3                                                1e-04
4                                                0e+00
5                                                0e+00
6                                                0e+00
7                                                1e-04
8                                                0e+00
9                                                0e+00
10                                               0e+00
11                                               0e+00
12                                               0e+00
13                                               0e+00
14                                               0e+00
15                                               0e+00
16                                               0e+00
17                                               0e+00
18                                               0e+00
19                                               0e+00
20                                               0e+00
21                                               0e+00
22                                               0e+00
23                                               0e+00
24                                               0e+00
25                                               0e+00
26                                               0e+00
27                                               0e+00
28                                               0e+00
29                                               0e+00
30                                               0e+00
31                                               0e+00
32                                               0e+00
33                                               0e+00
34                                               0e+00
35                                               0e+00
36                                               0e+00
37                                               0e+00
38                                               0e+00
39                                               0e+00
40                                               0e+00
41                                               0e+00
42                                               0e+00
43                                               0e+00
44                                               0e+00
45                                               0e+00
46                                               0e+00
47                                               0e+00
48                                               0e+00
49                                               0e+00
50                                               0e+00
51                                               0e+00
52                                               0e+00
53                                               0e+00
54                                               0e+00
55                                               0e+00
56                                               0e+00
57                                               0e+00
58                                               0e+00
59                                               0e+00
60                                               0e+00
61                                               0e+00
62                                               0e+00
63                                               0e+00
64                                               0e+00
65                                               0e+00
66                                               0e+00
67                                               0e+00
68                                               0e+00
69                                               0e+00
70                                               0e+00
71                                               0e+00
72                                               0e+00
73                                               0e+00
74                                               0e+00
75                                               0e+00
76                                               0e+00
77                                               0e+00
78                                               0e+00
79                                               0e+00
80                                               0e+00
81                                               0e+00
82                                               0e+00
83                                               0e+00
84                                               0e+00
85                                               0e+00
86                                               0e+00
87                                               0e+00
88                                               0e+00
89                                               0e+00
90                                               0e+00
   Root.k__Bacteria.p__Bacteroidetes.c__Sphingobacteria. Root.k__Bacteria.p__BRC1.c__.
1                                                 0.0005                        0.0001
2                                                 0.0002                        0.0000
3                                                 0.0006                        0.0000
4                                                 0.0007                        0.0000
5                                                 0.0004                        0.0000
6                                                 0.0001                        0.0000
7                                                 0.0003                        0.0000
8                                                 0.0004                        0.0000
9                                                 0.0012                        0.0000
10                                                0.0003                        0.0000
11                                                0.0004                        0.0000
12                                                0.0000                        0.0000
13                                                0.0002                        0.0000
14                                                0.0008                        0.0000
15                                                0.0040                        0.0000
16                                                0.0000                        0.0000
17                                                0.0000                        0.0000
18                                                0.0000                        0.0000
19                                                0.0000                        0.0000
20                                                0.0000                        0.0000
21                                                0.0154                        0.0000
22                                                0.0016                        0.0000
23                                                0.0006                        0.0000
24                                                0.0010                        0.0010
25                                                0.0000                        0.0003
26                                                0.0000                        0.0042
27                                                0.0048                        0.0000
28                                                0.0067                        0.0000
29                                                0.0015                        0.0000
30                                                0.0000                        0.0000
31                                                0.0018                        0.0000
32                                                0.0000                        0.0000
33                                                0.0000                        0.0045
34                                                0.0000                        0.0000
35                                                0.0011                        0.0000
36                                                0.0000                        0.0017
37                                                0.0000                        0.0022
38                                                0.0014                        0.0000
39                                                0.0000                        0.0000
40                                                0.0009                        0.0000
41                                                0.0000                        0.0000
42                                                0.0000                        0.0000
43                                                0.0000                        0.0000
44                                                0.0000                        0.0000
45                                                0.0025                        0.0000
46                                                0.0000                        0.0000
47                                                0.0000                        0.0000
48                                                0.0000                        0.0000
49                                                0.0000                        0.0000
50                                                0.0000                        0.0000
51                                                0.0000                        0.0036
52                                                0.0000                        0.0027
53                                                0.0000                        0.0000
54                                                0.0000                        0.0000
55                                                0.0009                        0.0000
56                                                0.0000                        0.0000
57                                                0.0000                        0.0000
58                                                0.0000                        0.0000
59                                                0.0021                        0.0000
60                                                0.0000                        0.0000
61                                                0.0000                        0.0062
62                                                0.0000                        0.0000
63                                                0.0000                        0.0000
64                                                0.0000                        0.0000
65                                                0.0000                        0.0000
66                                                0.0000                        0.0000
67                                                0.0028                        0.0000
68                                                0.0009                        0.0000
69                                                0.0000                        0.0000
70                                                0.0010                        0.0000
71                                                0.0000                        0.0000
72                                                0.0000                        0.0000
73                                                0.0000                        0.0000
74                                                0.0000                        0.0000
75                                                0.0000                        0.0000
76                                                0.0000                        0.0000
77                                                0.0010                        0.0000
78                                                0.0051                        0.0000
79                                                0.0000                        0.0000
80                                                0.0010                        0.0000
81                                                0.0000                        0.0000
82                                                0.0000                        0.0000
83                                                0.0000                        0.0000
84                                                0.0010                        0.0000
85                                                0.0003                        0.0000
86                                                0.0000                        0.0002
87                                                0.0003                        0.0001
88                                                0.0002                        0.0003
89                                                0.0304                        0.0000
90                                                0.0044                        0.0000
   Root.k__Bacteria.p__BRC1.c__PRR.11. Root.k__Bacteria.p__.c__. Root.k__Bacteria.p__CCM11b.c__.
1                               0.0012                         0                          0.0003
2                               0.0019                         0                          0.0004
3                               0.0014                         0                          0.0000
4                               0.0011                         0                          0.0001
5                               0.0011                         0                          0.0000
6                               0.0018                         0                          0.0007
7                               0.0012                         0                          0.0009
8                               0.0019                         0                          0.0004
9                               0.0011                         0                          0.0000
10                              0.0024                         0                          0.0000
11                              0.0008                         0                          0.0000
12                              0.0009                         0                          0.0000
13                              0.0014                         0                          0.0003
14                              0.0000                         0                          0.0001
15                              0.0000                         0                          0.0002
16                              0.0000                         0                          0.0000
17                              0.0000                         0                          0.0000
18                              0.0000                         0                          0.0000
19                              0.0000                         0                          0.0154
20                              0.0000                         0                          0.0000
21                              0.0154                         0                          0.0000
22                              0.0016                         0                          0.0008
23                              0.0005                         0                          0.0002
24                              0.0015                         0                          0.0000
25                              0.0006                         0                          0.0000
26                              0.0000                         0                          0.0000
27                              0.0000                         0                          0.0000
28                              0.0000                         0                          0.0000
29                              0.0015                         0                          0.0000
30                              0.0000                         0                          0.0000
31                              0.0018                         0                          0.0000
32                              0.0000                         0                          0.0000
33                              0.0000                         0                          0.0045
34                              0.0079                         0                          0.0000
35                              0.0011                         0                          0.0011
36                              0.0043                         0                          0.0009
37                              0.0000                         0                          0.0000
38                              0.0000                         0                          0.0000
39                              0.0000                         0                          0.0000
40                              0.0009                         0                          0.0000
41                              0.0000                         0                          0.0000
42                              0.0018                         0                          0.0000
43                              0.0000                         0                          0.0000
44                              0.0000                         0                          0.0000
45                              0.0000                         0                          0.0000
46                              0.0000                         0                          0.0000
47                              0.0000                         0                          0.0000
48                              0.0000                         0                          0.0051
49                              0.0000                         0                          0.0035
50                              0.0071                         0                          0.0000
51                              0.0000                         0                          0.0000
52                              0.0000                         0                          0.0000
53                              0.0000                         0                          0.0270
54                              0.0000                         0                          0.0000
55                              0.0009                         0                          0.0000
56                              0.0000                         0                          0.0000
57                              0.0000                         0                          0.0023
58                              0.0000                         0                          0.0009
59                              0.0000                         0                          0.0000
60                              0.0000                         0                          0.0027
61                              0.0000                         0                          0.0021
62                              0.0000                         0                          0.0000
63                              0.0000                         0                          0.0000
64                              0.0029                         0                          0.0000
65                              0.0014                         0                          0.0000
66                              0.0000                         0                          0.0000
67                              0.0000                         0                          0.0000
68                              0.0019                         0                          0.0000
69                              0.0000                         0                          0.0000
70                              0.0000                         0                          0.0000
71                              0.0000                         0                          0.0000
72                              0.0000                         0                          0.0000
73                              0.0000                         0                          0.0012
74                              0.0000                         0                          0.0000
75                              0.0000                         0                          0.0000
76                              0.0000                         0                          0.0000
77                              0.0010                         0                          0.0010
78                              0.0017                         0                          0.0000
79                              0.0000                         0                          0.0000
80                              0.0000                         0                          0.0000
81                              0.0000                         0                          0.0039
82                              0.0000                         0                          0.0010
83                              0.0000                         0                          0.0000
84                              0.0010                         0                          0.0010
85                              0.0012                         0                          0.0002
86                              0.0002                         0                          0.0005
87                              0.0004                         0                          0.0001
88                              0.0012                         0                          0.0003
89                              0.0000                         0                          0.0019
90                              0.0000                         0                          0.0006
   Root.k__Bacteria.p__Chlamydiae.c__Chlamydiae. Root.k__Bacteria.p__Chlorobi.c__BSV19.
1                                         0.0003                                  0e+00
2                                         0.0002                                  0e+00
3                                         0.0000                                  0e+00
4                                         0.0001                                  1e-04
5                                         0.0000                                  0e+00
6                                         0.0001                                  0e+00
7                                         0.0000                                  2e-04
8                                         0.0000                                  0e+00
9                                         0.0000                                  1e-04
10                                        0.0000                                  0e+00
11                                        0.0000                                  0e+00
12                                        0.0000                                  0e+00
13                                        0.0000                                  1e-04
14                                        0.0000                                  0e+00
15                                        0.0000                                  1e-04
16                                        0.0000                                  0e+00
17                                        0.0000                                  0e+00
18                                        0.0000                                  0e+00
19                                        0.0000                                  0e+00
20                                        0.0038                                  0e+00
21                                        0.0051                                  0e+00
22                                        0.0004                                  4e-04
23                                        0.0001                                  1e-04
24                                        0.0057                                  5e-04
25                                        0.0033                                  0e+00
26                                        0.0042                                  0e+00
27                                        0.0000                                  0e+00
28                                        0.0000                                  0e+00
29                                        0.0000                                  0e+00
30                                        0.0000                                  0e+00
31                                        0.0000                                  0e+00
32                                        0.0077                                  0e+00
33                                        0.0000                                  0e+00
34                                        0.0079                                  0e+00
35                                        0.0011                                  0e+00
36                                        0.0009                                  0e+00
37                                        0.0000                                  0e+00
38                                        0.0000                                  0e+00
39                                        0.0098                                  0e+00
40                                        0.0023                                  0e+00
41                                        0.0000                                  0e+00
42                                        0.0000                                  0e+00
43                                        0.0000                                  0e+00
44                                        0.0000                                  0e+00
45                                        0.0000                                  0e+00
46                                        0.0000                                  0e+00
47                                        0.0000                                  0e+00
48                                        0.0000                                  0e+00
49                                        0.0000                                  0e+00
50                                        0.0000                                  0e+00
51                                        0.0000                                  0e+00
52                                        0.0000                                  0e+00
53                                        0.0000                                  0e+00
54                                        0.0078                                  0e+00
55                                        0.0027                                  0e+00
56                                        0.0000                                  0e+00
57                                        0.0000                                  0e+00
58                                        0.0000                                  0e+00
59                                        0.0000                                  0e+00
60                                        0.0014                                  0e+00
61                                        0.0000                                  0e+00
62                                        0.0000                                  0e+00
63                                        0.0000                                  0e+00
64                                        0.0000                                  0e+00
65                                        0.0000                                  0e+00
66                                        0.0000                                  0e+00
67                                        0.0028                                  0e+00
68                                        0.0009                                  0e+00
69                                        0.0000                                  0e+00
70                                        0.0000                                  0e+00
71                                        0.0000                                  0e+00
72                                        0.0000                                  0e+00
73                                        0.0000                                  0e+00
74                                        0.0000                                  0e+00
75                                        0.0000                                  0e+00
76                                        0.0037                                  0e+00
77                                        0.0000                                  0e+00
78                                        0.0000                                  0e+00
79                                        0.0000                                  0e+00
80                                        0.0000                                  0e+00
81                                        0.0000                                  0e+00
82                                        0.0000                                  0e+00
83                                        0.0000                                  0e+00
84                                        0.0000                                  0e+00
85                                        0.0000                                  0e+00
86                                        0.0007                                  0e+00
87                                        0.0008                                  0e+00
88                                        0.0000                                  0e+00
89                                        0.0000                                  2e-04
90                                        0.0000                                  0e+00
   Root.k__Bacteria.p__Chlorobi.c__Ignavibacteria. Root.k__Bacteria.p__Chlorobi.c__OPB56.
1                                           0.0002                                  1e-04
2                                           0.0000                                  0e+00
3                                           0.0000                                  1e-04
4                                           0.0000                                  0e+00
5                                           0.0000                                  0e+00
6                                           0.0000                                  0e+00
7                                           0.0000                                  0e+00
8                                           0.0000                                  0e+00
9                                           0.0000                                  1e-04
10                                          0.0000                                  0e+00
11                                          0.0000                                  0e+00
12                                          0.0000                                  0e+00
13                                          0.0000                                  0e+00
14                                          0.0000                                  0e+00
15                                          0.0000                                  0e+00
16                                          0.0000                                  0e+00
17                                          0.0000                                  0e+00
18                                          0.0000                                  0e+00
19                                          0.0000                                  0e+00
20                                          0.0000                                  0e+00
21                                          0.0000                                  0e+00
22                                          0.0000                                  4e-04
23                                          0.0000                                  2e-04
24                                          0.0041                                  1e-03
25                                          0.0084                                  1e-03
26                                          0.0000                                  0e+00
27                                          0.0000                                  0e+00
28                                          0.0000                                  0e+00
29                                          0.0000                                  0e+00
30                                          0.0000                                  0e+00
31                                          0.0000                                  0e+00
32                                          0.0000                                  0e+00
33                                          0.0000                                  0e+00
34                                          0.0000                                  0e+00
35                                          0.0000                                  0e+00
36                                          0.0000                                  9e-04
37                                          0.0000                                  0e+00
38                                          0.0000                                  0e+00
39                                          0.0000                                  0e+00
40                                          0.0000                                  0e+00
41                                          0.0000                                  0e+00
42                                          0.0000                                  0e+00
43                                          0.0000                                  0e+00
44                                          0.0000                                  0e+00
45                                          0.0000                                  0e+00
46                                          0.0000                                  0e+00
47                                          0.0000                                  0e+00
48                                          0.0000                                  0e+00
49                                          0.0000                                  9e-04
50                                          0.0000                                  0e+00
51                                          0.0000                                  0e+00
52                                          0.0000                                  0e+00
53                                          0.0000                                  0e+00
54                                          0.0000                                  0e+00
55                                          0.0000                                  0e+00
56                                          0.0000                                  0e+00
57                                          0.0000                                  0e+00
58                                          0.0000                                  9e-04
59                                          0.0000                                  0e+00
60                                          0.0000                                  0e+00
61                                          0.0000                                  0e+00
62                                          0.0000                                  0e+00
63                                          0.0000                                  0e+00
64                                          0.0000                                  0e+00
65                                          0.0000                                  0e+00
66                                          0.0000                                  0e+00
67                                          0.0000                                  0e+00
68                                          0.0000                                  0e+00
69                                          0.0000                                  0e+00
70                                          0.0000                                  0e+00
71                                          0.0000                                  0e+00
72                                          0.0000                                  0e+00
73                                          0.0000                                  0e+00
74                                          0.0000                                  0e+00
75                                          0.0000                                  0e+00
76                                          0.0000                                  0e+00
77                                          0.0000                                  0e+00
78                                          0.0000                                  0e+00
79                                          0.0000                                  0e+00
80                                          0.0000                                  0e+00
81                                          0.0000                                  0e+00
82                                          0.0000                                  0e+00
83                                          0.0000                                  0e+00
84                                          0.0000                                  0e+00
85                                          0.0002                                  0e+00
86                                          0.0002                                  2e-04
87                                          0.0004                                  0e+00
88                                          0.0001                                  3e-04
89                                          0.0000                                  1e-04
90                                          0.0000                                  0e+00
   Root.k__Bacteria.p__Chlorobi.c__SJA.28. Root.k__Bacteria.p__Chlorobi.c__SM1B09.
1                                   0.0006                                  0.0008
2                                   0.0000                                  0.0004
3                                   0.0000                                  0.0004
4                                   0.0002                                  0.0005
5                                   0.0002                                  0.0004
6                                   0.0002                                  0.0001
7                                   0.0003                                  0.0002
8                                   0.0008                                  0.0008
9                                   0.0001                                  0.0008
10                                  0.0003                                  0.0003
11                                  0.0004                                  0.0005
12                                  0.0000                                  0.0004
13                                  0.0003                                  0.0004
14                                  0.0002                                  0.0000
15                                  0.0007                                  0.0001
16                                  0.0000                                  0.0417
17                                  0.0000                                  0.0000
18                                  0.0000                                  0.0000
19                                  0.0000                                  0.0000
20                                  0.0000                                  0.0000
21                                  0.0000                                  0.0000
22                                  0.0068                                  0.0020
23                                  0.0038                                  0.0007
24                                  0.0026                                  0.0041
25                                  0.0016                                  0.0016
26                                  0.0042                                  0.0000
27                                  0.0000                                  0.0024
28                                  0.0000                                  0.0000
29                                  0.0000                                  0.0000
30                                  0.0000                                  0.0000
31                                  0.0018                                  0.0000
32                                  0.0000                                  0.0000
33                                  0.0000                                  0.0045
34                                  0.0159                                  0.0079
35                                  0.0022                                  0.0011
36                                  0.0043                                  0.0009
37                                  0.0045                                  0.0022
38                                  0.0043                                  0.0057
39                                  0.0098                                  0.0098
40                                  0.0032                                  0.0060
41                                  0.0000                                  0.0233
42                                  0.0000                                  0.0009
43                                  0.0000                                  0.0000
44                                  0.0000                                  0.0013
45                                  0.0000                                  0.0000
46                                  0.0000                                  0.0009
47                                  0.0000                                  0.0000
48                                  0.0077                                  0.0000
49                                  0.0035                                  0.0000
50                                  0.0036                                  0.0053
51                                  0.0073                                  0.0000
52                                  0.0027                                  0.0014
53                                  0.0000                                  0.0000
54                                  0.0000                                  0.0000
55                                  0.0000                                  0.0018
56                                  0.0000                                  0.0000
57                                  0.0045                                  0.0023
58                                  0.0017                                  0.0043
59                                  0.0043                                  0.0043
60                                  0.0027                                  0.0055
61                                  0.0041                                  0.0041
62                                  0.0000                                  0.0143
63                                  0.0290                                  0.0000
64                                  0.0000                                  0.0058
65                                  0.0000                                  0.0028
66                                  0.0000                                  0.0000
67                                  0.0000                                  0.0000
68                                  0.0000                                  0.0009
69                                  0.0000                                  0.0076
70                                  0.0000                                  0.0042
71                                  0.0038                                  0.0113
72                                  0.0015                                  0.0045
73                                  0.0025                                  0.0025
74                                  0.0000                                  0.0000
75                                  0.0000                                  0.0000
76                                  0.0000                                  0.0074
77                                  0.0000                                  0.0010
78                                  0.0000                                  0.0000
79                                  0.0000                                  0.0080
80                                  0.0000                                  0.0041
81                                  0.0000                                  0.0000
82                                  0.0000                                  0.0000
83                                  0.0000                                  0.0000
84                                  0.0000                                  0.0010
85                                  0.0031                                  0.0007
86                                  0.0023                                  0.0009
87                                  0.0018                                  0.0012
88                                  0.0043                                  0.0014
89                                  0.0012                                  0.0001
90                                  0.0001                                  0.0000
   Root.k__Bacteria.p__Chloroflexi.c__. Root.k__Bacteria.p__Chloroflexi.c__Anaerolineae.
1                                     0                                           0.0028
2                                     0                                           0.0028
3                                     0                                           0.0019
4                                     0                                           0.0018
5                                     0                                           0.0021
6                                     0                                           0.0037
7                                     0                                           0.0029
8                                     0                                           0.0017
9                                     0                                           0.0019
10                                    0                                           0.0018
11                                    0                                           0.0031
12                                    0                                           0.0030
13                                    0                                           0.0027
14                                    0                                           0.0119
15                                    0                                           0.0082
16                                    0                                           0.0104
17                                    0                                           0.0074
18                                    0                                           0.0047
19                                    0                                           0.0000
20                                    0                                           0.0038
21                                    0                                           0.0051
22                                    0                                           0.0056
23                                    0                                           0.0022
24                                    0                                           0.0103
25                                    0                                           0.0058
26                                    0                                           0.0084
27                                    0                                           0.0048
28                                    0                                           0.0000
29                                    0                                           0.0000
30                                    0                                           0.0000
31                                    0                                           0.0000
32                                    0                                           0.0000
33                                    0                                           0.0134
34                                    0                                           0.0000
35                                    0                                           0.0000
36                                    0                                           0.0060
37                                    0                                           0.0067
38                                    0                                           0.0000
39                                    0                                           0.0098
40                                    0                                           0.0060
41                                    0                                           0.0116
42                                    0                                           0.0000
43                                    0                                           0.0035
44                                    0                                           0.0013
45                                    0                                           0.0074
46                                    0                                           0.0028
47                                    0                                           0.0041
48                                    0                                           0.0128
49                                    0                                           0.0044
50                                    0                                           0.0053
51                                    0                                           0.0073
52                                    0                                           0.0027
53                                    0                                           0.0000
54                                    0                                           0.0129
55                                    0                                           0.0053
56                                    0                                           0.0000
57                                    0                                           0.0136
58                                    0                                           0.0060
59                                    0                                           0.0107
60                                    0                                           0.0041
61                                    0                                           0.0021
62                                    0                                           0.0286
63                                    0                                           0.0290
64                                    0                                           0.0087
65                                    0                                           0.0055
66                                    0                                           0.0093
67                                    0                                           0.0000
68                                    0                                           0.0000
69                                    0                                           0.0051
70                                    0                                           0.0021
71                                    0                                           0.0113
72                                    0                                           0.0061
73                                    0                                           0.0037
74                                    0                                           0.0064
75                                    0                                           0.0022
76                                    0                                           0.0000
77                                    0                                           0.0000
78                                    0                                           0.0000
79                                    0                                           0.0053
80                                    0                                           0.0020
81                                    0                                           0.0019
82                                    0                                           0.0010
83                                    0                                           0.0000
84                                    0                                           0.0010
85                                    0                                           0.0024
86                                    0                                           0.0009
87                                    0                                           0.0012
88                                    0                                           0.0014
89                                    0                                           0.0087
90                                    0                                           0.0128
   Root.k__Bacteria.p__Chloroflexi.c__Bljii12. Root.k__Bacteria.p__Chloroflexi.c__Chloroflexi.
1                                       0.0002                                          0.0000
2                                       0.0000                                          0.0000
3                                       0.0000                                          0.0000
4                                       0.0001                                          0.0000
5                                       0.0000                                          0.0000
6                                       0.0001                                          0.0000
7                                       0.0003                                          0.0001
8                                       0.0002                                          0.0000
9                                       0.0001                                          0.0001
10                                      0.0003                                          0.0000
11                                      0.0008                                          0.0000
12                                      0.0004                                          0.0000
13                                      0.0000                                          0.0000
14                                      0.0153                                          0.0000
15                                      0.0084                                          0.0000
16                                      0.0000                                          0.0000
17                                      0.0000                                          0.0000
18                                      0.0000                                          0.0000
19                                      0.0000                                          0.0000
20                                      0.0000                                          0.0000
21                                      0.0000                                          0.0000
22                                      0.0004                                          0.0008
23                                      0.0001                                          0.0001
24                                      0.0000                                          0.0000
25                                      0.0000                                          0.0000
26                                      0.0000                                          0.0000
27                                      0.0000                                          0.0000
28                                      0.0000                                          0.0000
29                                      0.0000                                          0.0000
30                                      0.0000                                          0.0000
31                                      0.0000                                          0.0000
32                                      0.0000                                          0.0000
33                                      0.0000                                          0.0000
34                                      0.0000                                          0.0000
35                                      0.0000                                          0.0000
36                                      0.0000                                          0.0000
37                                      0.0022                                          0.0000
38                                      0.0000                                          0.0000
39                                      0.0000                                          0.0000
40                                      0.0005                                          0.0000
41                                      0.0000                                          0.0000
42                                      0.0027                                          0.0018
43                                      0.0035                                          0.0017
44                                      0.0000                                          0.0000
45                                      0.0000                                          0.0000
46                                      0.0000                                          0.0000
47                                      0.0000                                          0.0000
48                                      0.0000                                          0.0000
49                                      0.0000                                          0.0000
50                                      0.0000                                          0.0018
51                                      0.0000                                          0.0000
52                                      0.0000                                          0.0000
53                                      0.0000                                          0.0000
54                                      0.0000                                          0.0000
55                                      0.0000                                          0.0000
56                                      0.0000                                          0.0000
57                                      0.0000                                          0.0000
58                                      0.0000                                          0.0000
59                                      0.0000                                          0.0000
60                                      0.0000                                          0.0000
61                                      0.0000                                          0.0000
62                                      0.0000                                          0.0000
63                                      0.0000                                          0.0000
64                                      0.0000                                          0.0000
65                                      0.0000                                          0.0000
66                                      0.0000                                          0.0000
67                                      0.0000                                          0.0000
68                                      0.0000                                          0.0000
69                                      0.0000                                          0.0000
70                                      0.0000                                          0.0000
71                                      0.0000                                          0.0000
72                                      0.0000                                          0.0000
73                                      0.0000                                          0.0000
74                                      0.0000                                          0.0000
75                                      0.0000                                          0.0000
76                                      0.0000                                          0.0000
77                                      0.0000                                          0.0000
78                                      0.0000                                          0.0000
79                                      0.0000                                          0.0000
80                                      0.0000                                          0.0000
81                                      0.0000                                          0.0000
82                                      0.0000                                          0.0000
83                                      0.0000                                          0.0000
84                                      0.0000                                          0.0000
85                                      0.0000                                          0.0533
86                                      0.0000                                          0.0196
87                                      0.0000                                          0.0001
88                                      0.0000                                          0.0000
89                                      0.0058                                          0.0000
90                                      0.0108                                          0.0000
   Root.k__Bacteria.p__Chloroflexi.c__Ktedonobacteria. Root.k__Bacteria.p__Chloroflexi.c__SOGA31.
1                                               0.0000                                     0.0068
2                                               0.0000                                     0.0039
3                                               0.0000                                     0.0054
4                                               0.0000                                     0.0040
5                                               0.0000                                     0.0058
6                                               0.0000                                     0.0053
7                                               0.0000                                     0.0081
8                                               0.0000                                     0.0071
9                                               0.0000                                     0.0072
10                                              0.0000                                     0.0060
11                                              0.0000                                     0.0077
12                                              0.0000                                     0.0030
13                                              0.0000                                     0.0067
14                                              0.0024                                     0.0855
15                                              0.0000                                     0.0957
16                                              0.0000                                     0.0104
17                                              0.0000                                     0.0588
18                                              0.0000                                     0.0140
19                                              0.0000                                     0.0462
20                                              0.0000                                     0.0038
21                                              0.0000                                     0.0103
22                                              0.0000                                     0.0128
23                                              0.0000                                     0.0038
24                                              0.0000                                     0.0113
25                                              0.0000                                     0.0040
26                                              0.0000                                     0.0084
27                                              0.0000                                     0.0072
28                                              0.0000                                     0.0067
29                                              0.0000                                     0.0212
30                                              0.0000                                     0.0089
31                                              0.0000                                     0.0123
32                                              0.0000                                     0.0309
33                                              0.0000                                     0.0313
34                                              0.0000                                     0.0000
35                                              0.0000                                     0.0078
36                                              0.0000                                     0.0043
37                                              0.0000                                     0.0045
38                                              0.0000                                     0.0071
39                                              0.0000                                     0.0196
40                                              0.0000                                     0.0106
41                                              0.0000                                     0.0233
42                                              0.0000                                     0.0299
43                                              0.0000                                     0.0277
44                                              0.0000                                     0.0108
45                                              0.0000                                     0.0343
46                                              0.0000                                     0.0176
47                                              0.0000                                     0.0331
48                                              0.0000                                     0.0153
49                                              0.0000                                     0.0061
50                                              0.0000                                     0.0053
51                                              0.0000                                     0.0109
52                                              0.0000                                     0.0082
53                                              0.0000                                     0.0135
54                                              0.0000                                     0.0233
55                                              0.0000                                     0.0106
56                                              0.0000                                     0.0280
57                                              0.0000                                     0.0068
58                                              0.0000                                     0.0026
59                                              0.0000                                     0.0021
60                                              0.0000                                     0.0027
61                                              0.0000                                     0.0062
62                                              0.0000                                     0.0286
63                                              0.0000                                     0.0145
64                                              0.0000                                     0.0292
65                                              0.0000                                     0.0153
66                                              0.0000                                     0.0278
67                                              0.0000                                     0.0111
68                                              0.0000                                     0.0056
69                                              0.0000                                     0.0178
70                                              0.0000                                     0.0052
71                                              0.0000                                     0.0151
72                                              0.0000                                     0.0076
73                                              0.0000                                     0.0012
74                                              0.0000                                     0.0064
75                                              0.0000                                     0.0054
76                                              0.0000                                     0.0111
77                                              0.0000                                     0.0039
78                                              0.0000                                     0.0051
79                                              0.0000                                     0.0107
80                                              0.0000                                     0.0031
81                                              0.0000                                     0.0078
82                                              0.0000                                     0.0041
83                                              0.0000                                     0.0157
84                                              0.0000                                     0.0058
85                                              0.0000                                     0.0050
86                                              0.0000                                     0.0059
87                                              0.0000                                     0.0062
88                                              0.0000                                     0.0038
89                                              0.0005                                     0.0552
90                                              0.0011                                     0.0575
   Root.k__Bacteria.p__Chloroflexi.c__Thermomicrobia. Root.k__Bacteria.p__Chloroflexi.c__TK17.
1                                              0.0005                                   0.0064
2                                              0.0007                                   0.0026
3                                              0.0002                                   0.0073
4                                              0.0003                                   0.0030
5                                              0.0006                                   0.0049
6                                              0.0009                                   0.0046
7                                              0.0012                                   0.0047
8                                              0.0017                                   0.0056
9                                              0.0004                                   0.0051
10                                             0.0003                                   0.0026
11                                             0.0002                                   0.0047
12                                             0.0000                                   0.0068
13                                             0.0007                                   0.0048
14                                             0.0002                                   0.0129
15                                             0.0015                                   0.0153
16                                             0.0000                                   0.0104
17                                             0.0000                                   0.0074
18                                             0.0000                                   0.0186
19                                             0.0000                                   0.0308
20                                             0.0000                                   0.0000
21                                             0.0000                                   0.0103
22                                             0.0004                                   0.0164
23                                             0.0002                                   0.0061
24                                             0.0005                                   0.0273
25                                             0.0001                                   0.0176
26                                             0.0000                                   0.0084
27                                             0.0000                                   0.0048
28                                             0.0000                                   0.0000
29                                             0.0000                                   0.0106
30                                             0.0000                                   0.0089
31                                             0.0000                                   0.0035
32                                             0.0000                                   0.0193
33                                             0.0000                                   0.0045
34                                             0.0000                                   0.0079
35                                             0.0033                                   0.0133
36                                             0.0009                                   0.0103
37                                             0.0022                                   0.0291
38                                             0.0000                                   0.0071
39                                             0.0000                                   0.0098
40                                             0.0005                                   0.0244
41                                             0.0000                                   0.0116
42                                             0.0018                                   0.0009
43                                             0.0017                                   0.0104
44                                             0.0000                                   0.0013
45                                             0.0025                                   0.0098
46                                             0.0019                                   0.0019
47                                             0.0000                                   0.0062
48                                             0.0000                                   0.0153
49                                             0.0000                                   0.0070
50                                             0.0000                                   0.0071
51                                             0.0000                                   0.0182
52                                             0.0000                                   0.0068
53                                             0.0000                                   0.0135
54                                             0.0000                                   0.0052
55                                             0.0000                                   0.0035
56                                             0.0000                                   0.0187
57                                             0.0000                                   0.0181
58                                             0.0000                                   0.0060
59                                             0.0000                                   0.0128
60                                             0.0014                                   0.0123
61                                             0.0000                                   0.0124
62                                             0.0000                                   0.0286
63                                             0.0000                                   0.0145
64                                             0.0000                                   0.0087
65                                             0.0000                                   0.0028
66                                             0.0000                                   0.0154
67                                             0.0000                                   0.0194
68                                             0.0000                                   0.0074
69                                             0.0000                                   0.0102
70                                             0.0000                                   0.0042
71                                             0.0000                                   0.0075
72                                             0.0000                                   0.0045
73                                             0.0012                                   0.0136
74                                             0.0000                                   0.0128
75                                             0.0022                                   0.0032
76                                             0.0000                                   0.0185
77                                             0.0000                                   0.0068
78                                             0.0017                                   0.0101
79                                             0.0000                                   0.0107
80                                             0.0000                                   0.0041
81                                             0.0000                                   0.0019
82                                             0.0000                                   0.0020
83                                             0.0000                                   0.0079
84                                             0.0000                                   0.0067
85                                             0.0000                                   0.0088
86                                             0.0002                                   0.0073
87                                             0.0003                                   0.0101
88                                             0.0002                                   0.0140
89                                             0.0009                                   0.0195
90                                             0.0006                                   0.0053
   Root.k__Bacteria.p__Cyanobacteria.c__4C0d.2. Root.k__Bacteria.p__Cyanobacteria.c__Chloroplast.
1                                        0.0002                                            0.0019
2                                        0.0000                                            0.0018
3                                        0.0000                                            0.0007
4                                        0.0001                                            0.0013
5                                        0.0000                                            0.0008
6                                        0.0001                                            0.0021
7                                        0.0000                                            0.0013
8                                        0.0000                                            0.0008
9                                        0.0001                                            0.0006
10                                       0.0000                                            0.0008
11                                       0.0000                                            0.0007
12                                       0.0000                                            0.0009
13                                       0.0000                                            0.0023
14                                       0.0007                                            0.0031
15                                       0.0006                                            0.0032
16                                       0.0000                                            0.0000
17                                       0.0000                                            0.0074
18                                       0.0000                                            0.0000
19                                       0.0000                                            0.0000
20                                       0.0000                                            0.0000
21                                       0.0000                                            0.0000
22                                       0.0032                                            0.0028
23                                       0.0012                                            0.0007
24                                       0.0026                                            0.0082
25                                       0.0007                                            0.0034
26                                       0.0000                                            0.0000
27                                       0.0000                                            0.0000
28                                       0.0000                                            0.0000
29                                       0.0000                                            0.0000
30                                       0.0000                                            0.0000
31                                       0.0000                                            0.0000
32                                       0.0000                                            0.0000
33                                       0.0000                                            0.0000
34                                       0.0159                                            0.0000
35                                       0.0000                                            0.0000
36                                       0.0009                                            0.0000
37                                       0.0000                                            0.0022
38                                       0.0014                                            0.0000
39                                       0.0000                                            0.0000
40                                       0.0023                                            0.0000
41                                       0.0000                                            0.0000
42                                       0.0000                                            0.0181
43                                       0.0000                                            0.0173
44                                       0.0000                                            0.0067
45                                       0.0000                                            0.0000
46                                       0.0000                                            0.0259
47                                       0.0021                                            0.0000
48                                       0.0000                                            0.0077
49                                       0.0000                                            0.0044
50                                       0.0000                                            0.0249
51                                       0.0000                                            0.0182
52                                       0.0000                                            0.0082
53                                       0.0000                                            0.0000
54                                       0.0026                                            0.0233
55                                       0.0009                                            0.0115
56                                       0.0000                                            0.0000
57                                       0.0023                                            0.0271
58                                       0.0009                                            0.0111
59                                       0.0000                                            0.0213
60                                       0.0000                                            0.0082
61                                       0.0000                                            0.0021
62                                       0.0000                                            0.0000
63                                       0.0000                                            0.0145
64                                       0.0029                                            0.0117
65                                       0.0014                                            0.0111
66                                       0.0000                                            0.0031
67                                       0.0000                                            0.0139
68                                       0.0000                                            0.0056
69                                       0.0000                                            0.0127
70                                       0.0000                                            0.0042
71                                       0.0000                                            0.0038
72                                       0.0000                                            0.0030
73                                       0.0000                                            0.0000
74                                       0.0000                                            0.0160
75                                       0.0000                                            0.0054
76                                       0.0000                                            0.0000
77                                       0.0019                                            0.0010
78                                       0.0000                                            0.0000
79                                       0.0000                                            0.0107
80                                       0.0010                                            0.0041
81                                       0.0000                                            0.0019
82                                       0.0000                                            0.0010
83                                       0.0079                                            0.0000
84                                       0.0029                                            0.0010
85                                       0.0003                                            0.0114
86                                       0.0000                                            0.0034
87                                       0.0001                                            0.0106
88                                       0.0002                                            0.0024
89                                       0.0020                                            0.0044
90                                       0.0008                                            0.0019
   Root.k__Bacteria.p__Cyanobacteria.c__Nostocophycideae.
1                                                   0e+00
2                                                   0e+00
3                                                   0e+00
4                                                   0e+00
5                                                   0e+00
6                                                   0e+00
7                                                   0e+00
8                                                   0e+00
9                                                   0e+00
10                                                  0e+00
11                                                  0e+00
12                                                  0e+00
13                                                  0e+00
14                                                  0e+00
15                                                  0e+00
16                                                  0e+00
17                                                  0e+00
18                                                  0e+00
19                                                  0e+00
20                                                  0e+00
21                                                  0e+00
22                                                  0e+00
23                                                  0e+00
24                                                  0e+00
25                                                  0e+00
26                                                  0e+00
27                                                  0e+00
28                                                  0e+00
29                                                  0e+00
30                                                  0e+00
31                                                  0e+00
32                                                  0e+00
33                                                  0e+00
34                                                  0e+00
35                                                  0e+00
36                                                  0e+00
37                                                  0e+00
38                                                  0e+00
39                                                  0e+00
40                                                  0e+00
41                                                  0e+00
42                                                  0e+00
43                                                  0e+00
44                                                  0e+00
45                                                  0e+00
46                                                  0e+00
47                                                  0e+00
48                                                  0e+00
49                                                  0e+00
50                                                  0e+00
51                                                  0e+00
52                                                  0e+00
53                                                  0e+00
54                                                  0e+00
55                                                  0e+00
56                                                  0e+00
57                                                  0e+00
58                                                  0e+00
59                                                  0e+00
60                                                  0e+00
61                                                  0e+00
62                                                  0e+00
63                                                  0e+00
64                                                  0e+00
65                                                  0e+00
66                                                  0e+00
67                                                  0e+00
68                                                  0e+00
69                                                  0e+00
70                                                  0e+00
71                                                  0e+00
72                                                  0e+00
73                                                  0e+00
74                                                  0e+00
75                                                  0e+00
76                                                  0e+00
77                                                  0e+00
78                                                  0e+00
79                                                  0e+00
80                                                  0e+00
81                                                  0e+00
82                                                  0e+00
83                                                  0e+00
84                                                  0e+00
85                                                  0e+00
86                                                  0e+00
87                                                  0e+00
88                                                  0e+00
89                                                  0e+00
90                                                  1e-04
   Root.k__Bacteria.p__Cyanobacteria.c__Oscillatoriophycideae.
1                                                        0e+00
2                                                        0e+00
3                                                        0e+00
4                                                        0e+00
5                                                        0e+00
6                                                        0e+00
7                                                        0e+00
8                                                        0e+00
9                                                        0e+00
10                                                       0e+00
11                                                       0e+00
12                                                       0e+00
13                                                       0e+00
14                                                       4e-04
15                                                       0e+00
16                                                       0e+00
17                                                       0e+00
18                                                       0e+00
19                                                       0e+00
20                                                       0e+00
21                                                       0e+00
22                                                       0e+00
23                                                       0e+00
24                                                       0e+00
25                                                       0e+00
26                                                       0e+00
27                                                       0e+00
28                                                       0e+00
29                                                       0e+00
30                                                       0e+00
31                                                       0e+00
32                                                       0e+00
33                                                       0e+00
34                                                       0e+00
35                                                       0e+00
36                                                       0e+00
37                                                       0e+00
38                                                       0e+00
39                                                       0e+00
40                                                       0e+00
41                                                       0e+00
42                                                       0e+00
43                                                       0e+00
44                                                       0e+00
45                                                       0e+00
46                                                       0e+00
47                                                       0e+00
48                                                       0e+00
49                                                       0e+00
50                                                       0e+00
51                                                       0e+00
52                                                       0e+00
53                                                       0e+00
54                                                       0e+00
55                                                       0e+00
56                                                       0e+00
57                                                       0e+00
58                                                       0e+00
59                                                       0e+00
60                                                       0e+00
61                                                       0e+00
62                                                       0e+00
63                                                       0e+00
64                                                       0e+00
65                                                       0e+00
66                                                       0e+00
67                                                       0e+00
68                                                       0e+00
69                                                       0e+00
70                                                       0e+00
71                                                       0e+00
72                                                       0e+00
73                                                       0e+00
74                                                       0e+00
75                                                       0e+00
76                                                       0e+00
77                                                       0e+00
78                                                       0e+00
79                                                       0e+00
80                                                       0e+00
81                                                       0e+00
82                                                       0e+00
83                                                       0e+00
84                                                       0e+00
85                                                       2e-04
86                                                       0e+00
87                                                       0e+00
88                                                       0e+00
89                                                       0e+00
90                                                       0e+00
   Root.k__Bacteria.p__Cyanobacteria.c__S15B.MN24.
1                                           0.0001
2                                           0.0000
3                                           0.0000
4                                           0.0002
5                                           0.0001
6                                           0.0000
7                                           0.0001
8                                           0.0000
9                                           0.0001
10                                          0.0000
11                                          0.0000
12                                          0.0000
13                                          0.0000
14                                          0.0003
15                                          0.0002
16                                          0.0000
17                                          0.0000
18                                          0.0000
19                                          0.0000
20                                          0.0000
21                                          0.0000
22                                          0.0008
23                                          0.0002
24                                          0.0015
25                                          0.0004
26                                          0.0000
27                                          0.0000
28                                          0.0000
29                                          0.0000
30                                          0.0000
31                                          0.0000
32                                          0.0039
33                                          0.0000
34                                          0.0000
35                                          0.0000
36                                          0.0000
37                                          0.0000
38                                          0.0000
39                                          0.0000
40                                          0.0005
41                                          0.0000
42                                          0.0000
43                                          0.0000
44                                          0.0000
45                                          0.0000
46                                          0.0000
47                                          0.0021
48                                          0.0000
49                                          0.0000
50                                          0.0000
51                                          0.0000
52                                          0.0000
53                                          0.0000
54                                          0.0026
55                                          0.0009
56                                          0.0000
57                                          0.0000
58                                          0.0000
59                                          0.0000
60                                          0.0000
61                                          0.0000
62                                          0.0000
63                                          0.0000
64                                          0.0029
65                                          0.0014
66                                          0.0000
67                                          0.0000
68                                          0.0000
69                                          0.0000
70                                          0.0000
71                                          0.0000
72                                          0.0000
73                                          0.0000
74                                          0.0000
75                                          0.0000
76                                          0.0000
77                                          0.0000
78                                          0.0000
79                                          0.0000
80                                          0.0000
81                                          0.0000
82                                          0.0000
83                                          0.0000
84                                          0.0000
85                                          0.0002
86                                          0.0002
87                                          0.0000
88                                          0.0000
89                                          0.0001
90                                          0.0001
   Root.k__Bacteria.p__Cyanobacteria.c__Synechococcophycideae.
1                                                        0e+00
2                                                        0e+00
3                                                        0e+00
4                                                        0e+00
5                                                        0e+00
6                                                        0e+00
7                                                        1e-04
8                                                        0e+00
9                                                        0e+00
10                                                       0e+00
11                                                       0e+00
12                                                       0e+00
13                                                       0e+00
14                                                       0e+00
15                                                       0e+00
16                                                       0e+00
17                                                       0e+00
18                                                       0e+00
19                                                       0e+00
20                                                       0e+00
21                                                       0e+00
22                                                       0e+00
23                                                       0e+00
24                                                       0e+00
25                                                       0e+00
26                                                       0e+00
27                                                       0e+00
28                                                       0e+00
29                                                       0e+00
30                                                       0e+00
31                                                       0e+00
32                                                       0e+00
33                                                       0e+00
34                                                       0e+00
35                                                       0e+00
36                                                       0e+00
37                                                       0e+00
38                                                       0e+00
39                                                       0e+00
40                                                       0e+00
41                                                       0e+00
42                                                       0e+00
43                                                       0e+00
44                                                       0e+00
45                                                       0e+00
46                                                       0e+00
47                                                       0e+00
48                                                       0e+00
49                                                       0e+00
50                                                       0e+00
51                                                       0e+00
52                                                       0e+00
53                                                       0e+00
54                                                       0e+00
55                                                       0e+00
56                                                       0e+00
57                                                       0e+00
58                                                       0e+00
59                                                       0e+00
60                                                       0e+00
61                                                       0e+00
62                                                       0e+00
63                                                       0e+00
64                                                       0e+00
65                                                       0e+00
66                                                       0e+00
67                                                       0e+00
68                                                       0e+00
69                                                       0e+00
70                                                       0e+00
71                                                       0e+00
72                                                       0e+00
73                                                       0e+00
74                                                       0e+00
75                                                       0e+00
76                                                       0e+00
77                                                       0e+00
78                                                       0e+00
79                                                       0e+00
80                                                       0e+00
81                                                       0e+00
82                                                       0e+00
83                                                       0e+00
84                                                       0e+00
85                                                       0e+00
86                                                       0e+00
87                                                       0e+00
88                                                       0e+00
89                                                       0e+00
90                                                       0e+00
   Root.k__Bacteria.p__Elusimicrobia.c__Elusimicrobia. Root.k__Bacteria.p__Firmicutes.c__Bacilli.
1                                               0.0010                                     0.0069
2                                               0.0004                                     0.0125
3                                               0.0003                                     0.0032
4                                               0.0005                                     0.0036
5                                               0.0006                                     0.0050
6                                               0.0003                                     0.0045
7                                               0.0009                                     0.0133
8                                               0.0006                                     0.0061
9                                               0.0001                                     0.0037
10                                              0.0000                                     0.0073
11                                              0.0006                                     0.0150
12                                              0.0004                                     0.0051
13                                              0.0006                                     0.0058
14                                              0.0000                                     0.0336
15                                              0.0001                                     0.0069
16                                              0.0000                                     0.0000
17                                              0.0000                                     0.0000
18                                              0.0000                                     0.0000
19                                              0.0154                                     0.0000
20                                              0.0000                                     0.0038
21                                              0.0000                                     0.0000
22                                              0.0072                                     0.0020
23                                              0.0025                                     0.0006
24                                              0.0031                                     0.0021
25                                              0.0043                                     0.0006
26                                              0.0042                                     0.0000
27                                              0.0000                                     0.0072
28                                              0.0067                                     0.0000
29                                              0.0000                                     0.0015
30                                              0.0045                                     0.0000
31                                              0.0018                                     0.0018
32                                              0.0000                                     0.0039
33                                              0.0045                                     0.0134
34                                              0.0079                                     0.0159
35                                              0.0044                                     0.0011
36                                              0.0017                                     0.0043
37                                              0.0022                                     0.0045
38                                              0.0014                                     0.0000
39                                              0.0000                                     0.0196
40                                              0.0111                                     0.0037
41                                              0.0000                                     0.0000
42                                              0.0000                                     0.0081
43                                              0.0017                                     0.0294
44                                              0.0000                                     0.0701
45                                              0.0000                                     0.0172
46                                              0.0019                                     0.0287
47                                              0.0000                                     0.0248
48                                              0.0000                                     0.0230
49                                              0.0018                                     0.0114
50                                              0.0000                                     0.0178
51                                              0.0000                                     0.0182
52                                              0.0000                                     0.0095
53                                              0.0000                                     0.0135
54                                              0.0026                                     0.0103
55                                              0.0062                                     0.0071
56                                              0.0000                                     0.0000
57                                              0.0068                                     0.0068
58                                              0.0060                                     0.0026
59                                              0.0000                                     0.0085
60                                              0.0000                                     0.0096
61                                              0.0000                                     0.0144
62                                              0.0000                                     0.0286
63                                              0.0000                                     0.0000
64                                              0.0029                                     0.0321
65                                              0.0014                                     0.0236
66                                              0.0000                                     0.0062
67                                              0.0000                                     0.0139
68                                              0.0000                                     0.0065
69                                              0.0000                                     0.0330
70                                              0.0000                                     0.0156
71                                              0.0000                                     0.0000
72                                              0.0000                                     0.0030
73                                              0.0025                                     0.0037
74                                              0.0000                                     0.0160
75                                              0.0000                                     0.0162
76                                              0.0000                                     0.0037
77                                              0.0000                                     0.0048
78                                              0.0034                                     0.0000
79                                              0.0000                                     0.0373
80                                              0.0000                                     0.0173
81                                              0.0039                                     0.0175
82                                              0.0030                                     0.0101
83                                              0.0026                                     0.0157
84                                              0.0019                                     0.0096
85                                              0.0012                                     0.0055
86                                              0.0021                                     0.0041
87                                              0.0005                                     0.0029
88                                              0.0015                                     0.0022
89                                              0.0002                                     0.0229
90                                              0.0000                                     0.0081
   Root.k__Bacteria.p__Firmicutes.c__Clostridia.
1                                         0.0045
2                                         0.0018
3                                         0.0068
4                                         0.0010
5                                         0.0091
6                                         0.0012
7                                         0.0088
8                                         0.0006
9                                         0.0024
10                                        0.0016
11                                        0.0096
12                                        0.0009
13                                        0.0056
14                                        0.0035
15                                        0.0040
16                                        0.0000
17                                        0.0000
18                                        0.0000
19                                        0.0000
20                                        0.0000
21                                        0.0000
22                                        0.0000
23                                        0.0000
24                                        0.0000
25                                        0.0000
26                                        0.0000
27                                        0.0000
28                                        0.0000
29                                        0.0000
30                                        0.0000
31                                        0.0018
32                                        0.0000
33                                        0.0000
34                                        0.0000
35                                        0.0011
36                                        0.0000
37                                        0.0000
38                                        0.0000
39                                        0.0000
40                                        0.0000
41                                        0.0000
42                                        0.0000
43                                        0.0017
44                                        0.0000
45                                        0.0000
46                                        0.0000
47                                        0.0021
48                                        0.0000
49                                        0.0000
50                                        0.0000
51                                        0.0036
52                                        0.0014
53                                        0.0000
54                                        0.0026
55                                        0.0009
56                                        0.0000
57                                        0.0000
58                                        0.0000
59                                        0.0000
60                                        0.0000
61                                        0.0000
62                                        0.0143
63                                        0.0000
64                                        0.0000
65                                        0.0000
66                                        0.0000
67                                        0.0000
68                                        0.0000
69                                        0.0000
70                                        0.0000
71                                        0.0000
72                                        0.0000
73                                        0.0000
74                                        0.0000
75                                        0.0000
76                                        0.0000
77                                        0.0000
78                                        0.0017
79                                        0.0000
80                                        0.0000
81                                        0.0000
82                                        0.0000
83                                        0.0000
84                                        0.0000
85                                        0.0002
86                                        0.0009
87                                        0.0004
88                                        0.0000
89                                        0.0064
90                                        0.0007
   Root.k__Bacteria.p__Gemmatimonadetes.c__Gemmatimonadetes. Root.k__Bacteria.p__GN02.c__.
1                                                     0.0389                             0
2                                                     0.0305                             0
3                                                     0.0357                             0
4                                                     0.0356                             0
5                                                     0.0375                             0
6                                                     0.0275                             0
7                                                     0.0276                             0
8                                                     0.0366                             0
9                                                     0.0361                             0
10                                                    0.0295                             0
11                                                    0.0402                             0
12                                                    0.0460                             0
13                                                    0.0326                             0
14                                                    0.0196                             0
15                                                    0.0065                             0
16                                                    0.0625                             0
17                                                    0.0515                             0
18                                                    0.0093                             0
19                                                    0.0154                             0
20                                                    0.0342                             0
21                                                    0.0256                             0
22                                                    0.0440                             0
23                                                    0.0383                             0
24                                                    0.0634                             0
25                                                    0.0815                             0
26                                                    0.0209                             0
27                                                    0.0955                             0
28                                                    0.0537                             0
29                                                    0.0182                             0
30                                                    0.0446                             0
31                                                    0.0511                             0
32                                                    0.0386                             0
33                                                    0.0089                             0
34                                                    0.0159                             0
35                                                    0.0367                             0
36                                                    0.0386                             0
37                                                    0.0738                             0
38                                                    0.0865                             0
39                                                    0.0098                             0
40                                                    0.0655                             0
41                                                    0.0349                             0
42                                                    0.0443                             0
43                                                    0.0415                             0
44                                                    0.0377                             0
45                                                    0.0735                             0
46                                                    0.0788                             0
47                                                    0.0828                             0
48                                                    0.0435                             0
49                                                    0.0298                             0
50                                                    0.0302                             0
51                                                    0.0655                             0
52                                                    0.0462                             0
53                                                    0.0000                             0
54                                                    0.0801                             0
55                                                    0.0461                             0
56                                                    0.0187                             0
57                                                    0.0475                             0
58                                                    0.0446                             0
59                                                    0.0576                             0
60                                                    0.0274                             0
61                                                    0.0577                             0
62                                                    0.0714                             0
63                                                    0.0145                             0
64                                                    0.0262                             0
65                                                    0.0180                             0
66                                                    0.0247                             0
67                                                    0.0693                             0
68                                                    0.0521                             0
69                                                    0.0685                             0
70                                                    0.0500                             0
71                                                    0.0642                             0
72                                                    0.0469                             0
73                                                    0.0582                             0
74                                                    0.0735                             0
75                                                    0.0680                             0
76                                                    0.0926                             0
77                                                    0.0619                             0
78                                                    0.0845                             0
79                                                    0.0667                             0
80                                                    0.0519                             0
81                                                    0.0388                             0
82                                                    0.0456                             0
83                                                    0.1021                             0
84                                                    0.0575                             0
85                                                    0.0275                             0
86                                                    0.0349                             0
87                                                    0.0302                             0
88                                                    0.0293                             0
89                                                    0.0168                             0
90                                                    0.0076                             0
   Root.k__Bacteria.p__GN04.c__5bav_B12. Root.k__Bacteria.p__GN1.c__.
1                                 0.0000                       0.0001
2                                 0.0000                       0.0000
3                                 0.0000                       0.0001
4                                 0.0000                       0.0001
5                                 0.0000                       0.0000
6                                 0.0000                       0.0000
7                                 0.0000                       0.0000
8                                 0.0000                       0.0000
9                                 0.0000                       0.0000
10                                0.0000                       0.0000
11                                0.0000                       0.0000
12                                0.0000                       0.0000
13                                0.0000                       0.0000
14                                0.0000                       0.0000
15                                0.0000                       0.0000
16                                0.0000                       0.0000
17                                0.0000                       0.0000
18                                0.0000                       0.0000
19                                0.0000                       0.0000
20                                0.0000                       0.0038
21                                0.0000                       0.0000
22                                0.0000                       0.0008
23                                0.0000                       0.0001
24                                0.0005                       0.0000
25                                0.0001                       0.0003
26                                0.0000                       0.0000
27                                0.0000                       0.0000
28                                0.0000                       0.0067
29                                0.0000                       0.0000
30                                0.0000                       0.0000
31                                0.0000                       0.0000
32                                0.0000                       0.0000
33                                0.0045                       0.0000
34                                0.0000                       0.0079
35                                0.0000                       0.0000
36                                0.0000                       0.0009
37                                0.0000                       0.0000
38                                0.0000                       0.0000
39                                0.0000                       0.0000
40                                0.0000                       0.0000
41                                0.0000                       0.0000
42                                0.0000                       0.0000
43                                0.0000                       0.0000
44                                0.0000                       0.0000
45                                0.0000                       0.0000
46                                0.0000                       0.0000
47                                0.0000                       0.0000
48                                0.0000                       0.0000
49                                0.0000                       0.0000
50                                0.0000                       0.0000
51                                0.0000                       0.0036
52                                0.0000                       0.0000
53                                0.0000                       0.0000
54                                0.0000                       0.0000
55                                0.0000                       0.0000
56                                0.0000                       0.0000
57                                0.0000                       0.0000
58                                0.0000                       0.0000
59                                0.0000                       0.0000
60                                0.0000                       0.0000
61                                0.0000                       0.0000
62                                0.0000                       0.0000
63                                0.0000                       0.0000
64                                0.0000                       0.0000
65                                0.0000                       0.0000
66                                0.0000                       0.0000
67                                0.0000                       0.0000
68                                0.0000                       0.0000
69                                0.0000                       0.0000
70                                0.0000                       0.0000
71                                0.0000                       0.0000
72                                0.0000                       0.0000
73                                0.0000                       0.0000
74                                0.0000                       0.0000
75                                0.0000                       0.0000
76                                0.0000                       0.0000
77                                0.0000                       0.0000
78                                0.0000                       0.0000
79                                0.0000                       0.0000
80                                0.0000                       0.0000
81                                0.0000                       0.0000
82                                0.0000                       0.0000
83                                0.0000                       0.0000
84                                0.0000                       0.0000
85                                0.0000                       0.0000
86                                0.0000                       0.0000
87                                0.0000                       0.0000
88                                0.0000                       0.0001
89                                0.0000                       0.0000
90                                0.0000                       0.0000
   Root.k__Bacteria.p__NC10.c__12.24. Root.k__Bacteria.p__NC10.c__wb1.A12.
1                              0.0000                                    0
2                              0.0000                                    0
3                              0.0000                                    0
4                              0.0000                                    0
5                              0.0000                                    0
6                              0.0000                                    0
7                              0.0000                                    0
8                              0.0000                                    0
9                              0.0000                                    0
10                             0.0000                                    0
11                             0.0000                                    0
12                             0.0000                                    0
13                             0.0000                                    0
14                             0.0000                                    0
15                             0.0000                                    0
16                             0.0000                                    0
17                             0.0000                                    0
18                             0.0000                                    0
19                             0.0000                                    0
20                             0.0000                                    0
21                             0.0000                                    0
22                             0.0000                                    0
23                             0.0000                                    0
24                             0.0000                                    0
25                             0.0000                                    0
26                             0.0000                                    0
27                             0.0000                                    0
28                             0.0000                                    0
29                             0.0000                                    0
30                             0.0000                                    0
31                             0.0000                                    0
32                             0.0000                                    0
33                             0.0000                                    0
34                             0.0000                                    0
35                             0.0000                                    0
36                             0.0000                                    0
37                             0.0000                                    0
38                             0.0000                                    0
39                             0.0000                                    0
40                             0.0000                                    0
41                             0.0000                                    0
42                             0.0000                                    0
43                             0.0000                                    0
44                             0.0000                                    0
45                             0.0000                                    0
46                             0.0000                                    0
47                             0.0000                                    0
48                             0.0000                                    0
49                             0.0000                                    0
50                             0.0000                                    0
51                             0.0000                                    0
52                             0.0000                                    0
53                             0.0000                                    0
54                             0.0000                                    0
55                             0.0000                                    0
56                             0.0000                                    0
57                             0.0000                                    0
58                             0.0000                                    0
59                             0.0000                                    0
60                             0.0000                                    0
61                             0.0000                                    0
62                             0.0000                                    0
63                             0.0000                                    0
64                             0.0000                                    0
65                             0.0000                                    0
66                             0.0000                                    0
67                             0.0000                                    0
68                             0.0000                                    0
69                             0.0000                                    0
70                             0.0000                                    0
71                             0.0000                                    0
72                             0.0000                                    0
73                             0.0000                                    0
74                             0.0000                                    0
75                             0.0000                                    0
76                             0.0000                                    0
77                             0.0000                                    0
78                             0.0017                                    0
79                             0.0000                                    0
80                             0.0000                                    0
81                             0.0000                                    0
82                             0.0000                                    0
83                             0.0000                                    0
84                             0.0000                                    0
85                             0.0000                                    0
86                             0.0000                                    0
87                             0.0000                                    0
88                             0.0000                                    0
89                             0.0000                                    0
90                             0.0000                                    0
   Root.k__Bacteria.p__Nitrospirae.c__Nitrospira. Root.k__Bacteria.p__NKB19.c__.
1                                          0.0523                         0.0001
2                                          0.0460                         0.0000
3                                          0.0561                         0.0000
4                                          0.0451                         0.0000
5                                          0.0616                         0.0000
6                                          0.0434                         0.0000
7                                          0.0449                         0.0000
8                                          0.0504                         0.0000
9                                          0.0623                         0.0001
10                                         0.0444                         0.0000
11                                         0.0493                         0.0000
12                                         0.0388                         0.0000
13                                         0.0629                         0.0000
14                                         0.0005                         0.0000
15                                         0.0001                         0.0001
16                                         0.0000                         0.0000
17                                         0.0147                         0.0000
18                                         0.0186                         0.0000
19                                         0.0154                         0.0000
20                                         0.0152                         0.0000
21                                         0.0462                         0.0051
22                                         0.0400                         0.0000
23                                         0.0588                         0.0000
24                                         0.0582                         0.0010
25                                         0.0700                         0.0003
26                                         0.0669                         0.0000
27                                         0.0191                         0.0000
28                                         0.0201                         0.0000
29                                         0.0258                         0.0000
30                                         0.0223                         0.0000
31                                         0.0387                         0.0000
32                                         0.0386                         0.0000
33                                         0.0223                         0.0000
34                                         0.0238                         0.0000
35                                         0.0389                         0.0000
36                                         0.0687                         0.0009
37                                         0.0537                         0.0022
38                                         0.0355                         0.0000
39                                         0.0000                         0.0000
40                                         0.0507                         0.0005
41                                         0.0349                         0.0000
42                                         0.0045                         0.0000
43                                         0.0138                         0.0000
44                                         0.0135                         0.0000
45                                         0.0098                         0.0000
46                                         0.0213                         0.0000
47                                         0.0228                         0.0000
48                                         0.0716                         0.0000
49                                         0.0859                         0.0000
50                                         0.0586                         0.0000
51                                         0.0800                         0.0000
52                                         0.0992                         0.0000
53                                         0.0270                         0.0000
54                                         0.0439                         0.0000
55                                         0.0541                         0.0000
56                                         0.0000                         0.0000
57                                         0.0701                         0.0000
58                                         0.0840                         0.0000
59                                         0.0469                         0.0043
60                                         0.0629                         0.0014
61                                         0.0474                         0.0000
62                                         0.0143                         0.0000
63                                         0.0290                         0.0000
64                                         0.0262                         0.0000
65                                         0.0264                         0.0000
66                                         0.0494                         0.0000
67                                         0.0443                         0.0000
68                                         0.0577                         0.0000
69                                         0.0228                         0.0000
70                                         0.0260                         0.0000
71                                         0.0000                         0.0000
72                                         0.0318                         0.0000
73                                         0.0694                         0.0000
74                                         0.0351                         0.0000
75                                         0.0259                         0.0000
76                                         0.0481                         0.0000
77                                         0.0300                         0.0000
78                                         0.0557                         0.0000
79                                         0.0187                         0.0000
80                                         0.0305                         0.0000
81                                         0.0330                         0.0000
82                                         0.0507                         0.0000
83                                         0.0471                         0.0000
84                                         0.0345                         0.0000
85                                         0.0734                         0.0007
86                                         0.0456                         0.0002
87                                         0.0279                         0.0004
88                                         0.0499                         0.0002
89                                         0.0002                         0.0000
90                                         0.0000                         0.0000
   Root.k__Bacteria.p__NKB19.c__GN13. Root.k__Bacteria.p__OP11.c__.
1                              0.0001                         0e+00
2                              0.0000                         0e+00
3                              0.0000                         0e+00
4                              0.0000                         0e+00
5                              0.0000                         0e+00
6                              0.0000                         0e+00
7                              0.0000                         0e+00
8                              0.0000                         0e+00
9                              0.0000                         0e+00
10                             0.0000                         0e+00
11                             0.0000                         0e+00
12                             0.0000                         0e+00
13                             0.0000                         0e+00
14                             0.0000                         0e+00
15                             0.0000                         2e-04
16                             0.0000                         0e+00
17                             0.0000                         0e+00
18                             0.0000                         0e+00
19                             0.0000                         0e+00
20                             0.0000                         0e+00
21                             0.0000                         0e+00
22                             0.0004                         0e+00
23                             0.0001                         0e+00
24                             0.0041                         0e+00
25                             0.0016                         0e+00
26                             0.0000                         0e+00
27                             0.0000                         0e+00
28                             0.0000                         0e+00
29                             0.0015                         0e+00
30                             0.0000                         0e+00
31                             0.0000                         0e+00
32                             0.0000                         0e+00
33                             0.0000                         0e+00
34                             0.0000                         0e+00
35                             0.0000                         0e+00
36                             0.0009                         0e+00
37                             0.0000                         0e+00
38                             0.0000                         0e+00
39                             0.0000                         0e+00
40                             0.0005                         0e+00
41                             0.0000                         0e+00
42                             0.0000                         0e+00
43                             0.0000                         0e+00
44                             0.0000                         0e+00
45                             0.0025                         0e+00
46                             0.0000                         0e+00
47                             0.0000                         0e+00
48                             0.0000                         0e+00
49                             0.0000                         0e+00
50                             0.0000                         0e+00
51                             0.0000                         0e+00
52                             0.0000                         0e+00
53                             0.0000                         0e+00
54                             0.0026                         0e+00
55                             0.0009                         0e+00
56                             0.0000                         0e+00
57                             0.0000                         0e+00
58                             0.0000                         0e+00
59                             0.0000                         0e+00
60                             0.0000                         0e+00
61                             0.0021                         0e+00
62                             0.0000                         0e+00
63                             0.0000                         0e+00
64                             0.0000                         0e+00
65                             0.0000                         0e+00
66                             0.0000                         0e+00
67                             0.0000                         0e+00
68                             0.0000                         0e+00
69                             0.0000                         0e+00
70                             0.0000                         0e+00
71                             0.0000                         0e+00
72                             0.0000                         0e+00
73                             0.0000                         0e+00
74                             0.0000                         0e+00
75                             0.0000                         0e+00
76                             0.0000                         0e+00
77                             0.0000                         0e+00
78                             0.0000                         0e+00
79                             0.0000                         0e+00
80                             0.0000                         0e+00
81                             0.0000                         0e+00
82                             0.0000                         0e+00
83                             0.0000                         0e+00
84                             0.0000                         0e+00
85                             0.0000                         0e+00
86                             0.0000                         0e+00
87                             0.0000                         0e+00
88                             0.0000                         0e+00
89                             0.0000                         1e-04
90                             0.0000                         0e+00
   Root.k__Bacteria.p__OP11.c__OP11.4. Root.k__Bacteria.p__OP11.c__WCHB1.64.
1                                    0                                0.0000
2                                    0                                0.0000
3                                    0                                0.0000
4                                    0                                0.0000
5                                    0                                0.0000
6                                    0                                0.0000
7                                    0                                0.0000
8                                    0                                0.0000
9                                    0                                0.0001
10                                   0                                0.0000
11                                   0                                0.0000
12                                   0                                0.0000
13                                   0                                0.0000
14                                   0                                0.0000
15                                   0                                0.0000
16                                   0                                0.0000
17                                   0                                0.0000
18                                   0                                0.0000
19                                   0                                0.0000
20                                   0                                0.0000
21                                   0                                0.0000
22                                   0                                0.0000
23                                   0                                0.0000
24                                   0                                0.0000
25                                   0                                0.0000
26                                   0                                0.0000
27                                   0                                0.0000
28                                   0                                0.0000
29                                   0                                0.0000
30                                   0                                0.0000
31                                   0                                0.0000
32                                   0                                0.0000
33                                   0                                0.0000
34                                   0                                0.0000
35                                   0                                0.0000
36                                   0                                0.0000
37                                   0                                0.0000
38                                   0                                0.0000
39                                   0                                0.0000
40                                   0                                0.0000
41                                   0                                0.0000
42                                   0                                0.0000
43                                   0                                0.0000
44                                   0                                0.0000
45                                   0                                0.0000
46                                   0                                0.0000
47                                   0                                0.0000
48                                   0                                0.0000
49                                   0                                0.0000
50                                   0                                0.0000
51                                   0                                0.0000
52                                   0                                0.0000
53                                   0                                0.0000
54                                   0                                0.0000
55                                   0                                0.0000
56                                   0                                0.0000
57                                   0                                0.0000
58                                   0                                0.0000
59                                   0                                0.0000
60                                   0                                0.0000
61                                   0                                0.0000
62                                   0                                0.0000
63                                   0                                0.0000
64                                   0                                0.0000
65                                   0                                0.0000
66                                   0                                0.0000
67                                   0                                0.0000
68                                   0                                0.0000
69                                   0                                0.0000
70                                   0                                0.0000
71                                   0                                0.0000
72                                   0                                0.0000
73                                   0                                0.0000
74                                   0                                0.0000
75                                   0                                0.0000
76                                   0                                0.0000
77                                   0                                0.0000
78                                   0                                0.0017
79                                   0                                0.0000
80                                   0                                0.0000
81                                   0                                0.0000
82                                   0                                0.0000
83                                   0                                0.0000
84                                   0                                0.0000
85                                   0                                0.0000
86                                   0                                0.0000
87                                   0                                0.0000
88                                   0                                0.0000
89                                   0                                0.0000
90                                   0                                0.0000
   Root.k__Bacteria.p__OP3.c__koll11. Root.k__Bacteria.p__Planctomycetes.c__agg27.
1                              0.0001                                       0.0095
2                              0.0000                                       0.0035
3                              0.0000                                       0.0072
4                              0.0000                                       0.0131
5                              0.0000                                       0.0083
6                              0.0000                                       0.0009
7                              0.0000                                       0.0095
8                              0.0000                                       0.0140
9                              0.0000                                       0.0115
10                             0.0000                                       0.0086
11                             0.0000                                       0.0131
12                             0.0000                                       0.0145
13                             0.0000                                       0.0107
14                             0.0000                                       0.0026
15                             0.0000                                       0.0049
16                             0.0000                                       0.0104
17                             0.0000                                       0.0074
18                             0.0000                                       0.0093
19                             0.0000                                       0.0308
20                             0.0000                                       0.0038
21                             0.0000                                       0.0103
22                             0.0008                                       0.0064
23                             0.0002                                       0.0056
24                             0.0005                                       0.0144
25                             0.0001                                       0.0181
26                             0.0000                                       0.0126
27                             0.0000                                       0.0119
28                             0.0000                                       0.0134
29                             0.0000                                       0.0046
30                             0.0000                                       0.0045
31                             0.0000                                       0.0141
32                             0.0000                                       0.0193
33                             0.0000                                       0.0268
34                             0.0000                                       0.0476
35                             0.0000                                       0.0133
36                             0.0000                                       0.0137
37                             0.0000                                       0.0022
38                             0.0000                                       0.0199
39                             0.0000                                       0.0000
40                             0.0005                                       0.0041
41                             0.0116                                       0.0698
42                             0.0000                                       0.0009
43                             0.0000                                       0.0052
44                             0.0000                                       0.0000
45                             0.0000                                       0.0000
46                             0.0000                                       0.0009
47                             0.0000                                       0.0083
48                             0.0000                                       0.0000
49                             0.0009                                       0.0079
50                             0.0000                                       0.0018
51                             0.0000                                       0.0000
52                             0.0000                                       0.0190
53                             0.0000                                       0.0135
54                             0.0000                                       0.0000
55                             0.0000                                       0.0408
56                             0.0000                                       0.0000
57                             0.0023                                       0.0000
58                             0.0009                                       0.0257
59                             0.0000                                       0.0000
60                             0.0000                                       0.0027
61                             0.0000                                       0.0021
62                             0.0000                                       0.0286
63                             0.0000                                       0.0290
64                             0.0000                                       0.0000
65                             0.0000                                       0.0083
66                             0.0000                                       0.0093
67                             0.0000                                       0.0028
68                             0.0009                                       0.0028
69                             0.0000                                       0.0000
70                             0.0000                                       0.0052
71                             0.0000                                       0.0000
72                             0.0015                                       0.0030
73                             0.0050                                       0.0632
74                             0.0000                                       0.0000
75                             0.0011                                       0.0011
76                             0.0000                                       0.0000
77                             0.0000                                       0.0116
78                             0.0000                                       0.0084
79                             0.0000                                       0.0000
80                             0.0000                                       0.0051
81                             0.0000                                       0.0039
82                             0.0000                                       0.0020
83                             0.0000                                       0.0000
84                             0.0000                                       0.0115
85                             0.0000                                       0.0026
86                             0.0000                                       0.0100
87                             0.0000                                       0.0135
88                             0.0000                                       0.0063
89                             0.0000                                       0.0118
90                             0.0000                                       0.0063
   Root.k__Bacteria.p__Planctomycetes.c__C6. Root.k__Bacteria.p__Planctomycetes.c__FFCH393.
1                                     0.0002                                         0.0000
2                                     0.0000                                         0.0000
3                                     0.0000                                         0.0000
4                                     0.0002                                         0.0000
5                                     0.0001                                         0.0000
6                                     0.0000                                         0.0000
7                                     0.0002                                         0.0000
8                                     0.0000                                         0.0000
9                                     0.0006                                         0.0000
10                                    0.0000                                         0.0000
11                                    0.0002                                         0.0000
12                                    0.0004                                         0.0000
13                                    0.0002                                         0.0000
14                                    0.0000                                         0.0000
15                                    0.0000                                         0.0000
[truncated: 1,568,689 more chars]
