# Supplementary material for: Looking for Rhizobacterial Ecological Indicators in Agricultural Soils Using 16S rRNA metagenomic Amplicon Data
Source: PLoS One. 2016 Oct 25;11(10):e0165204. doi: 10.1371/journal.pone.0165204 (PMC5079562; doi:10.1371/journal.pone.0165204)
Supplement: S1 Appendix — The results of CCA and Indicator Value analyses obtained with each of the three classification methods are provided in separate subfolders as a compressed Zip archive. (ZIP) [file pone.0165204.s001.zip › S2_folder_R_analyses/rdp/indicspec/RCommanderConCon.R]

library(indicspecies)

#
# Example
#
#data(wetland)
#groups = c(rep(1, 17), rep(2, 14), rep(3,10))
#groups
#wetkm = kmeans(wetland, centers=3)
#groupskm = wetkm$cluster
#groupskm
#indval = multipatt(wetland, groups, control = permControl(nperm=999))
#indval
#summary(indval)


#	Repeat after eliminating all rows with zeros (i.e. do not consider
# any taxonomic group which has not been detected in some experiment, as we
# do not know if it was skipped or really absent.
#
grp <- c(1, 1, 2, 2, 3, 3, 4, 4, 5, 5, 6, 6, 8, 8, 1, 1, 2, 2, 5, 5, 1, 1, 1, 1, 1, 1, 2, 2, 2, 1, 1, 1, 1, 7, 7)

grp

# groups:
#	1 - Control / Conventional
#	2 - Glyphosate
#	3 - PG
#	4 - MSG
#	5 - AT / ATG
#	6 - AIM
#	8 - Grassland managed
#	7 - Grazed

check_indic_specs <- function(filename) {
    print("#############################################")
    cat("Processing: ", filename, "\n")
    print("")
    print("")

    level <- read.table(filename, 
	     header=TRUE, sep=",", na.strings="NA", dec=".", 
             strip.white=TRUE, row.names="tt")

    # find indicator species
    is <- multipatt(level, grp, control = how(nperm=999), func="IndVal")
    summary(is, indvalcomp = TRUE)

    print("---------------------------------------------")
    print("Removing non-common taxa")
    print("")

    com <- level[,which(!apply(level, 2, function(y) any(y == 0))),]
    row.names(com)
    
    cis <- multipatt(com, grp, control = how(nperm=999))
    summary(cis)

}

check_indic_specs("cum_tax_rdp_transpose_phylum.csv")
check_indic_specs("cum_tax_rdp_transpose_class.csv")
check_indic_specs("cum_tax_rdp_transpose_order.csv")

#quit()
