# Supplementary material for: Looking for Rhizobacterial Ecological Indicators in Agricultural Soils Using 16S rRNA metagenomic Amplicon Data
Source: PLoS One. 2016 Oct 25;11(10):e0165204. doi: 10.1371/journal.pone.0165204 (PMC5079562; doi:10.1371/journal.pone.0165204)
Supplement: S1 Appendix — The results of CCA and Indicator Value analyses obtained with each of the three classification methods are provided in separate subfolders as a compressed Zip archive. (ZIP) [file pone.0165204.s001.zip › S2_folder_R_analyses/rdp/indicspec/RCommanderConCon.txt]

Loading required package: permute
 [1] 1 1 2 2 3 3 4 4 5 5 6 6 8 8 1 1 2 2 5 5 1 1 1 1 1 1 2 2 2 1 1 1 1 7 7
[1] "#############################################"
Processing:  cum_tax_rdp_transpose_phylum.csv 
[1] ""
[1] ""

 Multilevel pattern analysis
 ---------------------------

 Association function: IndVal
 Significance level (alpha): 0.05

 Total number of species: 35
 Selected number of species: 7 
 Number of species associated to 1 group: 0 
 Number of species associated to 2 groups: 3 
 Number of species associated to 3 groups: 2 
 Number of species associated to 4 groups: 2 
 Number of species associated to 5 groups: 0 
 Number of species associated to 6 groups: 0 
 Number of species associated to 7 groups: 0 

 List of species associated to each combination: 

 Group 7+8  #sps.  3 
                              A      B  stat p.value    
Root.k__Bacteria.p__SC3. 1.0000 1.0000 1.000   0.001 ***
Root.k__Bacteria.p__TM6. 1.0000 1.0000 1.000   0.001 ***
Root.k__Bacteria.p__TM7. 0.9928 1.0000 0.996   0.002 ** 

 Group 3+7+8  #sps.  1 
                                A     B  stat p.value   
Root.k__Bacteria.p__CCM11b. 0.787 1.000 0.887   0.004 **

 Group 4+7+8  #sps.  1 
                               A      B  stat p.value  
Root.k__Bacteria.p__OP11. 1.0000 0.6667 0.816   0.025 *

 Group 3+4+7+8  #sps.  2 
                                        A      B  stat p.value    
Root.k__Bacteria.p__SPAM.          0.9631 1.0000 0.981   0.001 ***
Root.k__Bacteria.p__Bacteroidetes. 0.9030 1.0000 0.950   0.009 ** 
---
Signif. codes:  0 ‘***’ 0.001 ‘**’ 0.01 ‘*’ 0.05 ‘.’ 0.1 ‘ ’ 1 
[1] "---------------------------------------------"
[1] "Removing non-common taxa"
[1] ""

 Multilevel pattern analysis
 ---------------------------

 Association function: IndVal.g
 Significance level (alpha): 0.05

 Total number of species: 9
 Selected number of species: 0 
 Number of species associated to 1 group: 0 
 Number of species associated to 2 groups: 0 
 Number of species associated to 3 groups: 0 
 Number of species associated to 4 groups: 0 
 Number of species associated to 5 groups: 0 
 Number of species associated to 6 groups: 0 
 Number of species associated to 7 groups: 0 

 List of species associated to each combination: 
---
Signif. codes:  0 ‘***’ 0.001 ‘**’ 0.01 ‘*’ 0.05 ‘.’ 0.1 ‘ ’ 1 
[1] "#############################################"
Processing:  cum_tax_rdp_transpose_class.csv 
[1] ""
[1] ""

 Multilevel pattern analysis
 ---------------------------

 Association function: IndVal
 Significance level (alpha): 0.05

 Total number of species: 87
 Selected number of species: 15 
 Number of species associated to 1 group: 0 
 Number of species associated to 2 groups: 8 
 Number of species associated to 3 groups: 2 
 Number of species associated to 4 groups: 2 
 Number of species associated to 5 groups: 1 
 Number of species associated to 6 groups: 2 
 Number of species associated to 7 groups: 0 

 List of species associated to each combination: 

 Group 7+8  #sps.  8 
                                                         A      B  stat p.value
Root.k__Bacteria.p__SC3.c__.                        1.0000 1.0000 1.000   0.001
Root.k__Bacteria.p__TM6.c__SJA.4.                   1.0000 1.0000 1.000   0.001
Root.k__Bacteria.p__TM7.c__.                        1.0000 1.0000 1.000   0.001
Root.k__Bacteria.p__TM7.c__TM7.3.                   1.0000 1.0000 1.000   0.001
Root.k__Bacteria.p__SPAM.c__0319.6G9.               0.9969 1.0000 0.998   0.001
Root.k__Bacteria.p__TM7.c__TM7.1.                   0.9926 1.0000 0.996   0.001
Root.k__Bacteria.p__Cyanobacteria.c__4C0d.2.        0.8218 1.0000 0.907   0.004
Root.k__Bacteria.p__Chloroflexi.c__Ktedonobacteria. 1.0000 0.7500 0.866   0.014
                                                       
Root.k__Bacteria.p__SC3.c__.                        ***
Root.k__Bacteria.p__TM6.c__SJA.4.                   ***
Root.k__Bacteria.p__TM7.c__.                        ***
Root.k__Bacteria.p__TM7.c__TM7.3.                   ***
Root.k__Bacteria.p__SPAM.c__0319.6G9.               ***
Root.k__Bacteria.p__TM7.c__TM7.1.                   ***
Root.k__Bacteria.p__Cyanobacteria.c__4C0d.2.        ** 
Root.k__Bacteria.p__Chloroflexi.c__Ktedonobacteria. *  

 Group 3+4+6  #sps.  1 
                                                         A      B  stat p.value
Root.k__Bacteria.p__Planctomycetes.c__Planctomycea. 0.5897 1.0000 0.768   0.022
                                                     
Root.k__Bacteria.p__Planctomycetes.c__Planctomycea. *

 Group 3+7+8  #sps.  1 
                                    A     B  stat p.value   
Root.k__Bacteria.p__CCM11b.c__. 0.787 1.000 0.887   0.002 **

 Group 3+4+7+8  #sps.  2 
                                                           A      B  stat
Root.k__Bacteria.p__Bacteroidetes.c__Sphingobacteria. 0.9079 1.0000 0.953
Root.k__Bacteria.p__SPAM.c__FFCH6980.                 0.7827 1.0000 0.885
                                                      p.value   
Root.k__Bacteria.p__Bacteroidetes.c__Sphingobacteria.   0.008 **
Root.k__Bacteria.p__SPAM.c__FFCH6980.                   0.007 **

 Group 3+4+6+7+8  #sps.  1 
                                                 A      B  stat p.value    
Root.k__Bacteria.p__Chloroflexi.c__Bljii12. 0.9675 1.0000 0.984   0.001 ***

 Group 1+2+3+4+5+6  #sps.  1 
                                                      A      B stat p.value    
Root.k__Bacteria.p__Verrucomicrobia.c__Opitutae. 0.9996 1.0000    1   0.001 ***

 Group 3+4+5+6+7+8  #sps.  1 
                                                               A      B  stat
Root.k__Bacteria.p__Proteobacteria.c__Betaproteobacteria. 0.9769 1.0000 0.988
                                                          p.value   
Root.k__Bacteria.p__Proteobacteria.c__Betaproteobacteria.   0.009 **
---
Signif. codes:  0 ‘***’ 0.001 ‘**’ 0.01 ‘*’ 0.05 ‘.’ 0.1 ‘ ’ 1 
[1] "---------------------------------------------"
[1] "Removing non-common taxa"
[1] ""

 Multilevel pattern analysis
 ---------------------------

 Association function: IndVal.g
 Significance level (alpha): 0.05

 Total number of species: 12
 Selected number of species: 0 
 Number of species associated to 1 group: 0 
 Number of species associated to 2 groups: 0 
 Number of species associated to 3 groups: 0 
 Number of species associated to 4 groups: 0 
 Number of species associated to 5 groups: 0 
 Number of species associated to 6 groups: 0 
 Number of species associated to 7 groups: 0 

 List of species associated to each combination: 
---
Signif. codes:  0 ‘***’ 0.001 ‘**’ 0.01 ‘*’ 0.05 ‘.’ 0.1 ‘ ’ 1 
[1] "#############################################"
Processing:  cum_tax_rdp_transpose_order.csv 
[1] ""
[1] ""

 Multilevel pattern analysis
 ---------------------------

 Association function: IndVal
 Significance level (alpha): 0.05

 Total number of species: 187
 Selected number of species: 45 
 Number of species associated to 1 group: 6 
 Number of species associated to 2 groups: 19 
 Number of species associated to 3 groups: 9 
 Number of species associated to 4 groups: 5 
 Number of species associated to 5 groups: 4 
 Number of species associated to 6 groups: 1 
 Number of species associated to 7 groups: 1 

 List of species associated to each combination: 

 Group 7  #sps.  4 
                                                                                 A
Root.k__Bacteria.p__TM7.c__TM7.3.o__I025.                                   1.0000
Root.k__Bacteria.p__TM7.c__TM7.3.o__Blgi18.                                 0.8333
Root.k__Bacteria.p__Proteobacteria.c__Betaproteobacteria.o__Gallionellales. 0.7500
Root.k__Bacteria.p__Proteobacteria.c__Gammaproteobacteria.o__Aeromonadales. 0.6667
                                                                                 B
Root.k__Bacteria.p__TM7.c__TM7.3.o__I025.                                   1.0000
Root.k__Bacteria.p__TM7.c__TM7.3.o__Blgi18.                                 1.0000
Root.k__Bacteria.p__Proteobacteria.c__Betaproteobacteria.o__Gallionellales. 1.0000
Root.k__Bacteria.p__Proteobacteria.c__Gammaproteobacteria.o__Aeromonadales. 1.0000
                                                                             stat
Root.k__Bacteria.p__TM7.c__TM7.3.o__I025.                                   1.000
Root.k__Bacteria.p__TM7.c__TM7.3.o__Blgi18.                                 0.913
Root.k__Bacteria.p__Proteobacteria.c__Betaproteobacteria.o__Gallionellales. 0.866
Root.k__Bacteria.p__Proteobacteria.c__Gammaproteobacteria.o__Aeromonadales. 0.816
                                                                            p.value
Root.k__Bacteria.p__TM7.c__TM7.3.o__I025.                                     0.017
Root.k__Bacteria.p__TM7.c__TM7.3.o__Blgi18.                                   0.017
Root.k__Bacteria.p__Proteobacteria.c__Betaproteobacteria.o__Gallionellales.   0.036
Root.k__Bacteria.p__Proteobacteria.c__Gammaproteobacteria.o__Aeromonadales.   0.036
                                                                             
Root.k__Bacteria.p__TM7.c__TM7.3.o__I025.                                   *
Root.k__Bacteria.p__TM7.c__TM7.3.o__Blgi18.                                 *
Root.k__Bacteria.p__Proteobacteria.c__Betaproteobacteria.o__Gallionellales. *
Root.k__Bacteria.p__Proteobacteria.c__Gammaproteobacteria.o__Aeromonadales. *

 Group 8  #sps.  2 
                                                                        A
Root.k__Bacteria.p__Chloroflexi.c__Anaerolineae.o__Anaerolineales. 1.0000
Root.k__Bacteria.p__Cyanobacteria.c__Chloroplast.o__Chlorophyta.   0.6957
                                                                        B  stat
Root.k__Bacteria.p__Chloroflexi.c__Anaerolineae.o__Anaerolineales. 1.0000 1.000
Root.k__Bacteria.p__Cyanobacteria.c__Chloroplast.o__Chlorophyta.   1.0000 0.834
                                                                   p.value   
Root.k__Bacteria.p__Chloroflexi.c__Anaerolineae.o__Anaerolineales.   0.005 **
Root.k__Bacteria.p__Cyanobacteria.c__Chloroplast.o__Chlorophyta.     0.008 **

 Group 3+7  #sps.  1 
                                                          A B stat p.value    
Root.k__Bacteria.p__Chloroflexi.c__Anaerolineae.o__S0208. 1 1    1   0.001 ***

 Group 3+8  #sps.  1 
                                                          A    B stat p.value
Root.k__Bacteria.p__Firmicutes.c__Clostridia.o__OPB54. 0.64 1.00  0.8   0.003
                                                         
Root.k__Bacteria.p__Firmicutes.c__Clostridia.o__OPB54. **

 Group 7+8  #sps.  17 
                                                                                   A
Root.k__Bacteria.p__Chloroflexi.c__TK17.o__mle1.48.                           1.0000
Root.k__Bacteria.p__Cyanobacteria.c__4C0d.2.o__SM1D11.                        1.0000
Root.k__Bacteria.p__Proteobacteria.c__Deltaproteobacteria.o__.                1.0000
Root.k__Bacteria.p__SC3.c__.o__.                                              1.0000
Root.k__Bacteria.p__TM6.c__SJA.4.o__.                                         1.0000
Root.k__Bacteria.p__TM7.c__.o__.                                              1.0000
Root.k__Bacteria.p__TM7.c__TM7.3.o__EW055.                                    1.0000
Root.k__Bacteria.p__SPAM.c__0319.6G9.o__.                                     0.9969
Root.k__Bacteria.p__TM7.c__TM7.1.o__.                                         0.9926
Root.k__Bacteria.p__Chloroflexi.c__Bljii12.o__B07_WMSP1.                      0.9756
Root.k__Bacteria.p__Proteobacteria.c__Alphaproteobacteria.o__.                0.9545
Root.k__Bacteria.p__WS3.c__PRR.12.o__LD1.PA13.                                0.9038
Root.k__Bacteria.p__Cyanobacteria.c__4C0d.2.o__mle1.12.                       0.7857
Root.k__Bacteria.p__Chloroflexi.c__Ktedonobacteria.o__.                       1.0000
Root.k__Bacteria.p__Proteobacteria.c__Betaproteobacteria.o__Nitrosomonadales. 0.9600
Root.k__Bacteria.p__WS3.c__PRR.12.o__CV106.                                   0.9333
Root.k__Bacteria.p__Proteobacteria.c__Betaproteobacteria.o__Neisseriales.     0.7500
                                                                                   B
Root.k__Bacteria.p__Chloroflexi.c__TK17.o__mle1.48.                           1.0000
Root.k__Bacteria.p__Cyanobacteria.c__4C0d.2.o__SM1D11.                        1.0000
Root.k__Bacteria.p__Proteobacteria.c__Deltaproteobacteria.o__.                1.0000
Root.k__Bacteria.p__SC3.c__.o__.                                              1.0000
Root.k__Bacteria.p__TM6.c__SJA.4.o__.                                         1.0000
Root.k__Bacteria.p__TM7.c__.o__.                                              1.0000
Root.k__Bacteria.p__TM7.c__TM7.3.o__EW055.                                    1.0000
Root.k__Bacteria.p__SPAM.c__0319.6G9.o__.                                     1.0000
Root.k__Bacteria.p__TM7.c__TM7.1.o__.                                         1.0000
Root.k__Bacteria.p__Chloroflexi.c__Bljii12.o__B07_WMSP1.                      1.0000
Root.k__Bacteria.p__Proteobacteria.c__Alphaproteobacteria.o__.                1.0000
Root.k__Bacteria.p__WS3.c__PRR.12.o__LD1.PA13.                                1.0000
Root.k__Bacteria.p__Cyanobacteria.c__4C0d.2.o__mle1.12.                       1.0000
Root.k__Bacteria.p__Chloroflexi.c__Ktedonobacteria.o__.                       0.7500
Root.k__Bacteria.p__Proteobacteria.c__Betaproteobacteria.o__Nitrosomonadales. 0.7500
Root.k__Bacteria.p__WS3.c__PRR.12.o__CV106.                                   0.7500
Root.k__Bacteria.p__Proteobacteria.c__Betaproteobacteria.o__Neisseriales.     0.7500
                                                                               stat
Root.k__Bacteria.p__Chloroflexi.c__TK17.o__mle1.48.                           1.000
Root.k__Bacteria.p__Cyanobacteria.c__4C0d.2.o__SM1D11.                        1.000
Root.k__Bacteria.p__Proteobacteria.c__Deltaproteobacteria.o__.                1.000
Root.k__Bacteria.p__SC3.c__.o__.                                              1.000
Root.k__Bacteria.p__TM6.c__SJA.4.o__.                                         1.000
Root.k__Bacteria.p__TM7.c__.o__.                                              1.000
Root.k__Bacteria.p__TM7.c__TM7.3.o__EW055.                                    1.000
Root.k__Bacteria.p__SPAM.c__0319.6G9.o__.                                     0.998
Root.k__Bacteria.p__TM7.c__TM7.1.o__.                                         0.996
Root.k__Bacteria.p__Chloroflexi.c__Bljii12.o__B07_WMSP1.                      0.988
Root.k__Bacteria.p__Proteobacteria.c__Alphaproteobacteria.o__.                0.977
Root.k__Bacteria.p__WS3.c__PRR.12.o__LD1.PA13.                                0.951
Root.k__Bacteria.p__Cyanobacteria.c__4C0d.2.o__mle1.12.                       0.886
Root.k__Bacteria.p__Chloroflexi.c__Ktedonobacteria.o__.                       0.866
Root.k__Bacteria.p__Proteobacteria.c__Betaproteobacteria.o__Nitrosomonadales. 0.849
Root.k__Bacteria.p__WS3.c__PRR.12.o__CV106.                                   0.837
Root.k__Bacteria.p__Proteobacteria.c__Betaproteobacteria.o__Neisseriales.     0.750
                                                                              p.value
Root.k__Bacteria.p__Chloroflexi.c__TK17.o__mle1.48.                             0.001
Root.k__Bacteria.p__Cyanobacteria.c__4C0d.2.o__SM1D11.                          0.001
Root.k__Bacteria.p__Proteobacteria.c__Deltaproteobacteria.o__.                  0.001
Root.k__Bacteria.p__SC3.c__.o__.                                                0.001
Root.k__Bacteria.p__TM6.c__SJA.4.o__.                                           0.001
Root.k__Bacteria.p__TM7.c__.o__.                                                0.001
Root.k__Bacteria.p__TM7.c__TM7.3.o__EW055.                                      0.001
Root.k__Bacteria.p__SPAM.c__0319.6G9.o__.                                       0.001
Root.k__Bacteria.p__TM7.c__TM7.1.o__.                                           0.002
Root.k__Bacteria.p__Chloroflexi.c__Bljii12.o__B07_WMSP1.                        0.001
Root.k__Bacteria.p__Proteobacteria.c__Alphaproteobacteria.o__.                  0.001
Root.k__Bacteria.p__WS3.c__PRR.12.o__LD1.PA13.                                  0.001
Root.k__Bacteria.p__Cyanobacteria.c__4C0d.2.o__mle1.12.                         0.003
Root.k__Bacteria.p__Chloroflexi.c__Ktedonobacteria.o__.                         0.021
Root.k__Bacteria.p__Proteobacteria.c__Betaproteobacteria.o__Nitrosomonadales.   0.023
Root.k__Bacteria.p__WS3.c__PRR.12.o__CV106.                                     0.010
Root.k__Bacteria.p__Proteobacteria.c__Betaproteobacteria.o__Neisseriales.       0.034
                                                                                 
Root.k__Bacteria.p__Chloroflexi.c__TK17.o__mle1.48.                           ***
Root.k__Bacteria.p__Cyanobacteria.c__4C0d.2.o__SM1D11.                        ***
Root.k__Bacteria.p__Proteobacteria.c__Deltaproteobacteria.o__.                ***
Root.k__Bacteria.p__SC3.c__.o__.                                              ***
Root.k__Bacteria.p__TM6.c__SJA.4.o__.                                         ***
Root.k__Bacteria.p__TM7.c__.o__.                                              ***
Root.k__Bacteria.p__TM7.c__TM7.3.o__EW055.                                    ***
Root.k__Bacteria.p__SPAM.c__0319.6G9.o__.                                     ***
Root.k__Bacteria.p__TM7.c__TM7.1.o__.                                         ** 
Root.k__Bacteria.p__Chloroflexi.c__Bljii12.o__B07_WMSP1.                      ***
Root.k__Bacteria.p__Proteobacteria.c__Alphaproteobacteria.o__.                ***
Root.k__Bacteria.p__WS3.c__PRR.12.o__LD1.PA13.                                ***
Root.k__Bacteria.p__Cyanobacteria.c__4C0d.2.o__mle1.12.                       ** 
Root.k__Bacteria.p__Chloroflexi.c__Ktedonobacteria.o__.                       *  
Root.k__Bacteria.p__Proteobacteria.c__Betaproteobacteria.o__Nitrosomonadales. *  
Root.k__Bacteria.p__WS3.c__PRR.12.o__CV106.                                   ** 
Root.k__Bacteria.p__Proteobacteria.c__Betaproteobacteria.o__Neisseriales.     *  

 Group 3+4+6  #sps.  1 
                                                                          A   B
Root.k__Bacteria.p__Planctomycetes.c__Planctomycea.o__Planctomycetales. 1.0 0.5
                                                                         stat
Root.k__Bacteria.p__Planctomycetes.c__Planctomycea.o__Planctomycetales. 0.707
                                                                        p.value
Root.k__Bacteria.p__Planctomycetes.c__Planctomycea.o__Planctomycetales.   0.028
                                                                         
Root.k__Bacteria.p__Planctomycetes.c__Planctomycea.o__Planctomycetales. *

 Group 3+5+6  #sps.  1 
                                                            A     B  stat
Root.k__Bacteria.p__Chloroflexi.c__Anaerolineae.o__H39. 0.750 0.625 0.685
                                                        p.value  
Root.k__Bacteria.p__Chloroflexi.c__Anaerolineae.o__H39.   0.027 *

 Group 3+7+8  #sps.  7 
                                                                                      A
Root.k__Bacteria.p__Chloroflexi.c__Anaerolineae.o__A4b.                          0.9924
Root.k__Bacteria.p__Proteobacteria.c__Deltaproteobacteria.o__NB1.j.              0.9813
Root.k__Bacteria.p__Proteobacteria.c__Betaproteobacteria.o__.                    0.9745
Root.k__Bacteria.p__Proteobacteria.c__Alphaproteobacteria.o__Rhodobacterales.    0.9086
Root.k__Bacteria.p__Actinobacteria.c__Actinobacteria.o__.                        0.8902
Root.k__Bacteria.p__Proteobacteria.c__Deltaproteobacteria.o__Desulfuromonadales. 0.8482
Root.k__Bacteria.p__CCM11b.c__.o__.                                              0.7870
                                                                                      B
Root.k__Bacteria.p__Chloroflexi.c__Anaerolineae.o__A4b.                          1.0000
Root.k__Bacteria.p__Proteobacteria.c__Deltaproteobacteria.o__NB1.j.              1.0000
Root.k__Bacteria.p__Proteobacteria.c__Betaproteobacteria.o__.                    1.0000
Root.k__Bacteria.p__Proteobacteria.c__Alphaproteobacteria.o__Rhodobacterales.    1.0000
Root.k__Bacteria.p__Actinobacteria.c__Actinobacteria.o__.                        1.0000
Root.k__Bacteria.p__Proteobacteria.c__Deltaproteobacteria.o__Desulfuromonadales. 1.0000
Root.k__Bacteria.p__CCM11b.c__.o__.                                              1.0000
                                                                                  stat
Root.k__Bacteria.p__Chloroflexi.c__Anaerolineae.o__A4b.                          0.996
Root.k__Bacteria.p__Proteobacteria.c__Deltaproteobacteria.o__NB1.j.              0.991
Root.k__Bacteria.p__Proteobacteria.c__Betaproteobacteria.o__.                    0.987
Root.k__Bacteria.p__Proteobacteria.c__Alphaproteobacteria.o__Rhodobacterales.    0.953
Root.k__Bacteria.p__Actinobacteria.c__Actinobacteria.o__.                        0.943
Root.k__Bacteria.p__Proteobacteria.c__Deltaproteobacteria.o__Desulfuromonadales. 0.921
Root.k__Bacteria.p__CCM11b.c__.o__.                                              0.887
                                                                                 p.value
Root.k__Bacteria.p__Chloroflexi.c__Anaerolineae.o__A4b.                            0.001
Root.k__Bacteria.p__Proteobacteria.c__Deltaproteobacteria.o__NB1.j.                0.001
Root.k__Bacteria.p__Proteobacteria.c__Betaproteobacteria.o__.                      0.001
Root.k__Bacteria.p__Proteobacteria.c__Alphaproteobacteria.o__Rhodobacterales.      0.002
Root.k__Bacteria.p__Actinobacteria.c__Actinobacteria.o__.                          0.001
Root.k__Bacteria.p__Proteobacteria.c__Deltaproteobacteria.o__Desulfuromonadales.   0.007
Root.k__Bacteria.p__CCM11b.c__.o__.                                                0.004
                                                                                    
Root.k__Bacteria.p__Chloroflexi.c__Anaerolineae.o__A4b.                          ***
Root.k__Bacteria.p__Proteobacteria.c__Deltaproteobacteria.o__NB1.j.              ***
Root.k__Bacteria.p__Proteobacteria.c__Betaproteobacteria.o__.                    ***
Root.k__Bacteria.p__Proteobacteria.c__Alphaproteobacteria.o__Rhodobacterales.    ** 
Root.k__Bacteria.p__Actinobacteria.c__Actinobacteria.o__.                        ***
Root.k__Bacteria.p__Proteobacteria.c__Deltaproteobacteria.o__Desulfuromonadales. ** 
Root.k__Bacteria.p__CCM11b.c__.o__.                                              ** 

 Group 3+4+6+8  #sps.  1 
                                                                     A      B
Root.k__Bacteria.p__Actinobacteria.c__Actinobacteria.o__koll13. 0.8571 0.7500
                                                                 stat p.value  
Root.k__Bacteria.p__Actinobacteria.c__Actinobacteria.o__koll13. 0.802   0.015 *

 Group 3+4+7+8  #sps.  3 
                                                                                 A
Root.k__Bacteria.p__Proteobacteria.c__Betaproteobacteria.o__Rhodocyclales.  0.9379
Root.k__Bacteria.p__Bacteroidetes.c__Sphingobacteria.o__Sphingobacteriales. 0.9118
Root.k__Bacteria.p__SPAM.c__FFCH6980.o__.                                   0.7827
                                                                                 B
Root.k__Bacteria.p__Proteobacteria.c__Betaproteobacteria.o__Rhodocyclales.  1.0000
Root.k__Bacteria.p__Bacteroidetes.c__Sphingobacteria.o__Sphingobacteriales. 1.0000
Root.k__Bacteria.p__SPAM.c__FFCH6980.o__.                                   1.0000
                                                                             stat
Root.k__Bacteria.p__Proteobacteria.c__Betaproteobacteria.o__Rhodocyclales.  0.968
Root.k__Bacteria.p__Bacteroidetes.c__Sphingobacteria.o__Sphingobacteriales. 0.955
Root.k__Bacteria.p__SPAM.c__FFCH6980.o__.                                   0.885
                                                                            p.value
Root.k__Bacteria.p__Proteobacteria.c__Betaproteobacteria.o__Rhodocyclales.    0.004
Root.k__Bacteria.p__Bacteroidetes.c__Sphingobacteria.o__Sphingobacteriales.   0.009
Root.k__Bacteria.p__SPAM.c__FFCH6980.o__.                                     0.007
                                                                              
Root.k__Bacteria.p__Proteobacteria.c__Betaproteobacteria.o__Rhodocyclales.  **
Root.k__Bacteria.p__Bacteroidetes.c__Sphingobacteria.o__Sphingobacteriales. **
Root.k__Bacteria.p__SPAM.c__FFCH6980.o__.                                   **

 Group 3+5+7+8  #sps.  1 
                                                                  A      B
Root.k__Bacteria.p__Chloroflexi.c__Anaerolineae.o__envOPS12. 0.8928 1.0000
                                                              stat p.value    
Root.k__Bacteria.p__Chloroflexi.c__Anaerolineae.o__envOPS12. 0.945   0.001 ***

 Group 3+4+5+7+8  #sps.  1 
                                                                                  A
Root.k__Bacteria.p__Proteobacteria.c__Betaproteobacteria.o__Burkholderiales. 0.9553
                                                                                  B
Root.k__Bacteria.p__Proteobacteria.c__Betaproteobacteria.o__Burkholderiales. 1.0000
                                                                              stat
Root.k__Bacteria.p__Proteobacteria.c__Betaproteobacteria.o__Burkholderiales. 0.977
                                                                             p.value
Root.k__Bacteria.p__Proteobacteria.c__Betaproteobacteria.o__Burkholderiales.   0.006
                                                                               
Root.k__Bacteria.p__Proteobacteria.c__Betaproteobacteria.o__Burkholderiales. **

 Group 3+4+6+7+8  #sps.  3 
                                                                                A
Root.k__Bacteria.p__Chloroflexi.c__Bljii12.o__AKYG885.                     0.9660
Root.k__Bacteria.p__Acidobacteria.c__iii1.8.o__32.20.                      0.9324
Root.k__Bacteria.p__Proteobacteria.c__Gammaproteobacteria.o__Chromatiales. 0.9107
                                                                                B
Root.k__Bacteria.p__Chloroflexi.c__Bljii12.o__AKYG885.                     1.0000
Root.k__Bacteria.p__Acidobacteria.c__iii1.8.o__32.20.                      1.0000
Root.k__Bacteria.p__Proteobacteria.c__Gammaproteobacteria.o__Chromatiales. 1.0000
                                                                            stat
Root.k__Bacteria.p__Chloroflexi.c__Bljii12.o__AKYG885.                     0.983
Root.k__Bacteria.p__Acidobacteria.c__iii1.8.o__32.20.                      0.966
Root.k__Bacteria.p__Proteobacteria.c__Gammaproteobacteria.o__Chromatiales. 0.954
                                                                           p.value
Root.k__Bacteria.p__Chloroflexi.c__Bljii12.o__AKYG885.                       0.002
Root.k__Bacteria.p__Acidobacteria.c__iii1.8.o__32.20.                        0.002
Root.k__Bacteria.p__Proteobacteria.c__Gammaproteobacteria.o__Chromatiales.   0.007
                                                                             
Root.k__Bacteria.p__Chloroflexi.c__Bljii12.o__AKYG885.                     **
Root.k__Bacteria.p__Acidobacteria.c__iii1.8.o__32.20.                      **
Root.k__Bacteria.p__Proteobacteria.c__Gammaproteobacteria.o__Chromatiales. **

 Group 1+2+3+4+5+6  #sps.  1 
                                                                    A      B
Root.k__Bacteria.p__Verrucomicrobia.c__Opitutae.o__Opitutales. 0.9996 1.0000
                                                               stat p.value    
Root.k__Bacteria.p__Verrucomicrobia.c__Opitutae.o__Opitutales.    1   0.001 ***

 Group 2+3+4+5+6+7+8  #sps.  1 
                                                              A      B  stat
Root.k__Bacteria.p__Planctomycetes.c__Phycisphaerae.o__. 0.9461 1.0000 0.973
                                                         p.value  
Root.k__Bacteria.p__Planctomycetes.c__Phycisphaerae.o__.   0.042 *
---
Signif. codes:  0 ‘***’ 0.001 ‘**’ 0.01 ‘*’ 0.05 ‘.’ 0.1 ‘ ’ 1 
[1] "---------------------------------------------"
[1] "Removing non-common taxa"
[1] ""

 Multilevel pattern analysis
 ---------------------------

 Association function: IndVal.g
 Significance level (alpha): 0.05

 Total number of species: 13
 Selected number of species: 0 
 Number of species associated to 1 group: 0 
 Number of species associated to 2 groups: 0 
 Number of species associated to 3 groups: 0 
 Number of species associated to 4 groups: 0 
 Number of species associated to 5 groups: 0 
 Number of species associated to 6 groups: 0 
 Number of species associated to 7 groups: 0 

 List of species associated to each combination: 
---
Signif. codes:  0 ‘***’ 0.001 ‘**’ 0.01 ‘*’ 0.05 ‘.’ 0.1 ‘ ’ 1 
