# Supplementary material for: Looking for Rhizobacterial Ecological Indicators in Agricultural Soils Using 16S rRNA metagenomic Amplicon Data
Source: PLoS One. 2016 Oct 25;11(10):e0165204. doi: 10.1371/journal.pone.0165204 (PMC5079562; doi:10.1371/journal.pone.0165204)
Supplement: S1 Appendix — The results of CCA and Indicator Value analyses obtained with each of the three classification methods are provided in separate subfolders as a compressed Zip archive. (ZIP) [file pone.0165204.s001.zip › S2_folder_R_analyses/rtax/cca/rtax_CCA.R]

library(vegan)
tt <- read.table("cum_tax_rtax_transpose_treatment.csv", header=T, sep=",", dec=".")
library(relimp, pos=16)

P <- read.table("cum_tax_rtax_transpose_phylum%.csv", header=T, sep=",", dec=",")
P
Pr <- cca(subset(P, select=-taxa) ~ Time+Control+BT+NBT+Convencional+Glyphosate+PG+MSE+ATG+AIM, data=tt)
Pr
plot(Pr)
summary(Pr)
Pcca <- cca(subset(P, select=-taxa), subset(tt, select=-taxa))
Pcca
plot(Pcca)
dev.copy(pdf, "PhylumCCA.pdf")
dev.off()
summary(Pcca)
ccaP <- cca(subset(tt, select=-taxa), subset(P, select=-taxa))
ccaP
plot(ccaP)
dev.copy(pdf, "CCAPhylum.pdf")
dev.off()
summary(ccaP)


C <- read.table("cum_tax_rtax_transpose_class%.csv", header=T, sep=",", dec=",")
C
Cr <- cca(subset(C, select=-taxa) ~ Time+Control+BT+NBT+Convencional+Glyphosate+PG+MSE+ATG+AIM, data=tt)
Cr
plot(Cr)
summary(Cr)
Ccca <- cca(subset(C, select=-taxa), subset(tt, select=-taxa))
Ccca
plot(Ccca)
dev.copy(pdf, "ClassCCA.pdf")
dev.off()
summary(Ccca)
ccaC <- cca(subset(tt, select=-taxa), subset(C, select=-taxa))
ccaC
plot(ccaC)
dev.copy(pdf, "CCAClass.pdf")
dev.off()
summary(ccaC)


O <- read.table("cum_tax_rtax_transpose_order%.csv", header=T, sep=",", dec=",")
Or <- cca(subset(O, select=-taxa) ~ Time+Control+BT+NBT+Convencional+Glyphosate+PG+MSE+ATG+AIM, data=tt)
Or
plot(Or)
summary(Or)
Occa <- cca(subset(O, select=-taxa), subset(tt, select=-taxa))
Occa
plot(Occa)
dev.copy(pdf, "OrderCCA.pdf")
dev.off()
summary(Occa)
ccaO <- cca(subset(tt, select=-taxa), subset(O, select=-taxa))
ccaO
plot(ccaO)
dev.copy(pdf, "CCAOrder.pdf")
dev.off()
summary(ccaO)


F <- read.table("cum_tax_rtax_transpose_family%.csv", header=T, sep=",", dec=",")
F
Fr <- cca(subset(F, select=-taxa) ~ Time+Control+BT+NBT+Convencional+Glyphosate+PG+MSE+ATG+AIM, data=tt)
Fr
plot(Fr)
summary(Fr)
Fcca <- cca(subset(F, select=-taxa), subset(tt, select=-taxa))
Fcca
plot(Fcca)
dev.copy(pdf, "FamilyFCA.pdf")
dev.off()
summary(Fcca)
ccaF <- cca(subset(tt, select=-taxa), subset(F, select=-taxa))
ccaF
plot(ccaF)
dev.copy(pdf, "CCAFamily.pdf")
dev.off()
summary(ccaF)
