# Supplementary material for: Looking for Rhizobacterial Ecological Indicators in Agricultural Soils Using 16S rRNA metagenomic Amplicon Data
Source: PLoS One. 2016 Oct 25;11(10):e0165204. doi: 10.1371/journal.pone.0165204 (PMC5079562; doi:10.1371/journal.pone.0165204)
Supplement: S1 Appendix — The results of CCA and Indicator Value analyses obtained with each of the three classification methods are provided in separate subfolders as a compressed Zip archive. (ZIP) [file pone.0165204.s001.zip › S2_folder_R_analyses/rtax/cca/rtax_CCA.txt]

> library(vegan)

> tt <- read.table("cum_tax_rtax_transpose_treatment.csv", header=T, sep=",", dec=".")

> library(relimp, pos=16)

> P <- read.table("cum_tax_rtax_transpose_phylum%.csv", header=T, sep=",", dec=",")

> P
                                       taxa Acidobacteria Actinobacteria Bacteroidetes  BRC1 Chlamydiae Chlorobi
1                     field1t1A-nochime.tax         0.364          0.116         0.001 0.003      0.002    0.000
2                     field1t1B-nochime.tax         0.380          0.123         0.001 0.003      0.001    0.001
3                      field1t1-nochime.tax         0.374          0.121         0.001 0.003      0.001    0.001
4                     field1t2A-nochime.tax         0.313          0.136         0.001 0.002      0.001    0.001
5                     field1t2B-nochime.tax         0.318          0.136         0.001 0.003      0.001    0.001
6                      field1t2-nochime.tax         0.317          0.136         0.001 0.003      0.001    0.001
7                     field2t1A-nochime.tax         0.378          0.117         0.000 0.004      0.002    0.002
8                     field2t1B-nochime.tax         0.355          0.155         0.001 0.002      0.001    0.001
9                      field2t1-nochime.tax         0.364          0.141         0.001 0.003      0.001    0.001
10                    field2t2A-nochime.tax         0.293          0.155         0.000 0.003      0.001    0.001
11                    field2t2B-nochime.tax         0.299          0.157         0.001 0.002      0.001    0.001
12                     field2t2-nochime.tax         0.295          0.156         0.001 0.002      0.001    0.001
13                     field4t1-nochime.tax         0.344          0.109         0.000 0.003      0.001    0.001
14                     field4t2-nochime.tax         0.266          0.151         0.000 0.002      0.001    0.002
15                     field5t1-nochime.tax         0.320          0.103         0.001 0.003      0.001    0.002
16                     field5t2-nochime.tax         0.299          0.133         0.001 0.002      0.001    0.002
17                     field6t1-nochime.tax         0.343          0.114         0.001 0.004      0.001    0.002
18                     field6t2-nochime.tax         0.325          0.127         0.000 0.001      0.001    0.002
19                     field7t1-nochime.tax         0.373          0.096         0.000 0.002      0.000    0.002
20                     field7t2-nochime.tax         0.270          0.121         0.000 0.002      0.001    0.002
21     Lerida_07_2re_1_Control+50_Clean.tax         0.194          0.252         0.002 0.001      0.000    0.005
22 Lerida_07_2re_1_Convencio0l+50_Clean.tax         0.234          0.284         0.013 0.000      0.003    0.002
23     Lerida_07_2re_2_Control+50_Clean.tax         0.160          0.260         0.003 0.002      0.002    0.001
24 Lerida_07_2re_2_Convencio0l+50_Clean.tax         0.226          0.269         0.004 0.001      0.002    0.001
25           Lerida_07_3re_1_Control+50.tax         0.233          0.166         0.004 0.001      0.001    0.001
26         Lerida_07_3re_1_Glifosato+50.tax         0.264          0.179         0.006 0.002      0.003    0.001
27     Lerida_07_3re_2_Control+50_Clean.tax         0.395          0.080         0.002 0.001      0.003    0.004
28           Lerida_07_3re_2_Control+50.tax         0.491          0.052         0.001 0.000      0.001    0.003
29   Lerida_07_3re_2_Glifosato+50_Clean.tax         0.300          0.046         0.007 0.004      0.007    0.012
30         Lerida_07_3re_2_Glifosato+50.tax         0.338          0.028         0.004 0.002      0.004    0.011
31           Lerida_08_3re_1_Control+50.tax         0.215          0.185         0.003 0.002      0.002    0.002
32       Lerida_08_3re_1_Convencio0l+50.tax         0.233          0.198         0.003 0.001      0.000    0.001
33           Lerida_08_3re_2_Control+50.tax         0.249          0.252         0.007 0.001      0.003    0.001
34       Lerida_08_3re_2_Convencio0l+50.tax         0.154          0.196         0.001 0.000      0.002    0.001
35           Lerida_08_4re_1_Control+50.tax         0.251          0.218         0.002 0.002      0.002    0.002
36       Lerida_08_4re_1_Convencio0l+50.tax         0.237          0.222         0.002 0.001      0.001    0.000
37     Lerida_08_4re_2_Control+50_Clean.tax         0.210          0.285         0.005 0.001      0.005    0.002
38 Lerida_08_4re_2_Convencio0l+50_Clean.tax         0.242          0.261         0.005 0.001      0.002    0.002
39     Lerida_09_3re_1_Control+50_Clean.tax         0.375          0.087         0.003 0.002      0.001    0.003
40 Lerida_09_3re_1_Convencio0l+50_Clean.tax         0.348          0.069         0.002 0.001      0.001    0.003
41     Lerida_09_3re_2_Control+50_Clean.tax         0.284          0.049         0.002 0.002      0.004    0.003
42 Lerida_09_3re_2_Convencio0l+50_Clean.tax         0.324          0.033         0.002 0.001      0.003    0.004
43     Lerida_09_4re_1_Control+50_Clean.tax         0.431          0.046         0.001 0.001      0.003    0.004
44   Lerida_09_4re_1_Glifosato+50_Clean.tax         0.389          0.101         0.001 0.000      0.001    0.005
45     Lerida_09_4re_2_Control+50_Clean.tax         0.334          0.037         0.003 0.001      0.004    0.003
46   Lerida_09_4re_2_Glifosato+50_Clean.tax         0.291          0.073         0.000 0.000      0.002    0.003
47                            S2-1a-454.tax         0.114          0.391         0.002 0.002      0.000    0.001
48                               S2-454.tax         0.054          0.443         0.001 0.001      0.002    0.001
49                            S3-1a-454.tax         0.050          0.164         0.002 0.000      0.001    0.001
50                               S3-454.tax         0.112          0.212         0.007 0.001      0.000    0.003
51                            S6-1a-454.tax         0.081          0.279         0.001 0.001      0.001    0.001
52                               S6-454.tax         0.087          0.394         0.001 0.000      0.002    0.002
53      SanFern08_2re_BT_2010_Clean.fas.tax         0.180          0.062         0.001 0.000      0.003    0.005
54            SanFern08_2re_BT_2010.fas.tax         0.334          0.083         0.001 0.001      0.002    0.004
55           SanFern08_2re_BT_Clean.fas.tax         0.278          0.221         0.003 0.006      0.001    0.005
56     SanFern08_2re_NBT_2010_Clean.fas.tax         0.202          0.040         0.001 0.001      0.008    0.007
57           SanFern08_2re_NBT_2010.fas.tax         0.305          0.060         0.003 0.003      0.005    0.006
58          SanFern08_2re_NBT_Clean.fas.tax         0.206          0.377         0.008 0.003      0.000    0.000
59      SanFern08_3re_BT_2010_Clean.fas.tax         0.157          0.061         0.002 0.001      0.004    0.002
60            SanFern08_3re_BT_2010.fas.tax         0.245          0.098         0.002 0.001      0.002    0.002
61           SanFern08_3re_BT_Clean.fas.tax         0.135          0.501         0.004 0.002      0.003    0.000
62     SanFern08_3re_NBT_2010_Clean.fas.tax         0.162          0.043         0.000 0.000      0.005    0.004
63           SanFern08_3re_NBT_2010.fas.tax         0.252          0.062         0.000 0.000      0.003    0.004
64          SanFern08_3re_NBT_Clean.fas.tax         0.204          0.045         0.003 0.001      0.005    0.007
65           SanFern09_2re_BT_Clean.fas.tax         0.290          0.040         0.001 0.001      0.004    0.007
66          SanFern09_2re_NBT_Clean.fas.tax         0.292          0.078         0.001 0.001      0.000    0.005
67           SanFern09_3re_BT_Clean.fas.tax         0.326          0.139         0.004 0.003      0.001    0.004
68          SanFern09_3re_NBT_Clean.fas.tax         0.330          0.111         0.004 0.004      0.003    0.004
69       Sevilla_control_1re_2010_Clean.tax         0.305          0.164         0.002 0.001      0.003    0.003
70             Sevilla_control_1re_2010.tax         0.339          0.195         0.002 0.001      0.002    0.002
71               Sevilla_control_1re_50.tax         0.283          0.173         0.003 0.001      0.001    0.001
72       Sevilla_control_2re_2010_Clean.tax         0.184          0.069         0.002 0.000      0.001    0.001
73             Sevilla_control_2re_2010.tax         0.301          0.103         0.001 0.003      0.000    0.001
74       Sevilla_control_3re_2010_Clean.tax         0.320          0.160         0.001 0.000      0.001    0.002
75             Sevilla_control_3re_2010.tax         0.358          0.178         0.001 0.000      0.001    0.002
76   Sevilla_convencio0l_1re_2010_Clean.tax         0.301          0.194         0.001 0.000      0.002    0.004
77         Sevilla_convencio0l_1re_2010.tax         0.332          0.204         0.000 0.001      0.001    0.002
78           Sevilla_convencio0l_1re_50.tax         0.315          0.071         0.001 0.001      0.001    0.003
79   Sevilla_convencio0l_2re_2010_Clean.tax         0.189          0.062         0.000 0.000      0.001    0.002
80         Sevilla_convencio0l_2re_2010.tax         0.291          0.082         0.000 0.001      0.000    0.002
81   Sevilla_convencio0l_3re_2010_Clean.tax         0.328          0.121         0.000 0.000      0.002    0.003
82         Sevilla_convencio0l_3re_2010.tax         0.370          0.107         0.002 0.001      0.002    0.002
83             Sevilla_glifosato_1re_50.tax         0.254          0.180         0.003 0.001      0.001    0.001
84    Sevilla_glifosatol_1re_2010_Clean.tax         0.320          0.160         0.001 0.000      0.001    0.002
85          Sevilla_glifosatol_1re_2010.tax         0.358          0.178         0.001 0.000      0.001    0.002
86    Sevilla_glifosatol_2re_2010_Clean.tax         0.317          0.095         0.001 0.001      0.001    0.002
87          Sevilla_glifosatol_2re_2010.tax         0.366          0.072         0.001 0.001      0.000    0.001
88    Sevilla_glifosatol_3re_2010_Clean.tax         0.221          0.070         0.001 0.001      0.006    0.001
89          Sevilla_glifosatol_3re_2010.tax         0.370          0.107         0.002 0.001      0.002    0.002
90                                  SF1.tax         0.297          0.117         0.002 0.002      0.001    0.004
91                                  SF2.tax         0.324          0.099         0.001 0.001      0.003    0.004
92                                  SF3.tax         0.344          0.095         0.002 0.001      0.002    0.005
93                                  SF4.tax         0.326          0.069         0.001 0.001      0.001    0.005
   Chloroflexi Cyanobacteria Deferribacteres Deinococcus.Thermus Elusimicrobia Fibrobacteres Firmicutes
1        0.014         0.005           0.000               0.000         0.000         0.000      0.017
2        0.017         0.005           0.000               0.000         0.000         0.001      0.016
3        0.016         0.005           0.000               0.000         0.000         0.001      0.016
4        0.018         0.001           0.000               0.000         0.000         0.000      0.009
5        0.018         0.002           0.000               0.000         0.000         0.001      0.010
6        0.018         0.002           0.000               0.000         0.000         0.000      0.009
7        0.013         0.002           0.000               0.001         0.000         0.000      0.005
8        0.015         0.003           0.000               0.000         0.000         0.000      0.007
9        0.014         0.002           0.000               0.000         0.000         0.000      0.006
10       0.021         0.001           0.000               0.000         0.000         0.000      0.014
11       0.020         0.001           0.000               0.000         0.000         0.000      0.014
12       0.020         0.001           0.000               0.000         0.000         0.000      0.014
13       0.017         0.002           0.000               0.000         0.000         0.001      0.008
14       0.022         0.002           0.000               0.000         0.000         0.001      0.023
15       0.018         0.001           0.000               0.000         0.000         0.001      0.006
16       0.018         0.001           0.000               0.000         0.000         0.000      0.007
17       0.014         0.004           0.000               0.000         0.000         0.000      0.009
18       0.022         0.002           0.000               0.000         0.000         0.000      0.027
19       0.017         0.002           0.000               0.000         0.000         0.000      0.006
20       0.019         0.001           0.000               0.000         0.000         0.000      0.013
21       0.020         0.001           0.000               0.000         0.000         0.001      0.012
22       0.022         0.001           0.000               0.000         0.000         0.000      0.005
23       0.025         0.001           0.000               0.000         0.000         0.001      0.012
24       0.027         0.002           0.000               0.000         0.000         0.001      0.017
25       0.011         0.001           0.000               0.000         0.000         0.001      0.009
26       0.018         0.000           0.000               0.000         0.000         0.001      0.014
27       0.026         0.004           0.000               0.000         0.000         0.001      0.006
28       0.015         0.002           0.000               0.000         0.000         0.001      0.003
29       0.036         0.003           0.000               0.000         0.000         0.002      0.003
30       0.022         0.002           0.000               0.000         0.000         0.001      0.002
31       0.015         0.001           0.000               0.000         0.000         0.001      0.006
32       0.018         0.000           0.000               0.000         0.000         0.001      0.017
33       0.019         0.001           0.000               0.000         0.000         0.001      0.013
34       0.012         0.001           0.000               0.000         0.000         0.001      0.005
35       0.021         0.002           0.000               0.000         0.000         0.000      0.016
36       0.017         0.001           0.000               0.000         0.000         0.001      0.011
37       0.029         0.002           0.000               0.000         0.000         0.001      0.006
38       0.030         0.002           0.000               0.000         0.000         0.001      0.009
39       0.018         0.003           0.000               0.000         0.000         0.001      0.006
40       0.017         0.002           0.000               0.000         0.000         0.002      0.004
41       0.022         0.005           0.000               0.000         0.000         0.003      0.006
42       0.024         0.001           0.000               0.000         0.000         0.001      0.005
43       0.016         0.004           0.000               0.000         0.000         0.001      0.002
44       0.025         0.007           0.000               0.000         0.000         0.000      0.005
45       0.029         0.005           0.000               0.000         0.000         0.003      0.003
46       0.014         0.003           0.000               0.000         0.000         0.003      0.002
47       0.035         0.002           0.000               0.000         0.000         0.002      0.013
48       0.044         0.002           0.000               0.000         0.000         0.002      0.033
49       0.014         0.000           0.000               0.000         0.000         0.002      0.048
50       0.040         0.000           0.000               0.000         0.000         0.000      0.019
51       0.020         0.001           0.000               0.000         0.000         0.000      0.043
52       0.039         0.002           0.000               0.000         0.000         0.000      0.036
53       0.027         0.004           0.000               0.001         0.000         0.000      0.026
54       0.015         0.002           0.000               0.000         0.000         0.000      0.014
55       0.023         0.009           0.000               0.001         0.000         0.000      0.026
56       0.048         0.003           0.001               0.001         0.000         0.000      0.026
57       0.026         0.002           0.000               0.000         0.000         0.000      0.016
58       0.033         0.005           0.000               0.000         0.000         0.000      0.006
59       0.035         0.006           0.000               0.000         0.000         0.000      0.018
60       0.020         0.003           0.000               0.000         0.000         0.001      0.009
61       0.031         0.004           0.000               0.001         0.000         0.001      0.008
62       0.035         0.002           0.000               0.001         0.000         0.000      0.009
63       0.019         0.001           0.000               0.000         0.000         0.001      0.004
64       0.025         0.018           0.000               0.001         0.000         0.000      0.034
65       0.021         0.001           0.000               0.000         0.000         0.001      0.009
66       0.015         0.002           0.000               0.001         0.000         0.001      0.018
67       0.023         0.005           0.000               0.000         0.000         0.000      0.007
68       0.021         0.002           0.000               0.000         0.000         0.000      0.005
69       0.030         0.010           0.000               0.000         0.000         0.000      0.045
70       0.021         0.006           0.000               0.000         0.000         0.000      0.033
71       0.020         0.001           0.000               0.000         0.000         0.001      0.020
72       0.022         0.011           0.001               0.000         0.000         0.000      0.020
73       0.016         0.007           0.001               0.000         0.000         0.001      0.010
74       0.028         0.004           0.000               0.000         0.000         0.000      0.034
75       0.021         0.002           0.000               0.000         0.000         0.001      0.024
76       0.024         0.007           0.000               0.000         0.000         0.000      0.027
77       0.015         0.004           0.000               0.000         0.000         0.000      0.016
78       0.013         0.001           0.000               0.000         0.000         0.001      0.004
79       0.019         0.009           0.000               0.000         0.000         0.000      0.037
80       0.017         0.006           0.000               0.000         0.000         0.002      0.022
81       0.023         0.004           0.000               0.001         0.000         0.000      0.018
82       0.016         0.002           0.000               0.000         0.001         0.001      0.011
83       0.015         0.001           0.000               0.000         0.000         0.000      0.012
84       0.028         0.004           0.000               0.000         0.000         0.000      0.034
85       0.021         0.002           0.000               0.000         0.000         0.001      0.024
86       0.019         0.004           0.000               0.000         0.000         0.000      0.013
87       0.014         0.003           0.000               0.000         0.000         0.000      0.009
88       0.020         0.005           0.000               0.000         0.001         0.000      0.022
89       0.016         0.002           0.000               0.000         0.001         0.001      0.011
90       0.031         0.062           0.000               0.000         0.000         0.000      0.010
91       0.028         0.004           0.000               0.000         0.000         0.001      0.009
92       0.019         0.021           0.000               0.001         0.000         0.000      0.005
93       0.018         0.003           0.000               0.000         0.000         0.001      0.004
   Gemmatimonadetes Lentisphaerae Nitrospirae OD1 OP1na OP11   OP3 Planctomycetes Proteobacteria Spirochaetes
1             0.038         0.001       0.031   0 0.001    0 0.000          0.007          0.286            0
2             0.039         0.001       0.029   0 0.001    0 0.000          0.008          0.270            0
3             0.039         0.001       0.030   0 0.001    0 0.000          0.008          0.276            0
4             0.040         0.000       0.038   0 0.000    0 0.000          0.013          0.300            0
5             0.038         0.000       0.032   0 0.000    0 0.000          0.014          0.301            0
6             0.039         0.000       0.035   0 0.000    0 0.000          0.013          0.300            0
7             0.033         0.001       0.039   0 0.001    0 0.000          0.015          0.247            0
8             0.047         0.000       0.023   0 0.001    0 0.000          0.019          0.249            0
9             0.042         0.001       0.029   0 0.001    0 0.000          0.018          0.248            0
10            0.045         0.000       0.041   0 0.000    0 0.000          0.013          0.260            0
11            0.046         0.001       0.036   0 0.000    0 0.000          0.014          0.262            0
12            0.046         0.001       0.038   0 0.000    0 0.000          0.013          0.261            0
13            0.036         0.001       0.025   0 0.001    0 0.000          0.010          0.317            0
14            0.033         0.000       0.028   0 0.001    0 0.000          0.018          0.311            0
15            0.039         0.001       0.028   0 0.001    0 0.000          0.017          0.336            0
16            0.042         0.000       0.038   0 0.000    0 0.000          0.017          0.287            0
17            0.038         0.001       0.025   0 0.001    0 0.000          0.015          0.297            0
18            0.044         0.000       0.030   0 0.000    0 0.000          0.017          0.235            0
19            0.048         0.000       0.023   0 0.001    0 0.000          0.021          0.267            0
20            0.037         0.000       0.037   0 0.001    0 0.000          0.015          0.317            0
21            0.054         0.001       0.016   0 0.001    0 0.000          0.007          0.375            0
22            0.051         0.002       0.015   0 0.000    0 0.000          0.011          0.293            0
23            0.040         0.000       0.016   0 0.001    0 0.000          0.008          0.421            0
24            0.058         0.000       0.017   0 0.002    0 0.000          0.009          0.295            0
25            0.091         0.001       0.015   0 0.001    0 0.001          0.009          0.377            0
26            0.066         0.000       0.021   0 0.000    0 0.000          0.007          0.362            0
27            0.058         0.001       0.024   0 0.001    0 0.001          0.015          0.296            0
28            0.051         0.001       0.041   0 0.000    0 0.000          0.012          0.250            0
29            0.081         0.002       0.024   0 0.001    0 0.002          0.025          0.344            0
30            0.083         0.001       0.058   0 0.001    0 0.001          0.024          0.303            0
31            0.037         0.000       0.030   0 0.000    0 0.000          0.014          0.415            0
32            0.073         0.000       0.016   0 0.000    0 0.000          0.007          0.378            0
33            0.073         0.000       0.021   0 0.000    0 0.000          0.010          0.300            0
34            0.041         0.000       0.011   0 0.000    0 0.000          0.007          0.539            0
35            0.061         0.000       0.020   0 0.000    0 0.000          0.010          0.332            0
36            0.074         0.000       0.020   0 0.001    0 0.000          0.008          0.336            0
37            0.067         0.001       0.015   0 0.000    0 0.000          0.010          0.300            0
38            0.057         0.001       0.014   0 0.001    0 0.000          0.015          0.307            0
39            0.063         0.001       0.028   0 0.000    0 0.000          0.013          0.289            0
40            0.065         0.001       0.021   0 0.000    0 0.000          0.025          0.346            0
41            0.051         0.001       0.028   0 0.000    0 0.000          0.020          0.411            0
42            0.063         0.002       0.024   0 0.001    0 0.000          0.005          0.365            0
43            0.076         0.000       0.022   0 0.001    0 0.000          0.022          0.250            0
44            0.091         0.000       0.007   0 0.002    0 0.000          0.003          0.314            0
45            0.098         0.001       0.022   0 0.001    0 0.001          0.011          0.326            0
46            0.083         0.000       0.020   0 0.000    0 0.001          0.043          0.338            0
47            0.061         0.001       0.004   0 0.002    0 0.000          0.009          0.301            0
48            0.053         0.001       0.006   0 0.003    0 0.000          0.007          0.315            0
49            0.032         0.001       0.003   0 0.001    0 0.000          0.007          0.647            0
50            0.086         0.001       0.005   0 0.003    0 0.001          0.013          0.450            0
51            0.065         0.001       0.007   0 0.002    0 0.000          0.007          0.444            0
52            0.074         0.000       0.008   0 0.001    0 0.000          0.012          0.303            0
53            0.087         0.001       0.031   0 0.000    0 0.001          0.004          0.456            0
54            0.055         0.000       0.043   0 0.001    0 0.001          0.020          0.340            0
55            0.072         0.000       0.025   0 0.003    0 0.000          0.005          0.230            0
56            0.092         0.001       0.036   0 0.000    0 0.000          0.003          0.393            0
57            0.068         0.001       0.051   0 0.000    0 0.000          0.025          0.311            0
58            0.094         0.000       0.009   0 0.000    0 0.000          0.010          0.212            0
59            0.139         0.000       0.016   0 0.000    0 0.002          0.002          0.412            0
60            0.094         0.000       0.021   0 0.001    0 0.001          0.049          0.321            0
61            0.071         0.000       0.007   0 0.001    0 0.000          0.004          0.196            0
62            0.101         0.002       0.031   0 0.000    0 0.001          0.001          0.474            0
63            0.071         0.001       0.036   0 0.001    0 0.000          0.040          0.382            0
64            0.121         0.000       0.018   0 0.000    0 0.000          0.003          0.378            0
65            0.075         0.001       0.029   0 0.000    0 0.000          0.004          0.414            0
66            0.085         0.001       0.024   0 0.001    0 0.000          0.019          0.365            0
67            0.064         0.000       0.021   0 0.001    0 0.000          0.012          0.275            0
68            0.075         0.000       0.024   0 0.001    0 0.000          0.013          0.302            0
69            0.059         0.001       0.013   0 0.001    0 0.000          0.001          0.263            0
70            0.037         0.000       0.013   0 0.001    0 0.000          0.009          0.231            0
71            0.084         0.000       0.026   0 0.001    0 0.000          0.008          0.305            0
72            0.175         0.000       0.015   0 0.000    0 0.001          0.005          0.392            0
73            0.116         0.000       0.020   0 0.000    0 0.000          0.012          0.305            0
74            0.072         0.000       0.011   0 0.000    0 0.000          0.003          0.261            0
75            0.051         0.000       0.018   0 0.000    0 0.000          0.014          0.227            0
76            0.083         0.000       0.000   0 0.002    0 0.001          0.001          0.316            0
77            0.055         0.000       0.015   0 0.001    0 0.001          0.007          0.241            0
78            0.053         0.000       0.044   0 0.000    0 0.001          0.024          0.342            0
79            0.174         0.000       0.012   0 0.000    0 0.001          0.003          0.382            0
80            0.130         0.000       0.015   0 0.000    0 0.001          0.020          0.303            0
81            0.112         0.000       0.021   0 0.001    0 0.000          0.002          0.261            0
82            0.082         0.000       0.018   0 0.000    0 0.001          0.018          0.261            0
83            0.096         0.000       0.032   0 0.001    0 0.000          0.005          0.323            0
84            0.072         0.000       0.011   0 0.000    0 0.000          0.003          0.261            0
85            0.051         0.000       0.018   0 0.000    0 0.000          0.014          0.227            0
86            0.116         0.000       0.013   0 0.002    0 0.000          0.015          0.318            0
87            0.114         0.000       0.021   0 0.001    0 0.000          0.014          0.282            0
88            0.139         0.000       0.021   0 0.000    0 0.001          0.003          0.358            0
89            0.082         0.000       0.018   0 0.000    0 0.001          0.018          0.261            0
90            0.075         0.001       0.026   0 0.002    0 0.000          0.007          0.277            0
91            0.060         0.000       0.024   0 0.001    0 0.000          0.020          0.316            0
92            0.043         0.000       0.016   0 0.003    0 0.000          0.015          0.297            0
93            0.051         0.001       0.021   0 0.001    0 0.000          0.016          0.355            0
   Synergistetes TAna6 Tenericutes  TG.1 Thermotogae TM6   TM7 Verrucomicrobia WS1   WS3 WS6 Chloroplast
1              0 0.000       0.000 0.001           0   0 0.000           0.104   0 0.003   0       0.003
2              0 0.000       0.000 0.001           0   0 0.000           0.099   0 0.001   0       0.002
3              0 0.000       0.000 0.001           0   0 0.000           0.101   0 0.002   0       0.003
4              0 0.000       0.000 0.002           0   0 0.000           0.117   0 0.007   0       0.001
5              0 0.000       0.000 0.001           0   0 0.000           0.115   0 0.006   0       0.001
6              0 0.000       0.000 0.001           0   0 0.000           0.115   0 0.007   0       0.001
7              0 0.000       0.000 0.001           0   0 0.000           0.131   0 0.006   0       0.002
8              0 0.000       0.000 0.001           0   0 0.000           0.112   0 0.005   0       0.002
9              0 0.000       0.000 0.001           0   0 0.000           0.119   0 0.005   0       0.002
10             0 0.000       0.000 0.001           0   0 0.000           0.144   0 0.004   0       0.001
11             0 0.000       0.000 0.001           0   0 0.000           0.137   0 0.006   0       0.001
12             0 0.000       0.000 0.001           0   0 0.000           0.141   0 0.005   0       0.001
13             0 0.000       0.000 0.000           0   0 0.000           0.120   0 0.002   0       0.003
14             0 0.000       0.000 0.001           0   0 0.000           0.133   0 0.003   0       0.002
15             0 0.000       0.000 0.002           0   0 0.000           0.112   0 0.008   0       0.001
16             0 0.000       0.000 0.001           0   0 0.000           0.140   0 0.009   0       0.001
17             0 0.000       0.000 0.001           0   0 0.000           0.124   0 0.006   0       0.001
18             0 0.000       0.000 0.001           0   0 0.000           0.158   0 0.005   0       0.001
19             0 0.000       0.000 0.001           0   0 0.000           0.128   0 0.010   0       0.001
20             0 0.000       0.000 0.001           0   0 0.000           0.156   0 0.006   0       0.001
21             0 0.000       0.000 0.001           0   0 0.000           0.053   0 0.002   0       0.000
22             0 0.000       0.000 0.001           0   0 0.000           0.060   0 0.002   0       0.001
23             0 0.000       0.000 0.001           0   0 0.000           0.045   0 0.002   0       0.001
24             0 0.000       0.000 0.003           0   0 0.000           0.059   0 0.003   0       0.002
25             0 0.000       0.000 0.001           0   0 0.000           0.071   0 0.005   0       0.001
26             0 0.000       0.000 0.000           0   0 0.000           0.054   0 0.002   0       0.000
27             0 0.000       0.000 0.007           0   0 0.000           0.066   0 0.009   0       0.001
28             0 0.000       0.000 0.004           0   0 0.000           0.065   0 0.006   0       0.000
29             0 0.000       0.000 0.002           0   0 0.000           0.087   0 0.009   0       0.002
30             0 0.000       0.000 0.006           0   0 0.000           0.099   0 0.008   0       0.001
31             0 0.000       0.000 0.002           0   0 0.000           0.067   0 0.004   0       0.000
32             0 0.000       0.000 0.001           0   0 0.000           0.046   0 0.003   0       0.001
33             0 0.000       0.000 0.001           0   0 0.000           0.046   0 0.003   0       0.000
34             0 0.000       0.000 0.000           0   0 0.000           0.026   0 0.002   0       0.001
35             0 0.000       0.000 0.001           0   0 0.000           0.055   0 0.003   0       0.000
36             0 0.000       0.000 0.001           0   0 0.000           0.063   0 0.002   0       0.001
37             0 0.000       0.000 0.002           0   0 0.000           0.057   0 0.003   0       0.002
38             0 0.000       0.000 0.003           0   0 0.000           0.032   0 0.013   0       0.002
39             0 0.000       0.000 0.001           0   0 0.000           0.097   0 0.008   0       0.000
40             0 0.000       0.000 0.003           0   0 0.000           0.080   0 0.009   0       0.000
41             0 0.000       0.000 0.002           0   0 0.000           0.099   0 0.007   0       0.000
42             0 0.000       0.000 0.000           0   0 0.000           0.132   0 0.009   0       0.000
43             0 0.000       0.000 0.006           0   0 0.000           0.105   0 0.009   0       0.000
44             0 0.000       0.000 0.000           0   0 0.000           0.039   0 0.009   0       0.000
45             0 0.000       0.000 0.003           0   0 0.000           0.103   0 0.011   0       0.000
46             0 0.000       0.000 0.009           0   0 0.000           0.109   0 0.005   0       0.000
47             0 0.000       0.000 0.000           0   0 0.000           0.045   0 0.001   0       0.010
48             0 0.000       0.001 0.001           0   0 0.001           0.024   0 0.000   0       0.006
49             0 0.000       0.000 0.000           0   0 0.001           0.023   0 0.000   0       0.002
50             0 0.000       0.000 0.001           0   0 0.001           0.045   0 0.001   0       0.002
51             0 0.000       0.000 0.001           0   0 0.000           0.033   0 0.000   0       0.009
52             0 0.000       0.001 0.001           0   0 0.002           0.034   0 0.001   0       0.001
53             0 0.000       0.001 0.002           0   0 0.001           0.099   0 0.008   0       0.001
54             0 0.000       0.000 0.002           0   0 0.000           0.076   0 0.004   0       0.002
55             0 0.000       0.000 0.003           0   0 0.000           0.074   0 0.002   0       0.011
56             0 0.000       0.001 0.001           0   0 0.000           0.121   0 0.010   0       0.004
57             0 0.000       0.000 0.004           0   0 0.000           0.103   0 0.006   0       0.003
58             0 0.000       0.000 0.002           0   0 0.000           0.025   0 0.005   0       0.002
59             0 0.000       0.000 0.002           0   0 0.000           0.126   0 0.011   0       0.007
60             0 0.000       0.000 0.008           0   0 0.000           0.109   0 0.005   0       0.005
61             0 0.000       0.000 0.000           0   0 0.000           0.025   0 0.002   0       0.002
62             0 0.000       0.000 0.002           0   0 0.000           0.112   0 0.010   0       0.007
63             0 0.000       0.000 0.010           0   0 0.000           0.101   0 0.006   0       0.005
64             0 0.000       0.000 0.001           0   0 0.000           0.123   0 0.005   0       0.008
65             0 0.000       0.000 0.001           0   0 0.000           0.091   0 0.006   0       0.002
66             0 0.000       0.000 0.001           0   0 0.000           0.084   0 0.004   0       0.001
67             0 0.000       0.000 0.001           0   0 0.000           0.098   0 0.007   0       0.006
68             0 0.000       0.000 0.002           0   0 0.000           0.086   0 0.007   0       0.004
69             0 0.000       0.000 0.001           0   0 0.000           0.090   0 0.000   0       0.008
70             0 0.000       0.000 0.003           0   0 0.000           0.099   0 0.000   0       0.006
71             0 0.000       0.000 0.002           0   0 0.000           0.066   0 0.003   0       0.002
72             0 0.000       0.000 0.001           0   0 0.000           0.093   0 0.003   0       0.004
73             0 0.000       0.000 0.001           0   0 0.000           0.097   0 0.002   0       0.002
74             0 0.000       0.000 0.000           0   0 0.000           0.093   0 0.002   0       0.004
75             0 0.000       0.000 0.002           0   0 0.000           0.094   0 0.002   0       0.003
76             0 0.000       0.000 0.001           0   0 0.000           0.033   0 0.001   0       0.004
77             0 0.000       0.000 0.001           0   0 0.000           0.099   0 0.000   0       0.003
78             0 0.000       0.000 0.003           0   0 0.000           0.112   0 0.008   0       0.000
79             0 0.000       0.000 0.001           0   0 0.000           0.101   0 0.001   0       0.006
80             0 0.000       0.000 0.001           0   0 0.000           0.101   0 0.000   0       0.004
81             0 0.000       0.000 0.001           0   0 0.000           0.096   0 0.004   0       0.002
82             0 0.000       0.000 0.002           0   0 0.000           0.101   0 0.001   0       0.002
83             0 0.000       0.000 0.001           0   0 0.000           0.070   0 0.002   0       0.001
84             0 0.000       0.000 0.000           0   0 0.000           0.093   0 0.002   0       0.004
85             0 0.000       0.000 0.002           0   0 0.000           0.094   0 0.002   0       0.003
86             0 0.001       0.000 0.001           0   0 0.000           0.079   0 0.002   0       0.002
87             0 0.000       0.000 0.002           0   0 0.000           0.097   0 0.001   0       0.001
88             0 0.000       0.000 0.001           0   0 0.000           0.121   0 0.003   0       0.003
89             0 0.000       0.000 0.002           0   0 0.000           0.101   0 0.001   0       0.002
90             0 0.000       0.000 0.003           0   0 0.000           0.077   0 0.002   0       0.005
91             0 0.000       0.000 0.004           0   0 0.000           0.094   0 0.006   0       0.002
92             0 0.000       0.000 0.002           0   0 0.000           0.123   0 0.003   0       0.005
93             0 0.000       0.000 0.003           0   0 0.000           0.117   0 0.006   0       0.001
   Mitochondria
1             0
2             0
3             0
4             0
5             0
6             0
7             0
8             0
9             0
10            0
11            0
12            0
13            0
14            0
15            0
16            0
17            0
18            0
19            0
20            0
21            0
22            0
23            0
24            0
25            0
26            0
27            0
28            0
29            0
30            0
31            0
32            0
33            0
34            0
35            0
36            0
37            0
38            0
39            0
40            0
41            0
42            0
43            0
44            0
45            0
46            0
47            0
48            0
49            0
50            0
51            0
52            0
53            0
54            0
55            0
56            0
57            0
58            0
59            0
60            0
61            0
62            0
63            0
64            0
65            0
66            0
67            0
68            0
69            0
70            0
71            0
72            0
73            0
74            0
75            0
76            0
77            0
78            0
79            0
80            0
81            0
82            0
83            0
84            0
85            0
86            0
87            0
88            0
89            0
90            0
91            0
92            0
93            0

> Pr <- cca(subset(P, select=-taxa) ~ Time+Control+BT+NBT+Convencional+Glyphosate+PG+MSE+ATG+AIM, data=tt)

> Pr
Call: cca(formula = subset(P, select = -taxa) ~ Time + Control + BT + NBT + Convencional + Glyphosate +
PG + MSE + ATG + AIM, data = tt)

              Inertia Proportion Rank
Total         0.17934    1.00000     
Constrained   0.01975    0.11016    9
Unconstrained 0.15958    0.88984   26
Inertia is mean squared contingency coefficient 
Some constraints were aliased because they were collinear (redundant)
9 species (variables) deleted due to missingness

Eigenvalues for constrained axes:
     CCA1      CCA2      CCA3      CCA4      CCA5      CCA6      CCA7      CCA8      CCA9 
0.0106161 0.0054661 0.0019774 0.0006903 0.0004568 0.0002766 0.0001566 0.0000962 0.0000187 

Eigenvalues for unconstrained axes:
     CA1      CA2      CA3      CA4      CA5      CA6      CA7      CA8 
0.072519 0.028925 0.015769 0.008438 0.007548 0.005601 0.004575 0.003366 
(Showed only 8 of all 26 unconstrained eigenvalues)


> plot(Pr)

> summary(Pr)

Call:
cca(formula = subset(P, select = -taxa) ~ Time + Control + BT +      NBT + Convencional + Glyphosate + PG + MSE + ATG + AIM, data = tt) 

Partitioning of mean squared contingency coefficient:
              Inertia Proportion
Total         0.17934     1.0000
Constrained   0.01975     0.1102
Unconstrained 0.15958     0.8898

Eigenvalues, and their contribution to the mean squared contingency coefficient 

Importance of components:
                         CCA1     CCA2     CCA3      CCA4      CCA5      CCA6      CCA7     CCA8      CCA9     CA1
Eigenvalue            0.01062 0.005466 0.001977 0.0006903 0.0004568 0.0002766 0.0001566 9.62e-05 0.0000187 0.07252
Proportion Explained  0.05920 0.030480 0.011030 0.0038500 0.0025500 0.0015400 0.0008700 5.40e-04 0.0001000 0.40438
Cumulative Proportion 0.05920 0.089680 0.100700 0.1045500 0.1071000 0.1086400 0.1095100 1.10e-01 0.1101600 0.51453
                          CA2     CA3      CA4      CA5      CA6      CA7      CA8      CA9     CA10     CA11
Eigenvalue            0.02893 0.01577 0.008438 0.007548 0.005601 0.004575 0.003366 0.002048 0.001737 0.001361
Proportion Explained  0.16129 0.08793 0.047050 0.042090 0.031230 0.025510 0.018770 0.011420 0.009680 0.007590
Cumulative Proportion 0.67582 0.76375 0.810800 0.852890 0.884120 0.909630 0.928400 0.939820 0.949510 0.957100
                          CA12      CA13      CA14      CA15      CA16      CA17      CA18      CA19     CA20
Eigenvalue            0.001113 0.0009652 0.0008398 0.0007835 0.0006954 0.0006015 0.0004994 0.0004674 0.000353
Proportion Explained  0.006210 0.0053800 0.0046800 0.0043700 0.0038800 0.0033500 0.0027800 0.0026100 0.001970
Cumulative Proportion 0.963310 0.9686900 0.9733700 0.9777400 0.9816200 0.9849700 0.9877600 0.9903600 0.992330
                           CA21      CA22      CA23     CA24      CA25      CA26
Eigenvalue            0.0003206 0.0002825 0.0002498 0.000227 0.0001748 0.0001206
Proportion Explained  0.0017900 0.0015800 0.0013900 0.001270 0.0009700 0.0006700
Cumulative Proportion 0.9941200 0.9956900 0.9970900 0.998350 0.9993300 1.0000000

Accumulated constrained eigenvalues
Importance of components:
                         CCA1     CCA2     CCA3      CCA4      CCA5      CCA6      CCA7     CCA8     CCA9
Eigenvalue            0.01062 0.005466 0.001977 0.0006903 0.0004568 0.0002766 0.0001566 9.62e-05 1.87e-05
Proportion Explained  0.53739 0.276700 0.100100 0.0349400 0.0231200 0.0140000 0.0079300 4.87e-03 9.50e-04
Cumulative Proportion 0.53739 0.814090 0.914190 0.9491300 0.9722500 0.9862600 0.9941800 9.99e-01 1.00e+00

Scaling 2 for species and site scores
* Species are scaled proportional to eigenvalues
* Sites are unscaled: weighted dispersion equal on all dimensions


Species scores

                         CCA1       CCA2      CCA3      CCA4       CCA5      CCA6
Acidobacteria        0.061136  0.0576849 -0.034441 -0.016553  0.0048739 -0.003526
Actinobacteria      -0.163940  0.0729929 -0.006703  0.009957 -0.0006847  0.014220
Bacteroidetes       -0.196286 -0.1585211 -0.084378 -0.086027 -0.0037349 -0.012986
BRC1                 0.144882  0.1087256  0.186733 -0.155392  0.0145741  0.139219
Chlamydiae           0.049819 -0.3225458  0.036912 -0.056591  0.1096738 -0.043504
Chlorobi             0.082714 -0.2477171  0.046783 -0.114965  0.0179869  0.054931
Chloroflexi         -0.032536 -0.0904850  0.061195  0.004818  0.0438455 -0.010339
Cyanobacteria       -0.251281 -0.0479387  0.130507  0.004211  0.1767802  0.002573
Deferribacteres     -0.345752 -0.5850535  0.747732 -0.094205  0.4885685 -0.610626
Deinococcus.Thermus  0.174669 -1.2035130  0.380299 -0.330031 -0.1492939  0.361764
Elusimicrobia        1.242395 -0.7617509 -1.400278  1.209120  0.4215795 -0.177876
Fibrobacteres       -0.245647  0.0647047 -0.083797  0.181015  0.0331681 -0.093261
Firmicutes          -0.122219  0.0166145  0.057630 -0.008059  0.0693025 -0.009076
Gemmatimonadetes     0.006866 -0.1764503 -0.090566  0.007420  0.0078013  0.009969
Lentisphaerae       -0.150011 -0.0005381  0.156873 -0.228479  0.0559752 -0.209949
Nitrospirae          0.137289 -0.0048532  0.067825 -0.080202 -0.0016393  0.004308
OP1na               -0.129111  0.1383088  0.056441 -0.003248  0.0034984  0.150204
OP3                  0.024462 -0.2869726 -0.479764  0.155587 -0.0928310  0.333252
Planctomycetes       0.179073 -0.0245201  0.012771  0.003952 -0.0030065  0.020263
Proteobacteria      -0.040892 -0.0356383  0.022260  0.004196 -0.0156173 -0.010342
TAna6                1.297030  0.0575234 -1.256245 -0.474379  0.7250909 -0.051137
Tenericutes         -0.406917 -0.5115444  0.609497 -0.268408  0.1909169  0.224529
TG.1                -0.011584 -0.2191827  0.045740 -0.046412  0.0772043  0.007530
TM7                 -0.683971  0.0809445  0.339167  0.240934  0.4272230  0.405035
Verrucomicrobia      0.193076  0.0232759  0.045875  0.048226  0.0064769  0.008259
WS3                  0.157666 -0.0942770  0.116110 -0.049394 -0.1122401  0.043253
Chloroplast         -0.132304 -0.2583676  0.171027 -0.059109  0.0229577  0.109710


Site scores (weighted averages of species scores)

       CCA1     CCA2      CCA3      CCA4      CCA5     CCA6
1   1.29678  2.16978  0.371727  -3.12234   2.04269  -2.3225
2   1.20552  2.53076 -0.513994  -3.15754   3.14296  -2.4049
3   1.23106  2.35639 -0.139547  -3.14037   2.60442  -1.9856
4   1.33937  1.65711  1.351900  -0.97464  -2.51701  -0.1482
5   1.20870  1.84543  1.188468  -0.37686  -1.82736  -0.4427
6   1.27894  1.77875  1.317351  -1.02528  -2.26139   0.1438
7   2.56792  2.55203  0.753555  -3.64837  -0.33892   3.0826
8   1.23798  2.50691 -0.976182  -0.38037   0.27231   3.3077
9   1.73292  2.65405 -0.457790  -1.63055  -0.05815   2.3640
10  1.54295  2.02178  1.865957   1.27396   0.72211   3.3963
11  1.34787  1.96566  1.428927   0.89630   0.13758   2.2044
12  1.41385  1.95751  1.590134   1.08680   0.43327   2.1667
13  1.57765  1.84050  0.923104  -0.18624  -1.31189  -3.0070
14  0.75928  1.62045  3.103404   3.02280   0.57991   0.8424
15  1.61697  1.04172  1.513114  -1.07555  -4.12462  -2.9212
16  1.90574  1.52522  1.989071   0.67169  -2.81077   1.9654
17  1.78956  1.91143  1.002962  -0.86260  -0.87488  -0.4850
18  2.25548  2.14438  1.509841   2.29456   4.34696   1.8781
19  2.65022  1.79594 -0.326892  -0.62705  -1.65339   0.7677
20  1.93730  1.20894  3.524457   2.81606  -2.20763   0.6167
21 -3.12951  0.80040  0.708144   2.14580  -5.34865   0.8103
22 -3.03446  1.77362 -1.271481   0.27077  -2.42773   2.8872
23 -3.79016  0.58333  2.403274   3.07477  -6.87661  -0.4194
24 -2.91252  1.50392 -0.293342   1.69246   0.05126   5.4484
25 -1.17196 -1.02328 -1.462724   1.99115  -6.12046  -0.7219
26 -1.49538  0.23089 -1.081793  -0.99507  -3.84889  -3.5718
27  1.54378  0.28451 -2.019105  -6.27971   0.58438  -4.2052
28  2.94151  2.05551 -4.049615 -10.51199   0.59664  -7.9420
29  1.92098 -2.92292  0.042654  -4.89270  -0.74964  -2.0354
30  3.33209 -2.08134 -0.189368  -8.53668  -0.62835  -1.6236
31 -1.45706  0.40264  2.366072   0.26958  -8.01801  -3.3731
32 -2.24681 -0.05397 -0.873118   0.80484  -5.04511  -2.2784
33 -2.59163  1.04252 -2.238011  -0.43885  -1.79611   2.5583
34 -3.58156 -0.98014  2.631822   3.03987 -13.65405  -9.4945
35 -1.97388  0.96451 -0.505985  -0.13120  -2.06393   0.6805
36 -2.01262  0.66288 -1.135526   1.88393  -3.51076   1.4831
37 -3.16007  0.88022 -0.753115   1.87436  -0.97276   4.6637
38 -2.94777  1.03157 -0.575319  -1.46996  -3.84160   4.4880
39  1.97620  0.81742 -1.555110  -3.74959  -1.15067  -3.9172
40  1.72701 -0.32249 -1.174761  -2.88236  -4.26943  -6.7866
41  1.62612 -1.31441  2.411429  -0.87265  -4.01469 -10.4971
42  2.72641 -0.94170  1.174910  -0.25527  -3.78994  -9.3620
43  3.38860  0.38833 -3.323459  -4.36862   1.71703  -2.7193
44  0.21512 -0.26401 -4.529900  -4.59435  -0.57455  -4.4894
45  2.33064 -2.15829 -1.667507  -1.27994  -0.44638  -5.8217
46  2.16191 -1.55536 -0.890944   2.03970  -2.24053  -1.9484
47 -6.00422  1.61022  1.224264   6.64400  -1.32699  14.8853
48 -7.89437  1.66371  3.151223   7.40443   2.97908  16.0334
49 -4.92780 -2.75160  7.236826   6.15426 -10.82649 -14.7941
50 -3.75059 -2.59774  1.758712   5.03401  -4.77368   1.2829
51 -5.44183 -1.05041  3.696808   4.89389  -3.34399   2.9403
52 -6.52474  0.96344  1.588131   7.06454   4.41159  14.7652
53  0.21146 -4.12641  4.285265   0.91172  -2.64627  -4.9032
54  1.44696  0.03404  0.004925  -5.32370  -2.19450  -3.1609
55 -1.54429  0.88052  0.362887  -3.52608   7.44591  14.5850
56  1.40687 -4.75927  5.340193  -1.18251   2.92599  -7.2034
57  2.41294 -1.32368  1.751900  -6.16349   1.48874  -2.5106
58 -5.01501  1.84567 -3.862198   1.41476   1.50408  15.2594
59  0.62846 -5.81888  1.757193   5.91652  -1.36047   0.1918
60  1.54294 -2.24966  0.102331   2.20326  -0.48332   4.3547
61 -7.39889  3.54523 -2.254160   5.32880   1.35785  22.0380
62  0.80752 -5.51336  4.414722   1.63913  -6.52825  -6.2114
63  1.93113 -2.45218  2.290511  -1.38559  -3.85041  -3.1143
64  0.75452 -4.99483  2.876971   1.99923   7.93457  -1.5132
65  1.50937 -2.30433  1.028222  -2.58096  -4.66994 -10.1651
66  1.03215 -1.53723 -0.346920  -1.82391  -2.77372  -3.9053
67  0.72082  0.66535 -0.461400  -1.88230   0.62160   4.1194
68  1.06377 -0.24857 -1.142226  -3.57646  -1.29664   1.3034
69 -0.88887  0.96500  0.789433  -0.49513  11.37854   0.8114
70 -0.47933  2.92539 -0.140636   0.04951   8.09137   3.9015
71 -0.85234  0.17867 -1.794806  -1.09501  -0.03339   0.4028
72 -0.05214 -5.98415 -1.709177   4.58418   2.84357  -4.1196
73  0.91751 -1.41598 -2.297460   0.70656   2.64689  -2.2914
74 -0.29396  1.06733 -1.318345   1.03311   6.17877   0.1178
75  0.23101  2.63730 -1.847065  -0.46689   4.65503   1.9109
76 -2.39027  0.20995 -3.043148  -0.61909   3.66329   1.1444
77 -0.35849  2.68972 -2.004239   1.45298   3.13646   5.5989
78  2.45862 -0.05304  0.940313  -2.20308  -5.23651  -2.9734
79  0.07912 -5.70313 -1.712505   5.14722   4.46479  -1.6438
80  1.18401 -2.27948 -3.162348   2.55746   3.81113   0.3202
81  0.83675 -0.87230 -3.093713  -0.74739   3.63258   1.8216
82  1.76020  0.44999 -4.217356   1.09186   3.04857  -0.6238
83 -0.96183 -0.36242 -1.898741  -0.47593  -2.45098   1.0927
84 -0.29396  1.06733 -1.318345   1.03311   6.17877   0.1178
85  0.23101  2.63730 -1.847065  -0.46689   4.65503   1.9109
86  0.87918 -1.52017 -4.108747  -0.79280   2.38614  -1.5720
87  2.02870 -0.76763 -4.415526  -1.18304   1.39421  -2.1358
88  1.15135 -4.22150 -1.593567   5.76630   3.01220  -2.9040
89  1.76020  0.44999 -4.217356   1.09186   3.04857  -0.6238
90 -0.98499 -0.88175  3.149221  -2.62614  25.06645   1.1345
91  1.29549 -0.12642  0.162625  -1.63983   0.52922  -2.5247
92  1.46399  0.63666  1.773353  -0.32848   6.63273   1.8128
93  2.03524 -0.03214  0.919687  -0.24727  -3.16737  -5.6656


Site constraints (linear combinations of constraining variables)

       CCA1     CCA2     CCA3    CCA4     CCA5     CCA6
1  -1.11416  0.68523  0.48813 -0.4948  0.37839 -0.11598
2  -1.11416  0.68523  0.48813 -0.4948  0.37839 -0.11598
3  -1.11416  0.68523  0.48813 -0.4948  0.37839 -0.11598
4  -0.59981  0.02286  0.33802  0.6829  0.72175 -0.04595
5  -0.59981  0.02286  0.33802  0.6829  0.72175 -0.04595
6  -0.59981  0.02286  0.33802  0.6829  0.72175 -0.04595
7   0.78268  0.71989 -1.10614 -1.6521  0.38173 -0.12117
8   0.78268  0.71989 -1.10614 -1.6521  0.38173 -0.12117
9   0.78268  0.71989 -1.10614 -1.6521  0.38173 -0.12117
10  1.29703  0.05752 -1.25625 -0.4744  0.72509 -0.05114
11  1.29703  0.05752 -1.25625 -0.4744  0.72509 -0.05114
12  1.29703  0.05752 -1.25625 -0.4744  0.72509 -0.05114
13  0.91162  2.06155  2.08773  0.8289 -0.53806 -1.11828
14  1.42597  1.39918  1.93762  2.0066 -0.19470 -1.04825
15  1.50429  1.61408  1.82583 -0.7911 -3.63986 -0.51537
16  2.01864  0.95171  1.67573  0.3866 -3.29650 -0.44534
17  1.76538  2.35842  1.33096  0.1257  1.56070  0.65980
18  2.27973  1.69605  1.18085  1.3033  1.90406  0.72983
19  2.03597  1.83366  1.67584  0.5068 -2.10264  0.65711
20  2.55032  1.17129  1.52573  1.6845 -1.75928  0.72714
21 -1.11416  0.68523  0.48813 -0.4948  0.37839 -0.11598
22 -0.92426  0.24919 -1.08791 -0.1346 -1.55888 -0.71148
23 -0.59981  0.02286  0.33802  0.6829  0.72175 -0.04595
24 -0.40992 -0.41318 -1.23802  1.0431 -1.21552 -0.64145
25 -1.11416  0.68523  0.48813 -0.4948  0.37839 -0.11598
26  1.29703  0.05752 -1.25625 -0.4744  0.72509 -0.05114
27 -1.11416  0.68523  0.48813 -0.4948  0.37839 -0.11598
28 -0.59981  0.02286  0.33802  0.6829  0.72175 -0.04595
29  1.29703  0.05752 -1.25625 -0.4744  0.72509 -0.05114
30  1.29703  0.05752 -1.25625 -0.4744  0.72509 -0.05114
31 -1.11416  0.68523  0.48813 -0.4948  0.37839 -0.11598
32 -0.92426  0.24919 -1.08791 -0.1346 -1.55888 -0.71148
33 -0.59981  0.02286  0.33802  0.6829  0.72175 -0.04595
34 -0.40992 -0.41318 -1.23802  1.0431 -1.21552 -0.64145
35 -1.11416  0.68523  0.48813 -0.4948  0.37839 -0.11598
36 -0.92426  0.24919 -1.08791 -0.1346 -1.55888 -0.71148
37 -0.59981  0.02286  0.33802  0.6829  0.72175 -0.04595
38 -0.40992 -0.41318 -1.23802  1.0431 -1.21552 -0.64145
39 -1.11416  0.68523  0.48813 -0.4948  0.37839 -0.11598
40 -0.92426  0.24919 -1.08791 -0.1346 -1.55888 -0.71148
41 -0.59981  0.02286  0.33802  0.6829  0.72175 -0.04595
42 -0.40992 -0.41318 -1.23802  1.0431 -1.21552 -0.64145
43 -1.11416  0.68523  0.48813 -0.4948  0.37839 -0.11598
44  0.78268  0.71989 -1.10614 -1.6521  0.38173 -0.12117
45 -0.59981  0.02286  0.33802  0.6829  0.72175 -0.04595
46  1.29703  0.05752 -1.25625 -0.4744  0.72509 -0.05114
47 -1.11416  0.68523  0.48813 -0.4948  0.37839 -0.11598
48 -0.59981  0.02286  0.33802  0.6829  0.72175 -0.04595
49 -1.11416  0.68523  0.48813 -0.4948  0.37839 -0.11598
50 -0.59981  0.02286  0.33802  0.6829  0.72175 -0.04595
51 -1.11416  0.68523  0.48813 -0.4948  0.37839 -0.11598
52 -0.59981  0.02286  0.33802  0.6829  0.72175 -0.04595
53 -0.59041 -0.29102  0.19479 -0.7910 -0.70204  2.73000
54 -0.59041 -0.29102  0.19479 -0.7910 -0.70204  2.73000
55 -0.59041 -0.29102  0.19479 -0.7910 -0.70204  2.73000
56  0.16237 -1.80089  1.56716 -1.6483  0.02221 -1.73998
57  0.16237 -1.80089  1.56716 -1.6483  0.02221 -1.73998
58  0.16237 -1.80089  1.56716 -1.6483  0.02221 -1.73998
59 -0.07606 -0.95339  0.04468  0.3867 -0.35868  2.80003
60 -0.07606 -0.95339  0.04468  0.3867 -0.35868  2.80003
61 -0.07606 -0.95339  0.04468  0.3867 -0.35868  2.80003
62  0.67672 -2.46326  1.41705 -0.4707  0.36557 -1.66995
63  0.67672 -2.46326  1.41705 -0.4707  0.36557 -1.66995
64  0.67672 -2.46326  1.41705 -0.4707  0.36557 -1.66995
65 -0.59041 -0.29102  0.19479 -0.7910 -0.70204  2.73000
66  0.68612 -2.77714  1.27382 -1.9445 -1.05821  1.10600
67 -0.07606 -0.95339  0.04468  0.3867 -0.35868  2.80003
68  1.20047 -3.43951  1.12371 -0.7669 -0.71485  1.17603
69 -1.11416  0.68523  0.48813 -0.4948  0.37839 -0.11598
70 -1.11416  0.68523  0.48813 -0.4948  0.37839 -0.11598
71 -1.11416  0.68523  0.48813 -0.4948  0.37839 -0.11598
72 -0.59981  0.02286  0.33802  0.6829  0.72175 -0.04595
73 -0.59981  0.02286  0.33802  0.6829  0.72175 -0.04595
74 -0.08547 -0.63951  0.18791  1.8605  1.06511  0.02408
75 -0.59981  0.02286  0.33802  0.6829  0.72175 -0.04595
76 -0.92426  0.24919 -1.08791 -0.1346 -1.55888 -0.71148
77 -0.92426  0.24919 -1.08791 -0.1346 -1.55888 -0.71148
78 -0.92426  0.24919 -1.08791 -0.1346 -1.55888 -0.71148
79 -0.40992 -0.41318 -1.23802  1.0431 -1.21552 -0.64145
80 -0.40992 -0.41318 -1.23802  1.0431 -1.21552 -0.64145
81  0.10443 -1.07556 -1.38813  2.2208 -0.87216 -0.57142
82  0.10443 -1.07556 -1.38813  2.2208 -0.87216 -0.57142
83  0.78268  0.71989 -1.10614 -1.6521  0.38173 -0.12117
84  0.78268  0.71989 -1.10614 -1.6521  0.38173 -0.12117
85  0.78268  0.71989 -1.10614 -1.6521  0.38173 -0.12117
86  1.29703  0.05752 -1.25625 -0.4744  0.72509 -0.05114
87  1.29703  0.05752 -1.25625 -0.4744  0.72509 -0.05114
88  1.81138 -0.60485 -1.40635  0.7033  1.06845  0.01889
89  1.81138 -0.60485 -1.40635  0.7033  1.06845  0.01889
90 -1.11416  0.68523  0.48813 -0.4948  0.37839 -0.11598
91 -0.59981  0.02286  0.33802  0.6829  0.72175 -0.04595
92 -0.08547 -0.63951  0.18791  1.8605  1.06511  0.02408
93  0.42888 -1.30188  0.03780  3.0382  1.40847  0.09411


Biplot scores for constraining variables

                CCA1     CCA2    CCA3     CCA4     CCA5      CCA6
Time          0.3190 -0.39782 -0.1933  0.75482  0.25738  0.007189
Control      -0.5567 -0.07262  0.4986  0.06339  0.49033 -0.276412
BT            0.1689 -0.72885  0.4352 -0.34756 -0.02329 -0.304856
Convencional -0.2549 -0.08444 -0.5209  0.28539 -0.58312 -0.291487
Glyphosate    0.5654  0.11823 -0.5949 -0.39246  0.30847 -0.034568
PG            0.1733  0.25669  0.2985  0.21025 -0.05436 -0.160682
MSE           0.2612  0.19029  0.2596 -0.03007 -0.51432 -0.071237
ATG           0.2998  0.30062  0.1862  0.10579  0.25679  0.103000
AIM           0.3399  0.22264  0.2372  0.16248 -0.28617  0.102589


> Pcca <- cca(subset(P, select=-taxa), subset(tt, select=-taxa))

> Pcca
Call: cca(X = subset(P, select = -taxa), Y = subset(tt, select = -taxa))

              Inertia Proportion Rank
Total         0.17934    1.00000     
Constrained   0.01975    0.11016    9
Unconstrained 0.15958    0.88984   26
Inertia is mean squared contingency coefficient 
Some constraints were aliased because they were collinear (redundant)
9 species (variables) deleted due to missingness

Eigenvalues for constrained axes:
     CCA1      CCA2      CCA3      CCA4      CCA5      CCA6      CCA7      CCA8      CCA9 
0.0106161 0.0054661 0.0019774 0.0006903 0.0004568 0.0002766 0.0001566 0.0000962 0.0000187 

Eigenvalues for unconstrained axes:
     CA1      CA2      CA3      CA4      CA5      CA6      CA7      CA8 
0.072519 0.028925 0.015769 0.008438 0.007548 0.005601 0.004575 0.003366 
(Showed only 8 of all 26 unconstrained eigenvalues)


> plot(Pcca)

> dev.copy(png, "PhylumCCA.png")
png 
  3 

> dev.off()
X11cairo 
       2 

> summary(Pcca)

Call:
cca(X = subset(P, select = -taxa), Y = subset(tt, select = -taxa)) 

Partitioning of mean squared contingency coefficient:
              Inertia Proportion
Total         0.17934     1.0000
Constrained   0.01975     0.1102
Unconstrained 0.15958     0.8898

Eigenvalues, and their contribution to the mean squared contingency coefficient 

Importance of components:
                         CCA1     CCA2     CCA3      CCA4      CCA5      CCA6      CCA7     CCA8      CCA9     CA1
Eigenvalue            0.01062 0.005466 0.001977 0.0006903 0.0004568 0.0002766 0.0001566 9.62e-05 0.0000187 0.07252
Proportion Explained  0.05920 0.030480 0.011030 0.0038500 0.0025500 0.0015400 0.0008700 5.40e-04 0.0001000 0.40438
Cumulative Proportion 0.05920 0.089680 0.100700 0.1045500 0.1071000 0.1086400 0.1095100 1.10e-01 0.1101600 0.51453
                          CA2     CA3      CA4      CA5      CA6      CA7      CA8      CA9     CA10     CA11
Eigenvalue            0.02893 0.01577 0.008438 0.007548 0.005601 0.004575 0.003366 0.002048 0.001737 0.001361
Proportion Explained  0.16129 0.08793 0.047050 0.042090 0.031230 0.025510 0.018770 0.011420 0.009680 0.007590
Cumulative Proportion 0.67582 0.76375 0.810800 0.852890 0.884120 0.909630 0.928400 0.939820 0.949510 0.957100
                          CA12      CA13      CA14      CA15      CA16      CA17      CA18      CA19     CA20
Eigenvalue            0.001113 0.0009652 0.0008398 0.0007835 0.0006954 0.0006015 0.0004994 0.0004674 0.000353
Proportion Explained  0.006210 0.0053800 0.0046800 0.0043700 0.0038800 0.0033500 0.0027800 0.0026100 0.001970
Cumulative Proportion 0.963310 0.9686900 0.9733700 0.9777400 0.9816200 0.9849700 0.9877600 0.9903600 0.992330
                           CA21      CA22      CA23     CA24      CA25      CA26
Eigenvalue            0.0003206 0.0002825 0.0002498 0.000227 0.0001748 0.0001206
Proportion Explained  0.0017900 0.0015800 0.0013900 0.001270 0.0009700 0.0006700
Cumulative Proportion 0.9941200 0.9956900 0.9970900 0.998350 0.9993300 1.0000000

Accumulated constrained eigenvalues
Importance of components:
                         CCA1     CCA2     CCA3      CCA4      CCA5      CCA6      CCA7     CCA8     CCA9
Eigenvalue            0.01062 0.005466 0.001977 0.0006903 0.0004568 0.0002766 0.0001566 9.62e-05 1.87e-05
Proportion Explained  0.53739 0.276700 0.100100 0.0349400 0.0231200 0.0140000 0.0079300 4.87e-03 9.50e-04
Cumulative Proportion 0.53739 0.814090 0.914190 0.9491300 0.9722500 0.9862600 0.9941800 9.99e-01 1.00e+00

Scaling 2 for species and site scores
* Species are scaled proportional to eigenvalues
* Sites are unscaled: weighted dispersion equal on all dimensions


Species scores

                         CCA1       CCA2      CCA3      CCA4       CCA5      CCA6
Acidobacteria        0.061136  0.0576849 -0.034441 -0.016553  0.0048739 -0.003526
Actinobacteria      -0.163940  0.0729929 -0.006703  0.009957 -0.0006847  0.014220
Bacteroidetes       -0.196286 -0.1585211 -0.084378 -0.086027 -0.0037349 -0.012986
BRC1                 0.144882  0.1087256  0.186733 -0.155392  0.0145741  0.139219
Chlamydiae           0.049819 -0.3225458  0.036912 -0.056591  0.1096738 -0.043504
Chlorobi             0.082714 -0.2477171  0.046783 -0.114965  0.0179869  0.054931
Chloroflexi         -0.032536 -0.0904850  0.061195  0.004818  0.0438455 -0.010339
Cyanobacteria       -0.251281 -0.0479387  0.130507  0.004211  0.1767802  0.002573
Deferribacteres     -0.345752 -0.5850535  0.747732 -0.094205  0.4885685 -0.610626
Deinococcus.Thermus  0.174669 -1.2035130  0.380299 -0.330031 -0.1492939  0.361764
Elusimicrobia        1.242395 -0.7617509 -1.400278  1.209120  0.4215795 -0.177876
Fibrobacteres       -0.245647  0.0647047 -0.083797  0.181015  0.0331681 -0.093261
Firmicutes          -0.122219  0.0166145  0.057630 -0.008059  0.0693025 -0.009076
Gemmatimonadetes     0.006866 -0.1764503 -0.090566  0.007420  0.0078013  0.009969
Lentisphaerae       -0.150011 -0.0005381  0.156873 -0.228479  0.0559752 -0.209949
Nitrospirae          0.137289 -0.0048532  0.067825 -0.080202 -0.0016393  0.004308
OP1na               -0.129111  0.1383088  0.056441 -0.003248  0.0034984  0.150204
OP3                  0.024462 -0.2869726 -0.479764  0.155587 -0.0928310  0.333252
Planctomycetes       0.179073 -0.0245201  0.012771  0.003952 -0.0030065  0.020263
Proteobacteria      -0.040892 -0.0356383  0.022260  0.004196 -0.0156173 -0.010342
TAna6                1.297030  0.0575234 -1.256245 -0.474379  0.7250909 -0.051137
Tenericutes         -0.406917 -0.5115444  0.609497 -0.268408  0.1909169  0.224529
TG.1                -0.011584 -0.2191827  0.045740 -0.046412  0.0772043  0.007530
TM7                 -0.683971  0.0809445  0.339167  0.240934  0.4272230  0.405035
Verrucomicrobia      0.193076  0.0232759  0.045875  0.048226  0.0064769  0.008259
WS3                  0.157666 -0.0942770  0.116110 -0.049394 -0.1122401  0.043253
Chloroplast         -0.132304 -0.2583676  0.171027 -0.059109  0.0229577  0.109710


Site scores (weighted averages of species scores)

       CCA1     CCA2      CCA3      CCA4      CCA5     CCA6
1   1.29678  2.16978  0.371727  -3.12234   2.04269  -2.3225
2   1.20552  2.53076 -0.513994  -3.15754   3.14296  -2.4049
3   1.23106  2.35639 -0.139547  -3.14037   2.60442  -1.9856
4   1.33937  1.65711  1.351900  -0.97464  -2.51701  -0.1482
5   1.20870  1.84543  1.188468  -0.37686  -1.82736  -0.4427
6   1.27894  1.77875  1.317351  -1.02528  -2.26139   0.1438
7   2.56792  2.55203  0.753555  -3.64837  -0.33892   3.0826
8   1.23798  2.50691 -0.976182  -0.38037   0.27231   3.3077
9   1.73292  2.65405 -0.457790  -1.63055  -0.05815   2.3640
10  1.54295  2.02178  1.865957   1.27396   0.72211   3.3963
11  1.34787  1.96566  1.428927   0.89630   0.13758   2.2044
12  1.41385  1.95751  1.590134   1.08680   0.43327   2.1667
13  1.57765  1.84050  0.923104  -0.18624  -1.31189  -3.0070
14  0.75928  1.62045  3.103404   3.02280   0.57991   0.8424
15  1.61697  1.04172  1.513114  -1.07555  -4.12462  -2.9212
16  1.90574  1.52522  1.989071   0.67169  -2.81077   1.9654
17  1.78956  1.91143  1.002962  -0.86260  -0.87488  -0.4850
18  2.25548  2.14438  1.509841   2.29456   4.34696   1.8781
19  2.65022  1.79594 -0.326892  -0.62705  -1.65339   0.7677
20  1.93730  1.20894  3.524457   2.81606  -2.20763   0.6167
21 -3.12951  0.80040  0.708144   2.14580  -5.34865   0.8103
22 -3.03446  1.77362 -1.271481   0.27077  -2.42773   2.8872
23 -3.79016  0.58333  2.403274   3.07477  -6.87661  -0.4194
24 -2.91252  1.50392 -0.293342   1.69246   0.05126   5.4484
25 -1.17196 -1.02328 -1.462724   1.99115  -6.12046  -0.7219
26 -1.49538  0.23089 -1.081793  -0.99507  -3.84889  -3.5718
27  1.54378  0.28451 -2.019105  -6.27971   0.58438  -4.2052
28  2.94151  2.05551 -4.049615 -10.51199   0.59664  -7.9420
29  1.92098 -2.92292  0.042654  -4.89270  -0.74964  -2.0354
30  3.33209 -2.08134 -0.189368  -8.53668  -0.62835  -1.6236
31 -1.45706  0.40264  2.366072   0.26958  -8.01801  -3.3731
32 -2.24681 -0.05397 -0.873118   0.80484  -5.04511  -2.2784
33 -2.59163  1.04252 -2.238011  -0.43885  -1.79611   2.5583
34 -3.58156 -0.98014  2.631822   3.03987 -13.65405  -9.4945
35 -1.97388  0.96451 -0.505985  -0.13120  -2.06393   0.6805
36 -2.01262  0.66288 -1.135526   1.88393  -3.51076   1.4831
37 -3.16007  0.88022 -0.753115   1.87436  -0.97276   4.6637
38 -2.94777  1.03157 -0.575319  -1.46996  -3.84160   4.4880
39  1.97620  0.81742 -1.555110  -3.74959  -1.15067  -3.9172
40  1.72701 -0.32249 -1.174761  -2.88236  -4.26943  -6.7866
41  1.62612 -1.31441  2.411429  -0.87265  -4.01469 -10.4971
42  2.72641 -0.94170  1.174910  -0.25527  -3.78994  -9.3620
43  3.38860  0.38833 -3.323459  -4.36862   1.71703  -2.7193
44  0.21512 -0.26401 -4.529900  -4.59435  -0.57455  -4.4894
45  2.33064 -2.15829 -1.667507  -1.27994  -0.44638  -5.8217
46  2.16191 -1.55536 -0.890944   2.03970  -2.24053  -1.9484
47 -6.00422  1.61022  1.224264   6.64400  -1.32699  14.8853
48 -7.89437  1.66371  3.151223   7.40443   2.97908  16.0334
49 -4.92780 -2.75160  7.236826   6.15426 -10.82649 -14.7941
50 -3.75059 -2.59774  1.758712   5.03401  -4.77368   1.2829
51 -5.44183 -1.05041  3.696808   4.89389  -3.34399   2.9403
52 -6.52474  0.96344  1.588131   7.06454   4.41159  14.7652
53  0.21146 -4.12641  4.285265   0.91172  -2.64627  -4.9032
54  1.44696  0.03404  0.004925  -5.32370  -2.19450  -3.1609
55 -1.54429  0.88052  0.362887  -3.52608   7.44591  14.5850
56  1.40687 -4.75927  5.340193  -1.18251   2.92599  -7.2034
57  2.41294 -1.32368  1.751900  -6.16349   1.48874  -2.5106
58 -5.01501  1.84567 -3.862198   1.41476   1.50408  15.2594
59  0.62846 -5.81888  1.757193   5.91652  -1.36047   0.1918
60  1.54294 -2.24966  0.102331   2.20326  -0.48332   4.3547
61 -7.39889  3.54523 -2.254160   5.32880   1.35785  22.0380
62  0.80752 -5.51336  4.414722   1.63913  -6.52825  -6.2114
63  1.93113 -2.45218  2.290511  -1.38559  -3.85041  -3.1143
64  0.75452 -4.99483  2.876971   1.99923   7.93457  -1.5132
65  1.50937 -2.30433  1.028222  -2.58096  -4.66994 -10.1651
66  1.03215 -1.53723 -0.346920  -1.82391  -2.77372  -3.9053
67  0.72082  0.66535 -0.461400  -1.88230   0.62160   4.1194
68  1.06377 -0.24857 -1.142226  -3.57646  -1.29664   1.3034
69 -0.88887  0.96500  0.789433  -0.49513  11.37854   0.8114
70 -0.47933  2.92539 -0.140636   0.04951   8.09137   3.9015
71 -0.85234  0.17867 -1.794806  -1.09501  -0.03339   0.4028
72 -0.05214 -5.98415 -1.709177   4.58418   2.84357  -4.1196
73  0.91751 -1.41598 -2.297460   0.70656   2.64689  -2.2914
74 -0.29396  1.06733 -1.318345   1.03311   6.17877   0.1178
75  0.23101  2.63730 -1.847065  -0.46689   4.65503   1.9109
76 -2.39027  0.20995 -3.043148  -0.61909   3.66329   1.1444
77 -0.35849  2.68972 -2.004239   1.45298   3.13646   5.5989
78  2.45862 -0.05304  0.940313  -2.20308  -5.23651  -2.9734
79  0.07912 -5.70313 -1.712505   5.14722   4.46479  -1.6438
80  1.18401 -2.27948 -3.162348   2.55746   3.81113   0.3202
81  0.83675 -0.87230 -3.093713  -0.74739   3.63258   1.8216
82  1.76020  0.44999 -4.217356   1.09186   3.04857  -0.6238
83 -0.96183 -0.36242 -1.898741  -0.47593  -2.45098   1.0927
84 -0.29396  1.06733 -1.318345   1.03311   6.17877   0.1178
85  0.23101  2.63730 -1.847065  -0.46689   4.65503   1.9109
86  0.87918 -1.52017 -4.108747  -0.79280   2.38614  -1.5720
87  2.02870 -0.76763 -4.415526  -1.18304   1.39421  -2.1358
88  1.15135 -4.22150 -1.593567   5.76630   3.01220  -2.9040
89  1.76020  0.44999 -4.217356   1.09186   3.04857  -0.6238
90 -0.98499 -0.88175  3.149221  -2.62614  25.06645   1.1345
91  1.29549 -0.12642  0.162625  -1.63983   0.52922  -2.5247
92  1.46399  0.63666  1.773353  -0.32848   6.63273   1.8128
93  2.03524 -0.03214  0.919687  -0.24727  -3.16737  -5.6656


Site constraints (linear combinations of constraining variables)

       CCA1     CCA2     CCA3    CCA4     CCA5     CCA6
1  -1.11416  0.68523  0.48813 -0.4948  0.37839 -0.11598
2  -1.11416  0.68523  0.48813 -0.4948  0.37839 -0.11598
3  -1.11416  0.68523  0.48813 -0.4948  0.37839 -0.11598
4  -0.59981  0.02286  0.33802  0.6829  0.72175 -0.04595
5  -0.59981  0.02286  0.33802  0.6829  0.72175 -0.04595
6  -0.59981  0.02286  0.33802  0.6829  0.72175 -0.04595
7   0.78268  0.71989 -1.10614 -1.6521  0.38173 -0.12117
8   0.78268  0.71989 -1.10614 -1.6521  0.38173 -0.12117
9   0.78268  0.71989 -1.10614 -1.6521  0.38173 -0.12117
10  1.29703  0.05752 -1.25625 -0.4744  0.72509 -0.05114
11  1.29703  0.05752 -1.25625 -0.4744  0.72509 -0.05114
12  1.29703  0.05752 -1.25625 -0.4744  0.72509 -0.05114
13  0.91162  2.06155  2.08773  0.8289 -0.53806 -1.11828
14  1.42597  1.39918  1.93762  2.0066 -0.19470 -1.04825
15  1.50429  1.61408  1.82583 -0.7911 -3.63986 -0.51537
16  2.01864  0.95171  1.67573  0.3866 -3.29650 -0.44534
17  1.76538  2.35842  1.33096  0.1257  1.56070  0.65980
18  2.27973  1.69605  1.18085  1.3033  1.90406  0.72983
19  2.03597  1.83366  1.67584  0.5068 -2.10264  0.65711
20  2.55032  1.17129  1.52573  1.6845 -1.75928  0.72714
21 -1.11416  0.68523  0.48813 -0.4948  0.37839 -0.11598
22 -0.92426  0.24919 -1.08791 -0.1346 -1.55888 -0.71148
23 -0.59981  0.02286  0.33802  0.6829  0.72175 -0.04595
24 -0.40992 -0.41318 -1.23802  1.0431 -1.21552 -0.64145
25 -1.11416  0.68523  0.48813 -0.4948  0.37839 -0.11598
26  1.29703  0.05752 -1.25625 -0.4744  0.72509 -0.05114
27 -1.11416  0.68523  0.48813 -0.4948  0.37839 -0.11598
28 -0.59981  0.02286  0.33802  0.6829  0.72175 -0.04595
29  1.29703  0.05752 -1.25625 -0.4744  0.72509 -0.05114
30  1.29703  0.05752 -1.25625 -0.4744  0.72509 -0.05114
31 -1.11416  0.68523  0.48813 -0.4948  0.37839 -0.11598
32 -0.92426  0.24919 -1.08791 -0.1346 -1.55888 -0.71148
33 -0.59981  0.02286  0.33802  0.6829  0.72175 -0.04595
34 -0.40992 -0.41318 -1.23802  1.0431 -1.21552 -0.64145
35 -1.11416  0.68523  0.48813 -0.4948  0.37839 -0.11598
36 -0.92426  0.24919 -1.08791 -0.1346 -1.55888 -0.71148
37 -0.59981  0.02286  0.33802  0.6829  0.72175 -0.04595
38 -0.40992 -0.41318 -1.23802  1.0431 -1.21552 -0.64145
39 -1.11416  0.68523  0.48813 -0.4948  0.37839 -0.11598
40 -0.92426  0.24919 -1.08791 -0.1346 -1.55888 -0.71148
41 -0.59981  0.02286  0.33802  0.6829  0.72175 -0.04595
42 -0.40992 -0.41318 -1.23802  1.0431 -1.21552 -0.64145
43 -1.11416  0.68523  0.48813 -0.4948  0.37839 -0.11598
44  0.78268  0.71989 -1.10614 -1.6521  0.38173 -0.12117
45 -0.59981  0.02286  0.33802  0.6829  0.72175 -0.04595
46  1.29703  0.05752 -1.25625 -0.4744  0.72509 -0.05114
47 -1.11416  0.68523  0.48813 -0.4948  0.37839 -0.11598
48 -0.59981  0.02286  0.33802  0.6829  0.72175 -0.04595
49 -1.11416  0.68523  0.48813 -0.4948  0.37839 -0.11598
50 -0.59981  0.02286  0.33802  0.6829  0.72175 -0.04595
51 -1.11416  0.68523  0.48813 -0.4948  0.37839 -0.11598
52 -0.59981  0.02286  0.33802  0.6829  0.72175 -0.04595
53 -0.59041 -0.29102  0.19479 -0.7910 -0.70204  2.73000
54 -0.59041 -0.29102  0.19479 -0.7910 -0.70204  2.73000
55 -0.59041 -0.29102  0.19479 -0.7910 -0.70204  2.73000
56  0.16237 -1.80089  1.56716 -1.6483  0.02221 -1.73998
57  0.16237 -1.80089  1.56716 -1.6483  0.02221 -1.73998
58  0.16237 -1.80089  1.56716 -1.6483  0.02221 -1.73998
59 -0.07606 -0.95339  0.04468  0.3867 -0.35868  2.80003
60 -0.07606 -0.95339  0.04468  0.3867 -0.35868  2.80003
61 -0.07606 -0.95339  0.04468  0.3867 -0.35868  2.80003
62  0.67672 -2.46326  1.41705 -0.4707  0.36557 -1.66995
63  0.67672 -2.46326  1.41705 -0.4707  0.36557 -1.66995
64  0.67672 -2.46326  1.41705 -0.4707  0.36557 -1.66995
65 -0.59041 -0.29102  0.19479 -0.7910 -0.70204  2.73000
66  0.68612 -2.77714  1.27382 -1.9445 -1.05821  1.10600
67 -0.07606 -0.95339  0.04468  0.3867 -0.35868  2.80003
68  1.20047 -3.43951  1.12371 -0.7669 -0.71485  1.17603
69 -1.11416  0.68523  0.48813 -0.4948  0.37839 -0.11598
70 -1.11416  0.68523  0.48813 -0.4948  0.37839 -0.11598
71 -1.11416  0.68523  0.48813 -0.4948  0.37839 -0.11598
72 -0.59981  0.02286  0.33802  0.6829  0.72175 -0.04595
73 -0.59981  0.02286  0.33802  0.6829  0.72175 -0.04595
74 -0.08547 -0.63951  0.18791  1.8605  1.06511  0.02408
75 -0.59981  0.02286  0.33802  0.6829  0.72175 -0.04595
76 -0.92426  0.24919 -1.08791 -0.1346 -1.55888 -0.71148
77 -0.92426  0.24919 -1.08791 -0.1346 -1.55888 -0.71148
78 -0.92426  0.24919 -1.08791 -0.1346 -1.55888 -0.71148
79 -0.40992 -0.41318 -1.23802  1.0431 -1.21552 -0.64145
80 -0.40992 -0.41318 -1.23802  1.0431 -1.21552 -0.64145
81  0.10443 -1.07556 -1.38813  2.2208 -0.87216 -0.57142
82  0.10443 -1.07556 -1.38813  2.2208 -0.87216 -0.57142
83  0.78268  0.71989 -1.10614 -1.6521  0.38173 -0.12117
84  0.78268  0.71989 -1.10614 -1.6521  0.38173 -0.12117
85  0.78268  0.71989 -1.10614 -1.6521  0.38173 -0.12117
86  1.29703  0.05752 -1.25625 -0.4744  0.72509 -0.05114
87  1.29703  0.05752 -1.25625 -0.4744  0.72509 -0.05114
88  1.81138 -0.60485 -1.40635  0.7033  1.06845  0.01889
89  1.81138 -0.60485 -1.40635  0.7033  1.06845  0.01889
90 -1.11416  0.68523  0.48813 -0.4948  0.37839 -0.11598
91 -0.59981  0.02286  0.33802  0.6829  0.72175 -0.04595
92 -0.08547 -0.63951  0.18791  1.8605  1.06511  0.02408
93  0.42888 -1.30188  0.03780  3.0382  1.40847  0.09411


Biplot scores for constraining variables

                CCA1     CCA2    CCA3     CCA4     CCA5      CCA6
Time          0.3190 -0.39782 -0.1933  0.75482  0.25738  0.007189
Control      -0.5567 -0.07262  0.4986  0.06339  0.49033 -0.276412
NBT          -0.1689  0.72885 -0.4352  0.34756  0.02329  0.304856
Convencional -0.2549 -0.08444 -0.5209  0.28539 -0.58312 -0.291487
Glyphosate    0.5654  0.11823 -0.5949 -0.39246  0.30847 -0.034568
PG            0.1733  0.25669  0.2985  0.21025 -0.05436 -0.160682
MSE           0.2612  0.19029  0.2596 -0.03007 -0.51432 -0.071237
ATG           0.2998  0.30062  0.1862  0.10579  0.25679  0.103000
AIM           0.3399  0.22264  0.2372  0.16248 -0.28617  0.102589


> ccaP <- cca(subset(tt, select=-taxa), subset(P, select=-taxa))

> ccaP
Call: cca(X = subset(tt, select = -taxa), Y = subset(P, select = -taxa))

              Inertia Proportion Rank
Total          2.1149     1.0000     
Constrained    0.5651     0.2672    9
Unconstrained  1.5498     0.7328    9
Inertia is mean squared contingency coefficient 
Some constraints were aliased because they were collinear (redundant)

Eigenvalues for constrained axes:
    CCA1     CCA2     CCA3     CCA4     CCA5     CCA6     CCA7     CCA8     CCA9 
0.199478 0.127195 0.106746 0.052842 0.029848 0.025000 0.010815 0.008703 0.004501 

Eigenvalues for unconstrained axes:
     CA1      CA2      CA3      CA4      CA5      CA6      CA7      CA8      CA9 
0.283640 0.268580 0.259598 0.231237 0.187841 0.156261 0.123047 0.029612 0.009951 


> plot(ccaP)

> dev.copy(png, "CCAPhylum.png")
png 
  3 

> dev.off()
X11cairo 
       2 

> summary(ccaP)

Call:
cca(X = subset(tt, select = -taxa), Y = subset(P, select = -taxa)) 

Partitioning of mean squared contingency coefficient:
              Inertia Proportion
Total          2.1149     1.0000
Constrained    0.5651     0.2672
Unconstrained  1.5498     0.7328

Eigenvalues, and their contribution to the mean squared contingency coefficient 

Importance of components:
                         CCA1    CCA2    CCA3    CCA4    CCA5    CCA6    CCA7     CCA8     CCA9    CA1    CA2
Eigenvalue            0.19948 0.12720 0.10675 0.05284 0.02985 0.02500 0.01081 0.008703 0.004501 0.2836 0.2686
Proportion Explained  0.09432 0.06014 0.05047 0.02499 0.01411 0.01182 0.00511 0.004120 0.002130 0.1341 0.1270
Cumulative Proportion 0.09432 0.15446 0.20494 0.22992 0.24404 0.25586 0.26097 0.265090 0.267210 0.4013 0.5283
                         CA3    CA4     CA5     CA6     CA7     CA8      CA9
Eigenvalue            0.2596 0.2312 0.18784 0.15626 0.12305 0.02961 0.009951
Proportion Explained  0.1227 0.1093 0.08882 0.07389 0.05818 0.01400 0.004710
Cumulative Proportion 0.6511 0.7604 0.84923 0.92311 0.98129 0.99529 1.000000

Accumulated constrained eigenvalues
Importance of components:
                        CCA1   CCA2   CCA3    CCA4    CCA5    CCA6    CCA7     CCA8     CCA9
Eigenvalue            0.1995 0.1272 0.1067 0.05284 0.02985 0.02500 0.01081 0.008703 0.004501
Proportion Explained  0.3530 0.2251 0.1889 0.09351 0.05282 0.04424 0.01914 0.015400 0.007970
Cumulative Proportion 0.3530 0.5780 0.7669 0.86044 0.91326 0.95750 0.97663 0.992030 1.000000

Scaling 2 for species and site scores
* Species are scaled proportional to eigenvalues
* Sites are unscaled: weighted dispersion equal on all dimensions


Species scores

                 CCA1     CCA2     CCA3      CCA4     CCA5      CCA6
Time          0.01287  0.03482 -0.04224 -0.005600 -0.09559 -0.031311
Control       0.41003 -0.29929  0.51282 -0.029262  0.12624 -0.053734
NBT          -0.18077 -0.10310  0.04954  0.009603  0.06354 -0.007881
BT            2.23181  0.91605 -0.56262  0.215532  0.03652  0.235111
Convencional -0.41400 -0.65323 -0.66934  0.508841  0.08478  0.341755
Glyphosate   -0.36759  0.33200 -0.62796 -0.611579  0.11481 -0.095282
PG           -0.89966  0.79768  1.52360 -0.751701 -1.07225  1.365064
MSE          -0.78150  1.52441  0.78693  1.016069 -0.06078 -0.380358
ATG          -1.13740  1.90687  0.73373 -0.043184  1.50072  0.708221
AIM          -1.59479  2.05592  0.19249  1.233769 -0.31718 -0.511654


Site scores (weighted averages of species scores)

      CCA1     CCA2     CCA3     CCA4      CCA5    CCA6
1   0.4046 -0.96327  1.62416 -0.15934   1.05181 -1.2390
2   0.4046 -0.96327  1.62416 -0.15934   1.05181 -1.2390
3   0.4046 -0.96327  1.62416 -0.15934   1.05181 -1.2390
4   0.3196 -0.65401  1.11919 -0.14600  -0.01179 -1.2424
5   0.3196 -0.65401  1.11919 -0.14600  -0.01179 -1.2424
6   0.3196 -0.65401  1.11919 -0.14600  -0.01179 -1.2424
7  -0.8948  0.69111 -1.93812 -3.83262   0.92423 -1.7930
8  -0.8948  0.69111 -1.93812 -3.83262   0.92423 -1.7930
9  -0.8948  0.69111 -1.93812 -3.83262   0.92423 -1.7930
10 -0.6550  0.58678 -1.55252 -2.90096  -0.10748 -1.6578
11 -0.6550  0.58678 -1.55252 -2.90096  -0.10748 -1.6578
12 -0.6550  0.58678 -1.55252 -2.90096  -0.10748 -1.6578
13 -1.7839  1.91151  4.78049 -4.71653 -12.33248 17.6782
14 -1.3218  1.50208  3.48643 -3.56389 -10.05001 12.9455
15 -1.5865  3.81601  2.48012  6.43467  -1.03667 -5.5940
16 -1.1737  2.93045  1.76115  4.79951  -1.57815 -4.5086
17 -2.1812  4.81828  2.31399 -0.24716  16.40155  8.9203
18 -1.6198  3.68216  1.63656 -0.21186  11.50051  6.3771
19 -2.9455  5.20890  0.62389  7.80794  -3.90006 -7.3446
20 -2.1930  3.97512  0.36899  5.82946  -3.72569 -5.8215
21  0.4046 -0.96327  1.62416 -0.15934   1.05181 -1.2390
22 -0.9724 -1.89084 -2.06734  3.23505   0.58886  4.0342
23  0.3196 -0.65401  1.11919 -0.14600  -0.01179 -1.2424
24 -0.7132 -1.34968 -1.64944  2.39980  -0.35900  2.7125
25  0.4046 -0.96327  1.62416 -0.15934   1.05181 -1.2390
26 -0.6550  0.58678 -1.55252 -2.90096  -0.10748 -1.6578
27  0.4046 -0.96327  1.62416 -0.15934   1.05181 -1.2390
28  0.3196 -0.65401  1.11919 -0.14600  -0.01179 -1.2424
29 -0.6550  0.58678 -1.55252 -2.90096  -0.10748 -1.6578
30 -0.6550  0.58678 -1.55252 -2.90096  -0.10748 -1.6578
31  0.4046 -0.96327  1.62416 -0.15934   1.05181 -1.2390
32 -0.9724 -1.89084 -2.06734  3.23505   0.58886  4.0342
33  0.3196 -0.65401  1.11919 -0.14600  -0.01179 -1.2424
34 -0.7132 -1.34968 -1.64944  2.39980  -0.35900  2.7125
35  0.4046 -0.96327  1.62416 -0.15934   1.05181 -1.2390
36 -0.9724 -1.89084 -2.06734  3.23505   0.58886  4.0342
37  0.3196 -0.65401  1.11919 -0.14600  -0.01179 -1.2424
38 -0.7132 -1.34968 -1.64944  2.39980  -0.35900  2.7125
39  0.4046 -0.96327  1.62416 -0.15934   1.05181 -1.2390
40 -0.9724 -1.89084 -2.06734  3.23505   0.58886  4.0342
41  0.3196 -0.65401  1.11919 -0.14600  -0.01179 -1.2424
42 -0.7132 -1.34968 -1.64944  2.39980  -0.35900  2.7125
43  0.4046 -0.96327  1.62416 -0.15934   1.05181 -1.2390
44 -0.8948  0.69111 -1.93812 -3.83262   0.92423 -1.7930
45  0.3196 -0.65401  1.11919 -0.14600  -0.01179 -1.2424
46 -0.6550  0.58678 -1.55252 -2.90096  -0.10748 -1.6578
47  0.4046 -0.96327  1.62416 -0.15934   1.05181 -1.2390
48  0.3196 -0.65401  1.11919 -0.14600  -0.01179 -1.2424
49  0.4046 -0.96327  1.62416 -0.15934   1.05181 -1.2390
50  0.3196 -0.65401  1.11919 -0.14600  -0.01179 -1.2424
51  0.4046 -0.96327  1.62416 -0.15934   1.05181 -1.2390
52  0.3196 -0.65401  1.11919 -0.14600  -0.01179 -1.2424
53 -0.4209 -0.26841  0.03419  0.03788  -0.53692 -0.7838
54 -0.4209 -0.26841  0.03419  0.03788  -0.53692 -0.7838
55 -0.4209 -0.26841  0.03419  0.03788  -0.53692 -0.7838
56  4.4361  1.70757 -0.28741  1.13968   0.75012  2.0009
57  4.4361  1.70757 -0.28741  1.13968   0.75012  2.0009
58  4.4361  1.70757 -0.28741  1.13968   0.75012  2.0009
59 -0.2591 -0.08768 -0.10912 -0.01007  -1.42547 -0.9400
60 -0.2591 -0.08768 -0.10912 -0.01007  -1.42547 -0.9400
61 -0.2591 -0.08768 -0.10912 -0.01007  -1.42547 -0.9400
62  3.3432  1.34912 -0.31449  0.82827  -0.23806  1.1875
63  3.3432  1.34912 -0.31449  0.82827  -0.23806  1.1875
64  3.3432  1.34912 -0.31449  0.82827  -0.23806  1.1875
65 -0.4209 -0.26841  0.03419  0.03788  -0.53692 -0.7838
66  5.6264  3.73784 -2.83317  1.98640  -0.98945  4.0760
67 -0.2591 -0.08768 -0.10912 -0.01007  -1.42547 -0.9400
68  3.7724  2.58315 -2.02069  1.28894  -1.72717  2.2998
69  0.4046 -0.96327  1.62416 -0.15934   1.05181 -1.2390
70  0.4046 -0.96327  1.62416 -0.15934   1.05181 -1.2390
71  0.4046 -0.96327  1.62416 -0.15934   1.05181 -1.2390
72  0.3196 -0.65401  1.11919 -0.14600  -0.01179 -1.2424
73  0.3196 -0.65401  1.11919 -0.14600  -0.01179 -1.2424
74  0.2686 -0.46845  0.81620 -0.13799  -0.64995 -1.2444
75  0.3196 -0.65401  1.11919 -0.14600  -0.01179 -1.2424
76 -0.9724 -1.89084 -2.06734  3.23505   0.58886  4.0342
77 -0.9724 -1.89084 -2.06734  3.23505   0.58886  4.0342
78 -0.9724 -1.89084 -2.06734  3.23505   0.58886  4.0342
79 -0.7132 -1.34968 -1.64944  2.39980  -0.35900  2.7125
80 -0.7132 -1.34968 -1.64944  2.39980  -0.35900  2.7125
81 -0.5576 -1.02499 -1.39870  1.89864  -0.92772  1.9195
82 -0.5576 -1.02499 -1.39870  1.89864  -0.92772  1.9195
83 -0.8948  0.69111 -1.93812 -3.83262   0.92423 -1.7930
84 -0.8948  0.69111 -1.93812 -3.83262   0.92423 -1.7930
85 -0.8948  0.69111 -1.93812 -3.83262   0.92423 -1.7930
86 -0.6550  0.58678 -1.55252 -2.90096  -0.10748 -1.6578
87 -0.6550  0.58678 -1.55252 -2.90096  -0.10748 -1.6578
88 -0.5111  0.52418 -1.32116 -2.34196  -0.72650 -1.5768
89 -0.5111  0.52418 -1.32116 -2.34196  -0.72650 -1.5768
90  0.4046 -0.96327  1.62416 -0.15934   1.05181 -1.2390
91  0.3196 -0.65401  1.11919 -0.14600  -0.01179 -1.2424
92  0.2686 -0.46845  0.81620 -0.13799  -0.64995 -1.2444
93  0.2346 -0.34475  0.61422 -0.13266  -1.07539 -1.2457


Site constraints (linear combinations of constraining variables)

        CCA1     CCA2      CCA3      CCA4     CCA5     CCA6
1  -0.290971 -0.46447  0.287714 -1.404955  1.45560 -0.23140
2  -0.265676 -0.72499  1.168946 -2.017349  0.48702  1.01739
3  -0.352292 -0.55666  1.843526 -1.375083  0.06556  0.93094
4  -0.298832  0.78012  0.778752  0.638799 -0.24055 -0.88099
5  -0.448516  0.63725  1.067457  0.050683 -0.59761 -0.22627
6  -0.295742  1.16259  0.600856  0.350775  0.10770 -0.62516
7   0.251048  1.61047 -0.078776 -1.003227  0.67231  0.53245
8  -1.334321  0.95696 -0.379575  0.293184 -0.10108 -0.34614
9  -0.983362  1.15350 -0.066470 -0.488703  0.97791  0.25254
10 -0.505733  1.50138  0.564666 -1.105620 -0.28923 -0.13555
11 -0.755055  1.50789  0.617384  0.031976  1.09935  0.48208
12 -0.669360  1.16796  0.091768 -0.421092  0.95222  0.21768
13 -0.616403  0.14144  1.563003 -1.335126 -1.27083  1.57869
14 -1.182926  1.45393  1.484187 -0.168277 -0.87367  1.15144
15 -0.447344  1.27352  1.417153  0.581740  0.40706  0.47374
16 -1.115661  1.77530  0.156705  1.450399 -0.52861 -1.23446
17 -0.907265  1.91827  1.191291 -0.212249  2.07438  0.97253
18 -1.367540  1.89546  0.276169  0.125881  0.92705  0.44391
19 -1.560904  2.10597 -0.500926  1.882537  0.28480 -0.81351
20 -1.628678  2.00587  0.885914  0.585002 -0.91915 -0.20980
21 -0.575332 -0.46115 -0.545785  0.639035  1.27501  1.02978
22  0.492636 -1.55517 -1.644789  0.805876  1.74766  0.99543
23  0.256528 -0.27732  1.379330  0.124167 -0.83006  1.20323
24 -0.350501 -1.05373  0.206285  0.135806 -0.20066 -0.89929
25 -1.974869 -1.26243 -0.889741  1.620295  1.15585  0.75358
26  0.327052 -0.95510 -0.225838 -0.545838 -0.28668  0.76290
27  0.637884 -1.53779  0.871610 -0.324360  2.06021 -1.10558
28  0.703048 -2.19420 -0.381523 -0.618955  0.19639 -1.24611
29  0.007631  0.62546 -1.380365 -2.067873  0.70742  0.72647
30  0.459456  0.05187 -1.197203 -1.096889 -0.31283 -2.21599
31  0.215730 -0.26469  0.736403  0.533419 -0.53924  0.11647
32  0.451077 -1.11057 -0.766941  1.089141  0.29359  0.49348
33 -0.126377 -1.11792 -0.400550  0.261128  0.16416 -0.04509
34  0.053619 -1.66446 -0.420461  1.474917 -1.23990  0.90171
35  0.408321  0.29871 -0.707715 -0.533428  1.78802  0.45414
36 -0.746060 -0.99381 -0.411846  0.163993 -0.74411  0.06655
37  0.780488 -0.67460  0.717066 -1.144457  0.10359  0.57686
38  0.381426  0.20386  0.312936  3.309135  1.77151 -1.58211
39 -0.135877  0.25658 -0.179577  0.590213  0.75121 -0.01784
40  0.344557  0.25284 -0.315716  1.398783  0.52078  0.47058
41  0.527560 -0.17911  0.968025 -0.631272 -1.27189  0.54838
42 -0.843815  0.53786 -0.077443  0.233030  0.14684  0.36272
43 -0.220310  0.22456  0.098132  0.008870  0.90749 -1.80673
44 -0.908671 -0.14994 -1.638101  1.732837  0.21735 -1.17102
45 -0.955546 -1.50519  0.182015  0.059793 -1.13287 -1.20137
46 -0.150235 -0.62679 -0.349152 -0.170664  0.08082  0.37711
47  0.442771 -1.23655  0.450007  0.746317 -3.31357  0.19092
48 -0.063204 -1.16426  1.708113  0.154846 -1.29275  0.57701
49  0.150153 -1.97117  2.461515  1.020857  1.18578 -0.25820
50  0.335437 -0.16305  0.916665 -0.576730 -1.42889 -0.25811
51  0.573285 -0.28239 -0.004987  1.621092  1.73172  1.44768
52  0.138982 -0.26372  0.949131 -0.969623  0.83443 -3.33364
53  1.417077 -0.27911 -1.314416  1.821861  1.27338  0.50278
54 -0.996642 -0.37236 -1.219028 -0.144374 -0.67912 -0.40386
55  2.423465  0.43945  1.142457 -0.601188 -0.42704 -0.90895
56  3.961986  1.87466  0.053166  0.647397  0.12291  1.50565
57  2.469504  1.85312 -0.506776 -2.150798  0.72314 -0.49468
58  1.741844 -0.11069 -1.060846  0.866243  1.64151 -0.64080
59 -0.225586  0.01910  0.667845  1.906099 -1.46716 -0.64114
60  0.840934  1.16557 -1.772069  0.341627 -0.11442  0.25696
61  0.220954 -0.82251 -1.370633 -0.404927  0.40586 -0.36076
62  2.804443  0.05427 -0.400594  0.805449 -1.71840  0.73758
63  2.525383  0.61682 -0.106185  0.022372 -0.39791 -0.73307
64  2.372075  0.90714 -0.233870  0.921067 -0.34474  0.16807
65  0.784416 -0.41953 -0.520536 -0.519707 -0.82611 -0.46726
66  0.935829  1.23325 -1.936596  0.894418  0.70027  2.75548
67  0.477381  0.52376 -0.326178  1.223480 -1.47926 -1.62186
68  1.043430  0.89980 -0.309239 -0.281889 -0.43459 -1.41735
69  0.801538 -0.59517  1.790590 -1.171021  1.51961  1.32095
70 -0.122653 -0.77070  1.637928 -0.624351  1.09591  0.27496
71 -0.049520 -0.77701  0.513504  0.248363 -0.67486  0.13030
72  0.322821 -1.14099  0.212273  0.890271  0.22415 -1.10866
73  0.671921 -0.29235  1.770668 -0.813055  0.22268 -1.00466
74  0.170238 -0.42040 -0.539335 -0.093112  0.69044  0.66162
75 -0.411657 -0.75892  0.405990 -0.165112 -0.05226  0.46765
76 -1.394712 -1.66256 -0.123609  0.015284  1.23993  0.91638
77 -2.429673 -1.52733 -0.790891 -0.884048  0.73546  0.01079
78 -1.401344 -0.25210 -1.122643  1.189296 -0.84796 -1.27573
79 -0.021631 -0.26107 -1.080676  0.424653  0.61576  1.83200
80 -0.719549 -0.68553 -1.279630 -0.725512 -1.27369  2.20293
81  0.624145  0.15676 -1.524020 -0.260130 -0.37590  0.51595
82 -0.650233 -0.18350 -1.000668 -0.737604 -1.11760  0.11494
83 -0.437406 -0.69881 -1.259108 -0.003031 -0.56085 -0.52146
84  0.170238 -0.42040 -0.539335 -0.093112  0.69044  0.66162
85 -0.411657 -0.75892  0.405990 -0.165112 -0.05226  0.46765
86 -0.654992  0.58678 -1.552523 -2.900961 -0.10748 -1.65785
87 -0.091732  0.21684 -1.276283 -0.956613 -0.35769  1.20136
88 -0.279342  0.39037 -2.039689 -1.310077 -0.14553 -1.46389
89 -0.650233 -0.18350 -1.000668 -0.737604 -1.11760  0.11494
90  0.908152 -1.44327  2.197254 -0.450153  1.90686 -1.50798
91  0.700805  0.59822  0.863569 -0.436625 -1.26451 -0.24935
92 -0.393049  0.25126  0.120372  0.778259 -1.94744 -0.04737
93 -0.419189  0.52579  0.745308  0.671702 -0.06751  0.65305


Biplot scores for constraining variables

                        CCA1       CCA2      CCA3     CCA4     CCA5      CCA6
Acidobacteria       -0.28559  0.2002146 -0.119828 -0.28013  0.10778 -0.072056
Actinobacteria      -0.04874 -0.3070149  0.167717  0.10394  0.09701 -0.009992
Bacteroidetes        0.19955 -0.2781150 -0.151132  0.06567  0.13087 -0.091414
BRC1                -0.02801  0.4608717  0.275358 -0.28226  0.04255 -0.051177
Chlamydiae           0.46541  0.0556856 -0.170960 -0.19144 -0.05790 -0.079042
Chlorobi             0.33653  0.1721852 -0.198401 -0.08617 -0.02128 -0.086149
Chloroflexi          0.44704 -0.0409359  0.158857  0.01880 -0.07835 -0.104475
Cyanobacteria        0.15201 -0.1331676  0.174645 -0.02476  0.10644 -0.125253
Deferribacteres      0.26915 -0.0018806  0.137240  0.03823  0.03669 -0.066748
Deinococcus.Thermus  0.45393  0.1692211 -0.182365  0.11610 -0.13405  0.159316
Elusimicrobia       -0.11512  0.0014325 -0.295514 -0.20326 -0.17313 -0.090050
Fibrobacteres       -0.05469 -0.3678833  0.134592 -0.02798 -0.27124  0.136901
Firmicutes           0.11149 -0.1397741  0.188128 -0.03343  0.20594  0.231090
Gemmatimonadetes     0.25000 -0.1677991 -0.481732 -0.04286 -0.08505 -0.070453
Lentisphaerae        0.24948 -0.0277332  0.134665 -0.04128  0.22104  0.196066
Nitrospirae          0.06754  0.4844848  0.002409 -0.17746 -0.03343 -0.182326
OP1na               -0.09884 -0.0878920  0.199955 -0.03443 -0.13499 -0.110255
OP3                 -0.10917 -0.1803254 -0.353966 -0.07202 -0.13282 -0.024557
Planctomycetes      -0.04935  0.3272338 -0.096144 -0.09420 -0.07779 -0.114872
Proteobacteria       0.26025 -0.1827889  0.081329  0.31876 -0.17684  0.156572
TAna6               -0.07282  0.0652508 -0.172771 -0.32278 -0.01177 -0.184461
Tenericutes          0.23507 -0.0100543  0.127714  0.03633  0.01672 -0.086193
TG.1                 0.28129 -0.0002825 -0.048983 -0.04420  0.02490 -0.270728
TM7                  0.05769 -0.1460836  0.240278 -0.02880  0.01991 -0.264625
Verrucomicrobia     -0.20594  0.6850585  0.038756 -0.13109 -0.12723  0.065091
WS3                  0.12075  0.4257858 -0.066571  0.39738  0.03668 -0.322602
Chloroplast          0.40696 -0.0602920  0.114814  0.05097 -0.18303  0.135104


> C <- read.table("cum_tax_rtax_transpose_class%.csv", header=T, sep=",", dec=",")

> C
                                       taxa Acidobacteria Acidobacteria_Gp22 Acidobacteria_Gp26  Holophagae
1                     field1t1A-nochime.tax    0.36153253       0.0002571355       0.000000e+00 0.011828234
2                     field1t1B-nochime.tax    0.37921800       0.0008034280       0.000000e+00 0.009641136
3                      field1t1-nochime.tax    0.37316193       0.0006163600       0.000000e+00 0.010390068
4                     field1t2A-nochime.tax    0.30832414       0.0016427752       0.000000e+00 0.013569773
5                     field1t2B-nochime.tax    0.31461955       0.0018523796       0.000000e+00 0.013227890
6                      field1t2-nochime.tax    0.31266358       0.0017410555       0.000000e+00 0.013374996
7                     field2t1A-nochime.tax    0.37765266       0.0019055868       0.000000e+00 0.011693374
8                     field2t1B-nochime.tax    0.35074111       0.0013281624       0.000000e+00 0.014716039
9                      field2t1-nochime.tax    0.36097208       0.0015476818       0.000000e+00 0.013566913
10                    field2t2A-nochime.tax    0.28755591       0.0008769622       0.000000e+00 0.012365167
11                    field2t2B-nochime.tax    0.29509563       0.0010713435       0.000000e+00 0.013014840
12                     field2t2-nochime.tax    0.29031989       0.0009807399       0.000000e+00 0.012728752
13                     field4t1-nochime.tax    0.34079629       0.0006985037       0.000000e+00 0.011323113
14                     field4t2-nochime.tax    0.26222431       0.0017433655       0.000000e+00 0.010736918
15                     field5t1-nochime.tax    0.32136516       0.0007891103       0.000000e+00 0.010751627
16                     field5t2-nochime.tax    0.29778820       0.0016383718       0.000000e+00 0.011581594
17                     field6t1-nochime.tax    0.34219133       0.0014990461       0.000000e+00 0.011447261
18                     field6t2-nochime.tax    0.32469268       0.0011218522       0.000000e+00 0.010932092
19                     field7t1-nochime.tax    0.37829457       0.0008859358       0.000000e+00 0.010852713
20                     field7t2-nochime.tax    0.26220196       0.0024416374       2.491467e-05 0.013478835
21     Lerida_07_2re_1_Control+50_Clean.tax    0.19193324       0.0000000000       0.000000e+00 0.009388039
22 Lerida_07_2re_1_Convencio0l+50_Clean.tax    0.22023810       0.0009920635       0.000000e+00 0.020585317
23     Lerida_07_2re_2_Control+50_Clean.tax    0.15342214       0.0002296739       0.000000e+00 0.011024345
24 Lerida_07_2re_2_Convencio0l+50_Clean.tax    0.22013367       0.0016708438       0.000000e+00 0.014619883
25           Lerida_07_3re_1_Control+50.tax    0.22239789       0.0013175231       0.000000e+00 0.016600791
26         Lerida_07_3re_1_Glifosato+50.tax    0.25845411       0.0000000000       0.000000e+00 0.014975845
27     Lerida_07_3re_2_Control+50_Clean.tax    0.40090154       0.0025355684       0.000000e+00 0.012536977
28           Lerida_07_3re_2_Control+50.tax    0.49667699       0.0017459870       0.000000e+00 0.008054069
29   Lerida_07_3re_2_Glifosato+50_Clean.tax    0.29698392       0.0039834969       0.000000e+00 0.014653578
30         Lerida_07_3re_2_Glifosato+50.tax    0.34125546       0.0027034253       0.000000e+00 0.009833338
31           Lerida_08_3re_1_Control+50.tax    0.20942408       0.0004363002       0.000000e+00 0.013089005
32       Lerida_08_3re_1_Convencio0l+50.tax    0.22866723       0.0005029338       0.000000e+00 0.010896899
33           Lerida_08_3re_2_Control+50.tax    0.23929961       0.0006485084       0.000000e+00 0.015564202
34       Lerida_08_3re_2_Convencio0l+50.tax    0.15027898       0.0004959702       0.000000e+00 0.007191569
35           Lerida_08_4re_1_Control+50.tax    0.24390244       0.0004601933       0.000000e+00 0.017487345
36       Lerida_08_4re_1_Convencio0l+50.tax    0.23109574       0.0007860399       0.000000e+00 0.013048263
37     Lerida_08_4re_2_Control+50_Clean.tax    0.20099581       0.0015723270       0.000000e+00 0.014675052
38 Lerida_08_4re_2_Convencio0l+50_Clean.tax    0.23786344       0.0024996711       0.000000e+00 0.014998027
39     Lerida_09_3re_1_Control+50_Clean.tax    0.37258310       0.0015207473       0.000000e+00 0.016076472
40 Lerida_09_3re_1_Convencio0l+50_Clean.tax    0.34432419       0.0032720866       0.000000e+00 0.015101938
41     Lerida_09_3re_2_Control+50_Clean.tax    0.27858002       0.0022061773       0.000000e+00 0.015643803
42 Lerida_09_3re_2_Convencio0l+50_Clean.tax    0.32309043       0.0017559263       0.000000e+00 0.012291484
43     Lerida_09_4re_1_Control+50_Clean.tax    0.43452171       0.0007059654       0.000000e+00 0.015531239
44   Lerida_09_4re_1_Glifosato+50_Clean.tax    0.37032470       0.0032881217       0.000000e+00 0.030826141
45     Lerida_09_4re_2_Control+50_Clean.tax    0.32670893       0.0025698133       0.000000e+00 0.024841528
46   Lerida_09_4re_2_Glifosato+50_Clean.tax    0.27093359       0.0019249278       0.000000e+00 0.032242541
47                            S2-1a-454.tax    0.11173709       0.0000000000       0.000000e+00 0.006259781
48                               S2-454.tax    0.05135952       0.0000000000       0.000000e+00 0.005438066
49                            S3-1a-454.tax    0.04790419       0.0000000000       0.000000e+00 0.003136584
50                               S3-454.tax    0.10806916       0.0000000000       0.000000e+00 0.009365994
51                            S6-1a-454.tax    0.07795640       0.0000000000       0.000000e+00 0.004624532
52                               S6-454.tax    0.08567931       0.0000000000       0.000000e+00 0.004895961
53      SanFern08_2re_BT_2010_Clean.fas.tax    0.16045845       0.0000000000       0.000000e+00 0.027936963
54            SanFern08_2re_BT_2010.fas.tax    0.32962138       0.0000000000       0.000000e+00 0.015590200
55           SanFern08_2re_BT_Clean.fas.tax    0.27284710       0.0000000000       0.000000e+00 0.017574692
56     SanFern08_2re_NBT_2010_Clean.fas.tax    0.18351477       0.0000000000       0.000000e+00 0.028771384
57           SanFern08_2re_NBT_2010.fas.tax    0.30374008       0.0003777862       0.000000e+00 0.014733661
58          SanFern08_2re_NBT_Clean.fas.tax    0.20437070       0.0012140834       0.000000e+00 0.010522056
59      SanFern08_3re_BT_2010_Clean.fas.tax    0.13639036       0.0011757790       0.000000e+00 0.026455026
60            SanFern08_3re_BT_2010.fas.tax    0.24461840       0.0004892368       0.000000e+00 0.013209393
61           SanFern08_3re_BT_Clean.fas.tax    0.12598753       0.0000000000       0.000000e+00 0.014137214
62     SanFern08_3re_NBT_2010_Clean.fas.tax    0.12780269       0.0016816143       0.000000e+00 0.039237668
63           SanFern08_3re_NBT_2010.fas.tax    0.23896774       0.0007741935       0.000000e+00 0.023741935
64          SanFern08_3re_NBT_Clean.fas.tax    0.16384489       0.0005461496       0.000000e+00 0.046422720
65           SanFern09_2re_BT_Clean.fas.tax    0.28593449       0.0003853565       0.000000e+00 0.015414258
66          SanFern09_2re_NBT_Clean.fas.tax    0.28670360       0.0000000000       0.000000e+00 0.015697138
67           SanFern09_3re_BT_Clean.fas.tax    0.31512605       0.0000000000       0.000000e+00 0.026143791
68          SanFern09_3re_NBT_Clean.fas.tax    0.31953559       0.0000000000       0.000000e+00 0.027763756
69       Sevilla_control_1re_2010_Clean.tax    0.29818182       0.0000000000       0.000000e+00 0.018909091
70             Sevilla_control_1re_2010.tax    0.34013605       0.0000000000       0.000000e+00 0.010804322
71               Sevilla_control_1re_50.tax    0.26908500       0.0005414185       0.000000e+00 0.022378632
72       Sevilla_control_2re_2010_Clean.tax    0.14330413       0.0000000000       0.000000e+00 0.049436796
73             Sevilla_control_2re_2010.tax    0.27979408       0.0000000000       0.000000e+00 0.030888031
74       Sevilla_control_3re_2010_Clean.tax    0.30123584       0.0000000000       0.000000e+00 0.028321318
75             Sevilla_control_3re_2010.tax    0.34930805       0.0000000000       0.000000e+00 0.019477191
76   Sevilla_convencio0l_1re_2010_Clean.tax    0.29211618       0.0000000000       0.000000e+00 0.022406639
77         Sevilla_convencio0l_1re_2010.tax    0.32869296       0.0000000000       0.000000e+00 0.014694509
78           Sevilla_convencio0l_1re_50.tax    0.30986484       0.0028242889       0.000000e+00 0.013919710
79   Sevilla_convencio0l_2re_2010_Clean.tax    0.16384181       0.0000000000       0.000000e+00 0.031779661
80         Sevilla_convencio0l_2re_2010.tax    0.27897779       0.0000000000       0.000000e+00 0.019470642
81   Sevilla_convencio0l_3re_2010_Clean.tax    0.31787521       0.0000000000       0.000000e+00 0.020236088
82         Sevilla_convencio0l_3re_2010.tax    0.36065114       0.0000000000       0.000000e+00 0.018523716
83             Sevilla_glifosato_1re_50.tax    0.24661366       0.0000000000       0.000000e+00 0.018404005
84    Sevilla_glifosatol_1re_2010_Clean.tax    0.30123584       0.0000000000       0.000000e+00 0.028321318
85          Sevilla_glifosatol_1re_2010.tax    0.34930805       0.0000000000       0.000000e+00 0.019477191
86    Sevilla_glifosatol_2re_2010_Clean.tax    0.29511677       0.0000000000       0.000000e+00 0.034501062
87          Sevilla_glifosatol_2re_2010.tax    0.35333333       0.0000000000       0.000000e+00 0.024561403
88    Sevilla_glifosatol_3re_2010_Clean.tax    0.19214876       0.0000000000       0.000000e+00 0.035123967
89          Sevilla_glifosatol_3re_2010.tax    0.36065114       0.0000000000       0.000000e+00 0.018523716
90                                  SF1.tax    0.29065597       0.0001415762       0.000000e+00 0.017036338
91                                  SF2.tax    0.31135126       0.0015316542       0.000000e+00 0.025187202
92                                  SF3.tax    0.34138896       0.0004239803       0.000000e+00 0.015560078
93                                  SF4.tax    0.32076188       0.0007277099       0.000000e+00 0.019078656
   Actinobacteria  Bacteroidia Flavobacteria Sphingobacteria   Chlamydiae    Chlorobia Anaerolineae  Caldilineae
1      0.11956801 0.000000e+00  0.000000e+00    0.0010285420 0.0020570841 0.0005142710  0.004885575 0.0028284906
2      0.12587038 2.678093e-04  0.000000e+00    0.0008034280 0.0005356186 0.0014729513  0.005490091 0.0032137118
3      0.12371225 1.761028e-04  0.000000e+00    0.0008805142 0.0010566171 0.0011446685  0.005283085 0.0030817998
4      0.14058105 2.250377e-05  6.751131e-05    0.0005850980 0.0011926998 0.0012377073  0.006323559 0.0018678129
5      0.14154080 0.000000e+00  2.374846e-05    0.0006174599 0.0008786929 0.0014961528  0.005462145 0.0018761281
6      0.14079489 1.153017e-05  4.612067e-05    0.0005995688 0.0010377152 0.0013605599  0.005891916 0.0018678873
7      0.12135123 0.000000e+00  0.000000e+00    0.0003464703 0.0017323517 0.0015591165  0.006149848 0.0014724989
8      0.15985762 0.000000e+00  5.312649e-05    0.0010094034 0.0010094034 0.0014875418  0.005418902 0.0018594273
9      0.14521865 0.000000e+00  3.292940e-05    0.0007573762 0.0012842466 0.0015147524  0.005696786 0.0017123288
10     0.15973867 0.000000e+00  0.000000e+00    0.0003946330 0.0007454179 0.0014469876  0.006621065 0.0031570639
11     0.16185223 3.967939e-05  0.000000e+00    0.0007142290 0.0008332672 0.0012697405  0.005277359 0.0030949925
12     0.16113348 2.086681e-05  0.000000e+00    0.0005634038 0.0007929387 0.0013563425  0.005926173 0.0031300211
13     0.11150325 7.352671e-05  0.000000e+00    0.0002573435 0.0008087938 0.0010661373  0.004227786 0.0031616485
14     0.15551927 8.301741e-05  2.767247e-05    0.0002490522 0.0008025016 0.0017710380  0.005119407 0.0032376788
15     0.10791083 9.863878e-05  0.000000e+00    0.0006904715 0.0008877491 0.0015782206  0.004833301 0.0014795818
16     0.13799045 0.000000e+00  0.000000e+00    0.0008474337 0.0011581594 0.0019208497  0.006214514 0.0024293099
17     0.11747070 0.000000e+00  0.000000e+00    0.0005451077 0.0008176615 0.0019078768  0.003815754 0.0012264922
18     0.13175797 2.386920e-05  0.000000e+00    0.0003580380 0.0007399451 0.0022914429  0.006468552 0.0026494808
19     0.10055371 0.000000e+00  0.000000e+00    0.0004429679 0.0002214839 0.0022148394  0.004651163 0.0024363234
20     0.12447368 1.245733e-04  0.000000e+00    0.0002740613 0.0011460747 0.0018686000  0.005680544 0.0025662107
21     0.25869263 0.000000e+00  0.000000e+00    0.0017385257 0.0003477051 0.0055632823  0.002433936 0.0020862309
22     0.29315476 2.480159e-04  0.000000e+00    0.0133928571 0.0029761905 0.0019841270  0.001984127 0.0019841270
23     0.26940744 0.000000e+00  0.000000e+00    0.0027560864 0.0025264125 0.0009186955  0.004593477 0.0018373909
24     0.27777778 0.000000e+00  4.177109e-04    0.0033416876 0.0025062657 0.0012531328  0.006683375 0.0025062657
25     0.17127800 0.000000e+00  2.635046e-04    0.0039525692 0.0010540184 0.0013175231  0.003689065 0.0013175231
26     0.18599034 0.000000e+00  0.000000e+00    0.0062801932 0.0028985507 0.0014492754  0.004347826 0.0019323671
27     0.08374419 0.000000e+00  0.000000e+00    0.0021129737 0.0026764333 0.0040146500  0.009508381 0.0033103254
28     0.05361870 2.816108e-05  0.000000e+00    0.0011827654 0.0010982822 0.0026471417  0.006054632 0.0019149535
29     0.04837103 1.422677e-04  2.845355e-04    0.0071133874 0.0071845213 0.0122350263  0.015151515 0.0096742069
30     0.02920294 1.485399e-04  1.188319e-04    0.0044264876 0.0039808681 0.0112890288  0.008645020 0.0057336383
31     0.19197208 0.000000e+00  0.000000e+00    0.0026178010 0.0021815009 0.0017452007  0.003054101 0.0013089005
32     0.20385583 0.000000e+00  1.676446e-04    0.0025146689 0.0005029338 0.0010058676  0.006035205 0.0030176027
33     0.26005188 0.000000e+00  0.000000e+00    0.0071335927 0.0032425422 0.0006485084  0.007133593 0.0032425422
34     0.20061996 0.000000e+00  0.000000e+00    0.0011159330 0.0019838810 0.0008679479  0.001363918 0.0002479851
35     0.22733548 0.000000e+00  0.000000e+00    0.0023009664 0.0018407731 0.0023009664  0.007823286 0.0023009664
36     0.22842320 0.000000e+00  0.000000e+00    0.0022009118 0.0009432479 0.0004716240  0.002672536 0.0031441597
37     0.29716981 0.000000e+00  5.241090e-04    0.0049790356 0.0055031447 0.0018343816  0.004716981 0.0028825996
38     0.27641100 1.315616e-04  2.631233e-04    0.0049993422 0.0018418629 0.0022365478  0.006972767 0.0043415340
39     0.08928959 2.172496e-04  0.000000e+00    0.0026069954 0.0013034977 0.0028242451  0.006734738 0.0026069954
40     0.07173421 0.000000e+00  0.000000e+00    0.0025169897 0.0015101938 0.0030203876  0.005033979 0.0005033979
41     0.05094264 2.005616e-04  0.000000e+00    0.0016044926 0.0046129162 0.0034095467  0.010429202 0.0034095467
42     0.03467954 4.389816e-04  0.000000e+00    0.0017559263 0.0030728709 0.0039508341  0.008340650 0.0043898156
43     0.04659372 3.529827e-04  0.000000e+00    0.0007059654 0.0028238616 0.0042357924  0.006353689 0.0010589481
44     0.10563091 0.000000e+00  0.000000e+00    0.0008220304 0.0012330456 0.0049321825  0.006987259 0.0045211673
45     0.03923248 0.000000e+00  0.000000e+00    0.0030837759 0.0044543430 0.0031694364  0.011735481 0.0031694364
46     0.07699711 0.000000e+00  0.000000e+00    0.0004812320 0.0024061598 0.0033686237  0.002887392 0.0004812320
47     0.40688576 0.000000e+00  0.000000e+00    0.0018779343 0.0000000000 0.0015649452  0.005633803 0.0009389671
48     0.46163142 0.000000e+00  0.000000e+00    0.0006042296 0.0018126888 0.0012084592  0.009063444 0.0006042296
49     0.16737953 0.000000e+00  2.851440e-04    0.0014257200 0.0005702880 0.0005702880  0.002566296 0.0008554320
50     0.22190202 0.000000e+00  0.000000e+00    0.0072046110 0.0000000000 0.0028818444  0.008645533 0.0021613833
51     0.28694120 0.000000e+00  0.000000e+00    0.0015415107 0.0008808632 0.0015415107  0.003083021 0.0002202158
52     0.41126071 0.000000e+00  0.000000e+00    0.0012239902 0.0018359853 0.0024479804  0.003671971 0.0006119951
53     0.06446991 0.000000e+00  0.000000e+00    0.0007163324 0.0035816619 0.0050143266  0.006446991 0.0071633238
54     0.08526885 0.000000e+00  0.000000e+00    0.0006363347 0.0019090041 0.0038180083  0.003181674 0.0031816736
55     0.23066784 0.000000e+00  0.000000e+00    0.0026362039 0.0008787346 0.0048330404  0.008787346 0.0043936731
56     0.04199067 0.000000e+00  0.000000e+00    0.0007776050 0.0085536547 0.0077760498  0.024105754 0.0108864697
57     0.06271250 0.000000e+00  3.777862e-04    0.0030222894 0.0056667926 0.0060445788  0.012844730 0.0060445788
58     0.39295832 0.000000e+00  8.093889e-04    0.0080938891 0.0004046945 0.0004046945  0.007689195 0.0032375556
59     0.06290417 0.000000e+00  0.000000e+00    0.0017636684 0.0041152263 0.0023515579  0.014109347 0.0070546737
60     0.10225049 0.000000e+00  0.000000e+00    0.0017123288 0.0022015656 0.0019569472  0.008561644 0.0031800391
61     0.51476091 0.000000e+00  0.000000e+00    0.0045738046 0.0029106029 0.0004158004  0.004158004 0.0070686071
62     0.04372197 0.000000e+00  0.000000e+00    0.0000000000 0.0050448430 0.0044843049  0.016255605 0.0072869955
63     0.06425806 0.000000e+00  0.000000e+00    0.0002580645 0.0028387097 0.0038709677  0.009290323 0.0036129032
64     0.04642272 0.000000e+00  0.000000e+00    0.0032768979 0.0049153468 0.0070999454  0.008738394 0.0087383943
65     0.04046243 0.000000e+00  0.000000e+00    0.0015414258 0.0042389210 0.0073217726  0.008863199 0.0023121387
66     0.07940905 0.000000e+00  0.000000e+00    0.0013850416 0.0004616805 0.0055401662  0.005078486 0.0004616805
67     0.14612512 0.000000e+00  0.000000e+00    0.0046685341 0.0009337068 0.0042016807  0.009803922 0.0070028011
68     0.11660777 0.000000e+00  0.000000e+00    0.0040383645 0.0035335689 0.0040383645  0.009591116 0.0035335689
69     0.16872727 0.000000e+00  0.000000e+00    0.0021818182 0.0029090909 0.0029090909  0.011636364 0.0065454545
70     0.20088035 0.000000e+00  0.000000e+00    0.0020008003 0.0016006403 0.0024009604  0.007202881 0.0036014406
71     0.17830716 1.804728e-04  0.000000e+00    0.0028875654 0.0010828370 0.0005414185  0.005955604 0.0039704025
72     0.07008761 0.000000e+00  0.000000e+00    0.0018773467 0.0006257822 0.0006257822  0.005632040 0.0037546934
73     0.10527671 0.000000e+00  0.000000e+00    0.0010296010 0.0002574003 0.0010296010  0.002831403 0.0015444015
74     0.16426365 5.149331e-04  0.000000e+00    0.0005149331 0.0015447992 0.0025746653  0.013903193 0.0041194645
75     0.18298309 2.562788e-04  0.000000e+00    0.0005125577 0.0010251153 0.0017939518  0.008200923 0.0023065095
76     0.20165975 0.000000e+00  0.000000e+00    0.0008298755 0.0016597510 0.0041493776  0.007468880 0.0016597510
77     0.21036350 0.000000e+00  0.000000e+00    0.0003866976 0.0007733952 0.0019334880  0.004640371 0.0007733952
78     0.07413758 1.008675e-04  0.000000e+00    0.0007060722 0.0015130119 0.0031268913  0.004135566 0.0023199516
79     0.06355932 0.000000e+00  0.000000e+00    0.0000000000 0.0007062147 0.0021186441  0.010593220 0.0021186441
80     0.08305446 0.000000e+00  0.000000e+00    0.0003042288 0.0003042288 0.0021296015  0.008214177 0.0009126863
81     0.12225970 0.000000e+00  0.000000e+00    0.0000000000 0.0025295110 0.0033726813  0.006745363 0.0025295110
82     0.10917766 0.000000e+00  0.000000e+00    0.0022452989 0.0025259613 0.0022452989  0.004209935 0.0019646365
83     0.18801531 0.000000e+00  0.000000e+00    0.0027974087 0.0008833922 0.0011778563  0.004416961 0.0025029446
84     0.16426365 5.149331e-04  0.000000e+00    0.0005149331 0.0015447992 0.0025746653  0.013903193 0.0041194645
85     0.18298309 2.562788e-04  0.000000e+00    0.0005125577 0.0010251153 0.0017939518  0.008200923 0.0023065095
86     0.09766454 5.307856e-04  0.000000e+00    0.0005307856 0.0005307856 0.0015923567  0.006900212 0.0015923567
87     0.07438596 3.508772e-04  0.000000e+00    0.0003508772 0.0003508772 0.0010526316  0.004561404 0.0010526316
88     0.07231405 0.000000e+00  0.000000e+00    0.0013774105 0.0061983471 0.0013774105  0.006198347 0.0034435262
89     0.10917766 0.000000e+00  0.000000e+00    0.0022452989 0.0025259613 0.0022452989  0.004209935 0.0019646365
90     0.12090609 0.000000e+00  0.000000e+00    0.0016989146 0.0012269939 0.0042944785  0.005238320 0.0028787164
91     0.10321647 0.000000e+00  0.000000e+00    0.0009360109 0.0027229408 0.0038291355  0.008509190 0.0020422056
92     0.09904180 0.000000e+00  4.239800e-05    0.0015687272 0.0019503095 0.0047909777  0.005766132 0.0033918426
93     0.07229640 9.491869e-05  0.000000e+00    0.0006960704 0.0015503385 0.0055369234  0.006739227 0.0019300133
    Chloroflexi Dehalococcoidetes Ktedonobacteria      SAR2na2 Thermomicrobia Cyanobacteria Deferribacteres
1  0.000000e+00      0.0000000000    0.000000e+00 0.000000e+00   5.142710e-04  0.0041141682    0.000000e+00
2  2.678093e-04      0.0000000000    2.678093e-04 0.000000e+00   8.034280e-04  0.0040171398    0.000000e+00
3  1.761028e-04      0.0000000000    1.761028e-04 0.000000e+00   7.044114e-04  0.0040503654    0.000000e+00
4  2.250377e-04      0.0000000000    0.000000e+00 0.000000e+00   5.175867e-04  0.0004050678    0.000000e+00
5  1.424907e-04      0.0000000000    2.374846e-05 0.000000e+00   3.562268e-04  0.0003324784    2.374846e-05
6  1.844827e-04      0.0000000000    1.153017e-05 0.000000e+00   4.381464e-04  0.0003689654    1.153017e-05
7  8.661758e-05      0.0000000000    0.000000e+00 0.000000e+00   2.598528e-04  0.0009527934    0.000000e+00
8  5.312649e-05      0.0000000000    0.000000e+00 0.000000e+00   2.656325e-04  0.0006906444    0.000000e+00
9  6.585880e-05      0.0000000000    0.000000e+00 0.000000e+00   2.634352e-04  0.0007903056    0.000000e+00
10 1.315443e-04      0.0000000000    4.384811e-05 0.000000e+00   1.183899e-03  0.0002630887    0.000000e+00
11 3.174351e-04      0.0000000000    3.967939e-05 3.967939e-05   1.071343e-03  0.0001190382    0.000000e+00
12 2.295349e-04      0.0000000000    4.173361e-05 2.086681e-05   1.126808e-03  0.0001878013    0.000000e+00
13 4.043969e-04      0.0000000000    0.000000e+00 0.000000e+00   1.948458e-03  0.0009558472    0.000000e+00
14 5.811218e-04      0.0000000000    8.301741e-05 0.000000e+00   2.407505e-03  0.0004427595    0.000000e+00
15 1.972776e-04      0.0000000000    0.000000e+00 0.000000e+00   2.663247e-03  0.0001972776    0.000000e+00
16 2.259823e-04      0.0000000000    0.000000e+00 0.000000e+00   3.107257e-04  0.0001129912    0.000000e+00
17 1.362769e-04      0.0000000000    0.000000e+00 0.000000e+00   2.044154e-03  0.0019078768    0.000000e+00
18 2.864304e-04      0.0000000000    4.773839e-05 0.000000e+00   7.638143e-04  0.0002386920    0.000000e+00
19 2.214839e-04      0.0000000000    0.000000e+00 0.000000e+00   0.000000e+00  0.0002214839    0.000000e+00
20 2.740613e-04      0.0000000000    4.982933e-05 0.000000e+00   1.494880e-03  0.0002740613    0.000000e+00
21 1.390821e-03      0.0000000000    0.000000e+00 0.000000e+00   1.390821e-03  0.0003477051    0.000000e+00
22 7.440476e-04      0.0000000000    0.000000e+00 0.000000e+00   1.736111e-03  0.0000000000    0.000000e+00
23 6.890216e-04      0.0000000000    2.296739e-04 0.000000e+00   3.215434e-03  0.0000000000    0.000000e+00
24 1.253133e-03      0.0000000000    0.000000e+00 0.000000e+00   8.354219e-04  0.0016708438    0.000000e+00
25 0.000000e+00      0.0000000000    2.635046e-04 0.000000e+00   7.905138e-04  0.0002635046    0.000000e+00
26 0.000000e+00      0.0000000000    0.000000e+00 0.000000e+00   2.415459e-03  0.0000000000    0.000000e+00
27 3.521623e-04      0.0000000000    7.043246e-05 7.043246e-05   5.634596e-04  0.0004225947    1.408649e-04
28 1.408054e-04      0.0000000000    2.816108e-05 2.816108e-05   3.379330e-04  0.0001689665    5.632216e-05
29 5.690710e-04      0.0000000000    2.134016e-04 0.000000e+00   1.422677e-04  0.0002134016    1.422677e-04
30 3.564956e-04      0.0000000000    8.912391e-05 2.970800e-05   1.188319e-04  0.0001188319    5.941594e-05
31 0.000000e+00      0.0000000000    0.000000e+00 0.000000e+00   2.181501e-03  0.0000000000    0.000000e+00
32 1.844091e-03      0.0000000000    1.676446e-04 0.000000e+00   5.029338e-04  0.0000000000    0.000000e+00
33 0.000000e+00      0.0000000000    0.000000e+00 0.000000e+00   6.485084e-04  0.0006485084    0.000000e+00
34 6.199628e-04      0.0000000000    0.000000e+00 0.000000e+00   1.239926e-03  0.0004959702    0.000000e+00
35 4.601933e-04      0.0000000000    0.000000e+00 0.000000e+00   0.000000e+00  0.0004601933    0.000000e+00
36 9.432479e-04      0.0000000000    0.000000e+00 0.000000e+00   7.860399e-04  0.0001572080    0.000000e+00
37 1.572327e-03      0.0000000000    0.000000e+00 0.000000e+00   1.310273e-03  0.0005241090    0.000000e+00
38 7.893698e-04      0.0000000000    0.000000e+00 0.000000e+00   1.315616e-03  0.0006578082    0.000000e+00
39 0.000000e+00      0.0000000000    0.000000e+00 2.172496e-04   0.000000e+00  0.0000000000    0.000000e+00
40 2.516990e-04      0.0000000000    0.000000e+00 0.000000e+00   1.006796e-03  0.0000000000    2.516990e-04
41 2.005616e-04      0.0000000000    0.000000e+00 0.000000e+00   6.016847e-04  0.0002005616    2.005616e-04
42 0.000000e+00      0.0000000000    0.000000e+00 0.000000e+00   4.389816e-04  0.0000000000    0.000000e+00
43 0.000000e+00      0.0000000000    0.000000e+00 0.000000e+00   0.000000e+00  0.0007059654    0.000000e+00
44 4.110152e-04      0.0000000000    0.000000e+00 0.000000e+00   4.110152e-04  0.0012330456    0.000000e+00
45 8.566044e-05      0.0000000000    8.566044e-05 8.566044e-05   8.566044e-05  0.0006852835    0.000000e+00
46 4.812320e-04      0.0000000000    0.000000e+00 0.000000e+00   4.812320e-04  0.0004812320    0.000000e+00
47 5.633803e-03      0.0000000000    9.389671e-04 0.000000e+00   3.755869e-03  0.0021909233    0.000000e+00
48 5.438066e-03      0.0006042296    6.042296e-04 6.042296e-04   2.416918e-03  0.0000000000    0.000000e+00
49 8.554320e-04      0.0000000000    2.851440e-04 0.000000e+00   2.566296e-03  0.0000000000    0.000000e+00
50 2.881844e-03      0.0000000000    7.204611e-04 0.000000e+00   2.161383e-03  0.0000000000    0.000000e+00
51 1.981942e-03      0.0000000000    1.541511e-03 0.000000e+00   1.541511e-03  0.0006606474    0.000000e+00
52 6.731946e-03      0.0000000000    6.119951e-04 6.119951e-04   3.671971e-03  0.0000000000    0.000000e+00
53 0.000000e+00      0.0000000000    0.000000e+00 0.000000e+00   7.163324e-04  0.0014326648    0.000000e+00
54 3.181674e-04      0.0000000000    0.000000e+00 0.000000e+00   6.363347e-04  0.0009545021    0.000000e+00
55 2.196837e-03      0.0000000000    0.000000e+00 0.000000e+00   4.393673e-04  0.0070298770    0.000000e+00
56 0.000000e+00      0.0000000000    0.000000e+00 0.000000e+00   2.332815e-03  0.0000000000    7.776050e-04
57 0.000000e+00      0.0000000000    0.000000e+00 0.000000e+00   1.133359e-03  0.0000000000    3.777862e-04
58 1.618778e-03      0.0000000000    0.000000e+00 0.000000e+00   2.428167e-03  0.0040469446    0.000000e+00
59 0.000000e+00      0.0000000000    0.000000e+00 0.000000e+00   0.000000e+00  0.0041152263    0.000000e+00
60 4.892368e-04      0.0000000000    0.000000e+00 0.000000e+00   0.000000e+00  0.0029354207    0.000000e+00
61 8.316008e-04      0.0000000000    0.000000e+00 4.158004e-04   3.326403e-03  0.0033264033    0.000000e+00
62 0.000000e+00      0.0000000000    0.000000e+00 0.000000e+00   5.605381e-04  0.0005605381    0.000000e+00
63 2.580645e-04      0.0000000000    0.000000e+00 0.000000e+00   5.161290e-04  0.0002580645    2.580645e-04
64 0.000000e+00      0.0000000000    0.000000e+00 0.000000e+00   5.461496e-04  0.0163844894    0.000000e+00
65 7.707129e-04      0.0000000000    0.000000e+00 0.000000e+00   2.312139e-03  0.0000000000    0.000000e+00
66 0.000000e+00      0.0000000000    0.000000e+00 0.000000e+00   9.233610e-04  0.0013850416    0.000000e+00
67 4.668534e-04      0.0000000000    0.000000e+00 0.000000e+00   4.668534e-04  0.0023342670    0.000000e+00
68 0.000000e+00      0.0000000000    0.000000e+00 0.000000e+00   5.047956e-04  0.0010095911    0.000000e+00
69 0.000000e+00      0.0000000000    0.000000e+00 0.000000e+00   7.272727e-04  0.0072727273    0.000000e+00
70 0.000000e+00      0.0000000000    0.000000e+00 0.000000e+00   4.001601e-04  0.0040016006    0.000000e+00
71 7.218914e-04      0.0000000000    0.000000e+00 0.000000e+00   0.000000e+00  0.0001804728    0.000000e+00
72 0.000000e+00      0.0000000000    0.000000e+00 0.000000e+00   0.000000e+00  0.0056320401    6.257822e-04
73 1.287001e-03      0.0000000000    2.574003e-04 0.000000e+00   0.000000e+00  0.0030888031    7.722008e-04
74 5.149331e-04      0.0000000000    0.000000e+00 0.000000e+00   1.544799e-03  0.0005149331    0.000000e+00
75 2.562788e-04      0.0000000000    0.000000e+00 0.000000e+00   1.025115e-03  0.0002562788    0.000000e+00
76 0.000000e+00      0.0000000000    8.298755e-04 0.000000e+00   0.000000e+00  0.0049792531    0.000000e+00
77 0.000000e+00      0.0000000000    3.866976e-04 0.000000e+00   0.000000e+00  0.0023201856    0.000000e+00
78 1.008675e-04      0.0000000000    2.017349e-04 0.000000e+00   6.052048e-04  0.0000000000    4.034698e-04
79 0.000000e+00      0.0000000000    0.000000e+00 0.000000e+00   0.000000e+00  0.0028248588    0.000000e+00
80 1.216915e-03      0.0000000000    0.000000e+00 0.000000e+00   1.521144e-03  0.0012169151    0.000000e+00
81 8.431703e-04      0.0000000000    1.686341e-03 0.000000e+00   0.000000e+00  0.0008431703    0.000000e+00
82 1.964636e-03      0.0000000000    0.000000e+00 0.000000e+00   0.000000e+00  0.0011226495    0.000000e+00
83 2.944641e-04      0.0000000000    0.000000e+00 0.000000e+00   5.889282e-04  0.0002944641    1.472320e-04
84 5.149331e-04      0.0000000000    0.000000e+00 0.000000e+00   1.544799e-03  0.0005149331    0.000000e+00
85 2.562788e-04      0.0000000000    0.000000e+00 0.000000e+00   1.025115e-03  0.0002562788    0.000000e+00
86 2.123142e-03      0.0000000000    0.000000e+00 0.000000e+00   5.307856e-04  0.0015923567    0.000000e+00
87 1.403509e-03      0.0000000000    0.000000e+00 0.000000e+00   3.508772e-04  0.0010526316    0.000000e+00
88 6.887052e-04      0.0000000000    0.000000e+00 0.000000e+00   0.000000e+00  0.0027548209    0.000000e+00
89 1.964636e-03      0.0000000000    0.000000e+00 0.000000e+00   0.000000e+00  0.0011226495    0.000000e+00
90 1.576215e-02      0.0000000000    0.000000e+00 0.000000e+00   6.134969e-04  0.0591316659    0.000000e+00
91 7.913547e-03      0.0000000000    0.000000e+00 0.000000e+00   4.254595e-04  0.0028080327    8.509190e-05
92 7.207666e-04      0.0000000000    4.239800e-05 0.000000e+00   6.359705e-04  0.0191639108    4.239800e-05
93 5.378726e-04      0.0000000000    0.000000e+00 0.000000e+00   7.593495e-04  0.0018034550    9.491869e-05
     Deinococci Elusimicrobia Fibrobacteria      Bacilli   Clostridia Erysipelotrichi Gemmatimonadetes
1  0.000000e+00  0.000000e+00  0.0002571355 0.0118282335 0.0046284392    7.714065e-04       0.03857033
2  0.000000e+00  0.000000e+00  0.0006695233 0.0117836101 0.0037493305    2.678093e-04       0.03936797
3  0.000000e+00  0.000000e+00  0.0005283085 0.0117988906 0.0040503654    4.402571e-04       0.03909483
4  4.500754e-05  0.000000e+00  0.0003600603 0.0025654297 0.0060760177    2.475415e-04       0.04102437
5  1.187423e-04  2.374846e-05  0.0005224660 0.0027548209 0.0071482854    3.562268e-04       0.03925620
6  8.071118e-05  1.153017e-05  0.0004381464 0.0026519388 0.0068143297    2.997844e-04       0.04007887
7  9.527934e-04  0.000000e+00  0.0002598528 0.0039844088 0.0015591165    0.000000e+00       0.03395409
8  1.593795e-04  0.000000e+00  0.0002125060 0.0041438665 0.0024969452    1.593795e-04       0.04818573
9  4.610116e-04  0.000000e+00  0.0002305058 0.0040832455 0.0021404110    9.878820e-05       0.04277529
10 1.315443e-04  0.000000e+00  0.0001315443 0.0047355959 0.0089450145    6.577217e-04       0.04617206
11 1.587176e-04  0.000000e+00  0.0002380763 0.0044440917 0.0091262598    6.348702e-04       0.04614713
12 1.460677e-04  0.000000e+00  0.0001878013 0.0045906976 0.0090561943    6.468710e-04       0.04624084
13 3.676335e-05  3.676335e-05  0.0006617404 0.0053674497 0.0028675416    2.205801e-04       0.03668983
14 1.937073e-04  2.767247e-05  0.0008578465 0.0122589036 0.0105155381    5.811218e-04       0.03395412
15 2.959164e-04  0.000000e+00  0.0006904715 0.0043401065 0.0015782206    2.959164e-04       0.04044190
16 2.824779e-05  0.000000e+00  0.0001412389 0.0036439649 0.0032484958    2.542301e-04       0.04333211
17 1.362769e-04  0.000000e+00  0.0002725538 0.0069501226 0.0019078768    1.362769e-04       0.03870264
18 1.670844e-04  0.000000e+00  0.0002386920 0.0149421172 0.0116481680    8.354219e-04       0.04494570
19 0.000000e+00  0.000000e+00  0.0002214839 0.0046511628 0.0015503876    4.429679e-04       0.04916944
20 1.993173e-04  0.000000e+00  0.0001993173 0.0060542641 0.0070259362    4.733787e-04       0.03732217
21 0.000000e+00  0.000000e+00  0.0010431154 0.0086926287 0.0027816412    6.954103e-04       0.05528512
22 0.000000e+00  0.000000e+00  0.0004960317 0.0032242063 0.0012400794    0.000000e+00       0.05133929
23 0.000000e+00  0.000000e+00  0.0006890216 0.0096463023 0.0020670648    2.296739e-04       0.04042260
24 0.000000e+00  0.000000e+00  0.0012531328 0.0146198830 0.0029239766    0.000000e+00       0.05889724
25 2.635046e-04  0.000000e+00  0.0005270092 0.0086956522 0.0005270092    0.000000e+00       0.09196311
26 0.000000e+00  0.000000e+00  0.0009661836 0.0115942029 0.0033816425    0.000000e+00       0.06763285
27 0.000000e+00  0.000000e+00  0.0014086491 0.0045781096 0.0012677842    7.043246e-05       0.05852937
28 0.000000e+00  0.000000e+00  0.0008166714 0.0024218530 0.0005068995    2.816108e-05       0.05097156
29 7.113387e-05  0.000000e+00  0.0019206146 0.0027742211 0.0008536065    7.113387e-05       0.08151942
30 2.970800e-05  0.000000e+00  0.0011586109 0.0013368587 0.0003862036    2.970800e-05       0.08282582
31 0.000000e+00  0.000000e+00  0.0013089005 0.0061082024 0.0004363002    0.000000e+00       0.03752182
32 3.352892e-04  0.000000e+00  0.0006705784 0.0169321039 0.0006705784    1.676446e-04       0.07309304
33 0.000000e+00  0.000000e+00  0.0006485084 0.0129701686 0.0000000000    0.000000e+00       0.07392996
34 3.719777e-04  0.000000e+00  0.0006199628 0.0030998140 0.0013639182    2.479851e-04       0.04079355
35 4.601933e-04  0.000000e+00  0.0004601933 0.0161067648 0.0009203866    0.000000e+00       0.06120571
36 0.000000e+00  0.000000e+00  0.0006288319 0.0108473510 0.0007860399    0.000000e+00       0.07435938
37 2.620545e-04  0.000000e+00  0.0007861635 0.0049790356 0.0010482180    2.620545e-04       0.06761006
38 1.315616e-04  0.000000e+00  0.0006578082 0.0089461913 0.0011840547    0.000000e+00       0.05893961
39 0.000000e+00  2.172496e-04  0.0006517489 0.0052139909 0.0010862481    2.172496e-04       0.06365414
40 0.000000e+00  0.000000e+00  0.0022652907 0.0032720866 0.0007550969    0.000000e+00       0.06670023
41 0.000000e+00  0.000000e+00  0.0028078620 0.0056157240 0.0008022463    0.000000e+00       0.05174489
42 0.000000e+00  0.000000e+00  0.0008779631 0.0048287972 0.0004389816    0.000000e+00       0.06277436
43 0.000000e+00  0.000000e+00  0.0007059654 0.0007059654 0.0007059654    0.000000e+00       0.07624426
44 0.000000e+00  0.000000e+00  0.0004110152 0.0041101521 0.0012330456    4.110152e-04       0.09206741
45 0.000000e+00  8.566044e-05  0.0027411341 0.0021415111 0.0007709440    0.000000e+00       0.09996574
46 0.000000e+00  0.000000e+00  0.0028873917 0.0014436959 0.0009624639    0.000000e+00       0.08325313
47 3.129890e-04  0.000000e+00  0.0025039124 0.0090766823 0.0037558685    0.000000e+00       0.06291080
48 0.000000e+00  0.000000e+00  0.0018126888 0.0290030211 0.0030211480    2.416918e-03       0.05438066
49 0.000000e+00  0.000000e+00  0.0017108640 0.0456230396 0.0022811520    0.000000e+00       0.03307670
50 0.000000e+00  0.000000e+00  0.0000000000 0.0165706052 0.0028818444    0.000000e+00       0.08933718
51 2.202158e-04  0.000000e+00  0.0004404316 0.0394186303 0.0035234530    2.202158e-04       0.06584453
52 0.000000e+00  0.000000e+00  0.0000000000 0.0263157895 0.0085679315    2.447980e-03       0.07649939
53 7.163324e-04  0.000000e+00  0.0000000000 0.0250716332 0.0021489971    0.000000e+00       0.08810888
54 3.181674e-04  0.000000e+00  0.0003181674 0.0133630290 0.0012726694    0.000000e+00       0.05536112
55 8.787346e-04  0.000000e+00  0.0004393673 0.0237258348 0.0035149385    4.393673e-04       0.07337434
56 7.776050e-04  0.000000e+00  0.0000000000 0.0202177294 0.0077760498    0.000000e+00       0.09175739
57 3.777862e-04  0.000000e+00  0.0003777862 0.0113335852 0.0056667926    0.000000e+00       0.06837930
58 0.000000e+00  0.000000e+00  0.0000000000 0.0056657224 0.0004046945    0.000000e+00       0.09469850
59 0.000000e+00  0.000000e+00  0.0000000000 0.0152851264 0.0041152263    0.000000e+00       0.13991770
60 0.000000e+00  0.000000e+00  0.0012230920 0.0080724070 0.0017123288    0.000000e+00       0.09564579
61 8.316008e-04  0.000000e+00  0.0008316008 0.0066528067 0.0016632017    0.000000e+00       0.07318087
62 5.605381e-04  0.000000e+00  0.0000000000 0.0072869955 0.0016816143    0.000000e+00       0.10145740
63 2.580645e-04  0.000000e+00  0.0010322581 0.0036129032 0.0010322581    0.000000e+00       0.07174194
64 5.461496e-04  0.000000e+00  0.0000000000 0.0322228291 0.0038230475    0.000000e+00       0.11906062
65 0.000000e+00  0.000000e+00  0.0011560694 0.0096339114 0.0000000000    0.000000e+00       0.07360308
66 4.616805e-04  0.000000e+00  0.0013850416 0.0156971376 0.0027700831    0.000000e+00       0.08587258
67 0.000000e+00  0.000000e+00  0.0000000000 0.0060690943 0.0014005602    0.000000e+00       0.06489262
68 0.000000e+00  0.000000e+00  0.0000000000 0.0035335689 0.0010095911    0.000000e+00       0.07571933
69 0.000000e+00  0.000000e+00  0.0000000000 0.0458181818 0.0014545455    0.000000e+00       0.06109091
70 0.000000e+00  0.000000e+00  0.0000000000 0.0332132853 0.0008003201    0.000000e+00       0.03761505
71 1.804728e-04  0.000000e+00  0.0005414185 0.0191301209 0.0012633099    1.804728e-04       0.08482223
72 0.000000e+00  0.000000e+00  0.0000000000 0.0206508135 0.0006257822    0.000000e+00       0.17647059
73 0.000000e+00  0.000000e+00  0.0012870013 0.0102960103 0.0002574003    2.574003e-04       0.11685972
74 0.000000e+00  0.000000e+00  0.0000000000 0.0350154480 0.0000000000    0.000000e+00       0.07363543
75 0.000000e+00  0.000000e+00  0.0012813942 0.0235776525 0.0005125577    0.000000e+00       0.05228088
76 0.000000e+00  0.000000e+00  0.0000000000 0.0265560166 0.0016597510    0.000000e+00       0.08381743
77 0.000000e+00  0.000000e+00  0.0003866976 0.0162412993 0.0007733952    0.000000e+00       0.05568445
78 0.000000e+00  0.000000e+00  0.0012104095 0.0032277587 0.0010086746    0.000000e+00       0.05376236
79 0.000000e+00  0.000000e+00  0.0000000000 0.0367231638 0.0014124294    0.000000e+00       0.17514124
80 0.000000e+00  0.000000e+00  0.0024338302 0.0219044722 0.0006084576    0.000000e+00       0.13112260
81 8.431703e-04  0.000000e+00  0.0000000000 0.0185497470 0.0000000000    0.000000e+00       0.11551433
82 0.000000e+00  5.613247e-04  0.0005613247 0.0106651698 0.0005613247    0.000000e+00       0.08391805
83 0.000000e+00  0.000000e+00  0.0002944641 0.0110424028 0.0010306243    0.000000e+00       0.09805654
84 0.000000e+00  0.000000e+00  0.0000000000 0.0350154480 0.0000000000    0.000000e+00       0.07363543
85 0.000000e+00  0.000000e+00  0.0012813942 0.0235776525 0.0005125577    0.000000e+00       0.05228088
86 0.000000e+00  0.000000e+00  0.0000000000 0.0127388535 0.0005307856    0.000000e+00       0.11624204
87 0.000000e+00  0.000000e+00  0.0000000000 0.0087719298 0.0003508772    0.000000e+00       0.11298246
88 0.000000e+00  1.377411e-03  0.0000000000 0.0220385675 0.0013774105    0.000000e+00       0.14393939
89 0.000000e+00  5.613247e-04  0.0005613247 0.0106651698 0.0005613247    0.000000e+00       0.08391805
90 9.438414e-05  0.000000e+00  0.0005191128 0.0090608778 0.0015573384    0.000000e+00       0.07626239
91 8.509190e-05  0.000000e+00  0.0006807352 0.0072328114 0.0021272975    8.509190e-05       0.06186181
92 5.511744e-04  0.000000e+00  0.0002543882 0.0036462308 0.0011871449    4.239800e-05       0.04316120
93 9.491869e-05  0.000000e+00  0.0007593495 0.0036069101 0.0004745934    0.000000e+00       0.05014871
   Lentisphaeria  Nitrospira Phycisphaerae Planctomycetacia  Unassigned Alphaproteobacteria Betaproteobacteria
1   0.0010285420 0.032141939  0.0023142196     0.0048855747 0.000000000          0.05039856        0.005656981
2   0.0008034280 0.029860739  0.0033476165     0.0042849491 0.000000000          0.04753615        0.005891805
3   0.0008805142 0.030641895  0.0029937483     0.0044906225 0.000000000          0.04851633        0.005811394
4   0.0004950829 0.039809168  0.0020253392     0.0085514324 0.000000000          0.04284718        0.005490920
5   0.0003799753 0.033414078  0.0021136126     0.0097606156 0.000000000          0.04395839        0.004868434
6   0.0004381464 0.036619816  0.0020639002     0.0091203634 0.000000000          0.04329578        0.005177046
7   0.0008661758 0.040277176  0.0018189693     0.0100476397 0.000000000          0.03369424        0.004677349
8   0.0004250120 0.023747543  0.0037188546     0.0137597620 0.000000000          0.04122616        0.005259523
9   0.0005927292 0.030031612  0.0029965753     0.0123485248 0.000000000          0.03836275        0.005038198
10  0.0004384811 0.042225730  0.0025431904     0.0092957994 0.000000000          0.04818907        0.007892660
11  0.0005951909 0.037417665  0.0024204428     0.0100388858 0.000000000          0.04825014        0.006189985
12  0.0005216702 0.039772135  0.0024831501     0.0097030653 0.000000000          0.04830666        0.007011247
13  0.0007352671 0.025513768  0.0064703504     0.0023528547 0.000000000          0.09734936        0.014043601
14  0.0004427595 0.029028420  0.0052024241     0.0108752802 0.000000000          0.08152309        0.017710380
15  0.0005918327 0.029788913  0.0027618860     0.0127244032 0.000000000          0.07683961        0.008976129
16  0.0001694867 0.039631649  0.0025140533     0.0128244965 0.000000000          0.03768255        0.005762549
17  0.0006813846 0.026165168  0.0054510766     0.0091305533 0.000000000          0.07876806        0.010084492
18  0.0003102996 0.031053825  0.0022914429     0.0130325815 0.000000000          0.04179496        0.007041413
19  0.0002214839 0.023920266  0.0035437431     0.0137320044 0.000000000          0.03787375        0.007308970
20  0.0002491467 0.037795550  0.0046839574     0.0095921469 0.000000000          0.08632932        0.023270299
21  0.0010431154 0.017037552  0.0020862309     0.0048678720 0.000000000          0.06293463        0.010083449
22  0.0017361111 0.015625000  0.0029761905     0.0076884921 0.000000000          0.09151786        0.014632937
23  0.0002296739 0.016077170  0.0034451079     0.0041341295 0.000000000          0.08314194        0.008497933
24  0.0000000000 0.017961571  0.0020885547     0.0062656642 0.000000000          0.06599833        0.016290727
25  0.0007905138 0.015546772  0.0039525692     0.0039525692 0.000000000          0.05876153        0.012121212
26  0.0000000000 0.021739130  0.0028985507     0.0033816425 0.000000000          0.06763285        0.013526570
27  0.0011973517 0.025073954  0.0062684885     0.0090153543 0.000000000          0.08099732        0.013311734
28  0.0006477049 0.042861166  0.0039143903     0.0079414250 0.000000000          0.05291467        0.008701774
29  0.0019917485 0.025252525  0.0101721440     0.0140845070 0.000000000          0.08436477        0.016716460
30  0.0013962746 0.060841924  0.0077537803     0.0158640563 0.000000000          0.05576186        0.011140489
31  0.0004363002 0.030977312  0.0039267016     0.0100349040 0.000000000          0.08071553        0.068062827
32  0.0003352892 0.016764459  0.0020117351     0.0041911148 0.000000000          0.06471081        0.017099749
33  0.0000000000 0.022049287  0.0019455253     0.0084306096 0.000000000          0.08236057        0.012321660
34  0.0003719777 0.011531308  0.0026038438     0.0037197768 0.000000000          0.05021699        0.007067576
35  0.0000000000 0.021168891  0.0013805798     0.0073630925 0.000000000          0.06718822        0.014726185
36  0.0004716240 0.020594246  0.0033013677     0.0048734476 0.000000000          0.07876120        0.018078918
37  0.0010482180 0.015723270  0.0020964361     0.0073375262 0.000000000          0.08280922        0.013364780
38  0.0011840547 0.015261150  0.0040784107     0.0101302460 0.000000000          0.09090909        0.013550849
39  0.0006517489 0.029328699  0.0026069954     0.0084727352 0.000000000          0.04953291        0.013034977
40  0.0012584948 0.021897810  0.0078026680     0.0148502391 0.000000000          0.08784294        0.026680091
41  0.0012033694 0.029081428  0.0054151625     0.0130365022 0.000000000          0.11452066        0.030084236
42  0.0017559263 0.025021949  0.0000000000     0.0035118525 0.000000000          0.05443371        0.016242318
43  0.0003529827 0.023296858  0.0077656195     0.0123543946 0.000000000          0.05082951        0.008118602
44  0.0004110152 0.007398274  0.0000000000     0.0024660912 0.000000000          0.04192355        0.024249897
45  0.0010279253 0.023556622  0.0007709440     0.0059105705 0.000000000          0.06929930        0.015076238
46  0.0004812320 0.021655438  0.0110683349     0.0264677575 0.000000000          0.06785371        0.025505294
47  0.0012519562 0.004694836  0.0065727700     0.0012519562 0.000312989          0.13583725        0.052269171
48  0.0006042296 0.006646526  0.0036253776     0.0036253776 0.000000000          0.13655589        0.061631420
49  0.0011405760 0.002851440  0.0057028800     0.0017108640 0.000000000          0.09438266        0.039635016
50  0.0007204611 0.005043228  0.0100864553     0.0036023055 0.000000000          0.13904899        0.093659942
51  0.0008808632 0.007046906  0.0061660427     0.0006606474 0.000000000          0.10680467        0.065183880
52  0.0000000000 0.008567932  0.0067319461     0.0048959608 0.000000000          0.11566707        0.037331701
53  0.0007163324 0.032951289  0.0007163324     0.0035816619 0.000000000          0.05659026        0.037965616
54  0.0003181674 0.044861597  0.0041361756     0.0136811963 0.000000000          0.05695196        0.017817372
55  0.0004393673 0.026362039  0.0030755712     0.0026362039 0.000000000          0.04745167        0.006590510
56  0.0015552100 0.038102644  0.0007776050     0.0023328149 0.000000000          0.04276827        0.012441680
57  0.0011333585 0.053267850  0.0034000756     0.0196448810 0.000000000          0.04571213        0.006044579
58  0.0004046945 0.009712667  0.0044516390     0.0048563335 0.000000000          0.07244031        0.011736139
59  0.0000000000 0.016460905  0.0000000000     0.0017636684 0.000000000          0.04820694        0.018812463
60  0.0000000000 0.022504892  0.0041585127     0.0403620352 0.000000000          0.05332681        0.010029354
61  0.0000000000 0.007068607  0.0004158004     0.0029106029 0.000000000          0.07151767        0.007900208
62  0.0016816143 0.033071749  0.0000000000     0.0005605381 0.000000000          0.06221973        0.058295964
63  0.0007741935 0.038193548  0.0072258065     0.0283870968 0.000000000          0.07561290        0.036903226
64  0.0000000000 0.019115238  0.0016384489     0.0016384489 0.000000000          0.06826871        0.028945931
65  0.0007707129 0.029672447  0.0003853565     0.0030828516 0.000000000          0.09595376        0.026974952
66  0.0013850416 0.024469067  0.0092336103     0.0092336103 0.000000000          0.11034164        0.022160665
67  0.0004668534 0.022408964  0.0018674136     0.0084033613 0.000000000          0.04948646        0.009337068
68  0.0000000000 0.024734982  0.0015143867     0.0085815245 0.000000000          0.04593640        0.014134276
69  0.0007272727 0.013818182  0.0000000000     0.0014545455 0.000000000          0.03127273        0.008727273
70  0.0004001601 0.013205282  0.0024009604     0.0064025610 0.000000000          0.03641457        0.006402561
71  0.0000000000 0.026529507  0.0025266197     0.0045118210 0.000000000          0.06334597        0.015340191
72  0.0000000000 0.015644556  0.0000000000     0.0056320401 0.000000000          0.08260325        0.038798498
73  0.0000000000 0.020849421  0.0072072072     0.0048906049 0.000000000          0.09498070        0.023680824
74  0.0000000000 0.011328527  0.0000000000     0.0036045314 0.000000000          0.02986612        0.009783728
75  0.0002562788 0.018964634  0.0015376730     0.0089697591 0.000000000          0.03331625        0.005125577
76  0.0000000000 0.000000000  0.0000000000     0.0008298755 0.000000000          0.03153527        0.008298755
77  0.0003866976 0.015854602  0.0023201856     0.0042536736 0.000000000          0.03828306        0.006573859
78  0.0005043373 0.046298164  0.0061529151     0.0155335889 0.000000000          0.07464192        0.026124672
79  0.0000000000 0.012711864  0.0000000000     0.0035310734 0.000000000          0.07062147        0.031779661
80  0.0003042288 0.015819897  0.0118649224     0.0079099483 0.000000000          0.08670520        0.017949498
81  0.0000000000 0.021922428  0.0008431703     0.0008431703 0.000000000          0.03288364        0.009274873
82  0.0000000000 0.018804378  0.0058939096     0.0106651698 0.000000000          0.04995790        0.009542520
83  0.0002944641 0.033716137  0.0020612485     0.0032391048 0.000000000          0.05962898        0.015459364
84  0.0000000000 0.011328527  0.0000000000     0.0036045314 0.000000000          0.02986612        0.009783728
85  0.0002562788 0.018964634  0.0015376730     0.0089697591 0.000000000          0.03331625        0.005125577
86  0.0000000000 0.013800425  0.0037154989     0.0100849257 0.000000000          0.07696391        0.026008493
87  0.0000000000 0.021403509  0.0038596491     0.0087719298 0.000000000          0.05964912        0.021052632
88  0.0000000000 0.022038568  0.0000000000     0.0034435262 0.000000000          0.03856749        0.019972452
89  0.0000000000 0.018804378  0.0058939096     0.0106651698 0.000000000          0.04995790        0.009542520
90  0.0015573384 0.026757905  0.0016517225     0.0046720151 0.000000000          0.04049080        0.007456347
91  0.0005105514 0.025697754  0.0026378489     0.0148910824 0.000000000          0.04041865        0.006722260
92  0.0003391843 0.016365641  0.0012719410     0.0124650216 0.000000000          0.03489358        0.008055626
93  0.0008226286 0.021704740  0.0053787256     0.0088274378 0.000000000          0.08653420        0.015345188
   Deltaproteobacteria Epsilonproteobacteria Gammaproteobacteria Spirochaetes  Synergistia   Mollicutes
1           0.10002571          0.000000e+00          0.12882489 0.000000e+00 0.000000e+00 0.000000e+00
2           0.09266202          0.000000e+00          0.12439743 0.000000e+00 0.000000e+00 0.000000e+00
3           0.09518359          0.000000e+00          0.12591353 0.000000e+00 0.000000e+00 0.000000e+00
4           0.08308392          2.250377e-05          0.16958841 4.500754e-05 2.250377e-05 0.000000e+00
5           0.08580317          0.000000e+00          0.16773535 2.374846e-05 0.000000e+00 0.000000e+00
6           0.08422788          1.153017e-05          0.16836352 3.459051e-05 1.153017e-05 0.000000e+00
7           0.08765699          0.000000e+00          0.11875271 0.000000e+00 0.000000e+00 0.000000e+00
8           0.08670244          0.000000e+00          0.11416884 0.000000e+00 0.000000e+00 5.312649e-05
9           0.08706533          0.000000e+00          0.11591149 0.000000e+00 0.000000e+00 3.292940e-05
10          0.06441287          0.000000e+00          0.14079628 0.000000e+00 0.000000e+00 4.384811e-05
11          0.06455837          0.000000e+00          0.14379811 0.000000e+00 0.000000e+00 3.967939e-05
12          0.06454103          0.000000e+00          0.14262463 0.000000e+00 0.000000e+00 4.173361e-05
13          0.08315871          3.676335e-05          0.12223815 0.000000e+00 0.000000e+00 7.352671e-05
14          0.08539724          2.767247e-05          0.12840025 0.000000e+00 0.000000e+00 2.767247e-05
15          0.09232590          0.000000e+00          0.15811797 0.000000e+00 0.000000e+00 1.972776e-04
16          0.07655151          2.824779e-05          0.16660546 5.649558e-05 0.000000e+00 0.000000e+00
17          0.08748978          0.000000e+00          0.12074135 0.000000e+00 0.000000e+00 1.362769e-04
18          0.06244182          0.000000e+00          0.12316506 2.386920e-05 0.000000e+00 4.773839e-05
19          0.06910299          0.000000e+00          0.15370986 0.000000e+00 0.000000e+00 0.000000e+00
20          0.06726960          0.000000e+00          0.14186412 2.491467e-05 0.000000e+00 7.474400e-05
21          0.04520167          0.000000e+00          0.25869263 0.000000e+00 0.000000e+00 0.000000e+00
22          0.06870040          2.480159e-04          0.11904762 0.000000e+00 0.000000e+00 0.000000e+00
23          0.05098760          0.000000e+00          0.28295820 2.296739e-04 0.000000e+00 0.000000e+00
24          0.04260652          0.000000e+00          0.17209691 0.000000e+00 0.000000e+00 0.000000e+00
25          0.03662714          0.000000e+00          0.27140975 0.000000e+00 0.000000e+00 0.000000e+00
26          0.04685990          0.000000e+00          0.22657005 0.000000e+00 0.000000e+00 0.000000e+00
27          0.09177349          0.000000e+00          0.11374842 1.408649e-04 0.000000e+00 0.000000e+00
28          0.07352858          0.000000e+00          0.11450296 5.632216e-05 0.000000e+00 0.000000e+00
29          0.09183383          0.000000e+00          0.15877081 7.113387e-05 0.000000e+00 0.000000e+00
30          0.07037818          0.000000e+00          0.16865215 2.970800e-05 0.000000e+00 0.000000e+00
31          0.05671902          0.000000e+00          0.20767888 0.000000e+00 0.000000e+00 0.000000e+00
32          0.04375524          0.000000e+00          0.25096396 0.000000e+00 0.000000e+00 0.000000e+00
33          0.03826200          0.000000e+00          0.16277562 0.000000e+00 0.000000e+00 0.000000e+00
34          0.03372598          0.000000e+00          0.45096094 0.000000e+00 0.000000e+00 0.000000e+00
35          0.03865624          0.000000e+00          0.20616659 0.000000e+00 0.000000e+00 0.000000e+00
36          0.04150291          0.000000e+00          0.19619557 0.000000e+00 0.000000e+00 0.000000e+00
37          0.05503145          0.000000e+00          0.14806080 0.000000e+00 0.000000e+00 0.000000e+00
38          0.07735824          0.000000e+00          0.12695698 0.000000e+00 0.000000e+00 0.000000e+00
39          0.08798610          0.000000e+00          0.14012600 0.000000e+00 0.000000e+00 0.000000e+00
40          0.11653662          0.000000e+00          0.12056381 0.000000e+00 0.000000e+00 0.000000e+00
41          0.11171280          2.005616e-04          0.15804252 0.000000e+00 0.000000e+00 0.000000e+00
42          0.09262511          0.000000e+00          0.20719930 0.000000e+00 0.000000e+00 0.000000e+00
43          0.08365690          0.000000e+00          0.11401341 0.000000e+00 0.000000e+00 0.000000e+00
44          0.11508426          0.000000e+00          0.13892314 4.110152e-04 0.000000e+00 0.000000e+00
45          0.09790989          0.000000e+00          0.15196162 0.000000e+00 0.000000e+00 0.000000e+00
46          0.09239654          0.000000e+00          0.16025024 0.000000e+00 0.000000e+00 0.000000e+00
47          0.05164319          0.000000e+00          0.06760563 0.000000e+00 0.000000e+00 3.129890e-04
48          0.04290030          0.000000e+00          0.08157100 0.000000e+00 0.000000e+00 6.042296e-04
49          0.01996008          0.000000e+00          0.49900200 0.000000e+00 0.000000e+00 0.000000e+00
50          0.07636888          0.000000e+00          0.14841499 0.000000e+00 0.000000e+00 0.000000e+00
51          0.03171108          0.000000e+00          0.24730236 0.000000e+00 0.000000e+00 4.404316e-04
52          0.03671971          0.000000e+00          0.12056304 0.000000e+00 0.000000e+00 6.119951e-04
53          0.17836676          0.000000e+00          0.18982808 0.000000e+00 0.000000e+00 7.163324e-04
54          0.13776647          0.000000e+00          0.12853961 0.000000e+00 0.000000e+00 3.181674e-04
55          0.06985940          0.000000e+00          0.10281195 0.000000e+00 0.000000e+00 0.000000e+00
56          0.12830482          0.000000e+00          0.21228616 0.000000e+00 0.000000e+00 7.776050e-04
57          0.10086891          0.000000e+00          0.15602569 0.000000e+00 0.000000e+00 3.777862e-04
58          0.06798867          0.000000e+00          0.06191825 0.000000e+00 0.000000e+00 0.000000e+00
59          0.14344503          0.000000e+00          0.21222810 0.000000e+00 0.000000e+00 0.000000e+00
60          0.09540117          0.000000e+00          0.16609589 0.000000e+00 2.446184e-04 0.000000e+00
61          0.04116424          0.000000e+00          0.07609148 0.000000e+00 0.000000e+00 0.000000e+00
62          0.17937220          0.000000e+00          0.18273543 0.000000e+00 0.000000e+00 0.000000e+00
63          0.13083871          0.000000e+00          0.14580645 0.000000e+00 0.000000e+00 0.000000e+00
64          0.10977608          5.461496e-04          0.17094484 0.000000e+00 0.000000e+00 0.000000e+00
65          0.13371869          0.000000e+00          0.15838150 3.853565e-04 0.000000e+00 0.000000e+00
66          0.09649123          0.000000e+00          0.13573407 0.000000e+00 0.000000e+00 0.000000e+00
67          0.08730159          0.000000e+00          0.12324930 0.000000e+00 0.000000e+00 0.000000e+00
68          0.08581524          0.000000e+00          0.15345785 0.000000e+00 0.000000e+00 0.000000e+00
69          0.08436364          0.000000e+00          0.13163636 0.000000e+00 0.000000e+00 0.000000e+00
70          0.08483393          0.000000e+00          0.09723890 0.000000e+00 0.000000e+00 0.000000e+00
71          0.05269807          0.000000e+00          0.17253203 0.000000e+00 0.000000e+00 1.804728e-04
72          0.13767209          0.000000e+00          0.13829787 0.000000e+00 0.000000e+00 0.000000e+00
73          0.10398970          0.000000e+00          0.08468468 0.000000e+00 0.000000e+00 0.000000e+00
74          0.10144181          0.000000e+00          0.11637487 0.000000e+00 0.000000e+00 0.000000e+00
75          0.10917478          0.000000e+00          0.07867760 0.000000e+00 0.000000e+00 0.000000e+00
76          0.08796680          0.000000e+00          0.18340249 0.000000e+00 0.000000e+00 0.000000e+00
77          0.07424594          0.000000e+00          0.11484919 0.000000e+00 0.000000e+00 0.000000e+00
78          0.08684688          0.000000e+00          0.15634456 0.000000e+00 0.000000e+00 0.000000e+00
79          0.13418079          0.000000e+00          0.14477401 0.000000e+00 0.000000e+00 0.000000e+00
80          0.11134773          0.000000e+00          0.08670520 0.000000e+00 0.000000e+00 0.000000e+00
81          0.09865093          0.000000e+00          0.11973019 0.000000e+00 0.000000e+00 0.000000e+00
82          0.08953129          2.806624e-04          0.10917766 0.000000e+00 0.000000e+00 0.000000e+00
83          0.03739694          0.000000e+00          0.19832155 0.000000e+00 0.000000e+00 0.000000e+00
84          0.10144181          0.000000e+00          0.11637487 0.000000e+00 0.000000e+00 0.000000e+00
85          0.10917478          0.000000e+00          0.07867760 0.000000e+00 0.000000e+00 0.000000e+00
86          0.11730361          5.307856e-04          0.09554140 0.000000e+00 0.000000e+00 0.000000e+00
87          0.11403509          3.508772e-04          0.08526316 0.000000e+00 0.000000e+00 0.000000e+00
88          0.11570248          6.887052e-04          0.18044077 0.000000e+00 0.000000e+00 0.000000e+00
89          0.08953129          2.806624e-04          0.10917766 0.000000e+00 0.000000e+00 0.000000e+00
90          0.10622935          0.000000e+00          0.12038697 0.000000e+00 0.000000e+00 4.719207e-05
91          0.11904357          8.509190e-05          0.14754935 0.000000e+00 1.701838e-04 0.000000e+00
92          0.10044094          8.479607e-05          0.15085220 0.000000e+00 0.000000e+00 0.000000e+00
93          0.09792444          3.163956e-05          0.15247105 6.327912e-05 0.000000e+00 6.327912e-05
    Thermotogae    Opitutae Spartobacteria Verrucomicrobiae Bacillariophyta  Chlorophyta Cryptomonadaceae
1  0.000000e+00 0.011828234   0.0084854718      0.086654667    0.0010285420 1.285678e-03     0.0000000000
2  0.000000e+00 0.007900375   0.0119175147      0.081414033    0.0006695233 6.695233e-04     0.0000000000
3  0.000000e+00 0.009245399   0.0107422735      0.083208594    0.0007924628 8.805142e-04     0.0000000000
4  2.250377e-05 0.015122533   0.0150550217      0.090240115    0.0004275716 2.250377e-04     0.0000000000
5  0.000000e+00 0.015009024   0.0164576803      0.086919350    0.0005462145 3.324784e-04     0.0000000000
6  1.153017e-05 0.015035340   0.0155772579      0.088436394    0.0004842671 2.767240e-04     0.0000000000
7  0.000000e+00 0.011000433   0.0107405803      0.113555652    0.0007795583 1.732352e-04     0.0000000000
8  0.000000e+00 0.012272220   0.0105190458      0.092811985    0.0005843914 5.312649e-04     0.0000000000
9  0.000000e+00 0.011788725   0.0106032666      0.100698103    0.0006585880 3.951528e-04     0.0000000000
10 0.000000e+00 0.014426028   0.0135490660      0.119968429    0.0005700254 2.630887e-04     0.0000000000
11 0.000000e+00 0.016030474   0.0138877867      0.111300690    0.0003571145 2.380763e-04     0.0000000000
12 0.000000e+00 0.015295370   0.0137512259      0.115622979    0.0004590698 2.504017e-04     0.0000000000
13 0.000000e+00 0.015587662   0.0145215249      0.092827470    0.0009558472 5.146870e-04     0.0000000000
14 0.000000e+00 0.015358220   0.0163267565      0.104878656    0.0009962089 3.043972e-04     0.0000000000
15 0.000000e+00 0.011244822   0.0140067074      0.090649043    0.0005918327 9.863878e-05     0.0000000000
16 0.000000e+00 0.013135222   0.0179655942      0.113471371    0.0003107257 3.389735e-04     0.0000000000
17 0.000000e+00 0.012810030   0.0134914146      0.100981194    0.0004088307 5.451077e-04     0.0000000000
18 0.000000e+00 0.013605442   0.0153478935      0.134097148    0.0003102996 2.148228e-04     0.0000000000
19 0.000000e+00 0.011295681   0.0155038760      0.106090808    0.0004429679 2.214839e-04     0.0000000000
20 0.000000e+00 0.013404091   0.0167177417      0.129905075    0.0009716720 9.965867e-05     0.0000000000
21 0.000000e+00 0.010431154   0.0111265647      0.032684284    0.0000000000 0.000000e+00     0.0000000000
22 0.000000e+00 0.007440476   0.0235615079      0.029513889    0.0002480159 4.960317e-04     0.0000000000
23 0.000000e+00 0.009646302   0.0096463023      0.026182820    0.0004593477 2.296739e-04     0.0000000000
24 0.000000e+00 0.008771930   0.0146198830      0.038847118    0.0008354219 8.354219e-04     0.0000000000
25 0.000000e+00 0.011067194   0.0139657444      0.044532279    0.0005270092 0.000000e+00     0.0000000000
26 0.000000e+00 0.009661836   0.0077294686      0.037681159    0.0000000000 0.000000e+00     0.0000000000
27 1.408649e-04 0.009015354   0.0178898436      0.041625581    0.0007043246 2.817298e-04     0.0000000000
28 5.632216e-05 0.007913264   0.0149253731      0.043058293    0.0003379330 1.126443e-04     0.0000000000
29 1.422677e-04 0.015151515   0.0139422393      0.061673069    0.0013515436 7.113387e-05     0.0000000000
30 5.941594e-05 0.014616322   0.0120317281      0.076735688    0.0006832833 1.188319e-04     0.0000000000
31 0.000000e+00 0.007417103   0.0165794066      0.044066318    0.0000000000 0.000000e+00     0.0000000000
32 0.000000e+00 0.006538139   0.0067057837      0.034534786    0.0005029338 1.676446e-04     0.0000000000
33 0.000000e+00 0.011673152   0.0071335927      0.027237354    0.0000000000 0.000000e+00     0.0000000000
34 0.000000e+00 0.005827650   0.0055796652      0.014879107    0.0002479851 0.000000e+00     0.0000000000
35 0.000000e+00 0.009664059   0.0073630925      0.040036816    0.0004601933 0.000000e+00     0.0000000000
36 0.000000e+00 0.007860399   0.0097468951      0.046847980    0.0003144160 0.000000e+00     0.0000000000
37 0.000000e+00 0.010220126   0.0125786164      0.036949686    0.0013102725 2.620545e-04     0.0000000000
38 0.000000e+00 0.005788712   0.0076305749      0.020128930    0.0009209315 1.315616e-04     0.0000000000
39 0.000000e+00 0.011514230   0.0197697154      0.069519878    0.0002172496 2.172496e-04     0.0000000000
40 0.000000e+00 0.009061163   0.0224012082      0.049584697    0.0000000000 0.000000e+00     0.0000000000
41 0.000000e+00 0.012835941   0.0228640193      0.067388688    0.0004011231 0.000000e+00     0.0000000000
42 0.000000e+00 0.016242318   0.0254609306      0.093942054    0.0000000000 0.000000e+00     0.0000000000
43 0.000000e+00 0.008824568   0.0271796682      0.071655489    0.0000000000 0.000000e+00     0.0000000000
44 0.000000e+00 0.012741471   0.0024660912      0.025071928    0.0000000000 0.000000e+00     0.0000000000
45 0.000000e+00 0.016275484   0.0153332191      0.077008737    0.0001713209 0.000000e+00     0.0000000000
46 0.000000e+00 0.011068335   0.0163618864      0.085178056    0.0000000000 0.000000e+00     0.0000000000
47 0.000000e+00 0.008450704   0.0147104851      0.019092332    0.0071987480 1.564945e-03     0.0000000000
48 0.000000e+00 0.004833837   0.0114803625      0.008459214    0.0012084592 6.042296e-04     0.0000000000
49 0.000000e+00 0.002851440   0.0108354719      0.009124608    0.0011405760 0.000000e+00     0.0000000000
50 0.000000e+00 0.012247839   0.0158501441      0.018731989    0.0000000000 1.440922e-03     0.0000000000
51 0.000000e+00 0.007707553   0.0127725171      0.012111870    0.0072671218 0.000000e+00     0.0000000000
52 0.000000e+00 0.004283966   0.0140758874      0.013463892    0.0000000000 0.000000e+00     0.0000000000
53 0.000000e+00 0.013610315   0.0164756447      0.073065903    0.0014326648 0.000000e+00     0.0000000000
54 0.000000e+00 0.007636017   0.0127266942      0.057906459    0.0012726694 3.181674e-04     0.0000000000
55 0.000000e+00 0.008347979   0.0166959578      0.052724077    0.0079086116 4.393673e-04     0.0000000000
56 0.000000e+00 0.016329705   0.0194401244      0.091757387    0.0031104199 0.000000e+00     0.0000000000
57 0.000000e+00 0.010955799   0.0139780884      0.082735172    0.0022667170 3.777862e-04     0.0000000000
58 0.000000e+00 0.001618778   0.0080938891      0.016592473    0.0008093889 4.046945e-04     0.0000000000
59 0.000000e+00 0.031746032   0.0111699001      0.089947090    0.0064667842 0.000000e+00     0.0000000000
60 0.000000e+00 0.022994129   0.0090508806      0.082925636    0.0044031311 2.446184e-04     0.0000000000
61 0.000000e+00 0.002910603   0.0091476091      0.013721414    0.0020790021 0.000000e+00     0.0000000000
62 0.000000e+00 0.024103139   0.0123318386      0.081278027    0.0067264574 0.000000e+00     0.0000000000
63 0.000000e+00 0.017032258   0.0098064516      0.078193548    0.0043870968 2.580645e-04     0.0000000000
64 0.000000e+00 0.013107591   0.0278536319      0.088476242    0.0065537957 0.000000e+00     0.0000000000
65 0.000000e+00 0.016570328   0.0107899807      0.067437380    0.0015414258 0.000000e+00     0.0000000000
66 0.000000e+00 0.012465374   0.0156971376      0.058633426    0.0004616805 4.616805e-04     0.0000000000
67 0.000000e+00 0.013071895   0.0303454715      0.058823529    0.0051353875 0.000000e+00     0.0000000000
68 0.000000e+00 0.013124685   0.0196870268      0.058051489    0.0040383645 5.047956e-04     0.0000000000
69 0.000000e+00 0.021090909   0.0101818182      0.061090909    0.0036363636 0.000000e+00     0.0000000000
70 0.000000e+00 0.017206883   0.0088035214      0.076030412    0.0036014406 0.000000e+00     0.0000000000
71 0.000000e+00 0.008843169   0.0092041148      0.050712868    0.0012633099 0.000000e+00     0.0000000000
72 0.000000e+00 0.018773467   0.0125156446      0.066332916    0.0018773467 0.000000e+00     0.0000000000
73 0.000000e+00 0.012870013   0.0100386100      0.077477478    0.0007722008 5.148005e-04     0.0000000000
74 0.000000e+00 0.014418126   0.0082389289      0.073120494    0.0025746653 0.000000e+00     0.0000000000
75 0.000000e+00 0.011788826   0.0092260379      0.075089698    0.0015376730 7.688365e-04     0.0000000000
76 0.000000e+00 0.022406639   0.0008298755      0.010788382    0.0016597510 0.000000e+00     0.0000000000
77 0.000000e+00 0.012761021   0.0112142305      0.078112916    0.0007733952 3.866976e-04     0.0000000000
78 0.000000e+00 0.008170264   0.0203752270      0.085535606    0.0002017349 1.008675e-04     0.0000000000
79 0.000000e+00 0.017655367   0.0077683616      0.079802260    0.0007062147 0.000000e+00     0.0007062147
80 0.000000e+00 0.010952236   0.0069972619      0.086096745    0.0003042288 3.042288e-04     0.0003042288
81 0.000000e+00 0.020236088   0.0101180438      0.069983137    0.0008431703 0.000000e+00     0.0000000000
82 0.000000e+00 0.010103845   0.0070165591      0.086444008    0.0002806624 0.000000e+00     0.0000000000
83 0.000000e+00 0.015164900   0.0089811543      0.048439340    0.0005889282 0.000000e+00     0.0000000000
84 0.000000e+00 0.014418126   0.0082389289      0.073120494    0.0025746653 0.000000e+00     0.0000000000
85 0.000000e+00 0.011788826   0.0092260379      0.075089698    0.0015376730 7.688365e-04     0.0000000000
86 0.000000e+00 0.013800425   0.0058386412      0.062101911    0.0010615711 0.000000e+00     0.0000000000
87 0.000000e+00 0.015438597   0.0045614035      0.079649123    0.0007017544 0.000000e+00     0.0000000000
88 0.000000e+00 0.020661157   0.0110192837      0.094352617    0.0000000000 0.000000e+00     0.0000000000
89 0.000000e+00 0.010103845   0.0070165591      0.086444008    0.0002806624 0.000000e+00     0.0000000000
90 0.000000e+00 0.015526192   0.0120339783      0.052100047    0.0038225578 9.438414e-05     0.0000000000
91 0.000000e+00 0.010551395   0.0138699796      0.073434309    0.0016167461 0.000000e+00     0.0000000000
92 0.000000e+00 0.017849572   0.0176375816      0.092173323    0.0041126092 8.479607e-05     0.0000000000
93 0.000000e+00 0.015155350   0.0181927482      0.088590774    0.0011073847 9.491869e-05     0.0000000000
   Streptophyta
1  2.571355e-04
2  1.339047e-04
3  1.761028e-04
4  4.500754e-05
5  2.374846e-05
6  3.459051e-05
7  8.661758e-05
8  3.718855e-04
9  2.634352e-04
10 8.769622e-05
11 2.777557e-04
12 1.878013e-04
13 5.146870e-04
14 8.301741e-05
15 0.000000e+00
16 8.474337e-05
17 0.000000e+00
18 7.160759e-05
19 0.000000e+00
20 9.965867e-05
21 0.000000e+00
22 2.480159e-04
23 2.296739e-04
24 4.177109e-04
25 2.635046e-04
26 0.000000e+00
27 0.000000e+00
28 0.000000e+00
29 1.422677e-04
30 5.941594e-05
31 0.000000e+00
32 1.676446e-04
33 0.000000e+00
34 2.479851e-04
35 0.000000e+00
36 1.572080e-04
37 0.000000e+00
38 7.893698e-04
39 0.000000e+00
40 0.000000e+00
41 0.000000e+00
42 4.389816e-04
43 0.000000e+00
44 0.000000e+00
45 0.000000e+00
46 0.000000e+00
47 1.251956e-03
48 3.625378e-03
49 5.702880e-04
50 0.000000e+00
51 1.761727e-03
52 0.000000e+00
53 0.000000e+00
54 0.000000e+00
55 0.000000e+00
56 0.000000e+00
57 0.000000e+00
58 4.046945e-04
59 0.000000e+00
60 0.000000e+00
61 0.000000e+00
62 0.000000e+00
63 0.000000e+00
64 5.461496e-04
65 3.853565e-04
66 0.000000e+00
67 4.668534e-04
68 0.000000e+00
69 3.636364e-03
70 2.400960e-03
71 3.609457e-04
72 2.503129e-03
73 1.029601e-03
74 1.029866e-03
75 5.125577e-04
76 2.489627e-03
77 1.933488e-03
78 0.000000e+00
79 4.943503e-03
80 3.042288e-03
81 8.431703e-04
82 1.403312e-03
83 1.472320e-04
84 1.029866e-03
85 5.125577e-04
86 5.307856e-04
87 3.508772e-04
88 2.754821e-03
89 1.403312e-03
90 9.438414e-05
91 1.701838e-04
92 0.000000e+00
93 0.000000e+00

> Cr <- cca(subset(C, select=-taxa) ~ Time+Control+BT+NBT+Convencional+Glyphosate+PG+MSE+ATG+AIM, data=tt)

> Cr
Call: cca(formula = subset(C, select = -taxa) ~ Time + Control + BT + NBT + Convencional + Glyphosate +
PG + MSE + ATG + AIM, data = tt)

              Inertia Proportion Rank
Total         0.25745    1.00000     
Constrained   0.02802    0.10884    9
Unconstrained 0.22943    0.89116   46
Inertia is mean squared contingency coefficient 
Some constraints were aliased because they were collinear (redundant)

Eigenvalues for constrained axes:
     CCA1      CCA2      CCA3      CCA4      CCA5      CCA6      CCA7      CCA8      CCA9 
1.363e-02 8.278e-03 2.995e-03 1.075e-03 7.816e-04 6.718e-04 3.829e-04 1.357e-04 7.435e-05 

Eigenvalues for unconstrained axes:
     CA1      CA2      CA3      CA4      CA5      CA6      CA7      CA8 
0.083518 0.037134 0.027526 0.021531 0.014141 0.008287 0.006022 0.004379 
(Showed only 8 of all 46 unconstrained eigenvalues)


> plot(Cr)

> summary(Cr)

Call:
cca(formula = subset(C, select = -taxa) ~ Time + Control + BT +      NBT + Convencional + Glyphosate + PG + MSE + ATG + AIM, data = tt) 

Partitioning of mean squared contingency coefficient:
              Inertia Proportion
Total         0.25745     1.0000
Constrained   0.02802     0.1088
Unconstrained 0.22943     0.8912

Eigenvalues, and their contribution to the mean squared contingency coefficient 

Importance of components:
                         CCA1     CCA2     CCA3     CCA4      CCA5      CCA6      CCA7      CCA8      CCA9     CA1
Eigenvalue            0.01363 0.008278 0.002995 0.001075 0.0007816 0.0006718 0.0003829 0.0001357 7.435e-05 0.08352
Proportion Explained  0.05293 0.032150 0.011630 0.004170 0.0030400 0.0026100 0.0014900 0.0005300 2.900e-04 0.32441
Cumulative Proportion 0.05293 0.085080 0.096720 0.100890 0.1039300 0.1065400 0.1080200 0.1085500 1.088e-01 0.43325
                          CA2     CA3     CA4     CA5      CA6      CA7      CA8      CA9     CA10     CA11
Eigenvalue            0.03713 0.02753 0.02153 0.01414 0.008287 0.006022 0.004379 0.003683 0.003295 0.002757
Proportion Explained  0.14424 0.10692 0.08363 0.05493 0.032190 0.023390 0.017010 0.014310 0.012800 0.010710
Cumulative Proportion 0.57749 0.68441 0.76805 0.82297 0.855160 0.878550 0.895560 0.909870 0.922670 0.933380
                          CA12    CA13    CA14     CA15     CA16     CA17      CA18      CA19      CA20     CA21
Eigenvalue            0.002345 0.00182 0.00162 0.001234 0.001205 0.001181 0.0008832 0.0008531 0.0006937 0.000626
Proportion Explained  0.009110 0.00707 0.00629 0.004790 0.004680 0.004590 0.0034300 0.0033100 0.0026900 0.002430
Cumulative Proportion 0.942480 0.94955 0.95585 0.960640 0.965320 0.969910 0.9733400 0.9766500 0.9793500 0.981780
                           CA22      CA23      CA24      CA25      CA26      CA27      CA28      CA29      CA30
Eigenvalue            0.0005445 0.0005078 0.0004664 0.0004223 0.0003462 0.0003163 0.0002899 0.0002551 0.0002018
Proportion Explained  0.0021100 0.0019700 0.0018100 0.0016400 0.0013400 0.0012300 0.0011300 0.0009900 0.0007800
Cumulative Proportion 0.9838900 0.9858700 0.9876800 0.9893200 0.9906600 0.9918900 0.9930200 0.9940100 0.9947900
                           CA31      CA32      CA33      CA34      CA35      CA36      CA37      CA38      CA39
Eigenvalue            0.0001778 0.0001757 0.0001707 0.0001276 0.0001195 0.0001064 9.426e-05 7.642e-05 6.608e-05
Proportion Explained  0.0006900 0.0006800 0.0006600 0.0005000 0.0004600 0.0004100 3.700e-04 3.000e-04 2.600e-04
Cumulative Proportion 0.9954800 0.9961700 0.9968300 0.9973200 0.9977900 0.9982000 9.986e-01 9.989e-01 9.991e-01
                           CA40      CA41      CA42      CA43      CA44      CA45      CA46
Eigenvalue            4.815e-05 4.408e-05 3.995e-05 3.892e-05 2.727e-05 2.012e-05 7.636e-06
Proportion Explained  1.900e-04 1.700e-04 1.600e-04 1.500e-04 1.100e-04 8.000e-05 3.000e-05
Cumulative Proportion 9.993e-01 9.995e-01 9.996e-01 9.998e-01 9.999e-01 1.000e+00 1.000e+00

Accumulated constrained eigenvalues
Importance of components:
                         CCA1     CCA2     CCA3     CCA4      CCA5      CCA6      CCA7      CCA8      CCA9
Eigenvalue            0.01363 0.008278 0.002995 0.001075 0.0007816 0.0006718 0.0003829 0.0001357 7.435e-05
Proportion Explained  0.48631 0.295410 0.106890 0.038350 0.0278900 0.0239800 0.0136700 0.0048400 2.650e-03
Cumulative Proportion 0.48631 0.781730 0.888610 0.926970 0.9548600 0.9788400 0.9925000 0.9973500 1.000e+00

Scaling 2 for species and site scores
* Species are scaled proportional to eigenvalues
* Sites are unscaled: weighted dispersion equal on all dimensions


Species scores

                           CCA1      CCA2      CCA3      CCA4      CCA5       CCA6
Acidobacteria          0.052023  0.078055 -0.026953  0.019289  0.004011 -0.0115846
Acidobacteria_Gp22     0.147620  0.247921 -0.078966 -0.100761 -0.141493 -0.0792682
Acidobacteria_Gp26     2.146702  1.661292  1.346734 -1.641551 -1.501648  0.4765526
Holophagae             0.100555 -0.197663 -0.046107 -0.015148  0.007359 -0.0528656
Actinobacteria        -0.169816  0.053157 -0.002721  0.006552  0.024185  0.0072876
Bacteroidia            0.095570  0.280403 -0.289623 -0.084214  0.070767 -0.2814295
Flavobacteria         -0.136568 -0.479557  0.110572 -0.040426 -0.710477 -0.3907188
Sphingobacteria       -0.151101 -0.194205 -0.102621  0.055112 -0.044352 -0.0028046
Chlamydiae             0.091392 -0.356248  0.015823 -0.009861 -0.026033 -0.0920066
Chlorobia              0.112041 -0.257631  0.022018  0.098627 -0.015446 -0.0224807
Anaerolineae           0.055759 -0.205715  0.065128  0.022531 -0.046624 -0.0671314
Caldilineae            0.105640 -0.257650  0.106898  0.087574  0.006241 -0.0006518
Chloroflexi           -0.432311  0.076560  0.098743 -0.124778  0.181947 -0.2080391
Dehalococcoidetes     -0.609835 -0.064116  0.429207 -0.609334  0.502196 -0.4929736
Ktedonobacteria       -0.611930  0.122607 -0.178392 -0.425747 -0.062073 -0.0268402
SAR2na2               -0.460191 -0.186567  0.321022 -0.157919  0.698592 -0.0595706
Thermomicrobia        -0.036560  0.070982  0.269958  0.031648 -0.026434  0.0387260
Cyanobacteria         -0.411176 -0.173478  0.304572  0.040761  0.083666 -0.1727976
Deferribacteres       -0.203896 -0.553485  0.306403 -0.130577 -0.583840 -0.4926624
Deinococci             0.173006 -0.432402  0.173235  0.270336 -0.103174  0.1950881
Elusimicrobia          1.206873 -0.329117 -0.955985 -0.974373  0.735052 -0.3998374
Fibrobacteria         -0.207868  0.055720 -0.075356 -0.054311  0.055765 -0.0182639
Bacilli               -0.195821 -0.043872  0.015323  0.021790  0.014472 -0.0302373
Clostridia             0.271626  0.133455  0.324604 -0.060185  0.057320 -0.0716674
Erysipelotrichi        0.049833  0.451422  0.385694 -0.193127  0.204724 -0.1771208
Gemmatimonadetes       0.026986 -0.165821 -0.097024 -0.023035  0.016488 -0.0010895
Lentisphaeria         -0.158871 -0.033974  0.094437  0.117534 -0.193523 -0.1182161
Nitrospira             0.136132 -0.001143  0.060899  0.073814 -0.040460 -0.0151518
Phycisphaerae          0.048234  0.050712  0.028724 -0.062664 -0.030178 -0.0472096
Planctomycetacia       0.219564 -0.028319  0.001228  0.024318  0.013471  0.0302561
Unassigned            -1.184572  0.483067  0.512776  0.477624 -0.062474 -0.5421748
Alphaproteobacteria   -0.067106 -0.004665  0.074729 -0.047996  0.002367  0.0211989
Betaproteobacteria    -0.136806 -0.120765  0.108193 -0.040310 -0.022258 -0.0830656
Deltaproteobacteria    0.059834 -0.118099  0.017152  0.023164  0.013664  0.0279353
Epsilonproteobacteria  0.929455 -0.459159 -0.533607 -0.548688  0.160377 -0.4888639
Gammaproteobacteria   -0.070537 -0.001755 -0.014333 -0.009513 -0.044921  0.0102258
Spirochaetes           0.066146  0.138919 -0.044509  0.585207  0.440310  0.0602034
Synergistia           -0.204770 -0.637643  0.276566  0.125374  1.261381  0.7793599
Mollicutes            -0.181819 -0.217492  0.635500  0.450207 -0.172712  0.0061036
Thermotogae            0.101931  0.217619 -0.252577  0.185596  0.320238 -0.6952806
Opitutae               0.104390 -0.056475  0.009488 -0.035787  0.067245  0.0134400
Spartobacteria        -0.006858 -0.044681  0.117432 -0.017535 -0.018718  0.0607889
Verrucomicrobiae       0.246216  0.072463  0.048606 -0.045860  0.003861  0.0064078
Bacillariophyta       -0.063230 -0.522031  0.349990  0.220896  0.090417  0.0915742
Chlorophyta           -0.141844  0.116188  0.244968  0.117183 -0.051345 -0.0434310
Cryptomonadaceae      -0.403513 -0.181598 -1.411022 -1.244697 -0.638329  0.9694717
Streptophyta          -0.272104  0.034389 -0.422027 -0.391466 -0.064176  0.0091433


Site scores (weighted averages of species scores)

      CCA1     CCA2      CCA3      CCA4      CCA5      CCA6
1   1.3930  1.77515  0.599798  3.490930   0.89805  -0.96598
2   1.1977  2.12000  0.108757  3.855117   0.76705  -1.25696
3   1.2646  2.00192  0.276905  3.730408   0.81191  -1.15731
4   1.2282  1.71778  0.448454  1.793976  -2.17730   1.54821
5   1.1717  1.80537  0.457244  1.631984  -1.56876   2.00132
6   1.2095  1.77962  0.454151  1.735420  -1.84790   1.69646
7   2.3520  2.46657 -0.079777  3.995384  -0.29302  -0.06309
8   1.3259  2.00861 -0.809642  2.435947   2.49822   0.76850
9   1.7160  2.18271 -0.532169  3.028798   1.43707   0.45235
10  1.5351  2.08035  1.725612 -0.037764   0.09180   0.75571
11  1.3549  2.13621  1.250293 -0.056429   0.46114   1.00169
12  1.4363  2.09818  1.493749 -0.079710   0.27632   0.91331
13  1.2465  1.82741  1.926055 -1.168449   0.33424   0.99206
14  0.8834  1.51717  3.678945 -1.997832   1.36001   1.51704
15  1.3718  1.48396  0.996826  0.572291  -2.28109   3.18497
16  1.6420  1.81207  0.494853  0.985362  -2.47040   2.33240
17  1.5254  1.94433  1.306402  0.174896   0.42717   1.23184
18  2.2437  2.47975  1.704186 -0.388854   1.42082  -0.71270
19  2.0888  2.30563 -0.978058  1.425789  -1.64706   0.31494
20  1.6298  1.56413  3.755095 -3.621933  -1.92091   0.58896
21 -3.0416  1.10843 -0.814894 -0.897617  -3.68765   4.43040
22 -2.7504  0.66154  0.183058  0.268500   3.86749   3.92023
23 -3.6934  0.90996  0.123522 -2.121949  -5.44208   6.62428
24 -2.7730  1.08069 -0.223618 -0.364342   1.05463   0.81242
25 -1.6675  0.05019 -2.698394 -2.851876  -7.58641   2.67118
26 -1.6156  0.72731 -1.546195 -0.321417  -4.35606   1.16427
27  1.2134  0.88972 -0.694676  3.287361  -0.92490  -1.75651
28  2.1863  2.48243 -2.255210  7.024303  -2.44221  -3.77197
29  1.6663 -1.64127 -0.124796  0.355073  -5.69023  -2.10158
30  2.7167 -0.21054 -1.013938  3.418489  -7.63618  -2.48513
31 -2.0816  0.16997  2.680126 -2.555964  -6.28184  -2.45642
32 -2.4052  0.55522 -1.795998 -1.161599  -5.12388   1.37316
33 -2.5371  0.70930 -1.649257  0.266789   1.38124   1.35944
34 -3.8507  0.89865 -2.289873 -2.913997 -17.68956   7.38160
35 -2.0834  0.91039 -1.293677  0.097004  -2.03814   0.75116
36 -2.0928  0.91039 -1.005241 -1.854071  -1.33889   1.88516
37 -2.8366  0.53905 -0.216966 -0.709741   3.09658   2.79966
38 -2.6102  0.58909 -0.427238  1.141166   3.52671   2.30779
39  1.6212  0.90929 -1.348549  2.435997  -1.53582  -0.76549
40  1.2624 -0.13272  0.117977  0.346928  -1.87949   0.08257
41  1.2861 -0.90801  2.497810 -2.309450  -5.23306   0.81161
42  2.0544  0.05679 -0.275856 -0.721222  -7.72101   1.21425
43  2.6551  1.12446 -2.066592  2.610431  -1.15266  -1.48288
44  0.5521 -0.78089 -3.652670  3.271231   1.17183  -4.24912
45  2.1614 -1.17805 -1.721397 -1.081245  -2.97032  -1.36823
46  1.7538 -0.81986 -0.495995 -3.060580  -2.75341  -0.33622
47 -5.7827  0.11332  4.967707 -4.702424  12.16632   0.95069
48 -7.2835  0.26788  4.833463 -7.757002  12.67840  -1.20838
49 -5.6211 -0.61855  1.329614 -8.362494 -22.81895   4.89309
50 -3.9340 -2.60054  4.356551 -8.926166  -0.04753  -3.96107
51 -5.7855 -1.12848  3.329179 -6.638260  -3.19776   0.01818
52 -5.9999  0.58715  3.372252 -5.884050  10.47413   0.51643
53  0.8973 -4.21236  2.044752  0.165561  -4.39590   2.10298
54  1.5319 -0.30777  0.414630  5.304008  -1.16346   0.80011
55 -1.2661  0.03294  0.818253  4.866347   6.65084  -1.04539
56  2.0038 -3.87150  2.063574  0.882221  -8.15325  -0.23858
57  2.4659 -0.69508  0.713610  4.602349  -5.14501  -0.52880
58 -4.1452  0.56682 -1.419046  1.717027  11.18376   1.80091
59  1.2305 -4.97098  0.002077 -3.499390  -1.65444   3.11470
60  1.5478 -1.28634 -0.542188  0.031148   0.99569   3.81390
61 -6.1247  1.18450 -0.109924  1.662468  15.04521   5.50238
62  1.4486 -5.90892  3.109452 -2.131092  -4.72785  -0.83985
63  1.9340 -2.22944  2.068066  0.122697  -2.60569   0.32871
64  0.7885 -5.07712  2.817060 -2.974297  -1.09873  -4.52132
65  1.4795 -1.70447  1.009989 -0.116970  -3.24124   1.01160
66  0.7237 -0.77558  0.831777 -1.829803  -1.17513   0.62566
67  0.5241 -0.32471  0.037447  3.619839   1.77178   1.42117
68  0.8585 -0.60572 -1.137920  2.898551  -1.02877  -0.20396
69 -0.6658 -0.17013 -0.837751  3.017309   3.88665  -3.10212
70 -0.2671  1.68859 -0.502703  3.877815   6.25207  -0.70888
71 -0.9201  0.19377 -1.705307  0.156556  -0.78654  -0.77784
72  0.5818 -5.87132 -1.417849 -6.772095   1.75590  -1.50127
73  1.0086 -1.45526 -0.693221 -3.666126   4.11879  -2.10793
74  0.2008 -0.35562 -1.819197  2.715856   4.32870  -1.72286
75  0.6130  1.22559 -1.330137  4.792597   6.45411  -0.09281
76 -2.0027 -0.42078 -4.032243  2.151803   3.00146  -1.21030
77 -0.2526  1.92382 -1.651359  1.608442   4.56914   0.24981
78  1.7646  0.56450  1.288676  0.002623  -5.65000  -0.31907
79  0.7191 -4.93653 -2.787147 -7.894715   0.76993   0.27557
80  1.3896 -1.58111 -1.820165 -4.703794   3.60056  -0.55525
81  0.9638 -0.81932 -3.415421  0.944271   3.29216  -0.79206
82  1.6574  0.66172 -2.613034 -0.085668   3.32249  -2.32981
83 -1.1513  0.14944 -2.216898 -0.663246  -2.31974   0.10093
84  0.2008 -0.35562 -1.819197  2.715856   4.32870  -1.72286
85  0.6130  1.22559 -1.330137  4.792597   6.45411  -0.09281
86  1.0996 -1.90506 -1.857011 -1.847921   4.71550  -3.05183
87  2.1589 -0.76766 -2.457156 -0.118737   4.36647  -2.92141
88  1.5028 -3.66802 -3.169629 -6.227325   0.21006  -2.12025
89  1.6574  0.66172 -2.613034 -0.085668   3.32249  -2.32981
90 -1.5099 -1.61583  5.270640  4.403679  11.56688 -18.40613
91  1.2941 -0.23045 -0.468131  2.043434   1.39380  -1.66808
92  1.2792  0.38020  1.730683  3.544692   1.71954  -2.54572
93  1.6675  0.32423  1.087212 -0.856032  -2.37766   1.14025


Site constraints (linear combinations of constraining variables)

      CCA1     CCA2    CCA3    CCA4     CCA5    CCA6
1  -1.1846  0.48307  0.5128  0.4776 -0.06247 -0.5422
2  -1.1846  0.48307  0.5128  0.4776 -0.06247 -0.5422
3  -1.1846  0.48307  0.5128  0.4776 -0.06247 -0.5422
4  -0.6098 -0.06412  0.4292 -0.6093  0.50220 -0.4930
5  -0.6098 -0.06412  0.4292 -0.6093  0.50220 -0.4930
6  -0.6098 -0.06412  0.4292 -0.6093  0.50220 -0.4930
7   0.7446  0.70562 -1.0090  1.4247 -0.05865 -0.9421
8   0.7446  0.70562 -1.0090  1.4247 -0.05865 -0.9421
9   0.7446  0.70562 -1.0090  1.4247 -0.05865 -0.9421
10  1.3194  0.15844 -1.0926  0.3378  0.50602 -0.8929
11  1.3194  0.15844 -1.0926  0.3378  0.50602 -0.8929
12  1.3194  0.15844 -1.0926  0.3378  0.50602 -0.8929
13  0.7776  1.94588  2.8443 -1.0397  0.56479  1.2299
14  1.3523  1.39870  2.7607 -2.1266  1.12946  1.2791
15  1.2195  1.92161  0.7876  1.3223 -2.65808  2.7341
16  1.7943  1.37442  0.7041  0.2353 -2.09341  2.7833
17  1.5971  2.48563  1.5471  0.4365  0.64166  0.2350
18  2.1719  1.93845  1.4635 -0.6505  1.20633  0.2842
19  1.5720  2.20847  1.4303 -0.5546 -2.06632  0.4274
20  2.1467  1.66129  1.3467 -1.6416 -1.50165  0.4766
21 -1.1846  0.48307  0.5128  0.4776 -0.06247 -0.5422
22 -0.9783  0.36558 -1.3275 -0.1577 -1.20300  0.9203
23 -0.6098 -0.06412  0.4292 -0.6093  0.50220 -0.4930
24 -0.4035 -0.18160 -1.4110 -1.2447 -0.63833  0.9695
25 -1.1846  0.48307  0.5128  0.4776 -0.06247 -0.5422
26  1.3194  0.15844 -1.0926  0.3378  0.50602 -0.8929
27 -1.1846  0.48307  0.5128  0.4776 -0.06247 -0.5422
28 -0.6098 -0.06412  0.4292 -0.6093  0.50220 -0.4930
29  1.3194  0.15844 -1.0926  0.3378  0.50602 -0.8929
30  1.3194  0.15844 -1.0926  0.3378  0.50602 -0.8929
31 -1.1846  0.48307  0.5128  0.4776 -0.06247 -0.5422
32 -0.9783  0.36558 -1.3275 -0.1577 -1.20300  0.9203
33 -0.6098 -0.06412  0.4292 -0.6093  0.50220 -0.4930
34 -0.4035 -0.18160 -1.4110 -1.2447 -0.63833  0.9695
35 -1.1846  0.48307  0.5128  0.4776 -0.06247 -0.5422
36 -0.9783  0.36558 -1.3275 -0.1577 -1.20300  0.9203
37 -0.6098 -0.06412  0.4292 -0.6093  0.50220 -0.4930
38 -0.4035 -0.18160 -1.4110 -1.2447 -0.63833  0.9695
39 -1.1846  0.48307  0.5128  0.4776 -0.06247 -0.5422
40 -0.9783  0.36558 -1.3275 -0.1577 -1.20300  0.9203
41 -0.6098 -0.06412  0.4292 -0.6093  0.50220 -0.4930
42 -0.4035 -0.18160 -1.4110 -1.2447 -0.63833  0.9695
43 -1.1846  0.48307  0.5128  0.4776 -0.06247 -0.5422
44  0.7446  0.70562 -1.0090  1.4247 -0.05865 -0.9421
45 -0.6098 -0.06412  0.4292 -0.6093  0.50220 -0.4930
46  1.3194  0.15844 -1.0926  0.3378  0.50602 -0.8929
47 -1.1846  0.48307  0.5128  0.4776 -0.06247 -0.5422
48 -0.6098 -0.06412  0.4292 -0.6093  0.50220 -0.4930
49 -1.1846  0.48307  0.5128  0.4776 -0.06247 -0.5422
50 -0.6098 -0.06412  0.4292 -0.6093  0.50220 -0.4930
51 -1.1846  0.48307  0.5128  0.4776 -0.06247 -0.5422
52 -0.6098 -0.06412  0.4292 -0.6093  0.50220 -0.4930
53 -0.4413 -0.56927  0.2327  1.8257  1.33051  1.7924
54 -0.4413 -0.56927  0.2327  1.8257  1.33051  1.7924
55 -0.4413 -0.56927  0.2327  1.8257  1.33051  1.7924
56  0.2865 -1.78789  1.2426  0.6174 -2.22442 -1.0554
57  0.2865 -1.78789  1.2426  0.6174 -2.22442 -1.0554
58  0.2865 -1.78789  1.2426  0.6174 -2.22442 -1.0554
59  0.1334 -1.11645  0.1491  0.7387  1.89518  1.8416
60  0.1334 -1.11645  0.1491  0.7387  1.89518  1.8416
61  0.1334 -1.11645  0.1491  0.7387  1.89518  1.8416
62  0.8613 -2.33508  1.1591 -0.4695 -1.65975 -1.0062
63  0.8613 -2.33508  1.1591 -0.4695 -1.65975 -1.0062
64  0.8613 -2.33508  1.1591 -0.4695 -1.65975 -1.0062
65 -0.4413 -0.56927  0.2327  1.8257  1.33051  1.7924
66  1.0298 -2.84023  0.9626  1.9655 -0.83143  1.2791
67  0.1334 -1.11645  0.1491  0.7387  1.89518  1.8416
68  1.6045 -3.38741  0.8790  0.8785 -0.26676  1.3283
69 -1.1846  0.48307  0.5128  0.4776 -0.06247 -0.5422
70 -1.1846  0.48307  0.5128  0.4776 -0.06247 -0.5422
71 -1.1846  0.48307  0.5128  0.4776 -0.06247 -0.5422
72 -0.6098 -0.06412  0.4292 -0.6093  0.50220 -0.4930
73 -0.6098 -0.06412  0.4292 -0.6093  0.50220 -0.4930
74 -0.0351 -0.61130  0.3456 -1.6963  1.06686 -0.4438
75 -0.6098 -0.06412  0.4292 -0.6093  0.50220 -0.4930
76 -0.9783  0.36558 -1.3275 -0.1577 -1.20300  0.9203
77 -0.9783  0.36558 -1.3275 -0.1577 -1.20300  0.9203
78 -0.9783  0.36558 -1.3275 -0.1577 -1.20300  0.9203
79 -0.4035 -0.18160 -1.4110 -1.2447 -0.63833  0.9695
80 -0.4035 -0.18160 -1.4110 -1.2447 -0.63833  0.9695
81  0.1712 -0.72878 -1.4946 -2.3317 -0.07366  1.0187
82  0.1712 -0.72878 -1.4946 -2.3317 -0.07366  1.0187
83  0.7446  0.70562 -1.0090  1.4247 -0.05865 -0.9421
84  0.7446  0.70562 -1.0090  1.4247 -0.05865 -0.9421
85  0.7446  0.70562 -1.0090  1.4247 -0.05865 -0.9421
86  1.3194  0.15844 -1.0926  0.3378  0.50602 -0.8929
87  1.3194  0.15844 -1.0926  0.3378  0.50602 -0.8929
88  1.8941 -0.38875 -1.1761 -0.7492  1.07069 -0.8437
89  1.8941 -0.38875 -1.1761 -0.7492  1.07069 -0.8437
90 -1.1846  0.48307  0.5128  0.4776 -0.06247 -0.5422
91 -0.6098 -0.06412  0.4292 -0.6093  0.50220 -0.4930
92 -0.0351 -0.61130  0.3456 -1.6963  1.06686 -0.4438
93  0.5396 -1.15848  0.2621 -2.7832  1.63153 -0.3946


Biplot scores for constraining variables

                CCA1       CCA2    CCA3     CCA4     CCA5     CCA6
Time          0.3553 -0.3214862 -0.1433 -0.71301  0.37767 -0.03066
Control      -0.5614 -0.1634275  0.5130 -0.15907 -0.01975 -0.53091
BT            0.2331 -0.7131451  0.3469  0.12608 -0.48897 -0.13718
Convencional -0.2610  0.0003491 -0.6066 -0.38695 -0.36247  0.41795
Glyphosate    0.5681  0.1520804 -0.5239  0.31339  0.17106 -0.44410
PG            0.1579  0.2479172  0.4155 -0.23470  0.12559  0.18599
MSE           0.2234  0.2443179  0.1106  0.11546 -0.35220  0.40897
ATG           0.2794  0.3279351  0.2232 -0.01586  0.13698  0.03848
AIM           0.2756  0.2868462  0.2058 -0.16279 -0.26448  0.06700


> Ccca <- cca(subset(C, select=-taxa), subset(tt, select=-taxa))

> Ccca
Call: cca(X = subset(C, select = -taxa), Y = subset(tt, select = -taxa))

              Inertia Proportion Rank
Total         0.25745    1.00000     
Constrained   0.02802    0.10884    9
Unconstrained 0.22943    0.89116   46
Inertia is mean squared contingency coefficient 
Some constraints were aliased because they were collinear (redundant)

Eigenvalues for constrained axes:
     CCA1      CCA2      CCA3      CCA4      CCA5      CCA6      CCA7      CCA8      CCA9 
1.363e-02 8.278e-03 2.995e-03 1.075e-03 7.816e-04 6.718e-04 3.829e-04 1.357e-04 7.435e-05 

Eigenvalues for unconstrained axes:
     CA1      CA2      CA3      CA4      CA5      CA6      CA7      CA8 
0.083518 0.037134 0.027526 0.021531 0.014141 0.008287 0.006022 0.004379 
(Showed only 8 of all 46 unconstrained eigenvalues)


> plot(Ccca)

> dev.copy(png, "ClassCCA.png")
png 
  3 

> dev.off()
X11cairo 
       2 

> summary(Ccca)

Call:
cca(X = subset(C, select = -taxa), Y = subset(tt, select = -taxa)) 

Partitioning of mean squared contingency coefficient:
              Inertia Proportion
Total         0.25745     1.0000
Constrained   0.02802     0.1088
Unconstrained 0.22943     0.8912

Eigenvalues, and their contribution to the mean squared contingency coefficient 

Importance of components:
                         CCA1     CCA2     CCA3     CCA4      CCA5      CCA6      CCA7      CCA8      CCA9     CA1
Eigenvalue            0.01363 0.008278 0.002995 0.001075 0.0007816 0.0006718 0.0003829 0.0001357 7.435e-05 0.08352
Proportion Explained  0.05293 0.032150 0.011630 0.004170 0.0030400 0.0026100 0.0014900 0.0005300 2.900e-04 0.32441
Cumulative Proportion 0.05293 0.085080 0.096720 0.100890 0.1039300 0.1065400 0.1080200 0.1085500 1.088e-01 0.43325
                          CA2     CA3     CA4     CA5      CA6      CA7      CA8      CA9     CA10     CA11
Eigenvalue            0.03713 0.02753 0.02153 0.01414 0.008287 0.006022 0.004379 0.003683 0.003295 0.002757
Proportion Explained  0.14424 0.10692 0.08363 0.05493 0.032190 0.023390 0.017010 0.014310 0.012800 0.010710
Cumulative Proportion 0.57749 0.68441 0.76805 0.82297 0.855160 0.878550 0.895560 0.909870 0.922670 0.933380
                          CA12    CA13    CA14     CA15     CA16     CA17      CA18      CA19      CA20     CA21
Eigenvalue            0.002345 0.00182 0.00162 0.001234 0.001205 0.001181 0.0008832 0.0008531 0.0006937 0.000626
Proportion Explained  0.009110 0.00707 0.00629 0.004790 0.004680 0.004590 0.0034300 0.0033100 0.0026900 0.002430
Cumulative Proportion 0.942480 0.94955 0.95585 0.960640 0.965320 0.969910 0.9733400 0.9766500 0.9793500 0.981780
                           CA22      CA23      CA24      CA25      CA26      CA27      CA28      CA29      CA30
Eigenvalue            0.0005445 0.0005078 0.0004664 0.0004223 0.0003462 0.0003163 0.0002899 0.0002551 0.0002018
Proportion Explained  0.0021100 0.0019700 0.0018100 0.0016400 0.0013400 0.0012300 0.0011300 0.0009900 0.0007800
Cumulative Proportion 0.9838900 0.9858700 0.9876800 0.9893200 0.9906600 0.9918900 0.9930200 0.9940100 0.9947900
                           CA31      CA32      CA33      CA34      CA35      CA36      CA37      CA38      CA39
Eigenvalue            0.0001778 0.0001757 0.0001707 0.0001276 0.0001195 0.0001064 9.426e-05 7.642e-05 6.608e-05
Proportion Explained  0.0006900 0.0006800 0.0006600 0.0005000 0.0004600 0.0004100 3.700e-04 3.000e-04 2.600e-04
Cumulative Proportion 0.9954800 0.9961700 0.9968300 0.9973200 0.9977900 0.9982000 9.986e-01 9.989e-01 9.991e-01
                           CA40      CA41      CA42      CA43      CA44      CA45      CA46
Eigenvalue            4.815e-05 4.408e-05 3.995e-05 3.892e-05 2.727e-05 2.012e-05 7.636e-06
Proportion Explained  1.900e-04 1.700e-04 1.600e-04 1.500e-04 1.100e-04 8.000e-05 3.000e-05
Cumulative Proportion 9.993e-01 9.995e-01 9.996e-01 9.998e-01 9.999e-01 1.000e+00 1.000e+00

Accumulated constrained eigenvalues
Importance of components:
                         CCA1     CCA2     CCA3     CCA4      CCA5      CCA6      CCA7      CCA8      CCA9
Eigenvalue            0.01363 0.008278 0.002995 0.001075 0.0007816 0.0006718 0.0003829 0.0001357 7.435e-05
Proportion Explained  0.48631 0.295410 0.106890 0.038350 0.0278900 0.0239800 0.0136700 0.0048400 2.650e-03
Cumulative Proportion 0.48631 0.781730 0.888610 0.926970 0.9548600 0.9788400 0.9925000 0.9973500 1.000e+00

Scaling 2 for species and site scores
* Species are scaled proportional to eigenvalues
* Sites are unscaled: weighted dispersion equal on all dimensions


Species scores

                           CCA1      CCA2      CCA3      CCA4      CCA5       CCA6
Acidobacteria          0.052023  0.078055 -0.026953  0.019289  0.004011 -0.0115846
Acidobacteria_Gp22     0.147620  0.247921 -0.078966 -0.100761 -0.141493 -0.0792682
Acidobacteria_Gp26     2.146702  1.661292  1.346734 -1.641551 -1.501648  0.4765526
Holophagae             0.100555 -0.197663 -0.046107 -0.015148  0.007359 -0.0528656
Actinobacteria        -0.169816  0.053157 -0.002721  0.006552  0.024185  0.0072876
Bacteroidia            0.095570  0.280403 -0.289623 -0.084214  0.070767 -0.2814295
Flavobacteria         -0.136568 -0.479557  0.110572 -0.040426 -0.710477 -0.3907188
Sphingobacteria       -0.151101 -0.194205 -0.102621  0.055112 -0.044352 -0.0028046
Chlamydiae             0.091392 -0.356248  0.015823 -0.009861 -0.026033 -0.0920066
Chlorobia              0.112041 -0.257631  0.022018  0.098627 -0.015446 -0.0224807
Anaerolineae           0.055759 -0.205715  0.065128  0.022531 -0.046624 -0.0671314
Caldilineae            0.105640 -0.257650  0.106898  0.087574  0.006241 -0.0006518
Chloroflexi           -0.432311  0.076560  0.098743 -0.124778  0.181947 -0.2080391
Dehalococcoidetes     -0.609835 -0.064116  0.429207 -0.609334  0.502196 -0.4929736
Ktedonobacteria       -0.611930  0.122607 -0.178392 -0.425747 -0.062073 -0.0268402
SAR2na2               -0.460191 -0.186567  0.321022 -0.157919  0.698592 -0.0595706
Thermomicrobia        -0.036560  0.070982  0.269958  0.031648 -0.026434  0.0387260
Cyanobacteria         -0.411176 -0.173478  0.304572  0.040761  0.083666 -0.1727976
Deferribacteres       -0.203896 -0.553485  0.306403 -0.130577 -0.583840 -0.4926624
Deinococci             0.173006 -0.432402  0.173235  0.270336 -0.103174  0.1950881
Elusimicrobia          1.206873 -0.329117 -0.955985 -0.974373  0.735052 -0.3998374
Fibrobacteria         -0.207868  0.055720 -0.075356 -0.054311  0.055765 -0.0182639
Bacilli               -0.195821 -0.043872  0.015323  0.021790  0.014472 -0.0302373
Clostridia             0.271626  0.133455  0.324604 -0.060185  0.057320 -0.0716674
Erysipelotrichi        0.049833  0.451422  0.385694 -0.193127  0.204724 -0.1771208
Gemmatimonadetes       0.026986 -0.165821 -0.097024 -0.023035  0.016488 -0.0010895
Lentisphaeria         -0.158871 -0.033974  0.094437  0.117534 -0.193523 -0.1182161
Nitrospira             0.136132 -0.001143  0.060899  0.073814 -0.040460 -0.0151518
Phycisphaerae          0.048234  0.050712  0.028724 -0.062664 -0.030178 -0.0472096
Planctomycetacia       0.219564 -0.028319  0.001228  0.024318  0.013471  0.0302561
Unassigned            -1.184572  0.483067  0.512776  0.477624 -0.062474 -0.5421748
Alphaproteobacteria   -0.067106 -0.004665  0.074729 -0.047996  0.002367  0.0211989
Betaproteobacteria    -0.136806 -0.120765  0.108193 -0.040310 -0.022258 -0.0830656
Deltaproteobacteria    0.059834 -0.118099  0.017152  0.023164  0.013664  0.0279353
Epsilonproteobacteria  0.929455 -0.459159 -0.533607 -0.548688  0.160377 -0.4888639
Gammaproteobacteria   -0.070537 -0.001755 -0.014333 -0.009513 -0.044921  0.0102258
Spirochaetes           0.066146  0.138919 -0.044509  0.585207  0.440310  0.0602034
Synergistia           -0.204770 -0.637643  0.276566  0.125374  1.261381  0.7793599
Mollicutes            -0.181819 -0.217492  0.635500  0.450207 -0.172712  0.0061036
Thermotogae            0.101931  0.217619 -0.252577  0.185596  0.320238 -0.6952806
Opitutae               0.104390 -0.056475  0.009488 -0.035787  0.067245  0.0134400
Spartobacteria        -0.006858 -0.044681  0.117432 -0.017535 -0.018718  0.0607889
Verrucomicrobiae       0.246216  0.072463  0.048606 -0.045860  0.003861  0.0064078
Bacillariophyta       -0.063230 -0.522031  0.349990  0.220896  0.090417  0.0915742
Chlorophyta           -0.141844  0.116188  0.244968  0.117183 -0.051345 -0.0434310
Cryptomonadaceae      -0.403513 -0.181598 -1.411022 -1.244697 -0.638329  0.9694717
Streptophyta          -0.272104  0.034389 -0.422027 -0.391466 -0.064176  0.0091433


Site scores (weighted averages of species scores)

      CCA1     CCA2      CCA3      CCA4      CCA5      CCA6
1   1.3930  1.77515  0.599798  3.490930   0.89805  -0.96598
2   1.1977  2.12000  0.108757  3.855117   0.76705  -1.25696
3   1.2646  2.00192  0.276905  3.730408   0.81191  -1.15731
4   1.2282  1.71778  0.448454  1.793976  -2.17730   1.54821
5   1.1717  1.80537  0.457244  1.631984  -1.56876   2.00132
6   1.2095  1.77962  0.454151  1.735420  -1.84790   1.69646
7   2.3520  2.46657 -0.079777  3.995384  -0.29302  -0.06309
8   1.3259  2.00861 -0.809642  2.435947   2.49822   0.76850
9   1.7160  2.18271 -0.532169  3.028798   1.43707   0.45235
10  1.5351  2.08035  1.725612 -0.037764   0.09180   0.75571
11  1.3549  2.13621  1.250293 -0.056429   0.46114   1.00169
12  1.4363  2.09818  1.493749 -0.079710   0.27632   0.91331
13  1.2465  1.82741  1.926055 -1.168449   0.33424   0.99206
14  0.8834  1.51717  3.678945 -1.997832   1.36001   1.51704
15  1.3718  1.48396  0.996826  0.572291  -2.28109   3.18497
16  1.6420  1.81207  0.494853  0.985362  -2.47040   2.33240
17  1.5254  1.94433  1.306402  0.174896   0.42717   1.23184
18  2.2437  2.47975  1.704186 -0.388854   1.42082  -0.71270
19  2.0888  2.30563 -0.978058  1.425789  -1.64706   0.31494
20  1.6298  1.56413  3.755095 -3.621933  -1.92091   0.58896
21 -3.0416  1.10843 -0.814894 -0.897617  -3.68765   4.43040
22 -2.7504  0.66154  0.183058  0.268500   3.86749   3.92023
23 -3.6934  0.90996  0.123522 -2.121949  -5.44208   6.62428
24 -2.7730  1.08069 -0.223618 -0.364342   1.05463   0.81242
25 -1.6675  0.05019 -2.698394 -2.851876  -7.58641   2.67118
26 -1.6156  0.72731 -1.546195 -0.321417  -4.35606   1.16427
27  1.2134  0.88972 -0.694676  3.287361  -0.92490  -1.75651
28  2.1863  2.48243 -2.255210  7.024303  -2.44221  -3.77197
29  1.6663 -1.64127 -0.124796  0.355073  -5.69023  -2.10158
30  2.7167 -0.21054 -1.013938  3.418489  -7.63618  -2.48513
31 -2.0816  0.16997  2.680126 -2.555964  -6.28184  -2.45642
32 -2.4052  0.55522 -1.795998 -1.161599  -5.12388   1.37316
33 -2.5371  0.70930 -1.649257  0.266789   1.38124   1.35944
34 -3.8507  0.89865 -2.289873 -2.913997 -17.68956   7.38160
35 -2.0834  0.91039 -1.293677  0.097004  -2.03814   0.75116
36 -2.0928  0.91039 -1.005241 -1.854071  -1.33889   1.88516
37 -2.8366  0.53905 -0.216966 -0.709741   3.09658   2.79966
38 -2.6102  0.58909 -0.427238  1.141166   3.52671   2.30779
39  1.6212  0.90929 -1.348549  2.435997  -1.53582  -0.76549
40  1.2624 -0.13272  0.117977  0.346928  -1.87949   0.08257
41  1.2861 -0.90801  2.497810 -2.309450  -5.23306   0.81161
42  2.0544  0.05679 -0.275856 -0.721222  -7.72101   1.21425
43  2.6551  1.12446 -2.066592  2.610431  -1.15266  -1.48288
44  0.5521 -0.78089 -3.652670  3.271231   1.17183  -4.24912
45  2.1614 -1.17805 -1.721397 -1.081245  -2.97032  -1.36823
46  1.7538 -0.81986 -0.495995 -3.060580  -2.75341  -0.33622
47 -5.7827  0.11332  4.967707 -4.702424  12.16632   0.95069
48 -7.2835  0.26788  4.833463 -7.757002  12.67840  -1.20838
49 -5.6211 -0.61855  1.329614 -8.362494 -22.81895   4.89309
50 -3.9340 -2.60054  4.356551 -8.926166  -0.04753  -3.96107
51 -5.7855 -1.12848  3.329179 -6.638260  -3.19776   0.01818
52 -5.9999  0.58715  3.372252 -5.884050  10.47413   0.51643
53  0.8973 -4.21236  2.044752  0.165561  -4.39590   2.10298
54  1.5319 -0.30777  0.414630  5.304008  -1.16346   0.80011
55 -1.2661  0.03294  0.818253  4.866347   6.65084  -1.04539
56  2.0038 -3.87150  2.063574  0.882221  -8.15325  -0.23858
57  2.4659 -0.69508  0.713610  4.602349  -5.14501  -0.52880
58 -4.1452  0.56682 -1.419046  1.717027  11.18376   1.80091
59  1.2305 -4.97098  0.002077 -3.499390  -1.65444   3.11470
60  1.5478 -1.28634 -0.542188  0.031148   0.99569   3.81390
61 -6.1247  1.18450 -0.109924  1.662468  15.04521   5.50238
62  1.4486 -5.90892  3.109452 -2.131092  -4.72785  -0.83985
63  1.9340 -2.22944  2.068066  0.122697  -2.60569   0.32871
64  0.7885 -5.07712  2.817060 -2.974297  -1.09873  -4.52132
65  1.4795 -1.70447  1.009989 -0.116970  -3.24124   1.01160
66  0.7237 -0.77558  0.831777 -1.829803  -1.17513   0.62566
67  0.5241 -0.32471  0.037447  3.619839   1.77178   1.42117
68  0.8585 -0.60572 -1.137920  2.898551  -1.02877  -0.20396
69 -0.6658 -0.17013 -0.837751  3.017309   3.88665  -3.10212
70 -0.2671  1.68859 -0.502703  3.877815   6.25207  -0.70888
71 -0.9201  0.19377 -1.705307  0.156556  -0.78654  -0.77784
72  0.5818 -5.87132 -1.417849 -6.772095   1.75590  -1.50127
73  1.0086 -1.45526 -0.693221 -3.666126   4.11879  -2.10793
74  0.2008 -0.35562 -1.819197  2.715856   4.32870  -1.72286
75  0.6130  1.22559 -1.330137  4.792597   6.45411  -0.09281
76 -2.0027 -0.42078 -4.032243  2.151803   3.00146  -1.21030
77 -0.2526  1.92382 -1.651359  1.608442   4.56914   0.24981
78  1.7646  0.56450  1.288676  0.002623  -5.65000  -0.31907
79  0.7191 -4.93653 -2.787147 -7.894715   0.76993   0.27557
80  1.3896 -1.58111 -1.820165 -4.703794   3.60056  -0.55525
81  0.9638 -0.81932 -3.415421  0.944271   3.29216  -0.79206
82  1.6574  0.66172 -2.613034 -0.085668   3.32249  -2.32981
83 -1.1513  0.14944 -2.216898 -0.663246  -2.31974   0.10093
84  0.2008 -0.35562 -1.819197  2.715856   4.32870  -1.72286
85  0.6130  1.22559 -1.330137  4.792597   6.45411  -0.09281
86  1.0996 -1.90506 -1.857011 -1.847921   4.71550  -3.05183
87  2.1589 -0.76766 -2.457156 -0.118737   4.36647  -2.92141
88  1.5028 -3.66802 -3.169629 -6.227325   0.21006  -2.12025
89  1.6574  0.66172 -2.613034 -0.085668   3.32249  -2.32981
90 -1.5099 -1.61583  5.270640  4.403679  11.56688 -18.40613
91  1.2941 -0.23045 -0.468131  2.043434   1.39380  -1.66808
92  1.2792  0.38020  1.730683  3.544692   1.71954  -2.54572
93  1.6675  0.32423  1.087212 -0.856032  -2.37766   1.14025


Site constraints (linear combinations of constraining variables)

      CCA1     CCA2    CCA3    CCA4     CCA5    CCA6
1  -1.1846  0.48307  0.5128  0.4776 -0.06247 -0.5422
2  -1.1846  0.48307  0.5128  0.4776 -0.06247 -0.5422
3  -1.1846  0.48307  0.5128  0.4776 -0.06247 -0.5422
4  -0.6098 -0.06412  0.4292 -0.6093  0.50220 -0.4930
5  -0.6098 -0.06412  0.4292 -0.6093  0.50220 -0.4930
6  -0.6098 -0.06412  0.4292 -0.6093  0.50220 -0.4930
7   0.7446  0.70562 -1.0090  1.4247 -0.05865 -0.9421
8   0.7446  0.70562 -1.0090  1.4247 -0.05865 -0.9421
9   0.7446  0.70562 -1.0090  1.4247 -0.05865 -0.9421
10  1.3194  0.15844 -1.0926  0.3378  0.50602 -0.8929
11  1.3194  0.15844 -1.0926  0.3378  0.50602 -0.8929
12  1.3194  0.15844 -1.0926  0.3378  0.50602 -0.8929
13  0.7776  1.94588  2.8443 -1.0397  0.56479  1.2299
14  1.3523  1.39870  2.7607 -2.1266  1.12946  1.2791
15  1.2195  1.92161  0.7876  1.3223 -2.65808  2.7341
16  1.7943  1.37442  0.7041  0.2353 -2.09341  2.7833
17  1.5971  2.48563  1.5471  0.4365  0.64166  0.2350
18  2.1719  1.93845  1.4635 -0.6505  1.20633  0.2842
19  1.5720  2.20847  1.4303 -0.5546 -2.06632  0.4274
20  2.1467  1.66129  1.3467 -1.6416 -1.50165  0.4766
21 -1.1846  0.48307  0.5128  0.4776 -0.06247 -0.5422
22 -0.9783  0.36558 -1.3275 -0.1577 -1.20300  0.9203
23 -0.6098 -0.06412  0.4292 -0.6093  0.50220 -0.4930
24 -0.4035 -0.18160 -1.4110 -1.2447 -0.63833  0.9695
25 -1.1846  0.48307  0.5128  0.4776 -0.06247 -0.5422
26  1.3194  0.15844 -1.0926  0.3378  0.50602 -0.8929
27 -1.1846  0.48307  0.5128  0.4776 -0.06247 -0.5422
28 -0.6098 -0.06412  0.4292 -0.6093  0.50220 -0.4930
29  1.3194  0.15844 -1.0926  0.3378  0.50602 -0.8929
30  1.3194  0.15844 -1.0926  0.3378  0.50602 -0.8929
31 -1.1846  0.48307  0.5128  0.4776 -0.06247 -0.5422
32 -0.9783  0.36558 -1.3275 -0.1577 -1.20300  0.9203
33 -0.6098 -0.06412  0.4292 -0.6093  0.50220 -0.4930
34 -0.4035 -0.18160 -1.4110 -1.2447 -0.63833  0.9695
35 -1.1846  0.48307  0.5128  0.4776 -0.06247 -0.5422
36 -0.9783  0.36558 -1.3275 -0.1577 -1.20300  0.9203
37 -0.6098 -0.06412  0.4292 -0.6093  0.50220 -0.4930
38 -0.4035 -0.18160 -1.4110 -1.2447 -0.63833  0.9695
39 -1.1846  0.48307  0.5128  0.4776 -0.06247 -0.5422
40 -0.9783  0.36558 -1.3275 -0.1577 -1.20300  0.9203
41 -0.6098 -0.06412  0.4292 -0.6093  0.50220 -0.4930
42 -0.4035 -0.18160 -1.4110 -1.2447 -0.63833  0.9695
43 -1.1846  0.48307  0.5128  0.4776 -0.06247 -0.5422
44  0.7446  0.70562 -1.0090  1.4247 -0.05865 -0.9421
45 -0.6098 -0.06412  0.4292 -0.6093  0.50220 -0.4930
46  1.3194  0.15844 -1.0926  0.3378  0.50602 -0.8929
47 -1.1846  0.48307  0.5128  0.4776 -0.06247 -0.5422
48 -0.6098 -0.06412  0.4292 -0.6093  0.50220 -0.4930
49 -1.1846  0.48307  0.5128  0.4776 -0.06247 -0.5422
50 -0.6098 -0.06412  0.4292 -0.6093  0.50220 -0.4930
51 -1.1846  0.48307  0.5128  0.4776 -0.06247 -0.5422
52 -0.6098 -0.06412  0.4292 -0.6093  0.50220 -0.4930
53 -0.4413 -0.56927  0.2327  1.8257  1.33051  1.7924
54 -0.4413 -0.56927  0.2327  1.8257  1.33051  1.7924
55 -0.4413 -0.56927  0.2327  1.8257  1.33051  1.7924
56  0.2865 -1.78789  1.2426  0.6174 -2.22442 -1.0554
57  0.2865 -1.78789  1.2426  0.6174 -2.22442 -1.0554
58  0.2865 -1.78789  1.2426  0.6174 -2.22442 -1.0554
59  0.1334 -1.11645  0.1491  0.7387  1.89518  1.8416
60  0.1334 -1.11645  0.1491  0.7387  1.89518  1.8416
61  0.1334 -1.11645  0.1491  0.7387  1.89518  1.8416
62  0.8613 -2.33508  1.1591 -0.4695 -1.65975 -1.0062
63  0.8613 -2.33508  1.1591 -0.4695 -1.65975 -1.0062
64  0.8613 -2.33508  1.1591 -0.4695 -1.65975 -1.0062
65 -0.4413 -0.56927  0.2327  1.8257  1.33051  1.7924
66  1.0298 -2.84023  0.9626  1.9655 -0.83143  1.2791
67  0.1334 -1.11645  0.1491  0.7387  1.89518  1.8416
68  1.6045 -3.38741  0.8790  0.8785 -0.26676  1.3283
69 -1.1846  0.48307  0.5128  0.4776 -0.06247 -0.5422
70 -1.1846  0.48307  0.5128  0.4776 -0.06247 -0.5422
71 -1.1846  0.48307  0.5128  0.4776 -0.06247 -0.5422
72 -0.6098 -0.06412  0.4292 -0.6093  0.50220 -0.4930
73 -0.6098 -0.06412  0.4292 -0.6093  0.50220 -0.4930
74 -0.0351 -0.61130  0.3456 -1.6963  1.06686 -0.4438
75 -0.6098 -0.06412  0.4292 -0.6093  0.50220 -0.4930
76 -0.9783  0.36558 -1.3275 -0.1577 -1.20300  0.9203
77 -0.9783  0.36558 -1.3275 -0.1577 -1.20300  0.9203
78 -0.9783  0.36558 -1.3275 -0.1577 -1.20300  0.9203
79 -0.4035 -0.18160 -1.4110 -1.2447 -0.63833  0.9695
80 -0.4035 -0.18160 -1.4110 -1.2447 -0.63833  0.9695
81  0.1712 -0.72878 -1.4946 -2.3317 -0.07366  1.0187
82  0.1712 -0.72878 -1.4946 -2.3317 -0.07366  1.0187
83  0.7446  0.70562 -1.0090  1.4247 -0.05865 -0.9421
84  0.7446  0.70562 -1.0090  1.4247 -0.05865 -0.9421
85  0.7446  0.70562 -1.0090  1.4247 -0.05865 -0.9421
86  1.3194  0.15844 -1.0926  0.3378  0.50602 -0.8929
87  1.3194  0.15844 -1.0926  0.3378  0.50602 -0.8929
88  1.8941 -0.38875 -1.1761 -0.7492  1.07069 -0.8437
89  1.8941 -0.38875 -1.1761 -0.7492  1.07069 -0.8437
90 -1.1846  0.48307  0.5128  0.4776 -0.06247 -0.5422
91 -0.6098 -0.06412  0.4292 -0.6093  0.50220 -0.4930
92 -0.0351 -0.61130  0.3456 -1.6963  1.06686 -0.4438
93  0.5396 -1.15848  0.2621 -2.7832  1.63153 -0.3946


Biplot scores for constraining variables

                CCA1       CCA2    CCA3     CCA4     CCA5     CCA6
Time          0.3553 -0.3214862 -0.1433 -0.71301  0.37767 -0.03066
Control      -0.5614 -0.1634275  0.5130 -0.15907 -0.01975 -0.53091
NBT          -0.2331  0.7131451 -0.3469 -0.12608  0.48897  0.13718
Convencional -0.2610  0.0003491 -0.6066 -0.38695 -0.36247  0.41795
Glyphosate    0.5681  0.1520804 -0.5239  0.31339  0.17106 -0.44410
PG            0.1579  0.2479172  0.4155 -0.23470  0.12559  0.18599
MSE           0.2234  0.2443179  0.1106  0.11546 -0.35220  0.40897
ATG           0.2794  0.3279351  0.2232 -0.01586  0.13698  0.03848
AIM           0.2756  0.2868462  0.2058 -0.16279 -0.26448  0.06700


> ccaC <- cca(subset(tt, select=-taxa), subset(C, select=-taxa))

> ccaC
Call: cca(X = subset(tt, select = -taxa), Y = subset(C, select = -taxa))

              Inertia Proportion Rank
Total          2.1149     1.0000     
Constrained    1.0662     0.5041    9
Unconstrained  1.0487     0.4959    9
Inertia is mean squared contingency coefficient 
Some constraints were aliased because they were collinear (redundant)

Eigenvalues for constrained axes:
    CCA1     CCA2     CCA3     CCA4     CCA5     CCA6     CCA7     CCA8     CCA9 
0.288093 0.186390 0.171705 0.136380 0.111483 0.082143 0.054497 0.026026 0.009442 

Eigenvalues for unconstrained axes:
     CA1      CA2      CA3      CA4      CA5      CA6      CA7      CA8      CA9 
0.241782 0.205292 0.160339 0.143888 0.117961 0.083187 0.077053 0.014897 0.004337 


> plot(ccaC)

> dev.copy(png, "CCAClass.png")
png 
  3 

> dev.off()
X11cairo 
       2 

> summary(ccaC)

Call:
cca(X = subset(tt, select = -taxa), Y = subset(C, select = -taxa)) 

Partitioning of mean squared contingency coefficient:
              Inertia Proportion
Total           2.115     1.0000
Constrained     1.066     0.5041
Unconstrained   1.049     0.4959

Eigenvalues, and their contribution to the mean squared contingency coefficient 

Importance of components:
                        CCA1    CCA2    CCA3    CCA4    CCA5    CCA6    CCA7    CCA8     CCA9    CA1     CA2
Eigenvalue            0.2881 0.18639 0.17170 0.13638 0.11148 0.08214 0.05450 0.02603 0.009442 0.2418 0.20529
Proportion Explained  0.1362 0.08813 0.08119 0.06449 0.05271 0.03884 0.02577 0.01231 0.004460 0.1143 0.09707
Cumulative Proportion 0.1362 0.22435 0.30554 0.37003 0.42274 0.46158 0.48735 0.49965 0.504120 0.6184 0.71551
                          CA3     CA4     CA5     CA6     CA7     CA8      CA9
Eigenvalue            0.16034 0.14389 0.11796 0.08319 0.07705 0.01490 0.004337
Proportion Explained  0.07581 0.06804 0.05578 0.03933 0.03643 0.00704 0.002050
Cumulative Proportion 0.79133 0.85936 0.91514 0.95447 0.99091 0.99795 1.000000

Accumulated constrained eigenvalues
Importance of components:
                        CCA1   CCA2   CCA3   CCA4   CCA5    CCA6    CCA7    CCA8     CCA9
Eigenvalue            0.2881 0.1864 0.1717 0.1364 0.1115 0.08214 0.05450 0.02603 0.009442
Proportion Explained  0.2702 0.1748 0.1610 0.1279 0.1046 0.07705 0.05112 0.02441 0.008860
Cumulative Proportion 0.2702 0.4450 0.6061 0.7340 0.8386 0.91562 0.96673 0.99114 1.000000

Scaling 2 for species and site scores
* Species are scaled proportional to eigenvalues
* Sites are unscaled: weighted dispersion equal on all dimensions


Species scores

                  CCA1     CCA2      CCA3       CCA4     CCA5     CCA6
Time          0.003344 -0.03061  0.008384 -0.0004653  0.00563  0.04805
Control      -0.562235  0.23754  0.112554  0.2649342 -0.36207 -0.26005
NBT           0.200917  0.10389  0.032383  0.0335981 -0.07104 -0.07838
BT           -2.589006 -0.91072 -0.330435 -0.0632196  0.87290  0.38616
Convencional  0.514248  1.11337 -0.008382 -0.0468857  0.94048  0.39898
Glyphosate    0.427322 -0.58915  0.012192 -1.2042793 -0.24974  0.15099
PG            1.836118 -2.40529  2.596625  2.3350321  0.05869  1.37650
MSE           1.443263 -1.08070 -1.035415  0.4684729  1.76651 -2.36679
ATG           1.172247 -2.38154 -0.249919  0.2925361  1.00901 -0.88278
AIM           1.217110 -0.62987 -4.409328  1.3905858 -0.93418  1.14177


Site scores (weighted averages of species scores)

      CCA1     CCA2     CCA3     CCA4      CCA5     CCA6
1  -0.4142  0.55585  0.29765  0.72852 -1.278159 -1.17835
2  -0.4142  0.55585  0.29765  0.72852 -1.278159 -1.17835
3  -0.4142  0.55585  0.29765  0.72852 -1.278159 -1.17835
4  -0.3077  0.37583  0.23544  0.54554 -0.945994 -0.73753
5  -0.3077  0.37583  0.23544  0.54554 -0.945994 -0.73753
6  -0.3077  0.37583  0.23544  0.54554 -0.945994 -0.73753
7   0.7308 -0.92257  0.10281 -2.86245 -0.942280  0.48962
8   0.7308 -0.92257  0.10281 -2.86245 -0.942280  0.48962
9   0.7308 -0.92257  0.10281 -2.86245 -0.942280  0.48962
10  0.5510 -0.73299  0.08931 -2.14769 -0.694084  0.51345
11  0.5510 -0.73299  0.08931 -2.14769 -0.694084  0.51345
12  0.5510 -0.73299  0.08931 -2.14769 -0.694084  0.51345
13  2.3608 -4.17050  5.12002  5.78813 -0.020073  5.46267
14  1.7735 -3.16894  3.85222  4.34025 -0.002429  4.24324
15  1.9062 -1.80164 -1.93093  1.22600  5.086252 -9.72737
16  1.4326 -1.39229 -1.43599  0.91864  3.827314 -7.14930
17  1.5927 -4.12803 -0.40603  0.79598  2.821343 -3.70535
18  1.1974 -3.13708 -0.29232  0.59613  2.128632 -2.63278
19  1.6446 -0.99540 -8.48077  3.47977 -2.988751  4.51016
20  1.2363 -0.78761 -6.34837  2.60898 -2.228938  3.52885
21 -0.4142  0.55585  0.29765  0.72852 -1.278159 -1.17835
22  0.8313  2.12216  0.06287 -0.03361  2.616445  1.49594
23 -0.3077  0.37583  0.23544  0.54554 -0.945994 -0.73753
24  0.6264  1.55056  0.05936 -0.02606  1.974959  1.26819
25 -0.4142  0.55585  0.29765  0.72852 -1.278159 -1.17835
26  0.5510 -0.73299  0.08931 -2.14769 -0.694084  0.51345
27 -0.4142  0.55585  0.29765  0.72852 -1.278159 -1.17835
28 -0.3077  0.37583  0.23544  0.54554 -0.945994 -0.73753
29  0.5510 -0.73299  0.08931 -2.14769 -0.694084  0.51345
30  0.5510 -0.73299  0.08931 -2.14769 -0.694084  0.51345
31 -0.4142  0.55585  0.29765  0.72852 -1.278159 -1.17835
32  0.8313  2.12216  0.06287 -0.03361  2.616445  1.49594
33 -0.3077  0.37583  0.23544  0.54554 -0.945994 -0.73753
34  0.6264  1.55056  0.05936 -0.02606  1.974959  1.26819
35 -0.4142  0.55585  0.29765  0.72852 -1.278159 -1.17835
36  0.8313  2.12216  0.06287 -0.03361  2.616445  1.49594
37 -0.3077  0.37583  0.23544  0.54554 -0.945994 -0.73753
38  0.6264  1.55056  0.05936 -0.02606  1.974959  1.26819
39 -0.4142  0.55585  0.29765  0.72852 -1.278159 -1.17835
40  0.8313  2.12216  0.06287 -0.03361  2.616445  1.49594
41 -0.3077  0.37583  0.23544  0.54554 -0.945994 -0.73753
42  0.6264  1.55056  0.05936 -0.02606  1.974959  1.26819
43 -0.4142  0.55585  0.29765  0.72852 -1.278159 -1.17835
44  0.7308 -0.92257  0.10281 -2.86245 -0.942280  0.48962
45 -0.3077  0.37583  0.23544  0.54554 -0.945994 -0.73753
46  0.5510 -0.73299  0.08931 -2.14769 -0.694084  0.51345
47 -0.4142  0.55585  0.29765  0.72852 -1.278159 -1.17835
48 -0.3077  0.37583  0.23544  0.54554 -0.945994 -0.73753
49 -0.4142  0.55585  0.29765  0.72852 -1.278159 -1.17835
50 -0.3077  0.37583  0.23544  0.54554 -0.945994 -0.73753
51 -0.4142  0.55585  0.29765  0.72852 -1.278159 -1.17835
52 -0.3077  0.37583  0.23544  0.54554 -0.945994 -0.73753
53  0.3545  0.19656  0.11871  0.12147 -0.293347 -0.18464
54  0.3545  0.19656  0.11871  0.12147 -0.293347 -0.18464
55  0.3545  0.19656  0.11871  0.12147 -0.293347 -0.18464
56 -3.6422 -1.25864 -0.40670  0.49188  1.544186  0.70672
57 -3.6422 -1.25864 -0.40670  0.49188  1.544186  0.70672
58 -3.6422 -1.25864 -0.40670  0.49188  1.544186  0.70672
59  0.2402  0.07629  0.09542  0.07984 -0.178731  0.07188
60  0.2402  0.07629  0.09542  0.07984 -0.178731  0.07188
61  0.2402  0.07629  0.09542  0.07984 -0.178731  0.07188
62 -2.7288 -0.98504 -0.29282  0.36806  1.170765  0.67628
63 -2.7288 -0.98504 -0.29282  0.36806  1.170765  0.67628
64 -2.7288 -0.98504 -0.29282  0.36806  1.170765  0.67628
65  0.3545  0.19656  0.11871  0.12147 -0.293347 -0.18464
66 -4.4875 -2.52518 -0.93781 -0.23348  3.940171  2.64297
67  0.2402  0.07629  0.09542  0.07984 -0.178731  0.07188
68 -2.9878 -1.73820 -0.60893 -0.15679  2.643614  1.95696
69 -0.4142  0.55585  0.29765  0.72852 -1.278159 -1.17835
70 -0.4142  0.55585  0.29765  0.72852 -1.278159 -1.17835
71 -0.4142  0.55585  0.29765  0.72852 -1.278159 -1.17835
72 -0.3077  0.37583  0.23544  0.54554 -0.945994 -0.73753
73 -0.3077  0.37583  0.23544  0.54554 -0.945994 -0.73753
74 -0.2439  0.26782  0.19812  0.43575 -0.746695 -0.47304
75 -0.3077  0.37583  0.23544  0.54554 -0.945994 -0.73753
76  0.8313  2.12216  0.06287 -0.03361  2.616445  1.49594
77  0.8313  2.12216  0.06287 -0.03361  2.616445  1.49594
78  0.8313  2.12216  0.06287 -0.03361  2.616445  1.49594
79  0.6264  1.55056  0.05936 -0.02606  1.974959  1.26819
80  0.6264  1.55056  0.05936 -0.02606  1.974959  1.26819
81  0.5034  1.20760  0.05725 -0.02153  1.590068  1.13153
82  0.5034  1.20760  0.05725 -0.02153  1.590068  1.13153
83  0.7308 -0.92257  0.10281 -2.86245 -0.942280  0.48962
84  0.7308 -0.92257  0.10281 -2.86245 -0.942280  0.48962
85  0.7308 -0.92257  0.10281 -2.86245 -0.942280  0.48962
86  0.5510 -0.73299  0.08931 -2.14769 -0.694084  0.51345
87  0.5510 -0.73299  0.08931 -2.14769 -0.694084  0.51345
88  0.4431 -0.61924  0.08122 -1.71883 -0.545167  0.52775
89  0.4431 -0.61924  0.08122 -1.71883 -0.545167  0.52775
90 -0.4142  0.55585  0.29765  0.72852 -1.278159 -1.17835
91 -0.3077  0.37583  0.23544  0.54554 -0.945994 -0.73753
92 -0.2439  0.26782  0.19812  0.43575 -0.746695 -0.47304
93 -0.2013  0.19581  0.17324  0.36255 -0.613829 -0.29671


Site constraints (linear combinations of constraining variables)

        CCA1     CCA2      CCA3      CCA4     CCA5     CCA6
1  -0.930215 -0.27867 -0.254655  0.861760 -0.73978 -0.34488
2  -0.098570  0.64939  0.539801  0.601064 -0.56852  0.34768
3  -0.383352  0.33159  0.267754  0.690335 -0.62717  0.11053
4  -0.276830  0.03002  0.697440 -0.215078 -1.09295 -0.75500
5   0.565799  0.15788  0.743773  0.245622  0.13456  0.29905
6   0.108742  0.07179  0.777957 -0.010214 -0.51054 -0.14899
7   0.617327 -0.55392 -0.441364 -1.391316  0.70903 -1.35383
8   0.664412 -0.56409 -1.022961 -0.699657  1.05431 -0.47586
9   0.646512 -0.56023 -0.801855 -0.962605  0.92304 -0.80964
10  0.162889 -1.55667 -0.067775 -0.218582 -0.05517 -0.61749
11  0.822304 -1.37754  0.824078 -0.282180 -0.48089  0.51077
12  0.508301 -1.46183  0.397796 -0.255436 -0.27269 -0.03753
13  1.744089 -2.31726  2.655670  2.960372 -0.36319  1.40325
14  1.928148 -2.49332  2.537581  1.709692  0.48058  1.34976
15  1.961725 -2.30086 -0.195155  1.466658  2.50300 -2.25361
16  0.924800  0.13947 -1.875674 -0.529712  1.03001 -2.47996
17  1.649367 -2.94164  0.087393  1.177541  2.21115 -1.17847
18  0.695126 -1.82144 -0.587231 -0.592468 -0.19314 -0.58708
19  1.197887 -0.47213 -2.470287  0.172196  0.36057 -1.24530
20  1.236332 -0.78761 -6.348369  2.608976 -2.22894  3.52885
21  0.497278  1.00254 -1.028601 -0.365622  0.57250  0.43717
22  0.309040  1.68870  0.215590 -1.512838  0.66859 -0.23324
23  0.265823  0.24894  0.495303  0.594954  0.33043 -1.29762
24  0.265374  0.52467  0.915770  0.568005  0.21929  0.31430
25 -0.175436  0.15042 -0.336160 -0.831104  0.29029  0.19867
26  0.199576 -0.58924  0.969174 -0.394393 -0.19696  0.37598
27 -0.329010  0.04240 -0.099708  0.158712 -1.58368 -2.10934
28 -0.201093  0.10975  0.248444  0.378710 -0.80979 -0.54519
29  0.488411 -0.27206  0.344338 -1.251463 -1.09689  1.12226
30  0.355700 -0.48147 -0.107367 -2.726394  0.65569  0.42118
31 -0.280810  0.43247  0.085547 -0.130152 -2.15202 -0.95139
32  0.404167  0.97424 -0.838083  0.159355  0.10681 -0.24059
33  0.028584  0.86621 -0.229209 -0.145419 -0.56346 -1.00487
34  0.745445  2.22292 -0.294036 -0.260937  1.34798  0.07947
35 -0.561293  0.64511 -0.271273 -0.535780 -0.39062 -0.60814
36  1.022557  0.25365 -0.491574  0.242050  0.40109  0.16712
37 -0.683392 -0.10821  0.653337  0.667971 -0.10035  1.12358
38 -0.007295  0.62448  0.684141  0.505589  2.33316  1.17077
39 -0.569131  0.92862  0.403189 -0.038692 -1.46253  0.12750
40  0.275807  1.10547 -0.211634  0.670951  1.91565  0.06858
41 -0.467646  1.90119  0.697557  1.917004  0.02806 -0.11279
42  1.663965  1.31709 -0.070799  0.566991  0.32523 -0.04329
43 -1.038785  1.22375  0.022228  0.363848 -0.02704  1.08250
44  0.992767 -0.16596 -0.013589 -2.386772 -1.82997  1.16262
45 -0.063382  0.55896 -0.458360 -0.562566  0.53185 -0.66299
46  0.273369 -0.70232 -0.240327 -2.018461 -0.17205  0.70778
47 -0.414188  0.55585  0.297646  0.728518 -1.27816 -1.17835
48 -0.307739  0.37583  0.235441  0.545536 -0.94599 -0.73753
49 -1.233852  0.87977  0.166871  1.572984 -1.06459 -0.40373
50 -0.366565 -0.05546  0.296780  0.849507  0.32020  0.59203
51  0.066331  1.48697  0.700590  0.749476  0.40115 -0.71714
52 -0.277269  0.03320 -0.211598  1.087130 -1.42812 -1.93886
53  0.256286  0.18664  0.371934  0.608466 -0.22435 -1.00796
54 -0.594842  0.27921  0.111872  0.735269  0.93969 -0.47990
55 -1.231254 -0.01921  0.499588 -0.005779 -0.20242  0.51487
56 -3.867234 -1.52786 -0.573673 -0.123702  1.60118  0.44271
57 -3.498035 -1.29837 -0.537931 -0.626941  1.18797  0.45072
58 -2.574266  0.34195 -1.106795  0.143817  1.57505 -0.53514
59  0.231196 -0.53365 -0.074703  0.530479  0.33896  0.53678
60 -0.299046 -0.18665 -0.133782  0.358154 -1.16096 -0.96569
61  0.157121  0.72146  1.078886 -0.475049  0.31336  1.91301
62 -3.175064 -0.85352  0.302992 -0.329868 -0.60460  0.80557
63 -1.691627 -0.96458 -0.595345 -0.484472  0.44246  0.41862
64 -2.183954 -1.40324 -0.423935  0.267086  0.88650  0.39197
65 -0.687669 -0.61439 -0.037686  0.002214  0.28695 -2.30647
66 -2.166402 -1.03659  1.142844  0.338948  0.83858  1.19824
67 -0.873142  0.21353 -0.623179  2.227830  0.55444  0.78930
68 -1.555464 -0.54355 -0.851637  0.309376  1.05604 -0.08344
69  0.224696  0.79507  0.724460  0.802075 -0.52038  0.33680
70  0.503692  0.74607  0.009272  0.427615 -0.90526 -0.07990
71  0.845019  0.48413  0.831769 -0.357248 -1.86596 -0.20058
72 -0.462692  0.63257 -0.288313  0.145974  0.93938 -0.99443
73 -0.188484  0.86606  0.992357  0.858999 -1.92442  0.80767
74 -0.025509 -0.56941  0.160157 -0.725962 -0.87006 -0.92351
75  0.413076  0.21283 -0.175365 -0.728025 -0.47786 -0.67973
76 -0.189416  2.00981  1.215525 -0.416468  0.40690  2.14319
77 -0.013249  1.64852 -0.928681 -0.554222  0.57517 -0.79949
78  0.842091  0.77018 -0.260586  0.613109  1.25793 -0.83945
79  0.678232  1.99156 -0.224562  0.118284  2.29151  1.21184
80  0.506103  0.52687  0.718434 -0.361140  1.24015  1.39897
81  0.640165  1.13384 -0.185065 -0.124565  1.17456  0.65768
82  0.570738 -0.09138 -0.370166 -0.917447 -0.15686  0.92882
83 -0.116135 -0.15684  0.117439 -1.062237 -1.37702  0.22522
84 -0.025509 -0.56941  0.160157 -0.725962 -0.87006 -0.92351
85  0.413076  0.21283 -0.175365 -0.728025 -0.47786 -0.67973
86  0.129265 -0.59569  0.281858 -2.176501 -0.16984  1.02931
87  0.630066 -0.73397 -0.148441 -2.022441 -0.61345  0.71862
88  0.358721 -0.38488  0.513827 -1.457158 -0.06766  0.41290
89  0.570738 -0.09138 -0.370166 -0.917447 -0.15686  0.92882
90 -0.596790  0.94687  0.545476  0.556693 -1.64997 -1.62568
91  0.241289  0.72562  0.384679  0.383739  0.10282  0.34344
92 -0.120969 -0.48154 -0.299474  0.756849 -0.41838 -0.59805
93 -0.331019 -0.91621  0.336857  0.982103  0.03067 -0.08438


Biplot scores for constraining variables

                           CCA1      CCA2      CCA3      CCA4     CCA5       CCA6
Acidobacteria          0.256909 -0.163014 -0.065257 -0.164713 -0.05450 -0.0097672
Acidobacteria_Gp22     0.191447 -0.086783 -0.112851 -0.042372  0.03858  0.0801694
Acidobacteria_Gp26     0.137493 -0.087596 -0.706480  0.290439 -0.24802  0.3926593
Holophagae            -0.280712 -0.065237  0.009273 -0.300159  0.06811  0.2284960
Actinobacteria         0.030774  0.227314  0.093356  0.120947 -0.09658 -0.1164611
Bacteroidia            0.148666  0.009303  0.040266 -0.185753 -0.15679  0.0528628
Flavobacteria         -0.277905  0.025014  0.012412  0.016843  0.15155  0.1039159
Sphingobacteria       -0.162963  0.202132  0.058331 -0.099295  0.08406  0.0564052
Chlamydiae            -0.401480 -0.055960  0.034211 -0.167235  0.07717  0.1235012
Chlorobia             -0.299032 -0.129961 -0.040767 -0.178940  0.07783  0.1317518
Anaerolineae          -0.470883 -0.142197 -0.021097 -0.077306  0.05625  0.0560709
Caldilineae           -0.366494 -0.224702  0.009563 -0.034287  0.02780  0.1978409
Chloroflexi           -0.038637  0.152166  0.087586  0.102569 -0.22959 -0.1521591
Dehalococcoidetes     -0.034368  0.041884  0.026201  0.060792 -0.10525 -0.0822085
Ktedonobacteria        0.026332  0.276938  0.066751  0.117901  0.01178 -0.0110940
SAR2na2               -0.044357  0.068392  0.049146  0.084553 -0.19558 -0.1381719
Thermomicrobia        -0.050873 -0.196988  0.132114  0.336829  0.01245 -0.1549760
Cyanobacteria         -0.144621  0.061281  0.049886  0.112721 -0.12428 -0.1138067
Deferribacteres       -0.329203  0.018305  0.009881  0.074081  0.06263  0.0150533
Deinococci            -0.249004 -0.156363 -0.044290 -0.001476  0.22286  0.0770579
Elusimicrobia          0.090363 -0.045288  0.035544 -0.234804 -0.03332  0.1297959
Fibrobacteria          0.055945  0.207442  0.162379  0.033135 -0.07545 -0.0069926
Bacilli               -0.117439  0.181399  0.116406  0.075375 -0.04827 -0.0230958
Clostridia             0.025868 -0.450047  0.010799  0.222617 -0.08911  0.0426210
Erysipelotrichi        0.100526 -0.136419 -0.039291  0.188929 -0.23981 -0.1696463
Gemmatimonadetes      -0.199859  0.161271  0.037860 -0.319147  0.15706  0.2555706
Lentisphaeria         -0.242621  0.019115  0.102214  0.089654  0.06121 -0.0205501
Nitrospira            -0.052847 -0.380886 -0.145748 -0.079389  0.02112 -0.0764502
Phycisphaerae          0.037594 -0.095111  0.047424  0.065452 -0.01397  0.1772199
Planctomycetacia       0.036889 -0.239925 -0.173127 -0.148950  0.06449 -0.0529794
Unassigned            -0.039708  0.053414  0.028643  0.070006 -0.12304 -0.1132525
Alphaproteobacteria   -0.073016  0.059792  0.126323  0.381653 -0.02034  0.0397804
Betaproteobacteria    -0.228888  0.090842  0.042494  0.157951 -0.11799  0.0247340
Deltaproteobacteria   -0.229890 -0.149110  0.038592 -0.094916  0.15430  0.1099843
Epsilonproteobacteria -0.011292 -0.110791  0.033380 -0.299989  0.01017  0.1755168
Gammaproteobacteria   -0.042936  0.204699 -0.020269  0.078719  0.07703 -0.0571837
Spirochaetes           0.065328 -0.057415 -0.009161 -0.131920 -0.16294 -0.1381937
Synergistia           -0.007672  0.037224  0.026914  0.051709 -0.09274 -0.0563700
Mollicutes            -0.234310 -0.124251 -0.015025  0.184940 -0.01156 -0.2055745
Thermotogae            0.021663 -0.030262  0.038859 -0.168566 -0.19803 -0.0481964
Opitutae               0.003822 -0.229554  0.044945 -0.085838 -0.01366  0.1490438
Spartobacteria        -0.164220 -0.092837 -0.090815  0.399426  0.09219 -0.0973583
Verrucomicrobiae       0.218989 -0.542631 -0.248664 -0.032376  0.05173  0.0476848
Bacillariophyta       -0.457556 -0.094609  0.021482  0.172265 -0.05185 -0.0007927
Chlorophyta           -0.057696 -0.086502  0.086791  0.194362 -0.04507 -0.1101220
Cryptomonadaceae       0.091881  0.227861  0.008719 -0.003727  0.29016  0.1861711


> O <- read.table("cum_tax_rtax_transpose_order%.csv", header=T, sep=",", dec=",")

> Or <- cca(subset(O, select=-taxa) ~ Time+Control+BT+NBT+Convencional+Glyphosate+PG+MSE+ATG+AIM, data=tt)

> Or
Call: cca(formula = subset(O, select = -taxa) ~ Time + Control + BT + NBT + Convencional + Glyphosate +
PG + MSE + ATG + AIM, data = tt)

              Inertia Proportion Rank
Total         0.49723    1.00000     
Constrained   0.04777    0.09607    9
Unconstrained 0.44946    0.90393   80
Inertia is mean squared contingency coefficient 
Some constraints were aliased because they were collinear (redundant)

Eigenvalues for constrained axes:
     CCA1      CCA2      CCA3      CCA4      CCA5      CCA6      CCA7      CCA8      CCA9 
0.0263530 0.0098958 0.0044875 0.0020190 0.0018740 0.0015054 0.0010124 0.0003912 0.0002286 

Eigenvalues for unconstrained axes:
     CA1      CA2      CA3      CA4      CA5      CA6      CA7      CA8 
0.173311 0.077076 0.040332 0.036270 0.019018 0.014764 0.012326 0.008568 
(Showed only 8 of all 80 unconstrained eigenvalues)


> plot(Or)

> summary(Or)

Call:
cca(formula = subset(O, select = -taxa) ~ Time + Control + BT +      NBT + Convencional + Glyphosate + PG + MSE + ATG + AIM, data = tt) 

Partitioning of mean squared contingency coefficient:
              Inertia Proportion
Total         0.49723    1.00000
Constrained   0.04777    0.09607
Unconstrained 0.44946    0.90393

Eigenvalues, and their contribution to the mean squared contingency coefficient 

Importance of components:
                         CCA1     CCA2     CCA3     CCA4     CCA5     CCA6     CCA7      CCA8      CCA9    CA1
Eigenvalue            0.02635 0.009896 0.004488 0.002019 0.001874 0.001505 0.001012 0.0003912 0.0002286 0.1733
Proportion Explained  0.05300 0.019900 0.009030 0.004060 0.003770 0.003030 0.002040 0.0007900 0.0004600 0.3486
Cumulative Proportion 0.05300 0.072900 0.081930 0.085990 0.089760 0.092780 0.094820 0.0956100 0.0960700 0.4446
                          CA2     CA3     CA4     CA5     CA6     CA7      CA8      CA9     CA10     CA11     CA12
Eigenvalue            0.07708 0.04033 0.03627 0.01902 0.01476 0.01233 0.008568 0.006706 0.006217 0.005959 0.004697
Proportion Explained  0.15501 0.08111 0.07294 0.03825 0.02969 0.02479 0.017230 0.013490 0.012500 0.011980 0.009450
Cumulative Proportion 0.59963 0.68074 0.75368 0.79193 0.82162 0.84641 0.863640 0.877130 0.889630 0.901620 0.911060
                          CA13     CA14     CA15     CA16     CA17     CA18     CA19     CA20     CA21     CA22
Eigenvalue            0.004352 0.003528 0.003078 0.002509 0.002313 0.002224 0.002089 0.001987 0.001723 0.001576
Proportion Explained  0.008750 0.007090 0.006190 0.005050 0.004650 0.004470 0.004200 0.004000 0.003470 0.003170
Cumulative Proportion 0.919820 0.926910 0.933100 0.938150 0.942800 0.947270 0.951480 0.955470 0.958940 0.962110
                         CA23     CA24     CA25     CA26     CA27     CA28      CA29      CA30      CA31      CA32
Eigenvalue            0.00153 0.001246 0.001214 0.001154 0.001028 0.001008 0.0009232 0.0008731 0.0008212 0.0007484
Proportion Explained  0.00308 0.002510 0.002440 0.002320 0.002070 0.002030 0.0018600 0.0017600 0.0016500 0.0015100
Cumulative Proportion 0.96518 0.967690 0.970130 0.972450 0.974520 0.976550 0.9784000 0.9801600 0.9818100 0.9833100
                           CA33      CA34      CA35      CA36      CA37      CA38      CA39      CA40      CA41
Eigenvalue            0.0006592 0.0006257 0.0005759 0.0005444 0.0004883 0.0004582 0.0004448 0.0003674 0.0003506
Proportion Explained  0.0013300 0.0012600 0.0011600 0.0010900 0.0009800 0.0009200 0.0008900 0.0007400 0.0007100
Cumulative Proportion 0.9846400 0.9859000 0.9870600 0.9881500 0.9891300 0.9900600 0.9909500 0.9916900 0.9923900
                           CA42      CA43      CA44      CA45      CA46      CA47      CA48      CA49      CA50
Eigenvalue            0.0003134 0.0003022 0.0002913 0.0002556 0.0002431 0.0002066 0.0002051 0.0001895 0.0001752
Proportion Explained  0.0006300 0.0006100 0.0005900 0.0005100 0.0004900 0.0004200 0.0004100 0.0003800 0.0003500
Cumulative Proportion 0.9930200 0.9936300 0.9942200 0.9947300 0.9952200 0.9956400 0.9960500 0.9964300 0.9967800
                           CA51      CA52      CA53      CA54      CA55     CA56      CA57      CA58      CA59
Eigenvalue            0.0001584 0.0001468 0.0001271 0.0001245 0.0001099 0.000106 0.0001002 9.335e-05 8.595e-05
Proportion Explained  0.0003200 0.0003000 0.0002600 0.0002500 0.0002200 0.000210 0.0002000 1.900e-04 1.700e-04
Cumulative Proportion 0.9971000 0.9974000 0.9976500 0.9979000 0.9981200 0.998340 0.9985400 9.987e-01 9.989e-01
                           CA60      CA61      CA62      CA63      CA64      CA65      CA66      CA67      CA68
Eigenvalue            7.647e-05 6.593e-05 5.795e-05 5.135e-05 5.003e-05 4.264e-05 3.612e-05 3.227e-05 2.656e-05
Proportion Explained  1.500e-04 1.300e-04 1.200e-04 1.000e-04 1.000e-04 9.000e-05 7.000e-05 6.000e-05 5.000e-05
Cumulative Proportion 9.990e-01 9.992e-01 9.993e-01 9.994e-01 9.995e-01 9.996e-01 9.997e-01 9.997e-01 9.998e-01
                           CA69      CA70      CA71      CA72      CA73      CA74      CA75      CA76      CA77
Eigenvalue            2.213e-05 1.987e-05 1.526e-05 1.485e-05 1.303e-05 8.656e-06 5.466e-06 3.933e-06 3.199e-06
Proportion Explained  4.000e-05 4.000e-05 3.000e-05 3.000e-05 3.000e-05 2.000e-05 1.000e-05 1.000e-05 1.000e-05
Cumulative Proportion 9.998e-01 9.999e-01 9.999e-01 9.999e-01 1.000e+00 1.000e+00 1.000e+00 1.000e+00 1.000e+00
                           CA78      CA79      CA80
Eigenvalue            1.365e-06 5.929e-07 1.604e-08
Proportion Explained  0.000e+00 0.000e+00 0.000e+00
Cumulative Proportion 1.000e+00 1.000e+00 1.000e+00

Accumulated constrained eigenvalues
Importance of components:
                         CCA1     CCA2     CCA3     CCA4     CCA5     CCA6     CCA7      CCA8      CCA9
Eigenvalue            0.02635 0.009896 0.004488 0.002019 0.001874 0.001505 0.001012 0.0003912 0.0002286
Proportion Explained  0.55170 0.207170 0.093950 0.042270 0.039230 0.031520 0.021190 0.0081900 0.0047800
Cumulative Proportion 0.55170 0.758870 0.852810 0.895080 0.934320 0.965830 0.987020 0.9952200 1.0000000

Scaling 2 for species and site scores
* Species are scaled proportional to eigenvalues
* Sites are unscaled: weighted dispersion equal on all dimensions


Species scores

                            CCA1      CCA2      CCA3      CCA4       CCA5      CCA6
Acidobacteriales       -0.036711  0.074652 -0.030778  0.008458  0.0087732  0.016273
Unassigned             -0.072213  0.250529 -0.110412  0.134646 -0.1415256 -0.044008
Unassigned.1           -1.999181  1.921758  1.138637  0.531161 -1.0880736 -1.862888
Holophagales           -0.520779  0.520423  0.727717 -0.446526 -1.0129312 -0.485459
Acidimicrobiales        0.062576  0.089564  0.027342 -0.026811  0.0477442  0.015829
Actinomycetales         0.218241  0.057801  0.058354 -0.053674  0.0259065  0.013766
Bifidobacteriales       0.385338  0.369621  0.473325  0.063991 -0.2928688 -0.196642
Coriobacteriales       -0.923757  1.104423  0.081344  0.160631 -0.2485448  0.093339
Nitriliruptorales       0.006380  0.176806  0.193044 -0.166163  0.1336032  0.080575
Rubrobacterales         0.016634 -0.048349 -0.491109 -0.436119 -0.1611651 -0.415534
Solirubrobacterales     0.095162 -0.073539 -0.019773 -0.012097  0.0072086 -0.020338
Bacteroidales          -0.009165  0.323609 -0.289300 -0.087086 -0.1853855  0.208342
Flavobacteriales        0.122107 -0.598423 -0.101607  0.717663 -0.3827477  0.025444
Sphingobacteriales      0.118189 -0.226745 -0.099101  0.009953  0.0566523  0.019813
Chlamydiales           -0.144331 -0.297303 -0.063612 -0.062240 -0.0530506  0.063072
Chlorobiales           -0.151547 -0.268874 -0.019897  0.061905  0.0705225  0.059559
Anaerolineales         -0.109457 -0.219834  0.023993  0.056746 -0.0350763  0.049573
Caldilineales          -0.178128 -0.279889  0.081079  0.061395  0.0569197  0.041989
Chloroflexales          0.216660 -0.015275  0.025716 -0.285968 -0.1915844  0.053252
Herpetosiphonales       0.911620  0.078522  0.628614 -0.079432 -0.2138681  0.543245
Unassigned.2            0.467585 -0.139249  0.546711 -0.707649 -0.7701650  0.339194
Ktedonobacterales       0.636524  0.015080 -0.128713 -0.166788 -0.3162597 -0.256603
Sphaerobacterales      -0.002635  0.007277  0.264307  0.107629  0.0162036 -0.010829
SubsectionI             0.004355 -0.079420  0.230538 -0.566242  0.8408278 -0.024127
SubsectionII            0.112175 -0.664274 -0.063600 -0.113166 -0.0415582 -0.407375
SubsectionIII           0.337491 -0.347065  0.449244  0.010076 -0.1256323  0.216127
SubsectionIV            0.177156  0.002452 -0.268776 -0.298029 -0.3766334  0.099727
SubsectionV             1.139416  0.172954  0.680829  0.191944 -0.0768013  0.635733
Deferribacterales       0.140602 -0.677127  0.133593  0.539447 -0.5447102  0.147280
Deinococcales          -0.231981 -0.372583  0.093973  0.127747  0.3627218 -0.041865
Thermales              -1.154647 -2.163944  0.458595  1.567241 -1.3173248 -0.103657
Elusimicrobiales       -1.178399  0.077711 -1.095557 -1.050514 -0.7949047  0.078487
Fibrobacterales         0.218083 -0.020235 -0.027965 -0.098807 -0.0882298  0.031108
Bacillales              0.167543 -0.096716  0.038649 -0.007538  0.0074479  0.016430
Lactobacillales        -0.034154  0.142532  0.002147  0.107675 -0.1528772  0.341574
Clostridiales          -0.282602  0.048053  0.253469  0.096712 -0.1149193 -0.015769
Halanaerobiales        -0.408936  0.886801  0.531594  0.180298 -0.2057105 -0.037595
Thermoanaerobacterales -0.151807  0.542718  0.337662 -0.050805 -0.1539273 -0.276896
Unassigned.3            1.311431  0.148952 -1.289151  0.837282  0.5212155 -1.361672
Erysipelotrichales     -0.037147  0.440982  0.430568 -0.143080 -0.2895637  0.097865
Gemmatimonadales       -0.017149 -0.129089 -0.092540 -0.030974 -0.0237708  0.017238
Victivallales          -0.243858 -0.847782  0.172017  0.368764  0.3163345  0.136918
Nitrospirales          -0.142079 -0.003477  0.034623  0.077704  0.0271068  0.051765
Phycisphaerales         0.131956  0.025044 -0.152732  0.126163 -0.0724205  0.032539
Planctomycetales       -0.228485  0.002354 -0.024875 -0.013172  0.0247351  0.024347
Unassigned.4            1.189706  0.196324  0.690868  0.259283 -0.0248998  0.657930
Caulobacterales         0.126522  0.026234  0.077235 -0.190195 -0.1792567  0.044919
Parvularculales         0.767671  0.217314 -0.199805  0.251990  0.0549503  0.134051
Rhizobiales             0.054935  0.004965  0.071882  0.008994 -0.0038965 -0.037028
Rhodobacterales        -0.012008 -0.272529  0.023404  0.053265  0.0877866 -0.141830
Rhodospirillales        0.017026 -0.112301 -0.065199 -0.039960 -0.0531984 -0.040666
Rickettsiales          -0.008501 -0.090798 -0.032676 -0.108153  0.1698171  0.057480
Sneathiellales         -0.620916  0.196437 -0.881390 -0.508409 -0.4319869 -0.460876
Sphingomonadales        0.023048 -0.023528  0.197388  0.007829 -0.0451938 -0.120797
Burkholderiales         0.239133 -0.183674  0.157495  0.025914 -0.1509946  0.077607
Hydrogenophilales      -0.564675 -0.243527 -0.148459 -0.166738 -0.0716992  0.112495
Methylophilales        -0.148273 -0.671933  0.201025  0.148162 -0.2652661  0.061931
Neisseriales            0.395854  0.100617 -0.164450 -0.068129  0.3813927 -0.026807
Nitrosomonadales       -0.042865 -0.244239 -0.035158 -0.038985 -0.0172359 -0.024416
Procabacteriales       -1.151417  1.248871  0.872399  0.181094 -0.4545157 -0.558955
Rhodocyclales           0.312996 -0.110739  0.213694  0.076601 -0.2293690  0.194273
Bdellovibrionales      -0.111499 -0.089384  0.051096 -0.020305  0.1131743  0.070767
Desulfarculales        -0.049388 -0.365506  0.077959  0.316597  0.0194423  0.351510
Desulfobacterales      -0.008213 -0.157974 -0.046643 -0.051581  0.0484999 -0.048955
Desulfovibrionales      0.028952 -0.444596 -0.039808  0.199817 -0.2778039 -0.006546
Desulfurellales        -0.099167 -0.240505 -0.072269  0.028384  0.2035730 -0.075106
Desulfuromonadales     -0.078005 -0.277226 -0.192340  0.401696 -0.0925528  0.060896
Myxococcales           -0.071138 -0.168869  0.007967  0.008029  0.0362286 -0.019617
SAR324                 -0.363103 -0.750735  0.199784 -0.032797  0.4826737  0.024789
Syntrophobacterales    -0.103978 -0.087239  0.130281  0.227925  0.0255938 -0.017579
Unassigned.5           -0.189852  0.260382 -1.079715 -0.095842 -0.2860101 -0.926934
Campylobacterales      -0.965543  0.240336 -1.078626 -0.654404 -0.4791956  0.200475
nautiliales            -0.772291 -1.790293  0.376207  0.889935 -1.2885874  0.103665
Acidithiobacillales     0.197107 -0.201939 -0.255395 -0.121942 -0.0922732 -0.310711
Aeromonadales           0.471261  0.065991 -0.523062  0.124296  0.1246956 -0.253948
Alteromonadales        -0.111904  0.099283  0.192090  0.015292  0.1395609 -0.013939
Cardiobacteriales      -0.369762  0.872228 -1.066892  0.697982  0.6422163  1.303336
Chromatiales           -0.025416 -0.147264  0.174452  0.324498 -0.0008867  0.044988
Enterobacteriales       0.677826  0.034869 -0.111875  0.082755 -0.0438240 -0.042088
Legionellales          -0.117737 -0.170301 -0.105487 -0.049391 -0.0568288  0.053193
Methylococcales        -0.191089  0.129381  0.186226 -0.044791 -0.0794322 -0.076402
Oceanospirillales       0.226447 -0.114566  0.000755  0.097718  0.0473165  0.035660
Pasteurellales          0.295106 -0.058770 -0.216137  0.145251  0.2842185 -0.126962
Pseudomonadales         0.033667 -0.145505  0.011292  0.048495  0.0618809 -0.020195
Thiotrichales          -0.144958  0.024383  0.106805 -0.098286  0.0807239  0.052700
Unassigned.6           -0.177729 -0.329897  0.168225 -0.067882  0.0736526  0.196042
Vibrionales             0.131254  0.211678 -0.018002  0.089972 -0.0006127  0.079365
Xanthomonadales        -0.065023 -0.010976  0.018698 -0.002494 -0.0015509 -0.027105
Spirochaetales         -0.108521  0.275388 -0.073840 -0.083329  1.0164437  0.571032
Synergistales          -0.151032 -0.536316  0.566243 -1.346809  0.7374986 -0.051114
Anaeroplasmatales       0.089693 -0.761610  0.567288  0.332593  0.2878574  0.254911
Haloplasmatales         0.022624  0.824465  0.612745  0.553474  0.2496917  0.131178
Thermotogales          -0.032031  0.287843 -0.233874 -0.187245 -0.2142063  0.746464
Opitutales             -0.126576 -0.046510 -0.005766 -0.072388 -0.0119782 -0.009459
Puniceicoccales        -0.117168 -0.205960 -0.082666  0.013876  0.0323130 -0.247239
Chthoniobacter         -0.092448 -0.061159  0.111181 -0.042468  0.0363151 -0.049550
Chthoniobacterales      0.389403 -0.007862 -0.153634  0.172982  0.0778166 -0.215113
Verrucomicrobiales     -0.235011  0.091975  0.011845  0.011810 -0.0500265 -0.028018


Site scores (weighted averages of species scores)

        CCA1     CCA2     CCA3      CCA4      CCA5      CCA6
1  -1.194203  1.67884  1.10150   1.14537   1.21841   0.94257
2  -1.050817  2.01846  0.67792   1.17637   1.62904   1.92083
3  -1.099756  1.90255  0.82249   1.16579   1.48889   1.58694
4  -1.356243  1.76290  0.88148   0.95756   1.93307   0.51821
5  -1.295937  1.97369  1.00802   0.54857   1.82896   0.37223
6  -1.328682  1.87939  0.93792   0.77939   1.87051   0.47078
7  -1.564645  2.77635 -0.21758   1.62813   1.42093   2.04194
8  -1.080430  2.25454 -0.11989  -0.41050   1.79994   1.67543
9  -1.265498  2.45398 -0.15723   0.36867   1.65508   1.81551
10 -1.399026  2.10270  1.68540   0.25252   0.11998  -0.28270
11 -1.317909  2.04912  1.43516  -0.26796   0.53333  -0.39406
12 -1.356280  2.06442  1.56925  -0.02909   0.32945  -0.36185
13 -1.218428  1.65630  2.17818   0.50301  -0.05937  -3.02680
14 -1.082276  1.35121  2.98388   0.04382  -0.27354  -2.44699
15 -1.394802  1.17588  1.09561   1.47596   1.51231  -0.83057
16 -1.436228  2.30834  0.44229   1.50104   0.95214   1.03383
17 -1.291902  2.02411  1.49808   0.63197  -0.14569  -1.57379
18 -1.685392  2.62451  1.19323   0.55336  -0.92770  -0.28409
19 -1.673079  2.70196 -0.45180   0.95758   0.59770  -0.12223
20 -1.603163  1.47713  2.87323   1.07167  -2.02859  -3.28481
21  4.148156  0.76902 -1.45211   2.44187   0.77732  -3.37130
22  1.134593 -0.42201  0.79290  -3.52746   4.62112  -2.78124
23  5.223834  0.36510 -1.49623   2.59145  -0.40449  -5.08195
24  2.462270  0.53001 -0.30032  -0.92137   2.27666  -2.64293
25  3.339339  0.25401 -2.93470   3.96834  -1.20572  -3.83211
26  2.657426  0.53370 -1.55445   2.60541   0.66058  -2.28562
27 -1.033520  0.52547 -2.17373   1.15162   1.84404   2.37001
28 -1.356848  2.17177 -3.02793   3.22583   2.62440   3.76656
29 -1.739514 -1.84994 -2.27492   0.81624  -0.20635   3.29064
30 -2.184337 -0.14175 -2.35040   2.80682   0.43787   3.61934
31  2.207259 -0.19770  2.77254   1.91030  -2.90372   1.61124
32  3.772997  0.30296 -2.50424   3.46128  -0.62397  -3.02041
33  1.367599 -0.01373  0.38578  -3.03978   3.38887   0.08777
34  9.787408  1.07417 -7.72401  12.58876  -4.69531  -9.09002
35  1.752167  0.29450 -0.18482  -0.12869   2.43995  -1.47479
36  1.834283  0.40168 -0.04939   0.03390   1.52912  -2.25707
37  1.313541  0.10850  1.79089  -4.40431   3.33201   0.12959
38  1.235188 -0.72166  0.08645  -2.13821   3.53503  -0.68912
39 -1.076912  1.04048 -1.97615   1.66794   0.92019   0.93521
40 -0.987695 -0.45198 -1.08109   1.03590   1.04055  -0.88746
41 -1.404286 -1.56016 -0.23348   0.54177  -1.01413  -0.86979
42 -1.860669 -0.48235 -1.95861   1.36819  -0.92141  -0.62317
43 -1.577796  1.57398 -3.18051   2.27919   0.86063   2.21376
44 -0.511436 -0.59479 -3.41008   1.77625   2.37978   1.90573
45 -1.633612 -0.93221 -2.97995   0.92121  -1.86278   1.88126
46 -1.243534 -0.26174 -1.46172   0.93672  -0.30123  -0.87554
47  3.048809 -1.19736  6.69145  -9.23069  -2.04624  -1.14180
48  3.661130 -2.19437  8.09435 -11.12760  -2.89264  -1.06783
49 12.712829 -0.33442 -6.37093  15.57760 -11.82454 -12.13467
50  1.706073 -4.10305  6.00723  -4.53534  -5.12602  -4.78595
51  6.199930 -0.94238  2.96738   0.92816  -8.07454   0.65125
52  3.327490 -0.79123  5.76834  -8.40603  -1.25985  -1.71523
53 -1.600058 -4.62154  0.47807   1.25831   1.84058  -2.78406
54 -1.325086 -0.10721 -0.28146   1.29860   3.33912   1.81841
55  0.522018  0.60170  2.41355  -2.79002   3.88673   3.17292
56 -2.165616 -3.92178 -0.33645   6.60530  -1.71439   1.32703
57 -1.928030 -0.47476 -1.08080   5.25458   0.72351   3.64403
58  1.808711 -1.18636  1.07352  -5.58713   4.08911   0.17348
59 -1.819263 -4.32665 -0.34332  -0.74691  -0.90386  -2.52164
60 -1.638606 -0.61297 -0.57324  -1.58867   1.00036   0.59736
61  3.128544 -0.07700  4.25467 -10.33307   7.19437  -0.31961
62 -1.949757 -5.94056  0.75244   1.72435  -2.79579  -2.13722
63 -1.886684 -2.10001 -0.30485   0.91805  -0.91307  -0.06681
64 -1.266200 -4.77755  3.17369   3.31346  -3.84811  -0.63784
65 -1.538675 -2.03005 -0.15202   1.68392   0.69439  -1.49746
66 -0.889728 -1.08875  1.13272   1.08515  -0.29355  -3.00847
67 -0.669099  0.54862  0.33315  -0.32407   3.65261   0.86365
68 -0.517845  0.20213 -1.15856   1.14084   1.98529   0.92078
69 -0.007725 -0.61849 -0.31508  -1.81381   0.50173   3.16764
70  0.099715  1.65759  0.20977  -2.66108   1.83301   3.17346
71  0.336819  0.08677 -0.15528  -0.63922   1.79474   0.18931
72 -1.186976 -4.34232 -0.26073  -2.71925  -3.92456  -3.08650
73 -0.857068 -0.02745 -0.04741  -2.35283  -2.33051  -1.44095
74 -0.550829 -0.33242 -2.04332  -1.86823  -0.25349   1.81286
75 -0.547228  1.76341 -1.36828  -1.89257   1.02334   3.00574
76  0.517096 -0.73586 -0.66677  -3.24552   2.49474   1.58497
77 -0.091112  2.01010  0.18588  -2.74460   1.72119   1.45329
78 -0.810470  0.53852 -0.68007   3.68382  -1.00907  -1.26177
79 -1.261762 -4.05986 -0.78380  -1.39415  -4.39471  -3.84012
80 -1.164037 -0.26380 -0.40670  -1.56297  -2.87705  -2.37181
81 -0.888094 -0.25966 -3.13270  -1.82786  -0.60623   0.63251
82 -1.229742  1.41832 -2.55635  -1.91981  -1.72509   2.18191
83  1.426757  0.68735 -1.12481   0.95505   1.10282   0.53097
84 -0.550829 -0.33242 -2.04332  -1.86823  -0.25349   1.81286
85 -0.547228  1.76341 -1.36828  -1.89257   1.02334   3.00574
86 -0.989688 -1.14683 -1.65998  -2.57523  -0.80474   0.31479
87 -1.403479  0.26905 -2.40775  -1.07471  -1.02262   1.24255
88 -1.743893 -2.70781 -3.06113  -2.11416  -5.27814   0.07883
89 -1.229742  1.41832 -2.55635  -1.91981  -1.72509   2.18191
90  0.736903 -1.48129  8.29590  -0.83027  -4.58879  18.09926
91 -1.086313  0.18671  0.51316   0.08653   0.75860   4.04424
92 -1.219925  0.91954  1.41814  -0.02519  -0.65950   3.63014
93 -1.603245  0.51303  0.51952   0.07546  -1.49778  -1.29110


Site constraints (linear combinations of constraining variables)

       CCA1    CCA2    CCA3    CCA4    CCA5     CCA6
1   1.18971  0.1963  0.6909  0.2593 -0.0249  0.65793
2   1.18971  0.1963  0.6909  0.2593 -0.0249  0.65793
3   1.18971  0.1963  0.6909  0.2593 -0.0249  0.65793
4   0.46759 -0.1392  0.5467 -0.7076 -0.7702  0.33919
5   0.46759 -0.1392  0.5467 -0.7076 -0.7702  0.33919
6   0.46759 -0.1392  0.5467 -0.7076 -0.7702  0.33919
7  -0.36976  0.8722 -1.0669  0.6980  0.6422  1.30334
8  -0.36976  0.8722 -1.0669  0.6980  0.6422  1.30334
9  -0.36976  0.8722 -1.0669  0.6980  0.6422  1.30334
10 -1.09188  0.5367 -1.2110 -0.2690 -0.1030  0.98460
11 -1.09188  0.5367 -1.2110 -0.2690 -0.1030  0.98460
12 -1.09188  0.5367 -1.2110 -0.2690 -0.1030  0.98460
13 -0.78929  1.6715  2.6531  0.7569  0.2062 -2.57752
14 -1.51141  1.3360  2.5090 -0.2101 -0.5391 -2.89626
15 -1.05445  1.9099  0.8410  1.9720  1.6049  0.26100
16 -1.77658  1.5743  0.6969  1.0050  0.8596 -0.05774
17 -1.12759  2.4921  1.4177  1.0761 -0.1641 -0.76957
18 -1.84971  2.1565  1.2736  0.1092 -0.9093 -1.08831
19 -1.27706  2.2573  1.2828  1.4981 -0.3428 -1.54415
20 -1.99918  1.9218  1.1386  0.5312 -1.0881 -1.86289
21  1.18971  0.1963  0.6909  0.2593 -0.0249  0.65793
22  1.31143  0.1490 -1.2892  0.8373  0.5212 -1.36167
23  0.46759 -0.1392  0.5467 -0.7076 -0.7702  0.33919
24  0.58931 -0.1866 -1.4333 -0.1297 -0.2240 -1.68041
25  1.18971  0.1963  0.6909  0.2593 -0.0249  0.65793
26 -1.09188  0.5367 -1.2110 -0.2690 -0.1030  0.98460
27  1.18971  0.1963  0.6909  0.2593 -0.0249  0.65793
28  0.46759 -0.1392  0.5467 -0.7076 -0.7702  0.33919
29 -1.09188  0.5367 -1.2110 -0.2690 -0.1030  0.98460
30 -1.09188  0.5367 -1.2110 -0.2690 -0.1030  0.98460
31  1.18971  0.1963  0.6909  0.2593 -0.0249  0.65793
32  1.31143  0.1490 -1.2892  0.8373  0.5212 -1.36167
33  0.46759 -0.1392  0.5467 -0.7076 -0.7702  0.33919
34  0.58931 -0.1866 -1.4333 -0.1297 -0.2240 -1.68041
35  1.18971  0.1963  0.6909  0.2593 -0.0249  0.65793
36  1.31143  0.1490 -1.2892  0.8373  0.5212 -1.36167
37  0.46759 -0.1392  0.5467 -0.7076 -0.7702  0.33919
38  0.58931 -0.1866 -1.4333 -0.1297 -0.2240 -1.68041
39  1.18971  0.1963  0.6909  0.2593 -0.0249  0.65793
40  1.31143  0.1490 -1.2892  0.8373  0.5212 -1.36167
41  0.46759 -0.1392  0.5467 -0.7076 -0.7702  0.33919
42  0.58931 -0.1866 -1.4333 -0.1297 -0.2240 -1.68041
43  1.18971  0.1963  0.6909  0.2593 -0.0249  0.65793
44 -0.36976  0.8722 -1.0669  0.6980  0.6422  1.30334
45  0.46759 -0.1392  0.5467 -0.7076 -0.7702  0.33919
46 -1.09188  0.5367 -1.2110 -0.2690 -0.1030  0.98460
47  1.18971  0.1963  0.6909  0.2593 -0.0249  0.65793
48  0.46759 -0.1392  0.5467 -0.7076 -0.7702  0.33919
49  1.18971  0.1963  0.6909  0.2593 -0.0249  0.65793
50  0.46759 -0.1392  0.5467 -0.7076 -0.7702  0.33919
51  1.18971  0.1963  0.6909  0.2593 -0.0249  0.65793
52  0.46759 -0.1392  0.5467 -0.7076 -0.7702  0.33919
53  0.05516 -0.5319  0.7267 -0.9129  2.7402 -0.05790
54  0.05516 -0.5319  0.7267 -0.9129  2.7402 -0.05790
55  0.05516 -0.5319  0.7267 -0.9129  2.7402 -0.05790
56 -0.45470 -2.0611  0.4696  2.5833 -0.6645  0.36520
57 -0.45470 -2.0611  0.4696  2.5833 -0.6645  0.36520
58 -0.45470 -2.0611  0.4696  2.5833 -0.6645  0.36520
59 -0.66696 -0.8675  0.5825 -1.8799  1.9949 -0.37663
60 -0.66696 -0.8675  0.5825 -1.8799  1.9949 -0.37663
61 -0.66696 -0.8675  0.5825 -1.8799  1.9949 -0.37663
62 -1.17682 -2.3967  0.3254  1.6164 -1.4098  0.04646
63 -1.17682 -2.3967  0.3254  1.6164 -1.4098  0.04646
64 -1.17682 -2.3967  0.3254  1.6164 -1.4098  0.04646
65  0.05516 -0.5319  0.7267 -0.9129  2.7402 -0.05790
66 -1.58924 -2.7893  0.5054  1.4111  2.1005 -0.35063
67 -0.66696 -0.8675  0.5825 -1.8799  1.9949 -0.37663
68 -2.31136 -3.1249  0.3613  0.4442  1.3553 -0.66937
69  1.18971  0.1963  0.6909  0.2593 -0.0249  0.65793
70  1.18971  0.1963  0.6909  0.2593 -0.0249  0.65793
71  1.18971  0.1963  0.6909  0.2593 -0.0249  0.65793
72  0.46759 -0.1392  0.5467 -0.7076 -0.7702  0.33919
73  0.46759 -0.1392  0.5467 -0.7076 -0.7702  0.33919
74 -0.25454 -0.4748  0.4026 -1.6746 -1.5154  0.02046
75  0.46759 -0.1392  0.5467 -0.7076 -0.7702  0.33919
76  1.31143  0.1490 -1.2892  0.8373  0.5212 -1.36167
77  1.31143  0.1490 -1.2892  0.8373  0.5212 -1.36167
78  1.31143  0.1490 -1.2892  0.8373  0.5212 -1.36167
79  0.58931 -0.1866 -1.4333 -0.1297 -0.2240 -1.68041
80  0.58931 -0.1866 -1.4333 -0.1297 -0.2240 -1.68041
81 -0.13281 -0.5222 -1.5775 -1.0966 -0.9693 -1.99914
82 -0.13281 -0.5222 -1.5775 -1.0966 -0.9693 -1.99914
83 -0.36976  0.8722 -1.0669  0.6980  0.6422  1.30334
84 -0.36976  0.8722 -1.0669  0.6980  0.6422  1.30334
85 -0.36976  0.8722 -1.0669  0.6980  0.6422  1.30334
86 -1.09188  0.5367 -1.2110 -0.2690 -0.1030  0.98460
87 -1.09188  0.5367 -1.2110 -0.2690 -0.1030  0.98460
88 -1.81400  0.2011 -1.3552 -1.2359 -0.8483  0.66586
89 -1.81400  0.2011 -1.3552 -1.2359 -0.8483  0.66586
90  1.18971  0.1963  0.6909  0.2593 -0.0249  0.65793
91  0.46759 -0.1392  0.5467 -0.7076 -0.7702  0.33919
92 -0.25454 -0.4748  0.4026 -1.6746 -1.5154  0.02046
93 -0.97666 -0.8104  0.2584 -2.6415 -2.2607 -0.29828


Biplot scores for constraining variables

                CCA1     CCA2    CCA3       CCA4     CCA5      CCA6
Time         -0.4304 -0.17957 -0.1776 -0.6451520 -0.51396 -0.162368
Control       0.4608 -0.30301  0.5173 -0.0066108 -0.52419  0.380053
BT           -0.3373 -0.73965  0.1247  0.5543089 -0.10611  0.008244
Convencional  0.3640 -0.03279 -0.6075  0.0844870  0.01069 -0.690316
Glyphosate   -0.4366  0.30857 -0.5737 -0.0001756  0.05093  0.525728
PG           -0.1705  0.22293  0.3826  0.0405334 -0.02468 -0.405744
MSE          -0.2098  0.25827  0.1140  0.2206702  0.18268  0.015067
ATG          -0.2207  0.34458  0.1995  0.0878623 -0.07956 -0.137716
AIM          -0.2429  0.30977  0.1795  0.1504183 -0.10606 -0.252547


> Occa <- cca(subset(O, select=-taxa), subset(tt, select=-taxa))

> Occa
Call: cca(X = subset(O, select = -taxa), Y = subset(tt, select = -taxa))

              Inertia Proportion Rank
Total         0.49723    1.00000     
Constrained   0.04777    0.09607    9
Unconstrained 0.44946    0.90393   80
Inertia is mean squared contingency coefficient 
Some constraints were aliased because they were collinear (redundant)

Eigenvalues for constrained axes:
     CCA1      CCA2      CCA3      CCA4      CCA5      CCA6      CCA7      CCA8      CCA9 
0.0263530 0.0098958 0.0044875 0.0020190 0.0018740 0.0015054 0.0010124 0.0003912 0.0002286 

Eigenvalues for unconstrained axes:
     CA1      CA2      CA3      CA4      CA5      CA6      CA7      CA8 
0.173311 0.077076 0.040332 0.036270 0.019018 0.014764 0.012326 0.008568 
(Showed only 8 of all 80 unconstrained eigenvalues)


> plot(Occa)

> dev.copy(png, "OrderCCA.png")
png 
  3 

> dev.off()
X11cairo 
       2 

> summary(Occa)

Call:
cca(X = subset(O, select = -taxa), Y = subset(tt, select = -taxa)) 

Partitioning of mean squared contingency coefficient:
              Inertia Proportion
Total         0.49723    1.00000
Constrained   0.04777    0.09607
Unconstrained 0.44946    0.90393

Eigenvalues, and their contribution to the mean squared contingency coefficient 

Importance of components:
                         CCA1     CCA2     CCA3     CCA4     CCA5     CCA6     CCA7      CCA8      CCA9    CA1
Eigenvalue            0.02635 0.009896 0.004488 0.002019 0.001874 0.001505 0.001012 0.0003912 0.0002286 0.1733
Proportion Explained  0.05300 0.019900 0.009030 0.004060 0.003770 0.003030 0.002040 0.0007900 0.0004600 0.3486
Cumulative Proportion 0.05300 0.072900 0.081930 0.085990 0.089760 0.092780 0.094820 0.0956100 0.0960700 0.4446
                          CA2     CA3     CA4     CA5     CA6     CA7      CA8      CA9     CA10     CA11     CA12
Eigenvalue            0.07708 0.04033 0.03627 0.01902 0.01476 0.01233 0.008568 0.006706 0.006217 0.005959 0.004697
Proportion Explained  0.15501 0.08111 0.07294 0.03825 0.02969 0.02479 0.017230 0.013490 0.012500 0.011980 0.009450
Cumulative Proportion 0.59963 0.68074 0.75368 0.79193 0.82162 0.84641 0.863640 0.877130 0.889630 0.901620 0.911060
                          CA13     CA14     CA15     CA16     CA17     CA18     CA19     CA20     CA21     CA22
Eigenvalue            0.004352 0.003528 0.003078 0.002509 0.002313 0.002224 0.002089 0.001987 0.001723 0.001576
Proportion Explained  0.008750 0.007090 0.006190 0.005050 0.004650 0.004470 0.004200 0.004000 0.003470 0.003170
Cumulative Proportion 0.919820 0.926910 0.933100 0.938150 0.942800 0.947270 0.951480 0.955470 0.958940 0.962110
                         CA23     CA24     CA25     CA26     CA27     CA28      CA29      CA30      CA31      CA32
Eigenvalue            0.00153 0.001246 0.001214 0.001154 0.001028 0.001008 0.0009232 0.0008731 0.0008212 0.0007484
Proportion Explained  0.00308 0.002510 0.002440 0.002320 0.002070 0.002030 0.0018600 0.0017600 0.0016500 0.0015100
Cumulative Proportion 0.96518 0.967690 0.970130 0.972450 0.974520 0.976550 0.9784000 0.9801600 0.9818100 0.9833100
                           CA33      CA34      CA35      CA36      CA37      CA38      CA39      CA40      CA41
Eigenvalue            0.0006592 0.0006257 0.0005759 0.0005444 0.0004883 0.0004582 0.0004448 0.0003674 0.0003506
Proportion Explained  0.0013300 0.0012600 0.0011600 0.0010900 0.0009800 0.0009200 0.0008900 0.0007400 0.0007100
Cumulative Proportion 0.9846400 0.9859000 0.9870600 0.9881500 0.9891300 0.9900600 0.9909500 0.9916900 0.9923900
                           CA42      CA43      CA44      CA45      CA46      CA47      CA48      CA49      CA50
Eigenvalue            0.0003134 0.0003022 0.0002913 0.0002556 0.0002431 0.0002066 0.0002051 0.0001895 0.0001752
Proportion Explained  0.0006300 0.0006100 0.0005900 0.0005100 0.0004900 0.0004200 0.0004100 0.0003800 0.0003500
Cumulative Proportion 0.9930200 0.9936300 0.9942200 0.9947300 0.9952200 0.9956400 0.9960500 0.9964300 0.9967800
                           CA51      CA52      CA53      CA54      CA55     CA56      CA57      CA58      CA59
Eigenvalue            0.0001584 0.0001468 0.0001271 0.0001245 0.0001099 0.000106 0.0001002 9.335e-05 8.595e-05
Proportion Explained  0.0003200 0.0003000 0.0002600 0.0002500 0.0002200 0.000210 0.0002000 1.900e-04 1.700e-04
Cumulative Proportion 0.9971000 0.9974000 0.9976500 0.9979000 0.9981200 0.998340 0.9985400 9.987e-01 9.989e-01
                           CA60      CA61      CA62      CA63      CA64      CA65      CA66      CA67      CA68
Eigenvalue            7.647e-05 6.593e-05 5.795e-05 5.135e-05 5.003e-05 4.264e-05 3.612e-05 3.227e-05 2.656e-05
Proportion Explained  1.500e-04 1.300e-04 1.200e-04 1.000e-04 1.000e-04 9.000e-05 7.000e-05 6.000e-05 5.000e-05
Cumulative Proportion 9.990e-01 9.992e-01 9.993e-01 9.994e-01 9.995e-01 9.996e-01 9.997e-01 9.997e-01 9.998e-01
                           CA69      CA70      CA71      CA72      CA73      CA74      CA75      CA76      CA77
Eigenvalue            2.213e-05 1.987e-05 1.526e-05 1.485e-05 1.303e-05 8.656e-06 5.466e-06 3.933e-06 3.199e-06
Proportion Explained  4.000e-05 4.000e-05 3.000e-05 3.000e-05 3.000e-05 2.000e-05 1.000e-05 1.000e-05 1.000e-05
Cumulative Proportion 9.998e-01 9.999e-01 9.999e-01 9.999e-01 1.000e+00 1.000e+00 1.000e+00 1.000e+00 1.000e+00
                           CA78      CA79      CA80
Eigenvalue            1.365e-06 5.929e-07 1.604e-08
Proportion Explained  0.000e+00 0.000e+00 0.000e+00
Cumulative Proportion 1.000e+00 1.000e+00 1.000e+00

Accumulated constrained eigenvalues
Importance of components:
                         CCA1     CCA2     CCA3     CCA4     CCA5     CCA6     CCA7      CCA8      CCA9
Eigenvalue            0.02635 0.009896 0.004488 0.002019 0.001874 0.001505 0.001012 0.0003912 0.0002286
Proportion Explained  0.55170 0.207170 0.093950 0.042270 0.039230 0.031520 0.021190 0.0081900 0.0047800
Cumulative Proportion 0.55170 0.758870 0.852810 0.895080 0.934320 0.965830 0.987020 0.9952200 1.0000000

Scaling 2 for species and site scores
* Species are scaled proportional to eigenvalues
* Sites are unscaled: weighted dispersion equal on all dimensions


Species scores

                            CCA1      CCA2      CCA3      CCA4       CCA5      CCA6
Acidobacteriales       -0.036711  0.074652 -0.030778  0.008458  0.0087732  0.016273
Unassigned             -0.072213  0.250529 -0.110412  0.134646 -0.1415256 -0.044008
Unassigned.1           -1.999181  1.921758  1.138637  0.531161 -1.0880736 -1.862888
Holophagales           -0.520779  0.520423  0.727717 -0.446526 -1.0129312 -0.485459
Acidimicrobiales        0.062576  0.089564  0.027342 -0.026811  0.0477442  0.015829
Actinomycetales         0.218241  0.057801  0.058354 -0.053674  0.0259065  0.013766
Bifidobacteriales       0.385338  0.369621  0.473325  0.063991 -0.2928688 -0.196642
Coriobacteriales       -0.923757  1.104423  0.081344  0.160631 -0.2485448  0.093339
Nitriliruptorales       0.006380  0.176806  0.193044 -0.166163  0.1336032  0.080575
Rubrobacterales         0.016634 -0.048349 -0.491109 -0.436119 -0.1611651 -0.415534
Solirubrobacterales     0.095162 -0.073539 -0.019773 -0.012097  0.0072086 -0.020338
Bacteroidales          -0.009165  0.323609 -0.289300 -0.087086 -0.1853855  0.208342
Flavobacteriales        0.122107 -0.598423 -0.101607  0.717663 -0.3827477  0.025444
Sphingobacteriales      0.118189 -0.226745 -0.099101  0.009953  0.0566523  0.019813
Chlamydiales           -0.144331 -0.297303 -0.063612 -0.062240 -0.0530506  0.063072
Chlorobiales           -0.151547 -0.268874 -0.019897  0.061905  0.0705225  0.059559
Anaerolineales         -0.109457 -0.219834  0.023993  0.056746 -0.0350763  0.049573
Caldilineales          -0.178128 -0.279889  0.081079  0.061395  0.0569197  0.041989
Chloroflexales          0.216660 -0.015275  0.025716 -0.285968 -0.1915844  0.053252
Herpetosiphonales       0.911620  0.078522  0.628614 -0.079432 -0.2138681  0.543245
Unassigned.2            0.467585 -0.139249  0.546711 -0.707649 -0.7701650  0.339194
Ktedonobacterales       0.636524  0.015080 -0.128713 -0.166788 -0.3162597 -0.256603
Sphaerobacterales      -0.002635  0.007277  0.264307  0.107629  0.0162036 -0.010829
SubsectionI             0.004355 -0.079420  0.230538 -0.566242  0.8408278 -0.024127
SubsectionII            0.112175 -0.664274 -0.063600 -0.113166 -0.0415582 -0.407375
SubsectionIII           0.337491 -0.347065  0.449244  0.010076 -0.1256323  0.216127
SubsectionIV            0.177156  0.002452 -0.268776 -0.298029 -0.3766334  0.099727
SubsectionV             1.139416  0.172954  0.680829  0.191944 -0.0768013  0.635733
Deferribacterales       0.140602 -0.677127  0.133593  0.539447 -0.5447102  0.147280
Deinococcales          -0.231981 -0.372583  0.093973  0.127747  0.3627218 -0.041865
Thermales              -1.154647 -2.163944  0.458595  1.567241 -1.3173248 -0.103657
Elusimicrobiales       -1.178399  0.077711 -1.095557 -1.050514 -0.7949047  0.078487
Fibrobacterales         0.218083 -0.020235 -0.027965 -0.098807 -0.0882298  0.031108
Bacillales              0.167543 -0.096716  0.038649 -0.007538  0.0074479  0.016430
Lactobacillales        -0.034154  0.142532  0.002147  0.107675 -0.1528772  0.341574
Clostridiales          -0.282602  0.048053  0.253469  0.096712 -0.1149193 -0.015769
Halanaerobiales        -0.408936  0.886801  0.531594  0.180298 -0.2057105 -0.037595
Thermoanaerobacterales -0.151807  0.542718  0.337662 -0.050805 -0.1539273 -0.276896
Unassigned.3            1.311431  0.148952 -1.289151  0.837282  0.5212155 -1.361672
Erysipelotrichales     -0.037147  0.440982  0.430568 -0.143080 -0.2895637  0.097865
Gemmatimonadales       -0.017149 -0.129089 -0.092540 -0.030974 -0.0237708  0.017238
Victivallales          -0.243858 -0.847782  0.172017  0.368764  0.3163345  0.136918
Nitrospirales          -0.142079 -0.003477  0.034623  0.077704  0.0271068  0.051765
Phycisphaerales         0.131956  0.025044 -0.152732  0.126163 -0.0724205  0.032539
Planctomycetales       -0.228485  0.002354 -0.024875 -0.013172  0.0247351  0.024347
Unassigned.4            1.189706  0.196324  0.690868  0.259283 -0.0248998  0.657930
Caulobacterales         0.126522  0.026234  0.077235 -0.190195 -0.1792567  0.044919
Parvularculales         0.767671  0.217314 -0.199805  0.251990  0.0549503  0.134051
Rhizobiales             0.054935  0.004965  0.071882  0.008994 -0.0038965 -0.037028
Rhodobacterales        -0.012008 -0.272529  0.023404  0.053265  0.0877866 -0.141830
Rhodospirillales        0.017026 -0.112301 -0.065199 -0.039960 -0.0531984 -0.040666
Rickettsiales          -0.008501 -0.090798 -0.032676 -0.108153  0.1698171  0.057480
Sneathiellales         -0.620916  0.196437 -0.881390 -0.508409 -0.4319869 -0.460876
Sphingomonadales        0.023048 -0.023528  0.197388  0.007829 -0.0451938 -0.120797
Burkholderiales         0.239133 -0.183674  0.157495  0.025914 -0.1509946  0.077607
Hydrogenophilales      -0.564675 -0.243527 -0.148459 -0.166738 -0.0716992  0.112495
Methylophilales        -0.148273 -0.671933  0.201025  0.148162 -0.2652661  0.061931
Neisseriales            0.395854  0.100617 -0.164450 -0.068129  0.3813927 -0.026807
Nitrosomonadales       -0.042865 -0.244239 -0.035158 -0.038985 -0.0172359 -0.024416
Procabacteriales       -1.151417  1.248871  0.872399  0.181094 -0.4545157 -0.558955
Rhodocyclales           0.312996 -0.110739  0.213694  0.076601 -0.2293690  0.194273
Bdellovibrionales      -0.111499 -0.089384  0.051096 -0.020305  0.1131743  0.070767
Desulfarculales        -0.049388 -0.365506  0.077959  0.316597  0.0194423  0.351510
Desulfobacterales      -0.008213 -0.157974 -0.046643 -0.051581  0.0484999 -0.048955
Desulfovibrionales      0.028952 -0.444596 -0.039808  0.199817 -0.2778039 -0.006546
Desulfurellales        -0.099167 -0.240505 -0.072269  0.028384  0.2035730 -0.075106
Desulfuromonadales     -0.078005 -0.277226 -0.192340  0.401696 -0.0925528  0.060896
Myxococcales           -0.071138 -0.168869  0.007967  0.008029  0.0362286 -0.019617
SAR324                 -0.363103 -0.750735  0.199784 -0.032797  0.4826737  0.024789
Syntrophobacterales    -0.103978 -0.087239  0.130281  0.227925  0.0255938 -0.017579
Unassigned.5           -0.189852  0.260382 -1.079715 -0.095842 -0.2860101 -0.926934
Campylobacterales      -0.965543  0.240336 -1.078626 -0.654404 -0.4791956  0.200475
nautiliales            -0.772291 -1.790293  0.376207  0.889935 -1.2885874  0.103665
Acidithiobacillales     0.197107 -0.201939 -0.255395 -0.121942 -0.0922732 -0.310711
Aeromonadales           0.471261  0.065991 -0.523062  0.124296  0.1246956 -0.253948
Alteromonadales        -0.111904  0.099283  0.192090  0.015292  0.1395609 -0.013939
Cardiobacteriales      -0.369762  0.872228 -1.066892  0.697982  0.6422163  1.303336
Chromatiales           -0.025416 -0.147264  0.174452  0.324498 -0.0008867  0.044988
Enterobacteriales       0.677826  0.034869 -0.111875  0.082755 -0.0438240 -0.042088
Legionellales          -0.117737 -0.170301 -0.105487 -0.049391 -0.0568288  0.053193
Methylococcales        -0.191089  0.129381  0.186226 -0.044791 -0.0794322 -0.076402
Oceanospirillales       0.226447 -0.114566  0.000755  0.097718  0.0473165  0.035660
Pasteurellales          0.295106 -0.058770 -0.216137  0.145251  0.2842185 -0.126962
Pseudomonadales         0.033667 -0.145505  0.011292  0.048495  0.0618809 -0.020195
Thiotrichales          -0.144958  0.024383  0.106805 -0.098286  0.0807239  0.052700
Unassigned.6           -0.177729 -0.329897  0.168225 -0.067882  0.0736526  0.196042
Vibrionales             0.131254  0.211678 -0.018002  0.089972 -0.0006127  0.079365
Xanthomonadales        -0.065023 -0.010976  0.018698 -0.002494 -0.0015509 -0.027105
Spirochaetales         -0.108521  0.275388 -0.073840 -0.083329  1.0164437  0.571032
Synergistales          -0.151032 -0.536316  0.566243 -1.346809  0.7374986 -0.051114
Anaeroplasmatales       0.089693 -0.761610  0.567288  0.332593  0.2878574  0.254911
Haloplasmatales         0.022624  0.824465  0.612745  0.553474  0.2496917  0.131178
Thermotogales          -0.032031  0.287843 -0.233874 -0.187245 -0.2142063  0.746464
Opitutales             -0.126576 -0.046510 -0.005766 -0.072388 -0.0119782 -0.009459
Puniceicoccales        -0.117168 -0.205960 -0.082666  0.013876  0.0323130 -0.247239
Chthoniobacter         -0.092448 -0.061159  0.111181 -0.042468  0.0363151 -0.049550
Chthoniobacterales      0.389403 -0.007862 -0.153634  0.172982  0.0778166 -0.215113
Verrucomicrobiales     -0.235011  0.091975  0.011845  0.011810 -0.0500265 -0.028018


Site scores (weighted averages of species scores)

        CCA1     CCA2     CCA3      CCA4      CCA5      CCA6
1  -1.194203  1.67884  1.10150   1.14537   1.21841   0.94257
2  -1.050817  2.01846  0.67792   1.17637   1.62904   1.92083
3  -1.099756  1.90255  0.82249   1.16579   1.48889   1.58694
4  -1.356243  1.76290  0.88148   0.95756   1.93307   0.51821
5  -1.295937  1.97369  1.00802   0.54857   1.82896   0.37223
6  -1.328682  1.87939  0.93792   0.77939   1.87051   0.47078
7  -1.564645  2.77635 -0.21758   1.62813   1.42093   2.04194
8  -1.080430  2.25454 -0.11989  -0.41050   1.79994   1.67543
9  -1.265498  2.45398 -0.15723   0.36867   1.65508   1.81551
10 -1.399026  2.10270  1.68540   0.25252   0.11998  -0.28270
11 -1.317909  2.04912  1.43516  -0.26796   0.53333  -0.39406
12 -1.356280  2.06442  1.56925  -0.02909   0.32945  -0.36185
13 -1.218428  1.65630  2.17818   0.50301  -0.05937  -3.02680
14 -1.082276  1.35121  2.98388   0.04382  -0.27354  -2.44699
15 -1.394802  1.17588  1.09561   1.47596   1.51231  -0.83057
16 -1.436228  2.30834  0.44229   1.50104   0.95214   1.03383
17 -1.291902  2.02411  1.49808   0.63197  -0.14569  -1.57379
18 -1.685392  2.62451  1.19323   0.55336  -0.92770  -0.28409
19 -1.673079  2.70196 -0.45180   0.95758   0.59770  -0.12223
20 -1.603163  1.47713  2.87323   1.07167  -2.02859  -3.28481
21  4.148156  0.76902 -1.45211   2.44187   0.77732  -3.37130
22  1.134593 -0.42201  0.79290  -3.52746   4.62112  -2.78124
23  5.223834  0.36510 -1.49623   2.59145  -0.40449  -5.08195
24  2.462270  0.53001 -0.30032  -0.92137   2.27666  -2.64293
25  3.339339  0.25401 -2.93470   3.96834  -1.20572  -3.83211
26  2.657426  0.53370 -1.55445   2.60541   0.66058  -2.28562
27 -1.033520  0.52547 -2.17373   1.15162   1.84404   2.37001
28 -1.356848  2.17177 -3.02793   3.22583   2.62440   3.76656
29 -1.739514 -1.84994 -2.27492   0.81624  -0.20635   3.29064
30 -2.184337 -0.14175 -2.35040   2.80682   0.43787   3.61934
31  2.207259 -0.19770  2.77254   1.91030  -2.90372   1.61124
32  3.772997  0.30296 -2.50424   3.46128  -0.62397  -3.02041
33  1.367599 -0.01373  0.38578  -3.03978   3.38887   0.08777
34  9.787408  1.07417 -7.72401  12.58876  -4.69531  -9.09002
35  1.752167  0.29450 -0.18482  -0.12869   2.43995  -1.47479
36  1.834283  0.40168 -0.04939   0.03390   1.52912  -2.25707
37  1.313541  0.10850  1.79089  -4.40431   3.33201   0.12959
38  1.235188 -0.72166  0.08645  -2.13821   3.53503  -0.68912
39 -1.076912  1.04048 -1.97615   1.66794   0.92019   0.93521
40 -0.987695 -0.45198 -1.08109   1.03590   1.04055  -0.88746
41 -1.404286 -1.56016 -0.23348   0.54177  -1.01413  -0.86979
42 -1.860669 -0.48235 -1.95861   1.36819  -0.92141  -0.62317
43 -1.577796  1.57398 -3.18051   2.27919   0.86063   2.21376
44 -0.511436 -0.59479 -3.41008   1.77625   2.37978   1.90573
45 -1.633612 -0.93221 -2.97995   0.92121  -1.86278   1.88126
46 -1.243534 -0.26174 -1.46172   0.93672  -0.30123  -0.87554
47  3.048809 -1.19736  6.69145  -9.23069  -2.04624  -1.14180
48  3.661130 -2.19437  8.09435 -11.12760  -2.89264  -1.06783
49 12.712829 -0.33442 -6.37093  15.57760 -11.82454 -12.13467
50  1.706073 -4.10305  6.00723  -4.53534  -5.12602  -4.78595
51  6.199930 -0.94238  2.96738   0.92816  -8.07454   0.65125
52  3.327490 -0.79123  5.76834  -8.40603  -1.25985  -1.71523
53 -1.600058 -4.62154  0.47807   1.25831   1.84058  -2.78406
54 -1.325086 -0.10721 -0.28146   1.29860   3.33912   1.81841
55  0.522018  0.60170  2.41355  -2.79002   3.88673   3.17292
56 -2.165616 -3.92178 -0.33645   6.60530  -1.71439   1.32703
57 -1.928030 -0.47476 -1.08080   5.25458   0.72351   3.64403
58  1.808711 -1.18636  1.07352  -5.58713   4.08911   0.17348
59 -1.819263 -4.32665 -0.34332  -0.74691  -0.90386  -2.52164
60 -1.638606 -0.61297 -0.57324  -1.58867   1.00036   0.59736
61  3.128544 -0.07700  4.25467 -10.33307   7.19437  -0.31961
62 -1.949757 -5.94056  0.75244   1.72435  -2.79579  -2.13722
63 -1.886684 -2.10001 -0.30485   0.91805  -0.91307  -0.06681
64 -1.266200 -4.77755  3.17369   3.31346  -3.84811  -0.63784
65 -1.538675 -2.03005 -0.15202   1.68392   0.69439  -1.49746
66 -0.889728 -1.08875  1.13272   1.08515  -0.29355  -3.00847
67 -0.669099  0.54862  0.33315  -0.32407   3.65261   0.86365
68 -0.517845  0.20213 -1.15856   1.14084   1.98529   0.92078
69 -0.007725 -0.61849 -0.31508  -1.81381   0.50173   3.16764
70  0.099715  1.65759  0.20977  -2.66108   1.83301   3.17346
71  0.336819  0.08677 -0.15528  -0.63922   1.79474   0.18931
72 -1.186976 -4.34232 -0.26073  -2.71925  -3.92456  -3.08650
73 -0.857068 -0.02745 -0.04741  -2.35283  -2.33051  -1.44095
74 -0.550829 -0.33242 -2.04332  -1.86823  -0.25349   1.81286
75 -0.547228  1.76341 -1.36828  -1.89257   1.02334   3.00574
76  0.517096 -0.73586 -0.66677  -3.24552   2.49474   1.58497
77 -0.091112  2.01010  0.18588  -2.74460   1.72119   1.45329
78 -0.810470  0.53852 -0.68007   3.68382  -1.00907  -1.26177
79 -1.261762 -4.05986 -0.78380  -1.39415  -4.39471  -3.84012
80 -1.164037 -0.26380 -0.40670  -1.56297  -2.87705  -2.37181
81 -0.888094 -0.25966 -3.13270  -1.82786  -0.60623   0.63251
82 -1.229742  1.41832 -2.55635  -1.91981  -1.72509   2.18191
83  1.426757  0.68735 -1.12481   0.95505   1.10282   0.53097
84 -0.550829 -0.33242 -2.04332  -1.86823  -0.25349   1.81286
85 -0.547228  1.76341 -1.36828  -1.89257   1.02334   3.00574
86 -0.989688 -1.14683 -1.65998  -2.57523  -0.80474   0.31479
87 -1.403479  0.26905 -2.40775  -1.07471  -1.02262   1.24255
88 -1.743893 -2.70781 -3.06113  -2.11416  -5.27814   0.07883
89 -1.229742  1.41832 -2.55635  -1.91981  -1.72509   2.18191
90  0.736903 -1.48129  8.29590  -0.83027  -4.58879  18.09926
91 -1.086313  0.18671  0.51316   0.08653   0.75860   4.04424
92 -1.219925  0.91954  1.41814  -0.02519  -0.65950   3.63014
93 -1.603245  0.51303  0.51952   0.07546  -1.49778  -1.29110


Site constraints (linear combinations of constraining variables)

       CCA1    CCA2    CCA3    CCA4    CCA5     CCA6
1   1.18971  0.1963  0.6909  0.2593 -0.0249  0.65793
2   1.18971  0.1963  0.6909  0.2593 -0.0249  0.65793
3   1.18971  0.1963  0.6909  0.2593 -0.0249  0.65793
4   0.46759 -0.1392  0.5467 -0.7076 -0.7702  0.33919
5   0.46759 -0.1392  0.5467 -0.7076 -0.7702  0.33919
6   0.46759 -0.1392  0.5467 -0.7076 -0.7702  0.33919
7  -0.36976  0.8722 -1.0669  0.6980  0.6422  1.30334
8  -0.36976  0.8722 -1.0669  0.6980  0.6422  1.30334
9  -0.36976  0.8722 -1.0669  0.6980  0.6422  1.30334
10 -1.09188  0.5367 -1.2110 -0.2690 -0.1030  0.98460
11 -1.09188  0.5367 -1.2110 -0.2690 -0.1030  0.98460
12 -1.09188  0.5367 -1.2110 -0.2690 -0.1030  0.98460
13 -0.78929  1.6715  2.6531  0.7569  0.2062 -2.57752
14 -1.51141  1.3360  2.5090 -0.2101 -0.5391 -2.89626
15 -1.05445  1.9099  0.8410  1.9720  1.6049  0.26100
16 -1.77658  1.5743  0.6969  1.0050  0.8596 -0.05774
17 -1.12759  2.4921  1.4177  1.0761 -0.1641 -0.76957
18 -1.84971  2.1565  1.2736  0.1092 -0.9093 -1.08831
19 -1.27706  2.2573  1.2828  1.4981 -0.3428 -1.54415
20 -1.99918  1.9218  1.1386  0.5312 -1.0881 -1.86289
21  1.18971  0.1963  0.6909  0.2593 -0.0249  0.65793
22  1.31143  0.1490 -1.2892  0.8373  0.5212 -1.36167
23  0.46759 -0.1392  0.5467 -0.7076 -0.7702  0.33919
24  0.58931 -0.1866 -1.4333 -0.1297 -0.2240 -1.68041
25  1.18971  0.1963  0.6909  0.2593 -0.0249  0.65793
26 -1.09188  0.5367 -1.2110 -0.2690 -0.1030  0.98460
27  1.18971  0.1963  0.6909  0.2593 -0.0249  0.65793
28  0.46759 -0.1392  0.5467 -0.7076 -0.7702  0.33919
29 -1.09188  0.5367 -1.2110 -0.2690 -0.1030  0.98460
30 -1.09188  0.5367 -1.2110 -0.2690 -0.1030  0.98460
31  1.18971  0.1963  0.6909  0.2593 -0.0249  0.65793
32  1.31143  0.1490 -1.2892  0.8373  0.5212 -1.36167
33  0.46759 -0.1392  0.5467 -0.7076 -0.7702  0.33919
34  0.58931 -0.1866 -1.4333 -0.1297 -0.2240 -1.68041
35  1.18971  0.1963  0.6909  0.2593 -0.0249  0.65793
36  1.31143  0.1490 -1.2892  0.8373  0.5212 -1.36167
37  0.46759 -0.1392  0.5467 -0.7076 -0.7702  0.33919
38  0.58931 -0.1866 -1.4333 -0.1297 -0.2240 -1.68041
39  1.18971  0.1963  0.6909  0.2593 -0.0249  0.65793
40  1.31143  0.1490 -1.2892  0.8373  0.5212 -1.36167
41  0.46759 -0.1392  0.5467 -0.7076 -0.7702  0.33919
42  0.58931 -0.1866 -1.4333 -0.1297 -0.2240 -1.68041
43  1.18971  0.1963  0.6909  0.2593 -0.0249  0.65793
44 -0.36976  0.8722 -1.0669  0.6980  0.6422  1.30334
45  0.46759 -0.1392  0.5467 -0.7076 -0.7702  0.33919
46 -1.09188  0.5367 -1.2110 -0.2690 -0.1030  0.98460
47  1.18971  0.1963  0.6909  0.2593 -0.0249  0.65793
48  0.46759 -0.1392  0.5467 -0.7076 -0.7702  0.33919
49  1.18971  0.1963  0.6909  0.2593 -0.0249  0.65793
50  0.46759 -0.1392  0.5467 -0.7076 -0.7702  0.33919
51  1.18971  0.1963  0.6909  0.2593 -0.0249  0.65793
52  0.46759 -0.1392  0.5467 -0.7076 -0.7702  0.33919
53  0.05516 -0.5319  0.7267 -0.9129  2.7402 -0.05790
54  0.05516 -0.5319  0.7267 -0.9129  2.7402 -0.05790
55  0.05516 -0.5319  0.7267 -0.9129  2.7402 -0.05790
56 -0.45470 -2.0611  0.4696  2.5833 -0.6645  0.36520
57 -0.45470 -2.0611  0.4696  2.5833 -0.6645  0.36520
58 -0.45470 -2.0611  0.4696  2.5833 -0.6645  0.36520
59 -0.66696 -0.8675  0.5825 -1.8799  1.9949 -0.37663
60 -0.66696 -0.8675  0.5825 -1.8799  1.9949 -0.37663
61 -0.66696 -0.8675  0.5825 -1.8799  1.9949 -0.37663
62 -1.17682 -2.3967  0.3254  1.6164 -1.4098  0.04646
63 -1.17682 -2.3967  0.3254  1.6164 -1.4098  0.04646
64 -1.17682 -2.3967  0.3254  1.6164 -1.4098  0.04646
65  0.05516 -0.5319  0.7267 -0.9129  2.7402 -0.05790
66 -1.58924 -2.7893  0.5054  1.4111  2.1005 -0.35063
67 -0.66696 -0.8675  0.5825 -1.8799  1.9949 -0.37663
68 -2.31136 -3.1249  0.3613  0.4442  1.3553 -0.66937
69  1.18971  0.1963  0.6909  0.2593 -0.0249  0.65793
70  1.18971  0.1963  0.6909  0.2593 -0.0249  0.65793
71  1.18971  0.1963  0.6909  0.2593 -0.0249  0.65793
72  0.46759 -0.1392  0.5467 -0.7076 -0.7702  0.33919
73  0.46759 -0.1392  0.5467 -0.7076 -0.7702  0.33919
74 -0.25454 -0.4748  0.4026 -1.6746 -1.5154  0.02046
75  0.46759 -0.1392  0.5467 -0.7076 -0.7702  0.33919
76  1.31143  0.1490 -1.2892  0.8373  0.5212 -1.36167
77  1.31143  0.1490 -1.2892  0.8373  0.5212 -1.36167
78  1.31143  0.1490 -1.2892  0.8373  0.5212 -1.36167
79  0.58931 -0.1866 -1.4333 -0.1297 -0.2240 -1.68041
80  0.58931 -0.1866 -1.4333 -0.1297 -0.2240 -1.68041
81 -0.13281 -0.5222 -1.5775 -1.0966 -0.9693 -1.99914
82 -0.13281 -0.5222 -1.5775 -1.0966 -0.9693 -1.99914
83 -0.36976  0.8722 -1.0669  0.6980  0.6422  1.30334
84 -0.36976  0.8722 -1.0669  0.6980  0.6422  1.30334
85 -0.36976  0.8722 -1.0669  0.6980  0.6422  1.30334
86 -1.09188  0.5367 -1.2110 -0.2690 -0.1030  0.98460
87 -1.09188  0.5367 -1.2110 -0.2690 -0.1030  0.98460
88 -1.81400  0.2011 -1.3552 -1.2359 -0.8483  0.66586
89 -1.81400  0.2011 -1.3552 -1.2359 -0.8483  0.66586
90  1.18971  0.1963  0.6909  0.2593 -0.0249  0.65793
91  0.46759 -0.1392  0.5467 -0.7076 -0.7702  0.33919
92 -0.25454 -0.4748  0.4026 -1.6746 -1.5154  0.02046
93 -0.97666 -0.8104  0.2584 -2.6415 -2.2607 -0.29828


Biplot scores for constraining variables

                CCA1     CCA2    CCA3       CCA4     CCA5      CCA6
Time         -0.4304 -0.17957 -0.1776 -0.6451520 -0.51396 -0.162368
Control       0.4608 -0.30301  0.5173 -0.0066108 -0.52419  0.380053
NBT           0.3373  0.73965 -0.1247 -0.5543089  0.10611 -0.008244
Convencional  0.3640 -0.03279 -0.6075  0.0844870  0.01069 -0.690316
Glyphosate   -0.4366  0.30857 -0.5737 -0.0001756  0.05093  0.525728
PG           -0.1705  0.22293  0.3826  0.0405334 -0.02468 -0.405744
MSE          -0.2098  0.25827  0.1140  0.2206702  0.18268  0.015067
ATG          -0.2207  0.34458  0.1995  0.0878623 -0.07956 -0.137716
AIM          -0.2429  0.30977  0.1795  0.1504183 -0.10606 -0.252547


> ccaO <- cca(subset(tt, select=-taxa), subset(O, select=-taxa))

> ccaO
Call: cca(X = subset(tt, select = -taxa), Y = subset(O, select = -taxa))

              Inertia Proportion Rank
Total         2.11490    1.00000     
Constrained   2.07445    0.98088    9
Unconstrained 0.04045    0.01912    3
Inertia is mean squared contingency coefficient 
Some constraints were aliased because they were collinear (redundant)

Eigenvalues for constrained axes:
   CCA1    CCA2    CCA3    CCA4    CCA5    CCA6    CCA7    CCA8    CCA9 
0.37005 0.29167 0.29167 0.29167 0.28837 0.25914 0.21920 0.04599 0.01669 

Eigenvalues for unconstrained axes:
      CA1       CA2       CA3 
0.0337915 0.0065158 0.0001384 


> plot(ccaO)

> dev.copy(png, "CCAOrder.png")
png 
  3 

> dev.off()
X11cairo 
       2 

> summary(ccaO)

Call:
cca(X = subset(tt, select = -taxa), Y = subset(O, select = -taxa)) 

Partitioning of mean squared contingency coefficient:
              Inertia Proportion
Total         2.11490    1.00000
Constrained   2.07445    0.98088
Unconstrained 0.04045    0.01912

Eigenvalues, and their contribution to the mean squared contingency coefficient 

Importance of components:
                        CCA1   CCA2   CCA3   CCA4   CCA5   CCA6   CCA7    CCA8    CCA9     CA1      CA2       CA3
Eigenvalue            0.3701 0.2917 0.2917 0.2917 0.2884 0.2591 0.2192 0.04599 0.01669 0.03379 0.006516 0.0001384
Proportion Explained  0.1750 0.1379 0.1379 0.1379 0.1363 0.1225 0.1037 0.02175 0.00789 0.01598 0.003080 0.0000700
Cumulative Proportion 0.1750 0.3129 0.4508 0.5887 0.7251 0.8476 0.9512 0.97298 0.98088 0.99685 0.999930 1.0000000

Accumulated constrained eigenvalues
Importance of components:
                        CCA1   CCA2   CCA3   CCA4   CCA5   CCA6   CCA7    CCA8    CCA9
Eigenvalue            0.3701 0.2917 0.2917 0.2917 0.2884 0.2591 0.2192 0.04599 0.01669
Proportion Explained  0.1784 0.1406 0.1406 0.1406 0.1390 0.1249 0.1057 0.02217 0.00805
Cumulative Proportion 0.1784 0.3190 0.4596 0.6002 0.7392 0.8641 0.9698 0.99195 1.00000

Scaling 2 for species and site scores
* Species are scaled proportional to eigenvalues
* Sites are unscaled: weighted dispersion equal on all dimensions


Species scores

                  CCA1       CCA2       CCA3       CCA4     CCA5     CCA6
Time         -0.002699  0.000e+00  0.000e+00  2.889e-14  0.01675  0.01651
Control       0.661329 -1.623e-15 -7.949e-15  3.568e-14  0.01165  0.17805
NBT          -0.257588 -4.542e-16 -1.204e-15  1.907e-14  0.01066  0.04584
BT            3.042948  4.372e-15  2.033e-14 -5.535e-13 -0.29592 -0.72937
Convencional -0.819912 -4.674e-15  5.615e-14  1.096e-12  1.02260 -1.74995
Glyphosate   -0.540870  2.233e-16 -2.350e-15  8.073e-13  0.41930  1.28877
PG           -0.972820  3.370e-01 -5.802e+00 -1.412e+00 -3.05546 -0.62260
MSE          -0.972820 -2.587e-01  3.259e+00 -5.008e+00 -3.05546 -0.62260
ATG          -0.972820 -4.913e+00  9.741e-01  3.268e+00 -3.05546 -0.62260
AIM          -0.972820  4.834e+00  1.569e+00  3.152e+00 -3.05546 -0.62260


Site scores (weighted averages of species scores)

      CCA1       CCA2       CCA3       CCA4     CCA5    CCA6
1   0.3612 -2.407e-15 -1.039e-14  9.574e-14  0.04516  0.3092
2   0.3612 -2.407e-15 -1.039e-14  9.574e-14  0.04516  0.3092
3   0.3612 -2.407e-15 -1.039e-14  9.574e-14  0.04516  0.3092
4   0.2691 -1.798e-15 -7.783e-15  9.662e-14  0.04839  0.2478
5   0.2691 -1.798e-15 -7.783e-15  9.662e-14  0.04839  0.2478
6   0.2691 -1.798e-15 -7.783e-15  9.662e-14  0.04839  0.2478
7  -0.7217 -2.976e-16 -3.982e-15  9.776e-13  0.51637  1.7379
8  -0.7217 -2.976e-16 -3.982e-15  9.776e-13  0.51637  1.7379
9  -0.7217 -2.976e-16 -3.982e-15  9.776e-13  0.51637  1.7379
10 -0.5431 -2.151e-16 -2.991e-15  7.580e-13  0.40180  1.3194
11 -0.5431 -2.151e-16 -2.991e-15  7.580e-13  0.40180  1.3194
12 -0.5431 -2.151e-16 -2.991e-15  7.580e-13  0.40180  1.3194
13 -1.1108  3.852e-01 -6.630e+00 -1.614e+00 -3.50025 -0.7206
14 -0.8349  2.889e-01 -4.973e+00 -1.210e+00 -2.61067 -0.5246
15 -1.1108 -2.956e-01  3.724e+00 -5.723e+00 -3.50025 -0.7206
16 -0.8349 -2.217e-01  2.793e+00 -4.293e+00 -2.61067 -0.5246
17 -1.1108 -5.615e+00  1.113e+00  3.735e+00 -3.50025 -0.7206
18 -0.8349 -4.211e+00  8.350e-01  2.801e+00 -2.61067 -0.5246
19 -1.1108  5.525e+00  1.793e+00  3.602e+00 -3.50025 -0.7206
20 -0.8349  4.144e+00  1.345e+00  2.701e+00 -2.61067 -0.5246
21  0.3612 -2.407e-15 -1.039e-14  9.574e-14  0.04516  0.3092
22 -0.9730 -5.884e-15  6.287e-14  1.308e-12  1.21376 -2.1707
23  0.2691 -1.798e-15 -7.783e-15  9.662e-14  0.04839  0.2478
24 -0.7316 -4.414e-15  4.715e-14  1.006e-12  0.92484 -1.6121
25  0.3612 -2.407e-15 -1.039e-14  9.574e-14  0.04516  0.3092
26 -0.5431 -2.151e-16 -2.991e-15  7.580e-13  0.40180  1.3194
27  0.3612 -2.407e-15 -1.039e-14  9.574e-14  0.04516  0.3092
28  0.2691 -1.798e-15 -7.783e-15  9.662e-14  0.04839  0.2478
29 -0.5431 -2.151e-16 -2.991e-15  7.580e-13  0.40180  1.3194
30 -0.5431 -2.151e-16 -2.991e-15  7.580e-13  0.40180  1.3194
31  0.3612 -2.407e-15 -1.039e-14  9.574e-14  0.04516  0.3092
32 -0.9730 -5.884e-15  6.287e-14  1.308e-12  1.21376 -2.1707
33  0.2691 -1.798e-15 -7.783e-15  9.662e-14  0.04839  0.2478
34 -0.7316 -4.414e-15  4.715e-14  1.006e-12  0.92484 -1.6121
35  0.3612 -2.407e-15 -1.039e-14  9.574e-14  0.04516  0.3092
36 -0.9730 -5.884e-15  6.287e-14  1.308e-12  1.21376 -2.1707
37  0.2691 -1.798e-15 -7.783e-15  9.662e-14  0.04839  0.2478
38 -0.7316 -4.414e-15  4.715e-14  1.006e-12  0.92484 -1.6121
39  0.3612 -2.407e-15 -1.039e-14  9.574e-14  0.04516  0.3092
40 -0.9730 -5.884e-15  6.287e-14  1.308e-12  1.21376 -2.1707
41  0.2691 -1.798e-15 -7.783e-15  9.662e-14  0.04839  0.2478
42 -0.7316 -4.414e-15  4.715e-14  1.006e-12  0.92484 -1.6121
43  0.3612 -2.407e-15 -1.039e-14  9.574e-14  0.04516  0.3092
44 -0.7217 -2.976e-16 -3.982e-15  9.776e-13  0.51637  1.7379
45  0.2691 -1.798e-15 -7.783e-15  9.662e-14  0.04839  0.2478
46 -0.5431 -2.151e-16 -2.991e-15  7.580e-13  0.40180  1.3194
47  0.3612 -2.407e-15 -1.038e-14  9.574e-14  0.04516  0.3092
48  0.2691 -1.798e-15 -7.783e-15  9.662e-14  0.04839  0.2478
49  0.3612 -2.407e-15 -1.039e-14  9.574e-14  0.04516  0.3092
50  0.2691 -1.798e-15 -7.783e-15  9.662e-14  0.04839  0.2478
51  0.3612 -2.407e-15 -1.039e-14  9.574e-14  0.04516  0.3092
52  0.2691 -1.798e-15 -7.783e-15  9.662e-14  0.04839  0.2478
53 -0.3517 -8.022e-16 -1.971e-15  8.237e-14  0.04753  0.1203
54 -0.3517 -8.022e-16 -1.971e-15  8.237e-14  0.04753  0.1203
55 -0.3517 -8.022e-16 -1.971e-15  8.237e-14  0.04753  0.1203
56  3.3343  3.109e-15  1.422e-14 -5.586e-13 -0.30924 -0.6879
57  3.3343  3.109e-15  1.422e-14 -5.586e-13 -0.30924 -0.6879
58  3.3343  3.109e-15  1.422e-14 -5.586e-13 -0.30924 -0.6879
59 -0.2369 -5.523e-16 -1.299e-15  8.800e-14  0.05104  0.1014
60 -0.2369 -5.523e-16 -1.299e-15  8.800e-14  0.05104  0.1014
61 -0.2369 -5.523e-16 -1.299e-15  8.800e-14  0.05104  0.1014
62  2.4989  2.327e-15  1.067e-14 -3.941e-13 -0.21741 -0.5000
63  2.4989  2.327e-15  1.067e-14 -3.941e-13 -0.21741 -0.5000
64  2.4989  2.327e-15  1.067e-14 -3.941e-13 -0.21741 -0.5000
65 -0.3517 -8.022e-16 -1.971e-15  8.237e-14  0.04753  0.1203
66  4.1079  7.473e-15  3.493e-14 -8.991e-13 -0.48407 -1.3754
67 -0.2369 -5.523e-16 -1.299e-15  8.800e-14  0.05104  0.1014
68  2.7362  4.964e-15  2.331e-14 -5.664e-13 -0.30335 -0.8957
69  0.3612 -2.407e-15 -1.039e-14  9.574e-14  0.04516  0.3092
70  0.3612 -2.407e-15 -1.038e-14  9.574e-14  0.04516  0.3092
71  0.3612 -2.407e-15 -1.039e-14  9.574e-14  0.04516  0.3092
72  0.2691 -1.798e-15 -7.783e-15  9.662e-14  0.04839  0.2478
73  0.2691 -1.798e-15 -7.783e-15  9.662e-14  0.04839  0.2478
74  0.2138 -1.440e-15 -6.195e-15  9.714e-14  0.05032  0.2110
75  0.2691 -1.798e-15 -7.783e-15  9.662e-14  0.04839  0.2478
76 -0.9730 -5.884e-15  6.287e-14  1.308e-12  1.21376 -2.1707
77 -0.9730 -5.884e-15  6.287e-14  1.308e-12  1.21376 -2.1707
78 -0.9730 -5.884e-15  6.287e-14  1.308e-12  1.21376 -2.1707
79 -0.7316 -4.414e-15  4.715e-14  1.006e-12  0.92484 -1.6121
80 -0.7316 -4.414e-15  4.715e-14  1.006e-12  0.92484 -1.6121
81 -0.5867 -3.535e-15  3.774e-14  8.243e-13  0.75148 -1.2770
82 -0.5867 -3.535e-15  3.774e-14  8.243e-13  0.75148 -1.2770
83 -0.7217 -2.976e-16 -3.982e-15  9.776e-13  0.51637  1.7379
84 -0.7217 -2.976e-16 -3.982e-15  9.776e-13  0.51637  1.7379
85 -0.7217 -2.976e-16 -3.982e-15  9.776e-13  0.51637  1.7379
86 -0.5431 -2.151e-16 -2.991e-15  7.580e-13  0.40180  1.3194
87 -0.5431 -2.151e-16 -2.991e-15  7.580e-13  0.40180  1.3194
88 -0.4359 -1.745e-16 -2.364e-15  6.262e-13  0.33305  1.0682
89 -0.4359 -1.745e-16 -2.364e-15  6.262e-13  0.33305  1.0682
90  0.3612 -2.407e-15 -1.039e-14  9.574e-14  0.04516  0.3092
91  0.2691 -1.798e-15 -7.783e-15  9.662e-14  0.04839  0.2478
92  0.2138 -1.440e-15 -6.195e-15  9.714e-14  0.05032  0.2110
93  0.1770 -1.206e-15 -5.169e-15  9.748e-14  0.05161  0.1865


Site constraints (linear combinations of constraining variables)

      CCA1       CCA2       CCA3       CCA4     CCA5    CCA6
1   0.3612 -1.233e-08 -5.862e-08 -3.146e-07  0.04516  0.3092
2   0.3612 -2.379e-08 -1.131e-07 -6.070e-07  0.04516  0.3092
3   0.3612  3.611e-08  1.717e-07  9.216e-07  0.04515  0.3092
4   0.2691  9.122e-14 -5.891e-13  7.008e-12  0.04839  0.2478
5   0.2691  8.478e-14 -5.140e-13  6.254e-12  0.04839  0.2478
6   0.2691 -1.812e-13  1.113e-12 -1.308e-11  0.04839  0.2478
7  -0.7217 -8.787e-09 -1.499e-07  2.501e-07  0.51637  1.7379
8  -0.7217 -1.420e-08 -2.422e-07  4.043e-07  0.51637  1.7379
9  -0.7217  2.299e-08  3.921e-07 -6.545e-07  0.51637  1.7379
10 -0.5431  6.093e-13 -1.003e-12  3.340e-11  0.40180  1.3194
11 -0.5431  6.764e-13 -1.132e-12  3.710e-11  0.40180  1.3194
12 -0.5431 -1.284e-12  2.158e-12 -6.824e-11  0.40180  1.3194
13 -1.1108  3.852e-01 -6.630e+00 -1.614e+00 -3.50025 -0.7206
14 -0.8349  2.889e-01 -4.973e+00 -1.210e+00 -2.61067 -0.5246
15 -1.1108 -2.956e-01  3.724e+00 -5.723e+00 -3.50025 -0.7206
16 -0.8349 -2.217e-01  2.793e+00 -4.293e+00 -2.61067 -0.5246
17 -1.1108 -5.615e+00  1.113e+00  3.735e+00 -3.50025 -0.7206
18 -0.8349 -4.211e+00  8.350e-01  2.801e+00 -2.61067 -0.5246
19 -1.1108  5.525e+00  1.793e+00  3.602e+00 -3.50025 -0.7206
20 -0.8349  4.144e+00  1.345e+00  2.701e+00 -2.61067 -0.5246
21  0.3612 -4.107e-15 -1.612e-14  9.891e-14  0.04516  0.3092
22 -0.9730 -4.712e-15  5.396e-14  1.406e-12  1.21376 -2.1707
23  0.2691 -5.698e-16 -3.123e-14  2.469e-13  0.04839  0.2478
24 -0.7316 -3.334e-15  5.520e-14  1.006e-12  0.92484 -1.6121
25  0.3612 -9.590e-15  5.095e-14 -4.351e-13  0.04516  0.3092
26 -0.5431 -6.500e-16  2.172e-14  6.948e-13  0.40180  1.3194
27  0.3612 -3.469e-15  5.920e-16  1.180e-14  0.04516  0.3092
28  0.2691  1.039e-15 -4.774e-14  4.425e-13  0.04839  0.2478
29 -0.5431  7.771e-16 -1.605e-14  8.531e-13  0.40180  1.3194
30 -0.5431 -2.023e-15  2.840e-14  5.436e-13  0.40180  1.3194
31  0.3612 -3.512e-15 -1.786e-15  6.344e-14  0.04516  0.3092
32 -0.9730 -8.492e-15  7.264e-14  1.107e-12  1.21376 -2.1707
33  0.2691 -3.752e-15 -1.514e-14  7.594e-14  0.04839  0.2478
34 -0.7316 -3.911e-15  4.815e-14  1.051e-12  0.92484 -1.6121
35  0.3612  3.051e-15 -5.909e-14  5.543e-13  0.04516  0.3092
36 -0.9730 -8.656e-15  1.010e-13  9.869e-13  1.21376 -2.1707
37  0.2691 -4.974e-15  2.104e-14 -1.736e-13  0.04839  0.2478
38 -0.7316 -4.969e-15  4.293e-14  1.046e-12  0.92484 -1.6121
39  0.3612 -8.995e-16  2.299e-14 -1.210e-14  0.04516  0.3092
40 -0.9730 -6.048e-15  1.046e-13  1.112e-12  1.21376 -2.1707
41  0.2691 -2.541e-15  2.107e-14 -4.733e-14  0.04839  0.2478
42 -0.7316 -2.899e-16  3.903e-14  1.239e-12  0.92484 -1.6121
43  0.3612 -3.343e-15 -3.220e-14  1.800e-13  0.04516  0.3092
44 -0.7217 -2.571e-15  1.606e-16  8.932e-13  0.51637  1.7379
45  0.2691 -2.232e-15  3.521e-15  1.817e-14  0.04839  0.2478
46 -0.5431 -6.399e-16 -7.212e-15  7.438e-13  0.40180  1.3194
47  0.3612 -1.401e-15 -5.592e-15  9.908e-14  0.04516  0.3092
48  0.2691 -1.419e-15 -6.217e-15  9.970e-14  0.04839  0.2478
49  0.3612 -3.231e-16 -1.287e-14  2.111e-13  0.04516  0.3092
50  0.2691 -8.770e-16 -1.367e-14  1.620e-13  0.04839  0.2478
51  0.3612 -2.268e-15  1.203e-15  7.917e-14  0.04516  0.3092
52  0.2691  1.199e-15  4.203e-15  1.415e-13  0.04839  0.2478
53 -0.3517  9.580e-15 -5.289e-14  8.361e-13  0.04753  0.1203
54 -0.3517 -2.056e-14  9.641e-14 -1.231e-12  0.04753  0.1203
55 -0.3517 -8.849e-17  1.065e-14  7.280e-14  0.04753  0.1203
56  3.3343 -3.217e-15  6.608e-14 -1.066e-12 -0.30924 -0.6879
57  3.3343  1.561e-14 -6.453e-14  3.525e-13 -0.30924 -0.6879
58  3.3343  2.123e-15  2.643e-14 -7.216e-13 -0.30924 -0.6879
59 -0.2369  5.539e-15 -2.428e-14  4.769e-13  0.05104  0.1014
60 -0.2369 -4.529e-15  1.632e-15 -1.008e-13  0.05104  0.1014
61 -0.2369  1.660e-15  1.272e-15  1.992e-13  0.05104  0.1014
62  2.4989  4.258e-16 -1.655e-14 -3.825e-13 -0.21741 -0.5000
63  2.4989  4.348e-15  6.143e-14 -5.180e-13 -0.21741 -0.5000
64  2.4989  5.613e-15  8.937e-15 -3.575e-13 -0.21741 -0.5000
65 -0.3517  1.572e-16  2.830e-15  1.918e-13  0.04753  0.1203
66  4.1079  6.296e-15  6.709e-14 -1.030e-12 -0.48407 -1.3754
67 -0.2369 -1.226e-16  1.762e-14  4.061e-14  0.05104  0.1014
68  2.7362  4.560e-15  4.516e-14 -6.872e-13 -0.30335 -0.8957
69  0.3612  3.331e-15  1.204e-15  2.770e-13  0.04516  0.3092
70  0.3612 -1.192e-14 -1.037e-14 -3.147e-13  0.04516  0.3092
71  0.3612  4.455e-15 -3.705e-14  5.764e-13  0.04516  0.3092
72  0.2691 -8.611e-16  9.610e-15  8.178e-14  0.04839  0.2478
73  0.2691 -1.365e-15 -4.310e-14  2.644e-13  0.04839  0.2478
74 -0.1370 -1.249e-15  1.733e-14  2.772e-13  0.22509  0.7836
75 -0.1555 -2.892e-16 -1.056e-14  6.476e-13  0.24895  0.8864
76 -0.9730 -5.563e-15  6.028e-14  1.431e-12  1.21376 -2.1707
77 -0.9730 -4.813e-15  9.132e-14  1.246e-12  1.21376 -2.1707
78 -0.9730 -5.197e-15  6.681e-14  1.310e-12  1.21376 -2.1707
79 -0.7316 -8.006e-15  9.237e-14  6.486e-13  0.92484 -1.6121
80 -0.7316  1.070e-15 -1.014e-15  1.461e-12  0.92484 -1.6121
81 -0.5867 -3.351e-15  4.223e-14  8.008e-13  0.75148 -1.2770
82 -0.5113 -2.149e-15  3.210e-14  6.285e-13  0.54227 -0.1044
83 -0.7217 -1.318e-15 -6.228e-16  9.797e-13  0.51637  1.7379
84 -0.1370 -5.941e-15 -6.995e-15  2.678e-13  0.22509  0.7836
85 -0.1555  2.683e-15 -1.871e-14  6.605e-13  0.24895  0.8864
86 -0.5431 -1.092e-15  4.481e-14  5.604e-13  0.40180  1.3194
87 -0.5431  2.619e-16 -4.606e-14  9.583e-13  0.40180  1.3194
88 -0.4359  1.059e-15 -8.565e-15  7.239e-13  0.33305  1.0682
89 -0.5113 -1.802e-15  3.192e-14  6.283e-13  0.54227 -0.1044
90  0.3612 -1.907e-15 -6.534e-15  9.833e-14  0.04516  0.3092
91  0.2691 -1.989e-15 -4.868e-15  9.846e-14  0.04839  0.2478
92  0.2138 -1.023e-15 -1.554e-15  9.950e-14  0.05032  0.2110
93  0.1770  9.140e-16 -1.975e-14  2.736e-13  0.05161  0.1865


Biplot scores for constraining variables

                             CCA1       CCA2       CCA3       CCA4       CCA5       CCA6
Acidobacteriales       -0.1944938 -1.500e-02  1.896e-02  2.980e-02 -0.0683639  0.1340865
Unassigned             -0.1483280  3.693e-02  1.595e-02  3.721e-02 -0.0844617  0.0083917
Unassigned.1           -0.0928387  4.611e-01  1.496e-01  3.006e-01 -0.2905902 -0.0584436
Holophagales           -0.0211191  2.648e-01  8.591e-02  1.726e-01 -0.1606950 -0.0036057
Acidimicrobiales       -0.1289122  1.336e-02  1.178e-02 -4.544e-02 -0.0301387  0.0361057
Actinomycetales        -0.0696823 -1.041e-02 -2.300e-02  2.441e-04  0.0695698 -0.0315541
Bifidobacteriales      -0.0317554  1.616e-01  2.150e-02  2.386e-02 -0.1201326 -0.0648474
Coriobacteriales       -0.1927996 -2.471e-01  1.135e-01  2.782e-01 -0.3067228  0.1545190
Nitriliruptorales      -0.0841172 -6.341e-02 -8.134e-02 -4.385e-02 -0.0880060  0.1123238
Rubrobacterales        -0.1672264 -2.989e-02 -4.559e-03  1.093e-02  0.1836715 -0.1563571
Solirubrobacterales     0.0593668 -1.862e-02 -9.162e-03 -1.347e-02  0.1466024 -0.1092169
Bacteroidales          -0.1371917  3.964e-02 -2.900e-02 -1.878e-02  0.0677144  0.1516520
Flavobacteriales        0.2454919  7.948e-04 -1.368e-02 -3.330e-03  0.0669061 -0.1040106
Sphingobacteriales      0.1226512 -5.337e-03  2.008e-02 -1.624e-02  0.2042518 -0.0729945
Chlamydiales            0.2743034 -1.036e-02  5.357e-03 -2.068e-02  0.1520380  0.0551071
Chlorobiales            0.2977586 -5.425e-03  1.687e-02  2.757e-02  0.0711656  0.0346684
Anaerolineales          0.4236476  6.255e-04  2.421e-02 -8.299e-03  0.0263871  0.0226761
Caldilineales           0.3955968  3.518e-02 -6.465e-02 -1.812e-03 -0.0362438  0.0441399
Chloroflexales         -0.0166031  6.169e-03 -3.001e-02 -4.640e-03  0.0949305  0.0319061
Herpetosiphonales       0.0438227 -4.489e-05  5.655e-04 -8.690e-04  0.0066845  0.0419488
Unassigned.2            0.0300300 -1.960e-16 -1.141e-15  1.074e-14  0.0053331  0.0275173
Ktedonobacterales      -0.0497289  1.216e-03 -1.229e-02  6.622e-03  0.1247909 -0.1435764
Sphaerobacterales       0.1181173 -6.553e-02 -1.151e-01 -8.741e-02 -0.2268581 -0.0185055
SubsectionI            -0.1054347  1.893e-02 -1.181e-03  6.022e-02  0.0181655  0.0575555
SubsectionII            0.0782686 -4.080e-16  3.348e-15  6.757e-14  0.0654162 -0.1263784
SubsectionIII           0.1480898 -1.412e-02 -7.077e-03  6.230e-03  0.0003948  0.0050793
SubsectionIV           -0.0409300 -1.814e-03  3.597e-04  1.207e-03  0.1447599  0.0422652
SubsectionV             0.0363403 -2.339e-16 -1.129e-15  1.000e-14  0.0047554  0.0314308
Deferribacterales       0.2878387 -2.639e-16  2.293e-15  3.829e-14  0.0382895 -0.0634436
Deinococcales           0.1762729 -2.480e-02  2.398e-02 -1.228e-02 -0.0334782 -0.0580078
Thermales               0.2723352  1.949e-03 -3.355e-02 -8.166e-03 -0.0419374 -0.0593091
Elusimicrobiales       -0.0890227  1.073e-03 -1.847e-02 -4.496e-03  0.0737504  0.1115298
Fibrobacterales        -0.0071059  1.124e-02 -4.547e-02 -8.303e-04  0.1095980 -0.0009725
Bacillales              0.0981699 -4.910e-02 -4.089e-02  4.183e-02  0.1153239 -0.0575994
Lactobacillales         0.0225062 -2.520e-02  1.154e-03 -3.011e-02 -0.0183966  0.1730275
Clostridiales           0.1083536 -7.077e-02 -1.470e-01  8.864e-02 -0.3040424  0.0877806
Halanaerobiales        -0.1640374 -1.659e-01 -2.635e-03  1.074e-01 -0.4360971  0.1009091
Thermoanaerobacterales -0.1630350 -4.288e-02 -5.564e-02  1.491e-01 -0.2716635 -0.0242527
Unassigned.3           -0.0937457 -5.380e-16  5.976e-15  1.259e-13  0.1168712 -0.2088113
Erysipelotrichales     -0.0593285 -4.681e-03 -1.282e-02  5.560e-02 -0.1973680  0.1061263
Gemmatimonadales        0.1729712 -1.139e-02  3.074e-02  1.332e-02  0.3088387 -0.0125328
Victivallales           0.4481459 -4.431e-04  5.582e-03 -8.578e-03  0.0327439 -0.0393523
Nitrospirales           0.1149876  1.692e-02  5.663e-02 -3.992e-02 -0.2118502  0.1486284
Phycisphaerales        -0.0142649  6.409e-02  3.109e-02  9.307e-03  0.1206923 -0.0272146
Planctomycetales       -0.0036153  3.695e-03  1.075e-01 -8.769e-04 -0.1170417  0.1001362
Unassigned.4            0.0346589 -1.727e-16 -9.906e-16  9.406e-15  0.0044147  0.0298443
Caulobacterales        -0.0117266 -4.296e-02 -1.873e-02 -2.168e-03  0.0408626  0.0568060
Parvularculales        -0.0412562 -6.176e-16  2.172e-15  1.238e-13  0.0949388 -0.0246048
Rhizobiales             0.0356140  4.181e-02 -1.264e-01 -6.349e-02 -0.1064611 -0.1302378
Rhodobacterales         0.1774329 -2.251e-05 -6.860e-02  8.705e-03  0.0564152 -0.1868479
Rhodospirillales        0.0954230  1.967e-02 -6.962e-02 -2.433e-02  0.1998007 -0.1061563
Rickettsiales           0.0002805  5.254e-03  2.152e-02 -8.584e-02  0.1044105  0.0626909
Sneathiellales         -0.1465669  2.692e-03 -5.618e-02 -6.144e-02  0.0660947 -0.0129081
Sphingomonadales        0.0788852 -6.388e-03 -1.390e-01  3.993e-02 -0.1568992 -0.1169425
Burkholderiales         0.1762718  2.870e-02 -2.694e-02  9.077e-03  0.0540662 -0.0264497
Hydrogenophilales       0.0709970 -3.783e-02 -2.988e-02  3.891e-03  0.0068552  0.1280367
Methylophilales         0.3212604 -2.410e-02 -5.749e-03  2.327e-02  0.0094867 -0.0430269
Neisseriales           -0.1130982  1.851e-02  3.832e-03 -1.398e-02  0.1236634 -0.0404895
Nitrosomonadales        0.1952276  2.806e-02 -5.583e-02  6.653e-03  0.1365966 -0.0548774
Procabacteriales       -0.1220796 -6.878e-03  2.943e-01  2.581e-02 -0.4426352 -0.0709723
Rhodocyclales           0.1249268  1.644e-02 -5.673e-03  4.604e-03  0.0209599  0.0231925
Bdellovibrionales       0.1668037 -6.390e-02 -4.439e-02 -3.224e-02 -0.0546667  0.1887636
Desulfarculales         0.2081361  2.076e-03 -3.573e-02 -8.696e-03  0.0349612  0.0940971
Desulfobacterales       0.1061129  2.349e-02 -5.083e-02 -1.631e-02  0.1640256 -0.0991841
Desulfovibrionales      0.2365809 -4.921e-03  9.452e-03 -1.288e-02  0.0815481 -0.0956718
Desulfurellales         0.1120687  3.933e-02 -3.038e-02  2.318e-02  0.0987981 -0.0864772
Desulfuromonadales      0.2286523 -1.995e-02  1.775e-02 -4.189e-02  0.0946054 -0.0623177
Myxococcales            0.2433650 -1.055e-02 -2.371e-02 -8.222e-02  0.0447271 -0.0769927
SAR324                  0.3324943 -1.840e-02 -4.513e-03 -9.663e-03  0.0121996 -0.0168545
Syntrophobacterales     0.2581229  1.136e-01  4.047e-02  8.564e-02 -0.2229020 -0.0720163
Unassigned.5           -0.1196024  8.098e-02  2.628e-02  5.279e-02  0.0652364 -0.1111439
Campylobacterales      -0.1426970  1.171e-03 -2.290e-02 -1.893e-02  0.1034019  0.1692825
nautiliales             0.2756826  4.609e-16  9.249e-16 -3.767e-14 -0.0209326 -0.0426314
Acidithiobacillales    -0.0275793  3.259e-02 -2.470e-02  1.643e-02  0.1960632 -0.2238570
Aeromonadales          -0.1553553 -4.617e-03 -1.218e-02  3.594e-04  0.2495941 -0.1926777
Alteromonadales        -0.0532597 -3.899e-02 -5.411e-02 -5.711e-02 -0.3808512  0.0765232
Cardiobacteriales      -0.0695564 -1.647e-16 -5.124e-16  9.414e-14  0.0497605  0.1673343
Chromatiales            0.3019872  7.078e-02  1.731e-02 -1.342e-01 -0.1625081 -0.0664321
Enterobacteriales      -0.0286386 -4.422e-04  1.877e-03 -8.367e-04  0.1391145 -0.1036809
Legionellales           0.1639778  1.273e-02  3.891e-02 -2.100e-02  0.1625335  0.0769597
Methylococcales        -0.0318779  1.023e-01 -1.394e-03  3.677e-02 -0.2152654  0.0289134
Oceanospirillales       0.1182453 -2.661e-02  6.710e-03 -1.905e-02  0.1444622 -0.0938519
Pasteurellales         -0.0468412  2.817e-03  2.792e-02 -5.814e-02  0.1250998 -0.1335168
Pseudomonadales         0.2025203  2.744e-02  6.550e-02 -1.497e-01  0.0778555 -0.1631582
Thiotrichales          -0.0193592 -6.238e-02  1.319e-01 -2.585e-01 -0.1678754  0.0734312
Unassigned.6            0.1527646  2.516e-02 -4.596e-03  3.908e-02 -0.0016007  0.0885998
Vibrionales            -0.1185624 -5.988e-02  1.420e-01 -2.565e-01 -0.0525513 -0.0045490


> F <- read.table("cum_tax_rtax_transpose_family%.csv", header=T, sep=",", dec=",")

> F
                                        taxa Acidobacteriaceae   Unassigned Unassigned.1 Holophagaceae
1                      field1t1A-nochime.tax        0.41941565 0.0003141690 0.000000e+00  0.000000e+00
2                      field1t1B-nochime.tax        0.43845157 0.0009718173 0.000000e+00  0.000000e+00
3                       field1t1-nochime.tax        0.43197606 0.0007481030 0.000000e+00  0.000000e+00
4                      field1t2A-nochime.tax        0.35389851 0.0020034580 0.000000e+00  0.000000e+00
5                      field1t2B-nochime.tax        0.36165464 0.0022610662 0.000000e+00  0.000000e+00
6                       field1t2-nochime.tax        0.35906809 0.0021230825 0.000000e+00  0.000000e+00
7                      field2t1A-nochime.tax        0.43391161 0.0022717885 0.000000e+00  0.000000e+00
8                      field2t1B-nochime.tax        0.40752758 0.0016223232 0.000000e+00  0.000000e+00
9                       field2t1-nochime.tax        0.41770941 0.0018729577 0.000000e+00  0.000000e+00
10                     field2t2A-nochime.tax        0.32159967 0.0010414497 0.000000e+00  0.000000e+00
11                     field2t2B-nochime.tax        0.33047713 0.0012642225 0.000000e+00  0.000000e+00
12                      field2t2-nochime.tax        0.32490921 0.0011610959 0.000000e+00  0.000000e+00
13                      field4t1-nochime.tax        0.39252002 0.0008499978 0.000000e+00  0.000000e+00
14                      field4t2-nochime.tax        0.30436690 0.0021260799 0.000000e+00  0.000000e+00
15                      field5t1-nochime.tax        0.37423753 0.0009568233 0.000000e+00  0.000000e+00
16                      field5t2-nochime.tax        0.34553350 0.0019988972 0.000000e+00  0.000000e+00
17                      field6t1-nochime.tax        0.40250836 0.0018394649 0.000000e+00  0.000000e+00
18                      field6t2-nochime.tax        0.37046735 0.0013377355 0.000000e+00  0.000000e+00
19                      field7t1-nochime.tax        0.44064603 0.0010767160 0.000000e+00  0.000000e+00
20                      field7t2-nochime.tax        0.30121603 0.0029425011 3.002552e-05  9.007657e-05
21      Lerida_07_2re_1_Control+50_Clean.tax        0.21711367 0.0000000000 0.000000e+00  0.000000e+00
22 Lerida_07_2re_1_Convencional+50_Clean.tax        0.25945443 0.0012399256 0.000000e+00  0.000000e+00
23      Lerida_07_2re_2_Control+50_Clean.tax        0.16850829 0.0002762431 0.000000e+00  0.000000e+00
24 Lerida_07_2re_2_Convencional+50_Clean.tax        0.25012658 0.0020253165 0.000000e+00  0.000000e+00
25            Lerida_07_3re_1_Control+50.tax        0.25365854 0.0016260163 0.000000e+00  0.000000e+00
26          Lerida_07_3re_1_Glifosato+50.tax        0.28773585 0.0000000000 0.000000e+00  0.000000e+00
27      Lerida_07_3re_2_Control+50_Clean.tax        0.46586985 0.0031872510 0.000000e+00  0.000000e+00
28            Lerida_07_3re_2_Control+50.tax        0.55848479 0.0020637774 0.000000e+00  0.000000e+00
29    Lerida_07_3re_2_Glifosato+50_Clean.tax        0.35649660 0.0052233933 0.000000e+00  0.000000e+00
30          Lerida_07_3re_2_Glifosato+50.tax        0.39302994 0.0033104151 0.000000e+00  0.000000e+00
31            Lerida_08_3re_1_Control+50.tax        0.23061013 0.0005170631 0.000000e+00  0.000000e+00
32       Lerida_08_3re_1_Convencional+50.tax        0.25297741 0.0006160164 0.000000e+00  0.000000e+00
33            Lerida_08_3re_2_Control+50.tax        0.26063418 0.0007733952 0.000000e+00  0.000000e+00
34       Lerida_08_3re_2_Convencional+50.tax        0.17119976 0.0006044122 0.000000e+00  0.000000e+00
35            Lerida_08_4re_1_Control+50.tax        0.26577331 0.0005583473 0.000000e+00  0.000000e+00
36       Lerida_08_4re_1_Convencional+50.tax        0.25520636 0.0009466111 0.000000e+00  0.000000e+00
37      Lerida_08_4re_2_Control+50_Clean.tax        0.22725842 0.0018885741 0.000000e+00  0.000000e+00
38 Lerida_08_4re_2_Convencional+50_Clean.tax        0.27626649 0.0030949666 0.000000e+00  0.000000e+00
39      Lerida_09_3re_1_Control+50_Clean.tax        0.43185506 0.0018929151 0.000000e+00  0.000000e+00
40 Lerida_09_3re_1_Convencional+50_Clean.tax        0.40113350 0.0040931990 0.000000e+00  0.000000e+00
41      Lerida_09_3re_2_Control+50_Clean.tax        0.32768647 0.0027812895 0.000000e+00  0.000000e+00
42 Lerida_09_3re_2_Convencional+50_Clean.tax        0.38043478 0.0021739130 0.000000e+00  0.000000e+00
43      Lerida_09_4re_1_Control+50_Clean.tax        0.51015901 0.0008833922 0.000000e+00  0.000000e+00
44    Lerida_09_4re_1_Glifosato+50_Clean.tax        0.44663821 0.0042689434 0.000000e+00  0.000000e+00
45      Lerida_09_4re_2_Control+50_Clean.tax        0.39619669 0.0033757173 0.000000e+00  0.000000e+00
46    Lerida_09_4re_2_Glifosato+50_Clean.tax        0.32539185 0.0025078370 0.000000e+00  0.000000e+00
47                             S2-1a-454.tax        0.12311650 0.0000000000 0.000000e+00  0.000000e+00
48                                S2-454.tax        0.05559416 0.0000000000 0.000000e+00  0.000000e+00
49                             S3-1a-454.tax        0.05093919 0.0000000000 0.000000e+00  0.000000e+00
50                                S3-454.tax        0.12085106 0.0000000000 0.000000e+00  0.000000e+00
51                             S6-1a-454.tax        0.08177044 0.0000000000 0.000000e+00  0.000000e+00
52                                S6-454.tax        0.09565217 0.0000000000 0.000000e+00  0.000000e+00
53       SanFern08_2re_BT_2010_Clean.fas.tax        0.20617530 0.0000000000 0.000000e+00  0.000000e+00
54             SanFern08_2re_BT_2010.fas.tax        0.40180402 0.0000000000 0.000000e+00  0.000000e+00
55            SanFern08_2re_BT_Clean.fas.tax        0.32096684 0.0000000000 0.000000e+00  0.000000e+00
56      SanFern08_2re_NBT_2010_Clean.fas.tax        0.23068553 0.0000000000 0.000000e+00  0.000000e+00
57            SanFern08_2re_NBT_2010.fas.tax        0.36668286 0.0004856727 0.000000e+00  0.000000e+00
58           SanFern08_2re_NBT_Clean.fas.tax        0.24008351 0.0015657620 0.000000e+00  0.000000e+00
59       SanFern08_3re_BT_2010_Clean.fas.tax        0.17182410 0.0016286645 0.000000e+00  0.000000e+00
60             SanFern08_3re_BT_2010.fas.tax        0.29408080 0.0006263702 0.000000e+00  0.000000e+00
61            SanFern08_3re_BT_Clean.fas.tax        0.14501039 0.0000000000 0.000000e+00  0.000000e+00
62      SanFern08_3re_NBT_2010_Clean.fas.tax        0.15817901 0.0023148148 0.000000e+00  0.000000e+00
63            SanFern08_3re_NBT_2010.fas.tax        0.29050654 0.0010063737 0.000000e+00  0.000000e+00
64           SanFern08_3re_NBT_Clean.fas.tax        0.20996169 0.0007662835 0.000000e+00  0.000000e+00
65            SanFern09_2re_BT_Clean.fas.tax        0.33779762 0.0004960317 0.000000e+00  0.000000e+00
66           SanFern09_2re_NBT_Clean.fas.tax        0.33775633 0.0000000000 0.000000e+00  0.000000e+00
67            SanFern09_3re_BT_Clean.fas.tax        0.38303182 0.0000000000 0.000000e+00  0.000000e+00
68           SanFern09_3re_NBT_Clean.fas.tax        0.37763158 0.0000000000 0.000000e+00  0.000000e+00
69        Sevilla_control_1re_2010_Clean.tax        0.34383438 0.0000000000 0.000000e+00  0.000000e+00
70              Sevilla_control_1re_2010.tax        0.39197680 0.0000000000 0.000000e+00  0.000000e+00
71                Sevilla_control_1re_50.tax        0.30062811 0.0006497726 0.000000e+00  0.000000e+00
72        Sevilla_control_2re_2010_Clean.tax        0.19386835 0.0000000000 0.000000e+00  0.000000e+00
73              Sevilla_control_2re_2010.tax        0.35029020 0.0000000000 0.000000e+00  0.000000e+00
74        Sevilla_control_3re_2010_Clean.tax        0.36548913 0.0000000000 0.000000e+00  0.000000e+00
75              Sevilla_control_3re_2010.tax        0.42589550 0.0000000000 0.000000e+00  0.000000e+00
76   Sevilla_convencional_1re_2010_Clean.tax        0.34318902 0.0000000000 0.000000e+00  0.000000e+00
77         Sevilla_convencional_1re_2010.tax        0.37967402 0.0000000000 0.000000e+00  0.000000e+00
78           Sevilla_convencional_1re_50.tax        0.35298471 0.0034533794 0.000000e+00  0.000000e+00
79   Sevilla_convencional_2re_2010_Clean.tax        0.21533923 0.0000000000 0.000000e+00  0.000000e+00
80         Sevilla_convencional_2re_2010.tax        0.34943182 0.0000000000 0.000000e+00  0.000000e+00
81   Sevilla_convencional_3re_2010_Clean.tax        0.38126362 0.0000000000 0.000000e+00  0.000000e+00
82         Sevilla_convencional_3re_2010.tax        0.42635111 0.0000000000 0.000000e+00  0.000000e+00
83              Sevilla_glifosato_1re_50.tax        0.27418773 0.0000000000 0.000000e+00  0.000000e+00
84     Sevilla_glifosatol_1re_2010_Clean.tax        0.36548913 0.0000000000 0.000000e+00  0.000000e+00
85           Sevilla_glifosatol_1re_2010.tax        0.42589550 0.0000000000 0.000000e+00  0.000000e+00
86     Sevilla_glifosatol_2re_2010_Clean.tax        0.36002786 0.0000000000 0.000000e+00  0.000000e+00
87           Sevilla_glifosatol_2re_2010.tax        0.42494432 0.0000000000 0.000000e+00  0.000000e+00
88     Sevilla_glifosatol_3re_2010_Clean.tax        0.24720149 0.0000000000 0.000000e+00  0.000000e+00
89           Sevilla_glifosatol_3re_2010.tax        0.42635111 0.0000000000 0.000000e+00  0.000000e+00
90                                   SF1.tax        0.36529800 0.0001958352 0.000000e+00  6.527841e-05
91                                   SF2.tax        0.37452641 0.0020057945 0.000000e+00  0.000000e+00
92                                   SF3.tax        0.41196752 0.0005561117 0.000000e+00  1.112223e-04
93                                   SF4.tax        0.38120977 0.0009490015 0.000000e+00  0.000000e+00
   Acidimicrobiaceae   Iamiaceae Unassigned.2 Acidothermaceae Actinospicaceae Actinosynnemataceae Bogoriellaceae
1       0.0065975495 0.007854226 0.0003141690    0.0012566761    0.000000e+00        0.0015708451   3.141690e-04
2       0.0048590865 0.012633625 0.0014577259    0.0003239391    0.000000e+00        0.0011337868   1.619695e-04
3       0.0054504649 0.011007802 0.0010687186    0.0006412312    0.000000e+00        0.0012824623   2.137437e-04
4       0.0096605099 0.018525126 0.0032110218    0.0002744463    0.000000e+00        0.0021132365   1.646678e-04
5       0.0095080732 0.016726092 0.0034205873    0.0002319042    0.000000e+00        0.0013914253   8.696408e-05
6       0.0095609015 0.017603307 0.0033041351    0.0002530827    0.000000e+00        0.0017575187   1.265413e-04
7       0.0072284180 0.010016522 0.0019619992    0.0001032631    0.000000e+00        0.0013424205   0.000000e+00
8       0.0101232966 0.014406230 0.0029201817    0.0005191434    0.000000e+00        0.0020116807   6.489293e-05
9       0.0090061369 0.012712202 0.0025504105    0.0003586515    0.000000e+00        0.0017534072   3.985016e-05
10      0.0078108727 0.012757759 0.0023953343    0.0004686524    0.000000e+00        0.0027598417   1.562175e-04
11      0.0071639275 0.012923163 0.0026220911    0.0004682306    0.000000e+00        0.0030434986   9.364611e-05
12      0.0074853628 0.012870871 0.0025198251    0.0004693792    0.000000e+00        0.0029150918   1.235208e-04
13      0.0054578804 0.007963137 0.0017447323    0.0002684203    0.000000e+00        0.0018342057   8.947345e-05
14      0.0073569114 0.011035367 0.0026997840    0.0008099352    0.000000e+00        0.0023960583   2.699784e-04
15      0.0074153809 0.008611410 0.0010764263    0.0002392058    0.000000e+00        0.0015548379   1.196029e-04
16      0.0119589192 0.011889992 0.0022056796    0.0004480287    0.000000e+00        0.0018610422   6.892749e-05
17      0.0073578595 0.008528428 0.0016722408    0.0013377926    0.000000e+00        0.0005016722   0.000000e+00
18      0.0059486537 0.008396425 0.0014231229    0.0006546365    0.000000e+00        0.0020492970   3.415495e-04
19      0.0064602961 0.009421265 0.0013458950    0.0005383580    0.000000e+00        0.0016150740   0.000000e+00
20      0.0071460742 0.008947606 0.0013511485    0.0005704849    0.000000e+00        0.0017715058   1.801531e-04
21      0.0085142614 0.017454236 0.0021285653    0.0017028523    0.000000e+00        0.0055342699   0.000000e+00
22      0.0102293862 0.017048977 0.0040297582    0.0018598884    0.000000e+00        0.0030998140   0.000000e+00
23      0.0088397790 0.016022099 0.0030386740    0.0022099448    0.000000e+00        0.0022099448   2.762431e-04
24      0.0111392405 0.014177215 0.0040506329    0.0030379747    0.000000e+00        0.0050632911   0.000000e+00
25      0.0068292683 0.015609756 0.0016260163    0.0016260163    0.000000e+00        0.0013008130   0.000000e+00
26      0.0029481132 0.014150943 0.0029481132    0.0011792453    0.000000e+00        0.0029481132   0.000000e+00
27      0.0052235502 0.007436919 0.0007968127    0.0015936255    8.853475e-05        0.0008853475   0.000000e+00
28      0.0031289528 0.004127555 0.0004660142    0.0012316091    3.328673e-05        0.0011650356   0.000000e+00
29      0.0029847962 0.006529242 0.0009327488    0.0008394739    0.000000e+00        0.0005596493   0.000000e+00
30      0.0016370184 0.003565062 0.0005092946    0.0005092946    0.000000e+00        0.0004365383   0.000000e+00
31      0.0041365047 0.009307136 0.0025853154    0.0015511892    0.000000e+00        0.0025853154   5.170631e-04
32      0.0073921971 0.014373717 0.0043121150    0.0020533881    0.000000e+00        0.0032854209   0.000000e+00
33      0.0131477185 0.015467904 0.0030935808    0.0046403712    0.000000e+00        0.0038669760   1.546790e-03
34      0.0074040496 0.014052584 0.0031731641    0.0003022061    0.000000e+00        0.0018132366   0.000000e+00
35      0.0078168621 0.012283640 0.0022333892    0.0022333892    0.000000e+00        0.0050251256   0.000000e+00
36      0.0098447558 0.015524423 0.0022718667    0.0022718667    0.000000e+00        0.0035971223   1.893222e-04
37      0.0094428706 0.022348127 0.0044066730    0.0009442871    0.000000e+00        0.0037771483   3.147624e-04
38      0.0122169734 0.019058479 0.0037465385    0.0016289298    0.000000e+00        0.0024433947   4.886789e-04
39      0.0070308275 0.008382910 0.0008112493    0.0010816658    0.000000e+00        0.0013520822   0.000000e+00
40      0.0056675063 0.005667506 0.0012594458    0.0012594458    0.000000e+00        0.0034634761   3.148615e-04
41      0.0032869785 0.006573957 0.0005056890    0.0000000000    0.000000e+00        0.0017699115   2.528445e-04
42      0.0016304348 0.000000000 0.0000000000    0.0000000000    0.000000e+00        0.0005434783   0.000000e+00
43      0.0013250883 0.006183746 0.0008833922    0.0000000000    0.000000e+00        0.0004416961   0.000000e+00
44      0.0042689434 0.007470651 0.0005336179    0.0005336179    0.000000e+00        0.0010672359   0.000000e+00
45      0.0009001913 0.001012715 0.0001125239    0.0000000000    0.000000e+00        0.0010127152   0.000000e+00
46      0.0081504702 0.007523511 0.0025078370    0.0031347962    0.000000e+00        0.0000000000   0.000000e+00
47      0.0084527747 0.014332966 0.0025725836    0.0007350239    0.000000e+00        0.0069827269   0.000000e+00
48      0.0090340514 0.016678249 0.0041695622    0.0006949270    0.000000e+00        0.0083391244   0.000000e+00
49      0.0025469596 0.006367399 0.0003183699    0.0000000000    0.000000e+00        0.0022285896   0.000000e+00
50      0.0034042553 0.011914894 0.0025531915    0.0008510638    0.000000e+00        0.0059574468   0.000000e+00
51      0.0055013753 0.013753438 0.0015003751    0.0000000000    0.000000e+00        0.0140035009   0.000000e+00
52      0.0065217391 0.013768116 0.0050724638    0.0028985507    0.000000e+00        0.0057971014   0.000000e+00
53      0.0000000000 0.000000000 0.0000000000    0.0000000000    0.000000e+00        0.0000000000   0.000000e+00
54      0.0036900369 0.004100041 0.0008200082    0.0020500205    0.000000e+00        0.0053300533   0.000000e+00
55      0.0118043845 0.014614952 0.0033726813    0.0039347948    0.000000e+00        0.0050590219   0.000000e+00
56      0.0000000000 0.000000000 0.0000000000    0.0000000000    0.000000e+00        0.0000000000   0.000000e+00
57      0.0043710539 0.001942691 0.0004856727    0.0019426906    0.000000e+00        0.0024283633   0.000000e+00
58      0.0099164927 0.020876827 0.0062630480    0.0031315240    0.000000e+00        0.0031315240   0.000000e+00
59      0.0016286645 0.000000000 0.0000000000    0.0000000000    0.000000e+00        0.0016286645   0.000000e+00
60      0.0090823677 0.008455997 0.0006263702    0.0034450360    0.000000e+00        0.0034450360   0.000000e+00
61      0.0140332640 0.028586279 0.0072765073    0.0083160083    0.000000e+00        0.0062370062   0.000000e+00
62      0.0007716049 0.000000000 0.0000000000    0.0000000000    0.000000e+00        0.0000000000   0.000000e+00
63      0.0040254948 0.003690037 0.0010063737    0.0010063737    0.000000e+00        0.0023482053   0.000000e+00
64      0.0000000000 0.000000000 0.0000000000    0.0000000000    0.000000e+00        0.0000000000   0.000000e+00
65      0.0004960317 0.000000000 0.0000000000    0.0000000000    0.000000e+00        0.0000000000   0.000000e+00
66      0.0048250905 0.006634499 0.0018094089    0.0012062726    0.000000e+00        0.0024125452   0.000000e+00
67      0.0106051154 0.014348097 0.0024953213    0.0018714910    0.000000e+00        0.0024953213   0.000000e+00
68      0.0039473684 0.007236842 0.0026315789    0.0013157895    0.000000e+00        0.0019736842   0.000000e+00
69      0.0009000900 0.000900090 0.0009000900    0.0000000000    0.000000e+00        0.0063006301   0.000000e+00
70      0.0043499275 0.011116481 0.0014499758    0.0033832769    0.000000e+00        0.0067665539   0.000000e+00
71      0.0073640892 0.013428633 0.0019493177    0.0008663634    0.000000e+00        0.0032488629   0.000000e+00
72      0.0000000000 0.000000000 0.0000000000    0.0000000000    0.000000e+00        0.0000000000   0.000000e+00
73      0.0037555480 0.007852509 0.0023898942    0.0006828269    0.000000e+00        0.0051212018   0.000000e+00
74      0.0006793478 0.002717391 0.0000000000    0.0000000000    0.000000e+00        0.0040760870   0.000000e+00
75      0.0105159382 0.014788038 0.0032862307    0.0049293460    0.000000e+00        0.0023003615   0.000000e+00
76      0.0000000000 0.001055966 0.0000000000    0.0000000000    0.000000e+00        0.0052798310   0.000000e+00
77      0.0062320230 0.010546501 0.0004793864    0.0028763183    0.000000e+00        0.0081495686   0.000000e+00
78      0.0041933892 0.005796744 0.0007400099    0.0003700049    0.000000e+00        0.0014800197   0.000000e+00
79      0.0000000000 0.000000000 0.0000000000    0.0000000000    0.000000e+00        0.0000000000   0.000000e+00
80      0.0028409091 0.006899351 0.0012175325    0.0008116883    0.000000e+00        0.0036525974   0.000000e+00
81      0.0010893246 0.001089325 0.0000000000    0.0000000000    0.000000e+00        0.0043572985   0.000000e+00
82      0.0042387849 0.012716355 0.0014129283    0.0021193924    0.000000e+00        0.0042387849   0.000000e+00
83      0.0064981949 0.012274368 0.0009025271    0.0010830325    0.000000e+00        0.0039711191   0.000000e+00
84      0.0006793478 0.002717391 0.0000000000    0.0000000000    0.000000e+00        0.0040760870   0.000000e+00
85      0.0105159382 0.014788038 0.0032862307    0.0049293460    0.000000e+00        0.0023003615   0.000000e+00
86      0.0055710306 0.006963788 0.0020891365    0.0020891365    0.000000e+00        0.0020891365   0.000000e+00
87      0.0040089087 0.005345212 0.0017817372    0.0013363029    0.000000e+00        0.0013363029   0.000000e+00
88      0.0000000000 0.000000000 0.0000000000    0.0000000000    0.000000e+00        0.0000000000   0.000000e+00
89      0.0042387849 0.012716355 0.0014129283    0.0021193924    0.000000e+00        0.0042387849   0.000000e+00
90      0.0034597559 0.008812586 0.0004569489    0.0019583524    0.000000e+00        0.0037208695   0.000000e+00
91      0.0025629597 0.007911745 0.0003342991    0.0018943615    0.000000e+00        0.0011143303   0.000000e+00
92      0.0037259482 0.008508508 0.0003892782    0.0013346680    0.000000e+00        0.0031698365   0.000000e+00
93      0.0033833966 0.007592012 0.0002888265    0.0012790890    0.000000e+00        0.0019805248   0.000000e+00
   Brevibacteriaceae Cellulomonadaceae Corynebacteriaceae Cryptosporangiaceae Dermabacteraceae Dermacoccaceae
1       0.0000000000      0.000000e+00       0.000000e+00        0.000000e+00     0.000000e+00   0.000000e+00
2       0.0000000000      0.000000e+00       1.619695e-04        0.000000e+00     0.000000e+00   0.000000e+00
3       0.0000000000      0.000000e+00       1.068719e-04        0.000000e+00     0.000000e+00   0.000000e+00
4       0.0000000000      0.000000e+00       5.488926e-05        0.000000e+00     0.000000e+00   2.744463e-05
5       0.0000000000      2.898800e-05       0.000000e+00        0.000000e+00     0.000000e+00   0.000000e+00
6       0.0000000000      1.406015e-05       2.812030e-05        0.000000e+00     0.000000e+00   1.406015e-05
7       0.0000000000      0.000000e+00       0.000000e+00        0.000000e+00     0.000000e+00   0.000000e+00
8       0.0000000000      1.297859e-04       6.489293e-05        0.000000e+00     0.000000e+00   0.000000e+00
9       0.0000000000      7.970033e-05       3.985016e-05        0.000000e+00     0.000000e+00   0.000000e+00
10      0.0000000000      2.082899e-04       0.000000e+00        0.000000e+00     0.000000e+00   0.000000e+00
11      0.0000000000      9.364611e-05       4.682306e-05        0.000000e+00     0.000000e+00   0.000000e+00
12      0.0000000000      1.482250e-04       2.470417e-05        0.000000e+00     0.000000e+00   0.000000e+00
13      0.0000000000      4.473672e-05       4.473672e-05        0.000000e+00     0.000000e+00   0.000000e+00
14      0.0000000000      2.024838e-04       3.374730e-05        0.000000e+00     0.000000e+00   0.000000e+00
15      0.0000000000      0.000000e+00       0.000000e+00        0.000000e+00     0.000000e+00   0.000000e+00
16      0.0000000000      3.446374e-05       1.033912e-04        0.000000e+00     0.000000e+00   0.000000e+00
17      0.0000000000      0.000000e+00       0.000000e+00        0.000000e+00     0.000000e+00   0.000000e+00
18      0.0001138498      2.846246e-05       1.423123e-04        5.692492e-05     2.846246e-05   0.000000e+00
19      0.0000000000      0.000000e+00       0.000000e+00        0.000000e+00     0.000000e+00   0.000000e+00
20      0.0000000000      6.005100e-05       3.002552e-05        0.000000e+00     0.000000e+00   0.000000e+00
21      0.0000000000      0.000000e+00       0.000000e+00        0.000000e+00     0.000000e+00   0.000000e+00
22      0.0000000000      0.000000e+00       0.000000e+00        0.000000e+00     0.000000e+00   0.000000e+00
23      0.0000000000      0.000000e+00       0.000000e+00        0.000000e+00     2.762431e-04   0.000000e+00
24      0.0010126582      0.000000e+00       0.000000e+00        0.000000e+00     5.063291e-04   0.000000e+00
25      0.0000000000      0.000000e+00       0.000000e+00        0.000000e+00     0.000000e+00   0.000000e+00
26      0.0000000000      5.896226e-04       0.000000e+00        1.179245e-03     0.000000e+00   0.000000e+00
27      0.0000000000      0.000000e+00       0.000000e+00        8.853475e-05     0.000000e+00   0.000000e+00
28      0.0000000000      0.000000e+00       0.000000e+00        3.328673e-05     0.000000e+00   0.000000e+00
29      0.0000000000      9.327488e-05       0.000000e+00        0.000000e+00     9.327488e-05   0.000000e+00
30      0.0000000000      3.637819e-05       0.000000e+00        0.000000e+00     3.637819e-05   0.000000e+00
31      0.0000000000      5.170631e-04       5.170631e-04        0.000000e+00     0.000000e+00   0.000000e+00
32      0.0000000000      4.106776e-04       0.000000e+00        0.000000e+00     0.000000e+00   0.000000e+00
33      0.0000000000      0.000000e+00       0.000000e+00        0.000000e+00     0.000000e+00   0.000000e+00
34      0.0000000000      1.511030e-03       0.000000e+00        0.000000e+00     0.000000e+00   0.000000e+00
35      0.0000000000      0.000000e+00       0.000000e+00        0.000000e+00     0.000000e+00   0.000000e+00
36      0.0000000000      1.893222e-04       0.000000e+00        0.000000e+00     0.000000e+00   0.000000e+00
37      0.0000000000      6.295247e-04       0.000000e+00        0.000000e+00     0.000000e+00   0.000000e+00
38      0.0000000000      6.515719e-04       1.628930e-04        0.000000e+00     0.000000e+00   0.000000e+00
39      0.0000000000      0.000000e+00       2.704164e-04        2.704164e-04     0.000000e+00   0.000000e+00
40      0.0000000000      0.000000e+00       0.000000e+00        0.000000e+00     0.000000e+00   0.000000e+00
41      0.0000000000      0.000000e+00       0.000000e+00        0.000000e+00     0.000000e+00   0.000000e+00
42      0.0000000000      0.000000e+00       0.000000e+00        0.000000e+00     0.000000e+00   0.000000e+00
43      0.0000000000      0.000000e+00       0.000000e+00        0.000000e+00     0.000000e+00   0.000000e+00
44      0.0000000000      0.000000e+00       0.000000e+00        0.000000e+00     0.000000e+00   0.000000e+00
45      0.0000000000      0.000000e+00       0.000000e+00        0.000000e+00     0.000000e+00   0.000000e+00
46      0.0000000000      0.000000e+00       0.000000e+00        0.000000e+00     0.000000e+00   0.000000e+00
47      0.0000000000      4.410143e-03       0.000000e+00        3.675119e-04     0.000000e+00   0.000000e+00
48      0.0000000000      4.864489e-03       6.949270e-04        0.000000e+00     0.000000e+00   0.000000e+00
49      0.0000000000      3.183699e-04       0.000000e+00        0.000000e+00     0.000000e+00   0.000000e+00
50      0.0000000000      0.000000e+00       0.000000e+00        0.000000e+00     0.000000e+00   0.000000e+00
51      0.0000000000      2.500625e-04       2.500625e-04        0.000000e+00     0.000000e+00   0.000000e+00
52      0.0000000000      1.449275e-03       7.246377e-04        0.000000e+00     0.000000e+00   0.000000e+00
53      0.0000000000      0.000000e+00       0.000000e+00        0.000000e+00     0.000000e+00   0.000000e+00
54      0.0000000000      0.000000e+00       0.000000e+00        0.000000e+00     0.000000e+00   0.000000e+00
55      0.0000000000      5.621135e-04       0.000000e+00        0.000000e+00     0.000000e+00   0.000000e+00
56      0.0000000000      0.000000e+00       0.000000e+00        0.000000e+00     0.000000e+00   0.000000e+00
57      0.0000000000      0.000000e+00       0.000000e+00        0.000000e+00     0.000000e+00   0.000000e+00
58      0.0000000000      0.000000e+00       0.000000e+00        0.000000e+00     0.000000e+00   0.000000e+00
59      0.0000000000      0.000000e+00       8.143322e-04        0.000000e+00     0.000000e+00   0.000000e+00
60      0.0000000000      6.263702e-04       3.131851e-04        0.000000e+00     0.000000e+00   0.000000e+00
61      0.0000000000      2.079002e-03       0.000000e+00        0.000000e+00     0.000000e+00   0.000000e+00
62      0.0000000000      0.000000e+00       0.000000e+00        0.000000e+00     0.000000e+00   0.000000e+00
63      0.0000000000      0.000000e+00       0.000000e+00        0.000000e+00     0.000000e+00   0.000000e+00
64      0.0000000000      0.000000e+00       0.000000e+00        0.000000e+00     0.000000e+00   0.000000e+00
65      0.0000000000      0.000000e+00       0.000000e+00        0.000000e+00     0.000000e+00   0.000000e+00
66      0.0000000000      0.000000e+00       0.000000e+00        0.000000e+00     0.000000e+00   0.000000e+00
67      0.0000000000      0.000000e+00       0.000000e+00        0.000000e+00     0.000000e+00   0.000000e+00
68      0.0000000000      0.000000e+00       0.000000e+00        0.000000e+00     0.000000e+00   0.000000e+00
69      0.0000000000      0.000000e+00       0.000000e+00        0.000000e+00     0.000000e+00   0.000000e+00
70      0.0000000000      0.000000e+00       0.000000e+00        4.833253e-04     0.000000e+00   0.000000e+00
71      0.0000000000      0.000000e+00       2.165909e-04        2.165909e-04     0.000000e+00   0.000000e+00
72      0.0000000000      0.000000e+00       0.000000e+00        0.000000e+00     0.000000e+00   0.000000e+00
73      0.0000000000      0.000000e+00       3.414135e-04        0.000000e+00     0.000000e+00   0.000000e+00
74      0.0000000000      0.000000e+00       6.793478e-04        0.000000e+00     0.000000e+00   0.000000e+00
75      0.0000000000      0.000000e+00       3.286231e-04        0.000000e+00     3.286231e-04   0.000000e+00
76      0.0000000000      0.000000e+00       0.000000e+00        0.000000e+00     0.000000e+00   0.000000e+00
77      0.0000000000      0.000000e+00       0.000000e+00        0.000000e+00     0.000000e+00   0.000000e+00
78      0.0000000000      2.466700e-04       1.233350e-04        0.000000e+00     0.000000e+00   0.000000e+00
79      0.0000000000      0.000000e+00       9.832842e-04        0.000000e+00     0.000000e+00   0.000000e+00
80      0.0000000000      0.000000e+00       4.058442e-04        0.000000e+00     0.000000e+00   0.000000e+00
81      0.0000000000      0.000000e+00       0.000000e+00        0.000000e+00     0.000000e+00   0.000000e+00
82      0.0000000000      0.000000e+00       0.000000e+00        0.000000e+00     0.000000e+00   0.000000e+00
83      0.0000000000      1.805054e-04       1.805054e-04        0.000000e+00     0.000000e+00   0.000000e+00
84      0.0000000000      0.000000e+00       6.793478e-04        0.000000e+00     0.000000e+00   0.000000e+00
85      0.0000000000      0.000000e+00       3.286231e-04        0.000000e+00     3.286231e-04   0.000000e+00
86      0.0000000000      0.000000e+00       0.000000e+00        0.000000e+00     0.000000e+00   0.000000e+00
87      0.0000000000      0.000000e+00       0.000000e+00        0.000000e+00     0.000000e+00   0.000000e+00
88      0.0000000000      0.000000e+00       0.000000e+00        0.000000e+00     0.000000e+00   0.000000e+00
89      0.0000000000      0.000000e+00       0.000000e+00        0.000000e+00     0.000000e+00   0.000000e+00
90      0.0000000000      0.000000e+00       6.527841e-05        6.527841e-05     0.000000e+00   0.000000e+00
91      0.0000000000      2.228661e-04       0.000000e+00        0.000000e+00     0.000000e+00   0.000000e+00
92      0.0000000000      5.561117e-05       0.000000e+00        0.000000e+00     5.561117e-05   0.000000e+00
93      0.0000000000      4.126093e-05       0.000000e+00        0.000000e+00     0.000000e+00   0.000000e+00
    Dietziaceae  Frankiaceae Geodermatophilaceae Glycomycetaceae Intrasporangiaceae Kineosporiaceae
1  0.000000e+00 0.000000e+00        9.425071e-04    3.141690e-04       2.199183e-03    0.000000e+00
2  0.000000e+00 0.000000e+00        1.943635e-03    6.478782e-04       2.753482e-03    6.478782e-04
3  0.000000e+00 0.000000e+00        1.603078e-03    5.343593e-04       2.564925e-03    4.274874e-04
4  0.000000e+00 5.488926e-05        2.470017e-04    6.312265e-04       9.605621e-04    5.488926e-05
5  0.000000e+00 0.000000e+00        2.608923e-04    6.377366e-04       7.826768e-04    1.159521e-04
6  0.000000e+00 2.812030e-05        2.530827e-04    6.327067e-04       8.717293e-04    8.436090e-05
7  0.000000e+00 0.000000e+00        0.000000e+00    8.261049e-04       3.097893e-04    1.032631e-04
8  0.000000e+00 0.000000e+00        5.840363e-04    7.138222e-04       1.752109e-03    1.297859e-04
9  0.000000e+00 0.000000e+00        3.586515e-04    7.571531e-04       1.195505e-03    1.195505e-04
10 0.000000e+00 5.207248e-05        5.207248e-04    5.207248e-04       1.874609e-03    1.041450e-04
11 0.000000e+00 9.364611e-05        5.618767e-04    7.959919e-04       1.872922e-03    4.682306e-05
12 0.000000e+00 7.411250e-05        5.434917e-04    6.670125e-04       1.877517e-03    7.411250e-05
13 0.000000e+00 0.000000e+00        5.815774e-04    5.815774e-04       1.476312e-03    2.236836e-04
14 0.000000e+00 3.374730e-05        9.111771e-04    4.724622e-04       3.071004e-03    2.024838e-04
15 0.000000e+00 0.000000e+00        4.784117e-04    7.176175e-04       1.196029e-03    0.000000e+00
16 0.000000e+00 0.000000e+00        2.757100e-04    9.649848e-04       1.309622e-03    6.892749e-05
17 0.000000e+00 0.000000e+00        6.688963e-04    5.016722e-04       1.003344e-03    0.000000e+00
18 0.000000e+00 2.846246e-05        1.536973e-03    7.115615e-04       4.553993e-03    4.269369e-04
19 0.000000e+00 0.000000e+00        5.383580e-04    2.691790e-04       2.691790e-03    0.000000e+00
20 0.000000e+00 0.000000e+00        3.903318e-04    5.104339e-04       1.351149e-03    3.002552e-05
21 0.000000e+00 8.514261e-04        1.702852e-03    4.257131e-04       1.702852e-03    0.000000e+00
22 0.000000e+00 0.000000e+00        6.199628e-04    3.099814e-04       6.199628e-04    0.000000e+00
23 0.000000e+00 2.762431e-04        1.381216e-03    8.287293e-04       1.104972e-03    0.000000e+00
24 0.000000e+00 0.000000e+00        2.531646e-03    5.063291e-04       2.025316e-03    0.000000e+00
25 0.000000e+00 0.000000e+00        0.000000e+00    9.756098e-04       1.300813e-03    3.252033e-04
26 0.000000e+00 5.896226e-04        1.179245e-03    2.358491e-03       5.896226e-04    0.000000e+00
27 8.853475e-05 8.853475e-05        1.770695e-04    2.656042e-04       3.541390e-04    0.000000e+00
28 3.328673e-05 3.328673e-05        6.657346e-05    9.986020e-05       1.664337e-04    0.000000e+00
29 0.000000e+00 0.000000e+00        2.798246e-04    9.327488e-05       0.000000e+00    9.327488e-05
30 0.000000e+00 0.000000e+00        1.091346e-04    3.637819e-05       3.637819e-05    7.275638e-05
31 0.000000e+00 0.000000e+00        1.551189e-03    5.170631e-04       5.170631e-04    0.000000e+00
32 0.000000e+00 2.053388e-04        4.106776e-04    1.026694e-03       0.000000e+00    0.000000e+00
33 0.000000e+00 0.000000e+00        3.093581e-03    1.546790e-03       0.000000e+00    0.000000e+00
34 0.000000e+00 3.022061e-04        9.066183e-04    1.511031e-04       9.066183e-04    1.511031e-04
35 0.000000e+00 0.000000e+00        1.116695e-03    5.583473e-04       1.675042e-03    0.000000e+00
36 0.000000e+00 1.893222e-04        3.786445e-04    1.135933e-03       3.786445e-04    0.000000e+00
37 0.000000e+00 3.147624e-04        1.888574e-03    3.147624e-04       1.259049e-03    3.147624e-04
38 0.000000e+00 3.257860e-04        1.140251e-03    1.628930e-04       1.954716e-03    3.257860e-04
39 0.000000e+00 0.000000e+00        0.000000e+00    1.081666e-03       0.000000e+00    0.000000e+00
40 0.000000e+00 3.148615e-04        0.000000e+00    3.148615e-04       6.297229e-04    3.148615e-04
41 0.000000e+00 0.000000e+00        5.056890e-04    0.000000e+00       2.528445e-04    0.000000e+00
42 0.000000e+00 0.000000e+00        0.000000e+00    0.000000e+00       0.000000e+00    0.000000e+00
43 0.000000e+00 0.000000e+00        0.000000e+00    0.000000e+00       4.416961e-04    0.000000e+00
44 0.000000e+00 0.000000e+00        5.336179e-04    0.000000e+00       0.000000e+00    0.000000e+00
45 0.000000e+00 0.000000e+00        0.000000e+00    0.000000e+00       2.250478e-04    1.125239e-04
46 0.000000e+00 0.000000e+00        0.000000e+00    0.000000e+00       0.000000e+00    0.000000e+00
47 3.675119e-04 3.675119e-03        1.212789e-02    3.675119e-04       1.323043e-02    4.777655e-03
48 0.000000e+00 4.169562e-03        1.389854e-02    0.000000e+00       1.250869e-02    4.864489e-03
49 0.000000e+00 9.551098e-04        3.820439e-03    0.000000e+00       4.457179e-03    9.551098e-04
50 0.000000e+00 2.553191e-03        1.702128e-03    0.000000e+00       7.659575e-03    2.553191e-03
51 0.000000e+00 2.000500e-03        6.001500e-03    0.000000e+00       3.250813e-03    1.750438e-03
52 7.246377e-04 2.173913e-03        5.797101e-03    7.246377e-04       7.971014e-03    0.000000e+00
53 0.000000e+00 0.000000e+00        0.000000e+00    0.000000e+00       0.000000e+00    0.000000e+00
54 0.000000e+00 0.000000e+00        0.000000e+00    4.100041e-04       0.000000e+00    4.100041e-04
55 0.000000e+00 0.000000e+00        3.372681e-03    0.000000e+00       4.496908e-03    0.000000e+00
56 0.000000e+00 0.000000e+00        0.000000e+00    0.000000e+00       0.000000e+00    0.000000e+00
57 0.000000e+00 0.000000e+00        4.856727e-04    4.856727e-04       0.000000e+00    0.000000e+00
58 0.000000e+00 5.219207e-04        2.087683e-03    1.043841e-03       3.131524e-03    5.219207e-04
59 0.000000e+00 0.000000e+00        0.000000e+00    0.000000e+00       0.000000e+00    0.000000e+00
60 0.000000e+00 3.131851e-04        6.263702e-04    6.263702e-04       1.565926e-03    6.263702e-04
61 0.000000e+00 5.197505e-04        3.638254e-03    0.000000e+00       5.717256e-03    0.000000e+00
62 0.000000e+00 0.000000e+00        0.000000e+00    0.000000e+00       0.000000e+00    0.000000e+00
63 0.000000e+00 3.354579e-04        3.354579e-04    3.354579e-04       3.354579e-04    0.000000e+00
64 0.000000e+00 0.000000e+00        0.000000e+00    0.000000e+00       0.000000e+00    0.000000e+00
65 0.000000e+00 0.000000e+00        0.000000e+00    0.000000e+00       0.000000e+00    0.000000e+00
66 0.000000e+00 0.000000e+00        6.031363e-04    6.031363e-04       0.000000e+00    0.000000e+00
67 0.000000e+00 0.000000e+00        0.000000e+00    0.000000e+00       6.238303e-04    0.000000e+00
68 0.000000e+00 1.315790e-03        0.000000e+00    6.578947e-04       0.000000e+00    0.000000e+00
69 0.000000e+00 0.000000e+00        0.000000e+00    9.000900e-04       0.000000e+00    0.000000e+00
70 0.000000e+00 0.000000e+00        1.933301e-03    2.899952e-03       0.000000e+00    0.000000e+00
71 0.000000e+00 2.165909e-04        8.663634e-04    2.599090e-03       2.165909e-04    2.165909e-04
72 0.000000e+00 0.000000e+00        0.000000e+00    0.000000e+00       0.000000e+00    0.000000e+00
73 0.000000e+00 0.000000e+00        1.707067e-03    1.707067e-03       0.000000e+00    0.000000e+00
74 0.000000e+00 0.000000e+00        0.000000e+00    0.000000e+00       0.000000e+00    0.000000e+00
75 0.000000e+00 0.000000e+00        1.314492e-03    1.314492e-03       0.000000e+00    0.000000e+00
76 0.000000e+00 0.000000e+00        0.000000e+00    0.000000e+00       0.000000e+00    0.000000e+00
77 0.000000e+00 4.793864e-04        9.587728e-04    6.232023e-03       0.000000e+00    0.000000e+00
78 0.000000e+00 0.000000e+00        1.233350e-04    4.933399e-04       7.400099e-04    0.000000e+00
79 0.000000e+00 0.000000e+00        0.000000e+00    0.000000e+00       0.000000e+00    0.000000e+00
80 0.000000e+00 0.000000e+00        1.217533e-03    8.116883e-04       0.000000e+00    0.000000e+00
81 0.000000e+00 0.000000e+00        0.000000e+00    0.000000e+00       0.000000e+00    0.000000e+00
82 0.000000e+00 7.064641e-04        2.472624e-03    3.532321e-04       0.000000e+00    3.532321e-04
83 0.000000e+00 0.000000e+00        1.444043e-03    9.025271e-04       5.415162e-04    1.805054e-04
84 0.000000e+00 0.000000e+00        0.000000e+00    0.000000e+00       0.000000e+00    0.000000e+00
85 0.000000e+00 0.000000e+00        1.314492e-03    1.314492e-03       0.000000e+00    0.000000e+00
86 0.000000e+00 0.000000e+00        0.000000e+00    6.963788e-04       0.000000e+00    0.000000e+00
87 0.000000e+00 0.000000e+00        0.000000e+00    4.454343e-04       0.000000e+00    0.000000e+00
88 0.000000e+00 0.000000e+00        0.000000e+00    0.000000e+00       0.000000e+00    0.000000e+00
89 0.000000e+00 7.064641e-04        2.472624e-03    3.532321e-04       0.000000e+00    3.532321e-04
90 0.000000e+00 6.527841e-05        1.240290e-03    1.958352e-04       6.527841e-04    3.263921e-04
91 0.000000e+00 0.000000e+00        3.342991e-04    1.114330e-04       8.914642e-04    1.114330e-04
92 0.000000e+00 1.668335e-04        6.673340e-04    2.224447e-04       8.897787e-04    1.668335e-04
93 0.000000e+00 8.252187e-05        2.475656e-04    0.000000e+00       1.237828e-04    4.126093e-05
   Microbacteriaceae Micrococcaceae Micromonosporaceae Mycobacteriaceae Nakamurellaceae Nocardiaceae
1       0.0047125353   0.0015708451       0.0081683946     0.0043983663    3.141690e-04 0.0006283380
2       0.0043731778   0.0038872692       0.0079365079     0.0030774214    1.619695e-04 0.0008098477
3       0.0044886181   0.0030992840       0.0080153895     0.0035267714    2.137437e-04 0.0007481030
4       0.0017564563   0.0014545654       0.0095507314     0.0050223674    1.921124e-04 0.0007410050
5       0.0018842218   0.0015653535       0.0110734267     0.0049859408    5.797606e-05 0.0014204134
6       0.0018278194   0.0015044360       0.0102639090     0.0049913530    1.265413e-04 0.0010685713
7       0.0008261049   0.0011358943       0.0110491532     0.0043370508    0.000000e+00 0.0013424205
8       0.0020765737   0.0013627515       0.0116158339     0.0046722907    1.946788e-04 0.0017521090
9       0.0015940065   0.0012752052       0.0113971467     0.0045429186    1.195505e-04 0.0015940065
10      0.0018746095   0.0036971464       0.0131222662     0.0061445532    1.041450e-04 0.0010414497
11      0.0017792761   0.0035585522       0.0129699864     0.0073043967    1.404692e-04 0.0016388069
12      0.0018281084   0.0036315126       0.0130685047     0.0067689419    1.235208e-04 0.0013587292
13      0.0008947345   0.0017447323       0.0083657675     0.0033999911    4.473672e-05 0.0011631548
14      0.0031047516   0.0049271058       0.0127902268     0.0044883909    2.362311e-04 0.0014848812
15      0.0004784117   0.0013156321       0.0078937926     0.0023920584    0.000000e+00 0.0008372204
16      0.0018610422   0.0016542597       0.0103046595     0.0045836780    2.412462e-04 0.0016197960
17      0.0003344482   0.0021739130       0.0083612040     0.0053511706    0.000000e+00 0.0018394649
18      0.0031593328   0.0047247680       0.0092787613     0.0050947800    1.707747e-04 0.0010246485
19      0.0010767160   0.0021534320       0.0083445491     0.0034993271    0.000000e+00 0.0005383580
20      0.0011109443   0.0018315568       0.0088275034     0.0054346194    1.201021e-04 0.0014712506
21      0.0051085568   0.0046828438       0.0183056620     0.0106428267    8.514261e-04 0.0042571307
22      0.0024798512   0.0030998140       0.0185988841     0.0130192188    3.099814e-04 0.0092994420
23      0.0099447514   0.0052486188       0.0165745856     0.0146408840    2.762431e-04 0.0074585635
24      0.0156962025   0.0070886076       0.0111392405     0.0126582278    5.063291e-04 0.0020253165
25      0.0035772358   0.0029268293       0.0097560976     0.0094308943    6.504065e-04 0.0009756098
26      0.0035377358   0.0017688679       0.0070754717     0.0088443396    0.000000e+00 0.0035377358
27      0.0019477645   0.0012394865       0.0058432935     0.0028331120    5.312085e-04 0.0014165560
28      0.0010318887   0.0005325877       0.0028959457     0.0032953865    2.330071e-04 0.0006990214
29      0.0007461990   0.0026116967       0.0030780711     0.0020520474    0.000000e+00 0.0017722227
30      0.0002910255   0.0022554476       0.0013096148     0.0016733966    0.000000e+00 0.0009094547
31      0.0025853154   0.0025853154       0.0113753878     0.0072388831    0.000000e+00 0.0041365047
32      0.0041067762   0.0020533881       0.0135523614     0.0154004107    4.106776e-04 0.0030800821
33      0.0007733952   0.0054137664       0.0108275329     0.0324825986    0.000000e+00 0.0054137664
34      0.0027198549   0.0021154427       0.0116349350     0.0096705953    0.000000e+00 0.0039286794
35      0.0033500838   0.0022333892       0.0100502513     0.0173087661    5.583473e-04 0.0039084310
36      0.0037864445   0.0030291556       0.0134418781     0.0174176448    1.893222e-04 0.0034078001
37      0.0088133459   0.0053509600       0.0226628895     0.0138495436    9.442871e-04 0.0113314448
38      0.0074930770   0.0042352175       0.0205245154     0.0079817560    1.140251e-03 0.0061899332
39      0.0005408329   0.0005408329       0.0037858302     0.0043266631    2.704164e-04 0.0008112493
40      0.0003148615   0.0003148615       0.0047229219     0.0050377834    3.148615e-04 0.0012594458
41      0.0027812895   0.0025284450       0.0035398230     0.0017699115    2.528445e-04 0.0017699115
42      0.0016304348   0.0000000000       0.0000000000     0.0021739130    0.000000e+00 0.0005434783
43      0.0013250883   0.0004416961       0.0008833922     0.0017667845    4.416961e-04 0.0000000000
44      0.0005336179   0.0000000000       0.0010672359     0.0042689434    2.134472e-03 0.0016008538
45      0.0018003826   0.0011252391       0.0005626196     0.0022504782    1.125239e-04 0.0003375717
46      0.0000000000   0.0000000000       0.0037617555     0.0037617555    6.269592e-04 0.0000000000
47      0.0220507166   0.0224182286       0.0429988975     0.0099228225    0.000000e+00 0.0055126792
48      0.0180681028   0.0305767894       0.0493398193     0.0118137596    0.000000e+00 0.0069492703
49      0.0095510984   0.0085959885       0.0159184973     0.0044571792    3.183699e-04 0.0025469596
50      0.0076595745   0.0085106383       0.0331914894     0.0025531915    0.000000e+00 0.0076595745
51      0.0090022506   0.0145036259       0.0407601900     0.0092523131    0.000000e+00 0.0062515629
52      0.0181159420   0.0231884058       0.0442028986     0.0166666667    0.000000e+00 0.0014492754
53      0.0049800797   0.0029880478       0.0000000000     0.0000000000    0.000000e+00 0.0000000000
54      0.0028700287   0.0024600246       0.0065600656     0.0024600246    0.000000e+00 0.0000000000
55      0.0050590219   0.0179876335       0.0129286116     0.0044969084    0.000000e+00 0.0033726813
56      0.0010881393   0.0010881393       0.0000000000     0.0000000000    0.000000e+00 0.0000000000
57      0.0004856727   0.0004856727       0.0029140359     0.0009713453    9.713453e-04 0.0009713453
58      0.0067849687   0.0083507307       0.0234864301     0.0114822547    1.043841e-03 0.0046972860
59      0.0057003257   0.0040716612       0.0000000000     0.0000000000    0.000000e+00 0.0000000000
60      0.0034450360   0.0018791106       0.0059505168     0.0028186658    0.000000e+00 0.0003131851
61      0.0171517672   0.0213097713       0.0233887734     0.0119542620    5.197505e-04 0.0088357588
62      0.0000000000   0.0007716049       0.0000000000     0.0000000000    0.000000e+00 0.0000000000
63      0.0000000000   0.0010063737       0.0020127474     0.0013418316    0.000000e+00 0.0003354579
64      0.0007662835   0.0053639847       0.0000000000     0.0000000000    0.000000e+00 0.0007662835
65      0.0000000000   0.0004960317       0.0000000000     0.0039682540    0.000000e+00 0.0009920635
66      0.0018094089   0.0012062726       0.0060313631     0.0012062726    6.031363e-04 0.0006031363
67      0.0043668122   0.0012476606       0.0124766064     0.0037429819    6.238303e-04 0.0049906425
68      0.0072368421   0.0013157895       0.0059210526     0.0039473684    0.000000e+00 0.0000000000
69      0.0099009901   0.0135013501       0.0000000000     0.0063006301    0.000000e+00 0.0072007201
70      0.0057999033   0.0115998067       0.0067665539     0.0077332044    0.000000e+00 0.0067665539
71      0.0032488629   0.0023824995       0.0127788607     0.0067143167    0.000000e+00 0.0021659086
72      0.0018034265   0.0054102795       0.0000000000     0.0000000000    0.000000e+00 0.0000000000
73      0.0010242404   0.0040969614       0.0030727211     0.0064868556    0.000000e+00 0.0023898942
74      0.0047554348   0.0047554348       0.0013586957     0.0095108696    0.000000e+00 0.0020380435
75      0.0026289846   0.0039434768       0.0062438383     0.0082155767    0.000000e+00 0.0009858692
76      0.0031678986   0.0095036959       0.0021119324     0.0168954593    0.000000e+00 0.0126715945
77      0.0014381592   0.0047938639       0.0067114094     0.0124640460    0.000000e+00 0.0076701822
78      0.0041933892   0.0008633448       0.0030833744     0.0035767144    0.000000e+00 0.0012333498
79      0.0039331367   0.0039331367       0.0000000000     0.0019665683    0.000000e+00 0.0000000000
80      0.0032467532   0.0040584416       0.0024350649     0.0073051948    4.058442e-04 0.0008116883
81      0.0032679739   0.0032679739       0.0010893246     0.0087145969    0.000000e+00 0.0032679739
82      0.0010596962   0.0038855528       0.0049452490     0.0042387849    0.000000e+00 0.0014129283
83      0.0021660650   0.0025270758       0.0081227437     0.0106498195    5.415162e-04 0.0018050542
84      0.0047554348   0.0047554348       0.0013586957     0.0095108696    0.000000e+00 0.0020380435
85      0.0026289846   0.0039434768       0.0062438383     0.0082155767    0.000000e+00 0.0009858692
86      0.0020891365   0.0020891365       0.0104456825     0.0027855153    0.000000e+00 0.0020891365
87      0.0013363029   0.0013363029       0.0071269488     0.0017817372    0.000000e+00 0.0013363029
88      0.0027985075   0.0027985075       0.0000000000     0.0000000000    0.000000e+00 0.0000000000
89      0.0010596962   0.0038855528       0.0049452490     0.0042387849    0.000000e+00 0.0014129283
90      0.0021541876   0.0019583524       0.0101181539     0.0035903127    6.527841e-05 0.0014361251
91      0.0033429909   0.0024515266       0.0049030533     0.0025629597    1.114330e-04 0.0010028973
92      0.0018907797   0.0014458903       0.0057835613     0.0026693360    0.000000e+00 0.0013346680
93      0.0011965671   0.0009077406       0.0025581779     0.0023518732    0.000000e+00 0.0009490015
   Nocardioidaceae Nocardiopsaceae Promicromonosporaceae Propionibacteriaceae Pseudonocardiaceae Rarobacteraceae
1     0.0386427898    0.000000e+00          3.141690e-04         0.0018850141       0.0034558593    0.000000e+00
2     0.0416261743    0.000000e+00          3.239391e-04         0.0016196955       0.0045351474    0.000000e+00
3     0.0406113070    0.000000e+00          3.206156e-04         0.0017099498       0.0041680026    0.000000e+00
4     0.0468754288    8.233389e-05          8.233389e-05         0.0025523506       0.0060103741    0.000000e+00
5     0.0495985158    2.319042e-04          2.319042e-04         0.0035655274       0.0060295098    0.000000e+00
6     0.0480716505    1.546616e-04          1.546616e-04         0.0030369923       0.0060036838    0.000000e+00
7     0.0465716646    5.163156e-04          1.032631e-04         0.0037174721       0.0028913672    0.000000e+00
8     0.0541207008    5.840363e-04          2.595717e-04         0.0041531473       0.0054510058    0.000000e+00
9     0.0512074600    5.579023e-04          1.992508e-04         0.0039850163       0.0044632183    0.000000e+00
10    0.0447302645    4.165799e-04          1.562175e-04         0.0074463653       0.0074984378    0.000000e+00
11    0.0421875732    3.277614e-04          1.872922e-04         0.0077258042       0.0075853350    4.682306e-05
12    0.0434793350    3.705625e-04          1.729292e-04         0.0076088836       0.0075594753    2.470417e-05
13    0.0330604393    2.236836e-04          8.947345e-05         0.0048315662       0.0042052521    0.000000e+00
14    0.0396193305    2.362311e-04          3.712203e-04         0.0076268898       0.0071206803    0.000000e+00
15    0.0257146274    1.196029e-04          0.000000e+00         0.0032292788       0.0047841167    0.000000e+00
16    0.0398745520    2.412462e-04          1.723187e-04         0.0044802867       0.0059966915    0.000000e+00
17    0.0339464883    3.344482e-04          0.000000e+00         0.0060200669       0.0050167224    0.000000e+00
18    0.0309956168    3.700120e-04          5.407867e-04         0.0065463653       0.0062332783    0.000000e+00
19    0.0191117093    5.383580e-04          5.383580e-04         0.0107671602       0.0051144011    0.000000e+00
20    0.0313466446    5.404594e-04          9.007657e-05         0.0083771206       0.0058549767    0.000000e+00
21    0.0621541081    4.257131e-04          4.257131e-04         0.0144742444       0.0140485313    0.000000e+00
22    0.0805951643    0.000000e+00          6.199628e-04         0.0158090515       0.0247985121    0.000000e+00
23    0.0627071823    2.762431e-04          1.381216e-03         0.0074585635       0.0245856354    0.000000e+00
24    0.0526582278    5.063291e-04          1.518987e-03         0.0121518987       0.0197468354    0.000000e+00
25    0.0354471545    0.000000e+00          0.000000e+00         0.0035772358       0.0136585366    0.000000e+00
26    0.0359669811    0.000000e+00          5.896226e-04         0.0053066038       0.0159198113    0.000000e+00
27    0.0105356352    1.770695e-04          1.770695e-04         0.0048694112       0.0061088977    0.000000e+00
28    0.0049264363    6.657346e-05          6.657346e-05         0.0035283936       0.0052260169    0.000000e+00
29    0.0081149147    0.000000e+00          0.000000e+00         0.0013058483       0.0041973696    0.000000e+00
30    0.0043653825    0.000000e+00          0.000000e+00         0.0006548074       0.0031285241    0.000000e+00
31    0.0320579111    5.170631e-04          0.000000e+00         0.0056876939       0.0108583247    0.000000e+00
32    0.0330595483    4.106776e-04          1.437372e-03         0.0073921971       0.0149897331    0.000000e+00
33    0.0456303171    0.000000e+00          1.546790e-03         0.0092807425       0.0317092034    0.000000e+00
34    0.0562103354    0.000000e+00          7.555153e-04         0.0057419160       0.0158658205    0.000000e+00
35    0.0418760469    0.000000e+00          0.000000e+00         0.0117252931       0.0234505863    0.000000e+00
36    0.0461946232    1.893222e-04          1.135933e-03         0.0083301780       0.0217720560    0.000000e+00
37    0.0790053510    0.000000e+00          6.295247e-04         0.0119609695       0.0195152660    0.000000e+00
38    0.0557093989    1.628930e-04          1.628930e-03         0.0063528262       0.0146603681    0.000000e+00
39    0.0146024878    0.000000e+00          0.000000e+00         0.0048674959       0.0051379124    0.000000e+00
40    0.0081863980    0.000000e+00          0.000000e+00         0.0037783375       0.0028337531    0.000000e+00
41    0.0053097345    0.000000e+00          0.000000e+00         0.0010113780       0.0027812895    0.000000e+00
42    0.0027173913    0.000000e+00          0.000000e+00         0.0000000000       0.0032608696    0.000000e+00
43    0.0061837456    0.000000e+00          0.000000e+00         0.0030918728       0.0017667845    0.000000e+00
44    0.0064034152    0.000000e+00          5.336179e-04         0.0010672359       0.0064034152    0.000000e+00
45    0.0029256217    0.000000e+00          3.375717e-04         0.0003375717       0.0043884325    0.000000e+00
46    0.0144200627    0.000000e+00          0.000000e+00         0.0037617555       0.0031347962    0.000000e+00
47    0.0808526277    0.000000e+00          1.102536e-03         0.0106578464       0.0294009555    0.000000e+00
48    0.0743571925    0.000000e+00          2.779708e-03         0.0104239055       0.0326615705    0.000000e+00
49    0.0248328558    0.000000e+00          1.591850e-03         0.0038204394       0.0130531678    0.000000e+00
50    0.0408510638    0.000000e+00          0.000000e+00         0.0068085106       0.0144680851    0.000000e+00
51    0.0572643161    2.500625e-04          3.250813e-03         0.0072518130       0.0197549387    0.000000e+00
52    0.0891304348    7.246377e-04          7.246377e-04         0.0115942029       0.0224637681    0.000000e+00
53    0.0009960159    0.000000e+00          0.000000e+00         0.0029880478       0.0000000000    0.000000e+00
54    0.0045100451    0.000000e+00          0.000000e+00         0.0090200902       0.0073800738    0.000000e+00
55    0.0438448567    0.000000e+00          2.810568e-03         0.0129286116       0.0118043845    0.000000e+00
56    0.0010881393    0.000000e+00          0.000000e+00         0.0000000000       0.0000000000    0.000000e+00
57    0.0072850898    0.000000e+00          0.000000e+00         0.0038853813       0.0043710539    0.000000e+00
58    0.0610647182    0.000000e+00          0.000000e+00         0.0140918580       0.0135699374    0.000000e+00
59    0.0024429967    0.000000e+00          0.000000e+00         0.0000000000       0.0000000000    0.000000e+00
60    0.0122142186    0.000000e+00          0.000000e+00         0.0059505168       0.0087691826    0.000000e+00
61    0.1278586279    5.197505e-04          4.158004e-03         0.0239085239       0.0259875260    0.000000e+00
62    0.0030864198    0.000000e+00          0.000000e+00         0.0007716049       0.0000000000    0.000000e+00
63    0.0046964106    3.354579e-04          0.000000e+00         0.0063737001       0.0040254948    0.000000e+00
64    0.0022988506    0.000000e+00          7.662835e-04         0.0000000000       0.0000000000    0.000000e+00
65    0.0019841270    0.000000e+00          0.000000e+00         0.0009920635       0.0029761905    0.000000e+00
66    0.0084439083    0.000000e+00          0.000000e+00         0.0042219542       0.0030156815    0.000000e+00
67    0.0380536494    0.000000e+00          0.000000e+00         0.0068621335       0.0093574548    0.000000e+00
68    0.0302631579    0.000000e+00          0.000000e+00         0.0046052632       0.0072368421    0.000000e+00
69    0.0081008101    0.000000e+00          9.000900e-04         0.0000000000       0.0144014401    0.000000e+00
70    0.0328661189    0.000000e+00          4.833253e-04         0.0106331561       0.0106331561    0.000000e+00
71    0.0376868096    0.000000e+00          6.497726e-04         0.0067143167       0.0114793156    0.000000e+00
72    0.0018034265    0.000000e+00          0.000000e+00         0.0009017133       0.0009017133    0.000000e+00
73    0.0146807784    0.000000e+00          0.000000e+00         0.0068282690       0.0078525094    0.000000e+00
74    0.0081521739    1.358696e-03          0.000000e+00         0.0020380435       0.0122282609    0.000000e+00
75    0.0203746303    6.572461e-04          0.000000e+00         0.0085441998       0.0101873151    0.000000e+00
76    0.0105596621    0.000000e+00          1.055966e-03         0.0031678986       0.0221752904    0.000000e+00
77    0.0373921381    0.000000e+00          4.793864e-04         0.0115052733       0.0153403643    0.000000e+00
78    0.0131968426    0.000000e+00          3.700049e-04         0.0025900345       0.0033300444    0.000000e+00
79    0.0019665683    0.000000e+00          0.000000e+00         0.0000000000       0.0000000000    0.000000e+00
80    0.0097402597    0.000000e+00          0.000000e+00         0.0052759740       0.0036525974    0.000000e+00
81    0.0021786492    0.000000e+00          0.000000e+00         0.0043572985       0.0119825708    0.000000e+00
82    0.0105969622    0.000000e+00          3.532321e-04         0.0060049452       0.0081243377    0.000000e+00
83    0.0344765343    0.000000e+00          1.444043e-03         0.0055956679       0.0151624549    0.000000e+00
84    0.0081521739    1.358696e-03          0.000000e+00         0.0020380435       0.0122282609    0.000000e+00
85    0.0203746303    6.572461e-04          0.000000e+00         0.0085441998       0.0101873151    0.000000e+00
86    0.0076601671    0.000000e+00          0.000000e+00         0.0055710306       0.0097493036    0.000000e+00
87    0.0066815145    0.000000e+00          0.000000e+00         0.0048997773       0.0089086860    0.000000e+00
88    0.0018656716    0.000000e+00          9.328358e-04         0.0009328358       0.0000000000    0.000000e+00
89    0.0105969622    0.000000e+00          3.532321e-04         0.0060049452       0.0081243377    0.000000e+00
90    0.0164501599    1.305568e-04          1.958352e-04         0.0067236765       0.0076375743    0.000000e+00
91    0.0156006240    3.342991e-04          1.114330e-04         0.0051259193       0.0062402496    0.000000e+00
92    0.0276387499    5.561117e-05          0.000000e+00         0.0051718385       0.0054498943    0.000000e+00
93    0.0130384552    0.000000e+00          4.126093e-05         0.0029707873       0.0024756560    0.000000e+00
   Sanguibacteraceae Segniliparaceae Sporichthyaceae Streptomycetaceae Streptosporangiaceae Thermomonosporaceae
1       0.0000000000    0.0000000000    3.141690e-04      0.0047125353         0.0009425071        0.0006283380
2       0.0000000000    0.0000000000    0.000000e+00      0.0058309038         0.0006478782        0.0001619695
3       0.0000000000    0.0000000000    1.068719e-04      0.0054504649         0.0007481030        0.0003206156
4       0.0000000000    0.0000000000    1.372232e-04      0.0064220435         0.0006861158        0.0004665587
5       0.0000000000    0.0000000000    2.898800e-05      0.0076238513         0.0006667246        0.0004058324
6       0.0000000000    0.0000000000    8.436090e-05      0.0069878942         0.0006748872        0.0004358646
7       0.0000000000    0.0000000000    2.065262e-04      0.0084675754         0.0004130525        0.0003097893
8       0.0000000000    0.0000000000    1.297859e-04      0.0081116158         0.0011031798        0.0005191434
9       0.0000000000    0.0000000000    1.594007e-04      0.0082489838         0.0008368534        0.0004383518
10      0.0000000000    0.0000000000    5.207248e-05      0.0174442824         0.0010414497        0.0003645074
11      0.0000000000    0.0000000000    1.872922e-04      0.0159666620         0.0012173994        0.0007491689
12      0.0000000000    0.0000000000    1.235208e-04      0.0167000173         0.0011363917        0.0005681959
13      0.0000000000    0.0000000000    1.789469e-04      0.0045184092         0.0009394712        0.0005815774
14      0.0000000000    0.0000000000    2.024838e-04      0.0115753240         0.0035772138        0.0005737041
15      0.0000000000    0.0000000000    1.196029e-04      0.0094486305         0.0028704700        0.0003588088
16      0.0000000000    0.0000000000    6.892749e-05      0.0103046595         0.0007582024        0.0006203474
17      0.0000000000    0.0000000000    3.344482e-04      0.0031772575         0.0001672241        0.0000000000
18      0.0000000000    0.0000000000    1.138498e-04      0.0101895600         0.0015654352        0.0006546365
19      0.0000000000    0.0000000000    2.691790e-04      0.0034993271         0.0010767160        0.0005383580
20      0.0000000000    0.0000000000    2.402042e-04      0.0080468398         0.0011409698        0.0005404594
21      0.0000000000    0.0000000000    4.257131e-04      0.0234142188         0.0038314176        0.0012771392
22      0.0000000000    0.0000000000    9.299442e-04      0.0182889027         0.0012399256        0.0006199628
23      0.0000000000    0.0000000000    1.104972e-03      0.0325966851         0.0044198895        0.0019337017
24      0.0000000000    0.0000000000    2.531646e-03      0.0405063291         0.0015189873        0.0020253165
25      0.0000000000    0.0000000000    3.252033e-04      0.0234146341         0.0019512195        0.0009756098
26      0.0000000000    0.0000000000    0.000000e+00      0.0395047170         0.0041273585        0.0029481132
27      0.0000000000    0.0000000000    5.312085e-04      0.0038955290         0.0015936255        0.0009738822
28      0.0000000000    0.0000000000    2.662939e-04      0.0018307703         0.0008321683        0.0004660142
29      0.0000000000    0.0000000000    7.461990e-04      0.0022385971         0.0001865498        0.0004663744
30      0.0000000000    0.0000000000    4.001601e-04      0.0009822111         0.0001455128        0.0001818909
31      0.0000000000    0.0000000000    0.000000e+00      0.0682523268         0.0025853154        0.0015511892
32      0.0002053388    0.0002053388    2.053388e-04      0.0328542094         0.0022587269        0.0002053388
33      0.0000000000    0.0000000000    7.733952e-04      0.0355761794         0.0023201856        0.0015467904
34      0.0000000000    0.0000000000    9.066183e-04      0.0196433968         0.0040797824        0.0012088244
35      0.0000000000    0.0000000000    5.583473e-04      0.0374092686         0.0039084310        0.0016750419
36      0.0000000000    0.0000000000    1.893222e-04      0.0270730784         0.0030291556        0.0007572889
37      0.0000000000    0.0000000000    9.442871e-04      0.0248662260         0.0040919106        0.0025180988
38      0.0001628930    0.0001628930    8.144649e-04      0.0219905522         0.0053754683        0.0019547158
39      0.0000000000    0.0000000000    2.704164e-04      0.0091941590         0.0037858302        0.0002704164
40      0.0000000000    0.0000000000    3.148615e-04      0.0053526448         0.0037783375        0.0009445844
41      0.0000000000    0.0000000000    5.056890e-04      0.0040455120         0.0002528445        0.0000000000
42      0.0000000000    0.0000000000    0.000000e+00      0.0021739130         0.0000000000        0.0005434783
43      0.0000000000    0.0000000000    4.416961e-04      0.0026501767         0.0008833922        0.0004416961
44      0.0000000000    0.0000000000    1.067236e-03      0.0064034152         0.0010672359        0.0005336179
45      0.0000000000    0.0000000000    0.000000e+00      0.0015753348         0.0000000000        0.0002250478
46      0.0000000000    0.0000000000    0.000000e+00      0.0062695925         0.0043887147        0.0006269592
47      0.0003675119    0.0000000000    1.102536e-03      0.0323410511         0.0000000000        0.0040426314
48      0.0000000000    0.0000000000    2.084781e-03      0.0451702571         0.0027797081        0.0041695622
49      0.0000000000    0.0000000000    9.551098e-04      0.0159184973         0.0006367399        0.0012734798
50      0.0000000000    0.0000000000    0.000000e+00      0.0238297872         0.0008510638        0.0017021277
51      0.0000000000    0.0000000000    1.500375e-03      0.0215053763         0.0010002501        0.0032508127
52      0.0000000000    0.0000000000    1.449275e-03      0.0471014493         0.0014492754        0.0028985507
53      0.0000000000    0.0000000000    0.000000e+00      0.0019920319         0.0000000000        0.0000000000
54      0.0000000000    0.0000000000    0.000000e+00      0.0118901189         0.0004100041        0.0008200082
55      0.0000000000    0.0000000000    5.621135e-04      0.0264193367         0.0134907251        0.0016863406
56      0.0000000000    0.0000000000    0.000000e+00      0.0000000000         0.0000000000        0.0000000000
57      0.0000000000    0.0000000000    0.000000e+00      0.0082564352         0.0014570180        0.0009713453
58      0.0000000000    0.0000000000    1.043841e-03      0.0485386221         0.0046972860        0.0057411273
59      0.0000000000    0.0000000000    0.000000e+00      0.0008143322         0.0000000000        0.0000000000
60      0.0000000000    0.0000000000    6.263702e-04      0.0053241466         0.0018791106        0.0003131851
61      0.0000000000    0.0000000000    1.039501e-03      0.0540540541         0.0083160083        0.0036382536
62      0.0000000000    0.0000000000    0.000000e+00      0.0023148148         0.0015432099        0.0000000000
63      0.0000000000    0.0000000000    3.354579e-04      0.0077155317         0.0010063737        0.0016772895
64      0.0000000000    0.0000000000    0.000000e+00      0.0007662835         0.0000000000        0.0000000000
65      0.0000000000    0.0000000000    0.000000e+00      0.0099206349         0.0019841270        0.0000000000
66      0.0000000000    0.0000000000    1.206273e-03      0.0102533172         0.0018094089        0.0000000000
67      0.0000000000    0.0000000000    0.000000e+00      0.0131004367         0.0018714910        0.0012476606
68      0.0000000000    0.0000000000    6.578947e-04      0.0144736842         0.0006578947        0.0000000000
69      0.0000000000    0.0000000000    0.000000e+00      0.0405040504         0.0000000000        0.0063006301
70      0.0000000000    0.0000000000    0.000000e+00      0.0396326728         0.0019333011        0.0043499275
71      0.0000000000    0.0000000000    0.000000e+00      0.0311890838         0.0047649989        0.0000000000
72      0.0000000000    0.0000000000    0.000000e+00      0.0045085663         0.0000000000        0.0009017133
73      0.0000000000    0.0000000000    0.000000e+00      0.0143393650         0.0017070673        0.0010242404
74      0.0000000000    0.0000000000    6.793478e-04      0.0210597826         0.0000000000        0.0020380435
75      0.0000000000    0.0000000000    9.858692e-04      0.0236608610         0.0009858692        0.0023003615
76      0.0000000000    0.0000000000    0.000000e+00      0.0401267159         0.0021119324        0.0042238648
77      0.0000000000    0.0000000000    9.587728e-04      0.0292425695         0.0062320230        0.0038350911
78      0.0001233350    0.0000000000    0.000000e+00      0.0134435126         0.0012333498        0.0002466700
79      0.0000000000    0.0000000000    0.000000e+00      0.0009832842         0.0000000000        0.0000000000
80      0.0000000000    0.0000000000    4.058442e-04      0.0064935065         0.0008116883        0.0004058442
81      0.0000000000    0.0000000000    0.000000e+00      0.0196078431         0.0000000000        0.0021786492
82      0.0003532321    0.0000000000    0.000000e+00      0.0105969622         0.0014129283        0.0007064641
83      0.0000000000    0.0000000000    0.000000e+00      0.0537906137         0.0009025271        0.0003610108
84      0.0000000000    0.0000000000    6.793478e-04      0.0210597826         0.0000000000        0.0020380435
85      0.0000000000    0.0000000000    9.858692e-04      0.0236608610         0.0009858692        0.0023003615
86      0.0000000000    0.0000000000    6.963788e-04      0.0104456825         0.0006963788        0.0020891365
87      0.0000000000    0.0000000000    4.454343e-04      0.0066815145         0.0004454343        0.0013363029
88      0.0000000000    0.0000000000    0.000000e+00      0.0037313433         0.0000000000        0.0000000000
89      0.0003532321    0.0000000000    0.000000e+00      0.0105969622         0.0014129283        0.0007064641
90      0.0000000000    0.0000000000    5.222273e-04      0.0103139892         0.0027416933        0.0008486194
91      0.0000000000    0.0000000000    2.228661e-04      0.0110318698         0.0017829285        0.0011143303
92      0.0000000000    0.0000000000    2.780558e-04      0.0057835613         0.0013346680        0.0005561117
93      0.0000000000    0.0000000000    4.538703e-04      0.0037547450         0.0006189140        0.0003300875
   Tsukamurellaceae Unassigned.3 Bifidobacteriaceae Coriobacteriaceae Nitriliruptoraceae Rubrobacteriaceae
1      0.000000e+00 0.000000e+00       0.000000e+00      0.000000e+00       3.141690e-04      0.000000e+00
2      0.000000e+00 1.619695e-04       1.619695e-04      0.000000e+00       0.000000e+00      0.000000e+00
3      0.000000e+00 1.068719e-04       1.068719e-04      0.000000e+00       1.068719e-04      0.000000e+00
4      2.744463e-05 5.488926e-05       8.233389e-05      2.744463e-05       3.293356e-04      5.488926e-05
5      2.898800e-05 5.797606e-05       2.898800e-05      8.696408e-05       3.188683e-04      0.000000e+00
6      2.812030e-05 5.624060e-05       5.624060e-05      5.624060e-05       3.233834e-04      2.812030e-05
7      0.000000e+00 1.032631e-04       0.000000e+00      0.000000e+00       2.065262e-04      0.000000e+00
8      0.000000e+00 1.297859e-04       0.000000e+00      6.489293e-05       7.138222e-04      0.000000e+00
9      0.000000e+00 1.195505e-04       0.000000e+00      3.985016e-05       5.180521e-04      0.000000e+00
10     0.000000e+00 1.041450e-04       0.000000e+00      3.124349e-04       3.124349e-04      0.000000e+00
11     0.000000e+00 0.000000e+00       0.000000e+00      3.745844e-04       3.277614e-04      3.277614e-04
12     0.000000e+00 4.940834e-05       0.000000e+00      3.458583e-04       3.211542e-04      1.729292e-04
13     0.000000e+00 1.342102e-04       0.000000e+00      0.000000e+00       4.026305e-04      8.947345e-05
14     0.000000e+00 1.349892e-04       3.374730e-05      3.374730e-05       4.724622e-04      1.349892e-04
15     2.392058e-04 1.196029e-04       0.000000e+00      0.000000e+00       3.588088e-04      1.196029e-04
16     0.000000e+00 2.757100e-04       3.446374e-05      6.892749e-05       1.723187e-04      3.446374e-05
17     0.000000e+00 1.672241e-04       0.000000e+00      3.344482e-04       0.000000e+00      1.672241e-04
18     0.000000e+00 1.707747e-04       0.000000e+00      2.561621e-04       5.977116e-04      2.561621e-04
19     2.691790e-04 5.383580e-04       0.000000e+00      0.000000e+00       0.000000e+00      0.000000e+00
20     3.002552e-05 3.002552e-05       9.007657e-05      2.702297e-04       1.801531e-04      9.007657e-05
21     0.000000e+00 8.514261e-04       0.000000e+00      0.000000e+00       0.000000e+00      0.000000e+00
22     0.000000e+00 6.199628e-04       0.000000e+00      0.000000e+00       0.000000e+00      0.000000e+00
23     0.000000e+00 5.524862e-04       0.000000e+00      0.000000e+00       2.762431e-04      0.000000e+00
24     0.000000e+00 5.063291e-04       0.000000e+00      0.000000e+00       5.063291e-04      5.063291e-04
25     0.000000e+00 0.000000e+00       0.000000e+00      0.000000e+00       3.252033e-04      0.000000e+00
26     0.000000e+00 0.000000e+00       0.000000e+00      0.000000e+00       0.000000e+00      5.896226e-04
27     0.000000e+00 1.062417e-03       0.000000e+00      0.000000e+00       0.000000e+00      0.000000e+00
28     0.000000e+00 7.323081e-04       0.000000e+00      0.000000e+00       0.000000e+00      0.000000e+00
29     0.000000e+00 9.327488e-05       0.000000e+00      0.000000e+00       1.865498e-04      9.327488e-05
30     0.000000e+00 7.275638e-05       0.000000e+00      0.000000e+00       7.275638e-05      3.637819e-05
31     0.000000e+00 0.000000e+00       0.000000e+00      0.000000e+00       0.000000e+00      0.000000e+00
32     0.000000e+00 2.053388e-04       0.000000e+00      0.000000e+00       0.000000e+00      0.000000e+00
33     0.000000e+00 0.000000e+00       0.000000e+00      0.000000e+00       7.733952e-04      0.000000e+00
34     0.000000e+00 0.000000e+00       0.000000e+00      0.000000e+00       3.022061e-04      1.511031e-04
35     0.000000e+00 0.000000e+00       0.000000e+00      0.000000e+00       0.000000e+00      0.000000e+00
36     0.000000e+00 0.000000e+00       0.000000e+00      0.000000e+00       1.893222e-04      3.786445e-04
37     0.000000e+00 3.147624e-04       0.000000e+00      0.000000e+00       0.000000e+00      0.000000e+00
38     0.000000e+00 3.257860e-04       0.000000e+00      0.000000e+00       3.257860e-04      0.000000e+00
39     0.000000e+00 5.408329e-04       0.000000e+00      0.000000e+00       0.000000e+00      0.000000e+00
40     0.000000e+00 3.148615e-04       0.000000e+00      0.000000e+00       3.148615e-04      0.000000e+00
41     0.000000e+00 2.528445e-04       0.000000e+00      0.000000e+00       0.000000e+00      2.528445e-04
42     0.000000e+00 5.434783e-04       0.000000e+00      0.000000e+00       0.000000e+00      0.000000e+00
43     0.000000e+00 0.000000e+00       0.000000e+00      0.000000e+00       0.000000e+00      0.000000e+00
44     5.336179e-04 1.067236e-03       0.000000e+00      0.000000e+00       0.000000e+00      0.000000e+00
45     0.000000e+00 0.000000e+00       0.000000e+00      0.000000e+00       1.125239e-04      0.000000e+00
46     0.000000e+00 1.253919e-03       0.000000e+00      0.000000e+00       0.000000e+00      0.000000e+00
47     0.000000e+00 0.000000e+00       0.000000e+00      0.000000e+00       7.350239e-04      7.350239e-04
48     0.000000e+00 0.000000e+00       0.000000e+00      0.000000e+00       0.000000e+00      0.000000e+00
49     0.000000e+00 0.000000e+00       0.000000e+00      0.000000e+00       0.000000e+00      1.591850e-03
50     0.000000e+00 0.000000e+00       0.000000e+00      0.000000e+00       0.000000e+00      0.000000e+00
51     5.001250e-04 0.000000e+00       0.000000e+00      2.500625e-04       0.000000e+00      1.500375e-03
52     0.000000e+00 0.000000e+00       0.000000e+00      0.000000e+00       0.000000e+00      0.000000e+00
53     0.000000e+00 0.000000e+00       0.000000e+00      0.000000e+00       0.000000e+00      0.000000e+00
54     0.000000e+00 0.000000e+00       0.000000e+00      0.000000e+00       0.000000e+00      0.000000e+00
55     0.000000e+00 0.000000e+00       0.000000e+00      0.000000e+00       0.000000e+00      5.621135e-04
56     0.000000e+00 0.000000e+00       0.000000e+00      0.000000e+00       0.000000e+00      0.000000e+00
57     0.000000e+00 0.000000e+00       0.000000e+00      0.000000e+00       0.000000e+00      0.000000e+00
58     0.000000e+00 5.219207e-04       0.000000e+00      0.000000e+00       5.219207e-04      0.000000e+00
59     0.000000e+00 0.000000e+00       0.000000e+00      0.000000e+00       0.000000e+00      0.000000e+00
60     0.000000e+00 3.131851e-04       0.000000e+00      0.000000e+00       0.000000e+00      3.131851e-04
61     0.000000e+00 0.000000e+00       0.000000e+00      0.000000e+00       2.079002e-03      1.039501e-03
62     0.000000e+00 0.000000e+00       0.000000e+00      0.000000e+00       0.000000e+00      0.000000e+00
63     0.000000e+00 0.000000e+00       0.000000e+00      0.000000e+00       0.000000e+00      3.354579e-04
64     0.000000e+00 0.000000e+00       0.000000e+00      0.000000e+00       0.000000e+00      0.000000e+00
65     0.000000e+00 0.000000e+00       0.000000e+00      0.000000e+00       0.000000e+00      4.960317e-04
66     0.000000e+00 0.000000e+00       0.000000e+00      0.000000e+00       0.000000e+00      0.000000e+00
67     0.000000e+00 0.000000e+00       0.000000e+00      0.000000e+00       6.238303e-04      0.000000e+00
68     0.000000e+00 0.000000e+00       0.000000e+00      0.000000e+00       0.000000e+00      0.000000e+00
69     0.000000e+00 0.000000e+00       0.000000e+00      0.000000e+00       9.000900e-04      0.000000e+00
70     0.000000e+00 0.000000e+00       0.000000e+00      0.000000e+00       1.449976e-03      0.000000e+00
71     0.000000e+00 4.331817e-04       0.000000e+00      0.000000e+00       0.000000e+00      0.000000e+00
72     0.000000e+00 0.000000e+00       0.000000e+00      0.000000e+00       0.000000e+00      0.000000e+00
73     0.000000e+00 0.000000e+00       0.000000e+00      0.000000e+00       6.828269e-04      6.828269e-04
74     0.000000e+00 0.000000e+00       0.000000e+00      0.000000e+00       0.000000e+00      6.793478e-04
75     0.000000e+00 0.000000e+00       0.000000e+00      0.000000e+00       0.000000e+00      3.286231e-04
76     1.055966e-03 0.000000e+00       0.000000e+00      0.000000e+00       0.000000e+00      0.000000e+00
77     9.587728e-04 0.000000e+00       0.000000e+00      0.000000e+00       0.000000e+00      4.793864e-04
78     0.000000e+00 0.000000e+00       1.233350e-04      0.000000e+00       1.233350e-04      0.000000e+00
79     0.000000e+00 0.000000e+00       0.000000e+00      0.000000e+00       0.000000e+00      9.832842e-04
80     0.000000e+00 0.000000e+00       0.000000e+00      0.000000e+00       0.000000e+00      2.029221e-03
81     0.000000e+00 0.000000e+00       0.000000e+00      0.000000e+00       0.000000e+00      3.267974e-03
82     0.000000e+00 0.000000e+00       0.000000e+00      0.000000e+00       0.000000e+00      1.412928e-03
83     0.000000e+00 0.000000e+00       0.000000e+00      0.000000e+00       0.000000e+00      0.000000e+00
84     0.000000e+00 0.000000e+00       0.000000e+00      0.000000e+00       0.000000e+00      6.793478e-04
85     0.000000e+00 0.000000e+00       0.000000e+00      0.000000e+00       0.000000e+00      3.286231e-04
86     0.000000e+00 0.000000e+00       0.000000e+00      0.000000e+00       6.963788e-04      6.963788e-04
87     0.000000e+00 0.000000e+00       0.000000e+00      0.000000e+00       4.454343e-04      4.454343e-04
88     0.000000e+00 0.000000e+00       0.000000e+00      0.000000e+00       0.000000e+00      0.000000e+00
89     0.000000e+00 0.000000e+00       0.000000e+00      0.000000e+00       0.000000e+00      1.412928e-03
90     0.000000e+00 6.527841e-05       0.000000e+00      6.527841e-05       7.833409e-04      3.263921e-04
91     1.114330e-04 1.114330e-04       1.114330e-04      0.000000e+00       4.457321e-04      7.800312e-04
92     0.000000e+00 0.000000e+00       0.000000e+00      0.000000e+00       1.668335e-04      1.668335e-04
93     0.000000e+00 2.475656e-04       0.000000e+00      0.000000e+00       4.126093e-05      4.126093e-05
   Conexibacteraceae Patulibacteraceae Solirubrobacteraceae Bacteroidaceae Marinilabiaceae Porphyromonadaceae
1        0.018535972      0.0009425071          0.005969211    0.000000000    0.000000e+00       0.000000e+00
2        0.016034985      0.0008098477          0.006964691    0.000000000    0.000000e+00       0.000000e+00
3        0.016885754      0.0008549749          0.006626055    0.000000000    0.000000e+00       0.000000e+00
4        0.018470236      0.0007684497          0.006394599    0.000000000    0.000000e+00       0.000000e+00
5        0.017218889      0.0008406528          0.005942546    0.000000000    0.000000e+00       0.000000e+00
6        0.017814209      0.0008014285          0.006158345    0.000000000    0.000000e+00       0.000000e+00
7        0.012494837      0.0010326311          0.005885998    0.000000000    0.000000e+00       0.000000e+00
8        0.024983777      0.0011031798          0.006489293    0.000000000    0.000000e+00       0.000000e+00
9        0.020164183      0.0010759544          0.006256476    0.000000000    0.000000e+00       0.000000e+00
10       0.019162674      0.0009893772          0.008175380    0.000000000    0.000000e+00       0.000000e+00
11       0.019244276      0.0013578686          0.008568619    0.000000000    0.000000e+00       0.000000e+00
12       0.019244547      0.0011858000          0.008399417    0.000000000    0.000000e+00       0.000000e+00
13       0.016373641      0.0012078916          0.007113139    0.000000000    4.473672e-05       0.000000e+00
14       0.020315875      0.0011474082          0.008673056    0.000000000    0.000000e+00       0.000000e+00
15       0.020212893      0.0005980146          0.006338955    0.000000000    0.000000e+00       0.000000e+00
16       0.020712710      0.0011028398          0.005583127    0.000000000    0.000000e+00       0.000000e+00
17       0.020735786      0.0011705686          0.006856187    0.000000000    0.000000e+00       0.000000e+00
18       0.017675186      0.0007400239          0.005436329    0.000000000    0.000000e+00       0.000000e+00
19       0.017496635      0.0000000000          0.002960969    0.000000000    0.000000e+00       0.000000e+00
20       0.018255517      0.0009307912          0.005764900    0.000000000    0.000000e+00       0.000000e+00
21       0.033631332      0.0025542784          0.027671350    0.000000000    0.000000e+00       0.000000e+00
22       0.043087415      0.0030998140          0.031928084    0.000000000    0.000000e+00       0.000000e+00
23       0.030939226      0.0030386740          0.020441989    0.000000000    0.000000e+00       0.000000e+00
24       0.033924051      0.0020253165          0.017721519    0.000000000    0.000000e+00       0.000000e+00
25       0.023089431      0.0016260163          0.015284553    0.000000000    0.000000e+00       0.000000e+00
26       0.015919811      0.0005896226          0.017688679    0.000000000    0.000000e+00       0.000000e+00
27       0.015582116      0.0003541390          0.006817176    0.000000000    0.000000e+00       0.000000e+00
28       0.010252313      0.0001331469          0.004959723    0.000000000    0.000000e+00       0.000000e+00
29       0.007648540      0.0003730995          0.002798246    0.000000000    0.000000e+00       9.327488e-05
30       0.004329004      0.0001818909          0.001273237    0.000000000    0.000000e+00       7.275638e-05
31       0.016028956      0.0000000000          0.009307136    0.000000000    0.000000e+00       0.000000e+00
32       0.026694045      0.0016427105          0.020739220    0.000000000    0.000000e+00       0.000000e+00
33       0.018561485      0.0007733952          0.014694509    0.000000000    0.000000e+00       0.000000e+00
34       0.023874282      0.0016621336          0.018585675    0.000000000    0.000000e+00       0.000000e+00
35       0.021217197      0.0016750419          0.023450586    0.000000000    0.000000e+00       0.000000e+00
36       0.025747823      0.0020825445          0.016660356    0.000000000    0.000000e+00       0.000000e+00
37       0.033364810      0.0028328612          0.020144791    0.000000000    0.000000e+00       0.000000e+00
38       0.046261606      0.0042352175          0.029809415    0.000162893    0.000000e+00       0.000000e+00
39       0.014332071      0.0000000000          0.008923743    0.000000000    0.000000e+00       2.704164e-04
40       0.011649874      0.0003148615          0.006297229    0.000000000    0.000000e+00       0.000000e+00
41       0.008091024      0.0000000000          0.005562579    0.000000000    0.000000e+00       0.000000e+00
42       0.010869565      0.0000000000          0.007608696    0.000000000    0.000000e+00       0.000000e+00
43       0.007067138      0.0004416961          0.004858657    0.000000000    0.000000e+00       0.000000e+00
44       0.031483458      0.0005336179          0.016008538    0.000000000    0.000000e+00       0.000000e+00
45       0.010464724      0.0009001913          0.007426578    0.000000000    0.000000e+00       0.000000e+00
46       0.013793103      0.0006269592          0.003761756    0.000000000    0.000000e+00       0.000000e+00
47       0.057331863      0.0029400956          0.028298420    0.000000000    0.000000e+00       0.000000e+00
48       0.061153579      0.0034746352          0.043780403    0.000000000    0.000000e+00       0.000000e+00
49       0.019420567      0.0000000000          0.021012416    0.000000000    0.000000e+00       0.000000e+00
50       0.028936170      0.0017021277          0.019574468    0.000000000    0.000000e+00       0.000000e+00
51       0.025256314      0.0022505626          0.020755189    0.000000000    0.000000e+00       0.000000e+00
52       0.057246377      0.0014492754          0.031884058    0.000000000    0.000000e+00       0.000000e+00
53       0.027888446      0.0009960159          0.015936255    0.000000000    0.000000e+00       0.000000e+00
54       0.016400164      0.0004100041          0.006970070    0.000000000    0.000000e+00       0.000000e+00
55       0.024732996      0.0005621135          0.016301293    0.000000000    0.000000e+00       0.000000e+00
56       0.021762786      0.0000000000          0.013057671    0.000000000    0.000000e+00       0.000000e+00
57       0.013598834      0.0000000000          0.006313745    0.000000000    0.000000e+00       0.000000e+00
58       0.070459290      0.0088726514          0.053235908    0.000000000    0.000000e+00       0.000000e+00
59       0.024429967      0.0000000000          0.021172638    0.000000000    0.000000e+00       0.000000e+00
60       0.014719699      0.0000000000          0.010335108    0.000000000    0.000000e+00       0.000000e+00
61       0.068087318      0.0057172557          0.051455302    0.000000000    0.000000e+00       0.000000e+00
62       0.024691358      0.0000000000          0.011574074    0.000000000    0.000000e+00       0.000000e+00
63       0.017443811      0.0000000000          0.007044616    0.000000000    0.000000e+00       0.000000e+00
64       0.021455939      0.0000000000          0.011494253    0.000000000    0.000000e+00       0.000000e+00
65       0.010912698      0.0000000000          0.008432540    0.000000000    0.000000e+00       0.000000e+00
66       0.015681544      0.0000000000          0.004825091    0.000000000    0.000000e+00       0.000000e+00
67       0.018091079      0.0000000000          0.009357455    0.000000000    0.000000e+00       0.000000e+00
68       0.019736842      0.0019736842          0.011184210    0.000000000    0.000000e+00       0.000000e+00
69       0.024302430      0.0018001800          0.023402340    0.000000000    0.000000e+00       0.000000e+00
70       0.015949734      0.0009666506          0.014016433    0.000000000    0.000000e+00       0.000000e+00
71       0.023608404      0.0008663634          0.012345679    0.000000000    0.000000e+00       0.000000e+00
72       0.025247971      0.0054102795          0.024346258    0.000000000    0.000000e+00       0.000000e+00
73       0.013656538      0.0020484807          0.014339365    0.000000000    0.000000e+00       0.000000e+00
74       0.041440217      0.0020380435          0.038043478    0.000000000    0.000000e+00       0.000000e+00
75       0.031219192      0.0009858692          0.026289845    0.000000000    0.000000e+00       0.000000e+00
76       0.034846885      0.0031678986          0.028511088    0.000000000    0.000000e+00       0.000000e+00
77       0.023969319      0.0014381592          0.015340364    0.000000000    0.000000e+00       0.000000e+00
78       0.009373458      0.0006166749          0.005303404    0.000000000    0.000000e+00       0.000000e+00
79       0.029498525      0.0019665683          0.018682399    0.000000000    0.000000e+00       0.000000e+00
80       0.016233766      0.0008116883          0.009740260    0.000000000    0.000000e+00       0.000000e+00
81       0.028322440      0.0021786492          0.021786492    0.000000000    0.000000e+00       0.000000e+00
82       0.018014836      0.0003532321          0.010596962    0.000000000    0.000000e+00       0.000000e+00
83       0.015884477      0.0012635379          0.013537906    0.000000000    0.000000e+00       0.000000e+00
84       0.041440217      0.0020380435          0.038043478    0.000000000    0.000000e+00       0.000000e+00
85       0.031219192      0.0009858692          0.026289845    0.000000000    0.000000e+00       0.000000e+00
86       0.016713092      0.0013927577          0.013231198    0.000000000    0.000000e+00       0.000000e+00
87       0.012026726      0.0008908686          0.009799555    0.000000000    0.000000e+00       0.000000e+00
88       0.033582090      0.0009328358          0.021455224    0.000000000    0.000000e+00       0.000000e+00
89       0.018014836      0.0003532321          0.010596962    0.000000000    0.000000e+00       0.000000e+00
90       0.025066910      0.0007180625          0.014230694    0.000000000    0.000000e+00       0.000000e+00
91       0.023512369      0.0006685982          0.011031870    0.000000000    0.000000e+00       0.000000e+00
92       0.013624736      0.0007785563          0.007563119    0.000000000    0.000000e+00       0.000000e+00
93       0.013904935      0.0009490015          0.005446443    0.000000000    0.000000e+00       0.000000e+00
   Prevotellaceae Rikenellaceae Cryomorphaceae Flavobacteriaceae Chitinophagaceae Cyclobacteriaceae Cytophagaceae
1    0.000000e+00  0.000000e+00   0.000000e+00      0.000000e+00     0.000000e+00      0.000000e+00  3.141690e-04
2    3.239391e-04  0.000000e+00   0.000000e+00      0.000000e+00     1.619695e-04      0.000000e+00  3.239391e-04
3    2.137437e-04  0.000000e+00   0.000000e+00      0.000000e+00     1.068719e-04      0.000000e+00  3.206156e-04
4    2.744463e-05  0.000000e+00   0.000000e+00      8.233389e-05     2.195570e-04      0.000000e+00  2.470017e-04
5    0.000000e+00  0.000000e+00   2.898800e-05      0.000000e+00     3.478563e-04      0.000000e+00  2.608923e-04
6    1.406015e-05  0.000000e+00   1.406015e-05      4.218045e-05     2.812030e-04      0.000000e+00  2.530827e-04
7    0.000000e+00  0.000000e+00   0.000000e+00      0.000000e+00     1.032631e-04      0.000000e+00  2.065262e-04
8    0.000000e+00  0.000000e+00   0.000000e+00      6.489293e-05     5.191434e-04      0.000000e+00  5.840363e-04
9    0.000000e+00  0.000000e+00   0.000000e+00      3.985016e-05     3.586515e-04      0.000000e+00  4.383518e-04
10   0.000000e+00  0.000000e+00   0.000000e+00      0.000000e+00     1.562175e-04      0.000000e+00  2.082899e-04
11   4.682306e-05  0.000000e+00   0.000000e+00      0.000000e+00     4.214075e-04      0.000000e+00  3.745844e-04
12   2.470417e-05  0.000000e+00   0.000000e+00      0.000000e+00     2.964500e-04      0.000000e+00  2.964500e-04
13   4.473672e-05  0.000000e+00   0.000000e+00      0.000000e+00     8.947345e-05      0.000000e+00  8.947345e-05
14   6.749460e-05  3.374730e-05   0.000000e+00      3.374730e-05     6.749460e-05      0.000000e+00  1.349892e-04
15   1.196029e-04  0.000000e+00   0.000000e+00      0.000000e+00     1.196029e-04      0.000000e+00  2.392058e-04
16   0.000000e+00  0.000000e+00   0.000000e+00      0.000000e+00     2.757100e-04      0.000000e+00  5.514199e-04
17   0.000000e+00  0.000000e+00   0.000000e+00      0.000000e+00     1.672241e-04      0.000000e+00  1.672241e-04
18   2.846246e-05  0.000000e+00   0.000000e+00      0.000000e+00     1.423123e-04      0.000000e+00  1.992372e-04
19   0.000000e+00  0.000000e+00   0.000000e+00      0.000000e+00     0.000000e+00      0.000000e+00  2.691790e-04
20   1.501276e-04  0.000000e+00   0.000000e+00      0.000000e+00     1.201021e-04      0.000000e+00  1.801531e-04
21   0.000000e+00  0.000000e+00   0.000000e+00      0.000000e+00     4.257131e-04      0.000000e+00  8.514261e-04
22   3.099814e-04  0.000000e+00   0.000000e+00      0.000000e+00     7.129572e-03      0.000000e+00  6.819591e-03
23   0.000000e+00  0.000000e+00   0.000000e+00      0.000000e+00     8.287293e-04      0.000000e+00  1.933702e-03
24   0.000000e+00  0.000000e+00   0.000000e+00      5.063291e-04     1.518987e-03      0.000000e+00  1.012658e-03
25   0.000000e+00  0.000000e+00   0.000000e+00      3.252033e-04     6.504065e-04      0.000000e+00  2.276423e-03
26   0.000000e+00  0.000000e+00   0.000000e+00      0.000000e+00     5.896226e-04      0.000000e+00  5.896226e-03
27   0.000000e+00  0.000000e+00   0.000000e+00      0.000000e+00     5.312085e-04      0.000000e+00  1.062417e-03
28   3.328673e-05  0.000000e+00   0.000000e+00      0.000000e+00     2.662939e-04      0.000000e+00  6.324479e-04
29   0.000000e+00  9.327488e-05   3.730995e-04      0.000000e+00     2.798246e-03      0.000000e+00  3.824270e-03
30   7.275638e-05  3.637819e-05   1.455128e-04      0.000000e+00     1.455128e-03      0.000000e+00  2.619229e-03
31   0.000000e+00  0.000000e+00   0.000000e+00      0.000000e+00     0.000000e+00      0.000000e+00  1.551189e-03
32   0.000000e+00  0.000000e+00   0.000000e+00      2.053388e-04     4.106776e-04      0.000000e+00  1.642711e-03
33   0.000000e+00  0.000000e+00   0.000000e+00      0.000000e+00     3.093581e-03      0.000000e+00  2.320186e-03
34   0.000000e+00  0.000000e+00   0.000000e+00      0.000000e+00     3.022061e-04      0.000000e+00  3.022061e-04
35   0.000000e+00  0.000000e+00   0.000000e+00      0.000000e+00     5.583473e-04      0.000000e+00  1.116695e-03
36   0.000000e+00  0.000000e+00   0.000000e+00      0.000000e+00     0.000000e+00      0.000000e+00  9.466111e-04
37   0.000000e+00  0.000000e+00   0.000000e+00      6.295247e-04     1.888574e-03      0.000000e+00  1.888574e-03
38   0.000000e+00  0.000000e+00   0.000000e+00      3.257860e-04     1.140251e-03      0.000000e+00  1.954716e-03
39   0.000000e+00  0.000000e+00   0.000000e+00      0.000000e+00     1.081666e-03      0.000000e+00  5.408329e-04
40   0.000000e+00  0.000000e+00   0.000000e+00      0.000000e+00     1.574307e-03      0.000000e+00  1.259446e-03
41   2.528445e-04  0.000000e+00   0.000000e+00      0.000000e+00     7.585335e-04      0.000000e+00  5.056890e-04
42   5.434783e-04  0.000000e+00   0.000000e+00      0.000000e+00     5.434783e-04      0.000000e+00  5.434783e-04
43   4.416961e-04  0.000000e+00   0.000000e+00      0.000000e+00     8.833922e-04      0.000000e+00  0.000000e+00
44   0.000000e+00  0.000000e+00   0.000000e+00      0.000000e+00     0.000000e+00      0.000000e+00  1.067236e-03
45   0.000000e+00  0.000000e+00   0.000000e+00      0.000000e+00     1.237763e-03      0.000000e+00  2.025430e-03
46   0.000000e+00  0.000000e+00   0.000000e+00      0.000000e+00     0.000000e+00      0.000000e+00  0.000000e+00
47   0.000000e+00  0.000000e+00   0.000000e+00      0.000000e+00     1.102536e-03      0.000000e+00  7.350239e-04
48   0.000000e+00  0.000000e+00   0.000000e+00      0.000000e+00     0.000000e+00      0.000000e+00  6.949270e-04
49   0.000000e+00  0.000000e+00   0.000000e+00      3.183699e-04     6.367399e-04      0.000000e+00  9.551098e-04
50   0.000000e+00  0.000000e+00   0.000000e+00      0.000000e+00     3.404255e-03      0.000000e+00  1.702128e-03
51   0.000000e+00  0.000000e+00   0.000000e+00      0.000000e+00     1.250313e-03      0.000000e+00  5.001250e-04
52   0.000000e+00  0.000000e+00   0.000000e+00      0.000000e+00     0.000000e+00      0.000000e+00  1.449275e-03
53   0.000000e+00  0.000000e+00   0.000000e+00      0.000000e+00     0.000000e+00      0.000000e+00  9.960159e-04
54   0.000000e+00  0.000000e+00   0.000000e+00      0.000000e+00     0.000000e+00      0.000000e+00  4.100041e-04
55   0.000000e+00  0.000000e+00   0.000000e+00      0.000000e+00     0.000000e+00      0.000000e+00  5.621135e-04
56   0.000000e+00  0.000000e+00   0.000000e+00      0.000000e+00     0.000000e+00      0.000000e+00  0.000000e+00
57   0.000000e+00  0.000000e+00   0.000000e+00      4.856727e-04     0.000000e+00      4.856727e-04  1.457018e-03
58   0.000000e+00  0.000000e+00   0.000000e+00      1.043841e-03     1.565762e-03      0.000000e+00  2.609603e-03
59   0.000000e+00  0.000000e+00   0.000000e+00      0.000000e+00     8.143322e-04      0.000000e+00  0.000000e+00
60   0.000000e+00  0.000000e+00   0.000000e+00      0.000000e+00     3.131851e-04      0.000000e+00  3.131851e-04
61   0.000000e+00  0.000000e+00   0.000000e+00      0.000000e+00     1.559252e-03      0.000000e+00  5.197505e-04
62   0.000000e+00  0.000000e+00   0.000000e+00      0.000000e+00     0.000000e+00      0.000000e+00  0.000000e+00
63   0.000000e+00  0.000000e+00   0.000000e+00      0.000000e+00     0.000000e+00      0.000000e+00  0.000000e+00
64   0.000000e+00  0.000000e+00   0.000000e+00      0.000000e+00     7.662835e-04      0.000000e+00  7.662835e-04
65   0.000000e+00  0.000000e+00   0.000000e+00      0.000000e+00     9.920635e-04      0.000000e+00  4.960317e-04
66   0.000000e+00  0.000000e+00   0.000000e+00      0.000000e+00     0.000000e+00      0.000000e+00  6.031363e-04
67   0.000000e+00  0.000000e+00   0.000000e+00      0.000000e+00     0.000000e+00      0.000000e+00  1.871491e-03
68   0.000000e+00  0.000000e+00   0.000000e+00      0.000000e+00     6.578947e-04      0.000000e+00  6.578947e-04
69   0.000000e+00  0.000000e+00   0.000000e+00      0.000000e+00     1.800180e-03      0.000000e+00  0.000000e+00
70   0.000000e+00  0.000000e+00   0.000000e+00      0.000000e+00     1.449976e-03      0.000000e+00  0.000000e+00
71   2.165909e-04  0.000000e+00   0.000000e+00      0.000000e+00     8.663634e-04      0.000000e+00  6.497726e-04
[truncated: 374,850 more chars]
