# Supplementary material for: Looking for Rhizobacterial Ecological Indicators in Agricultural Soils Using 16S rRNA metagenomic Amplicon Data
Source: PLoS One. 2016 Oct 25;11(10):e0165204. doi: 10.1371/journal.pone.0165204 (PMC5079562; doi:10.1371/journal.pone.0165204)
Supplement: S1 Appendix — The results of CCA and Indicator Value analyses obtained with each of the three classification methods are provided in separate subfolders as a compressed Zip archive. (ZIP) [file pone.0165204.s001.zip › S2_folder_R_analyses/rtax/indicspec/RCommanderConCon.txt]

> library(indicspecies)

> #

> # Example

> #

> #data(wetland)

> #groups = c(rep(1, 17), rep(2, 14), rep(3,10))

> #groups

> #wetkm = kmeans(wetland, centers=3)

> #groupskm = wetkm$cluster

> #groupskm

> #indval = multipatt(wetland, groups, control = permControl(nperm=999))

> #indval

> #summary(indval)

> #	Repeat after eliminating all rows with zeros (i.e. do not consider

> # any taxonomic group which has not been detected in some experiment, as we

> # do not know if it was skipped or really absent.

> #

> grp <- c(1, 1, 2, 2, 3, 3, 4, 4, 5, 5, 6, 6, 1, 1, 2, 2, 5, 5, 1, 1, 1, 1, 1, 1, 2, 2, 2, 1, 1, 1, 1)

> grp
 [1] 1 1 2 2 3 3 4 4 5 5 6 6 1 1 2 2 5 5 1 1 1 1 1 1 2 2 2 1 1 1 1

> # groups:

> #	1 - Control / Conventional

> #	2 - Glyphosate

> #	3 - PG

> #	4 - MSG

> #	5 - AT / ATG

> #	6 - AIM

> check_indic_specs <- function(filename) {
+     print("#############################################")
+     cat("Processing: ", filename, "\n")
+     print("")
+     print("")
+ 
+     level <- read.table(filename, 
+ 	     header=TRUE, sep=",", na.strings="NA", dec=".", 
+              strip.white=TRUE, row.names="taxa")
+ 
+     # find indicator species
+     is <- multipatt(level, grp, control = how(nperm=999), func="IndVal")
+     summary(is, indvalcomp = TRUE)
+ 
+     print("---------------------------------------------")
+     print("Removing non-common taxa")
+     print("")
+ 
+     com <- level[,which(!apply(level, 2, function(y) any(y == 0))),]
+     row.names(com)
+     
+     cis <- multipatt(com, grp, control = how(nperm=999))
+     summary(cis)
+ 
+ }

> check_indic_specs("cum_tax_rtax_transpose_phylum.csv")
[1] "#############################################"
Processing:  cum_tax_rtax_transpose_phylum.csv 
[1] ""
[1] ""

 Multilevel pattern analysis
 ---------------------------

 Association function: IndVal
 Significance level (alpha): 0.05

 Total number of species: 36
 Selected number of species: 1 
 Number of species associated to 1 group: 0 
 Number of species associated to 2 groups: 0 
 Number of species associated to 3 groups: 1 
 Number of species associated to 4 groups: 0 
 Number of species associated to 5 groups: 0 

 List of species associated to each combination: 

 Group 1+2+3  #sps.  1 
         A      B stat p.value  
OP3 1.0000 0.6087 0.78   0.019 *
---
Signif. codes:  0 '***' 0.001 '**' 0.01 '*' 0.05 '.' 0.1 ' ' 1 
[1] "---------------------------------------------"
[1] "Removing non-common taxa"
[1] ""

 Multilevel pattern analysis
 ---------------------------

 Association function: IndVal.g
 Significance level (alpha): 0.05

 Total number of species: 13
 Selected number of species: 0 
 Number of species associated to 1 group: 0 
 Number of species associated to 2 groups: 0 
 Number of species associated to 3 groups: 0 
 Number of species associated to 4 groups: 0 
 Number of species associated to 5 groups: 0 

 List of species associated to each combination: 
---
Signif. codes:  0 '***' 0.001 '**' 0.01 '*' 0.05 '.' 0.1 ' ' 1 

> check_indic_specs("cum_tax_rtax_transpose_class.csv")
[1] "#############################################"
Processing:  cum_tax_rtax_transpose_class.csv 
[1] ""
[1] ""

 Multilevel pattern analysis
 ---------------------------

 Association function: IndVal
 Significance level (alpha): 0.05

 Total number of species: 47
 Selected number of species: 0 
 Number of species associated to 1 group: 0 
 Number of species associated to 2 groups: 0 
 Number of species associated to 3 groups: 0 
 Number of species associated to 4 groups: 0 
 Number of species associated to 5 groups: 0 

 List of species associated to each combination: 
---
Signif. codes:  0 '***' 0.001 '**' 0.01 '*' 0.05 '.' 0.1 ' ' 1 
[1] "---------------------------------------------"
[1] "Removing non-common taxa"
[1] ""

 Multilevel pattern analysis
 ---------------------------

 Association function: IndVal.g
 Significance level (alpha): 0.05

 Total number of species: 20
 Selected number of species: 0 
 Number of species associated to 1 group: 0 
 Number of species associated to 2 groups: 0 
 Number of species associated to 3 groups: 0 
 Number of species associated to 4 groups: 0 
 Number of species associated to 5 groups: 0 

 List of species associated to each combination: 
---
Signif. codes:  0 '***' 0.001 '**' 0.01 '*' 0.05 '.' 0.1 ' ' 1 

> check_indic_specs("cum_tax_rtax_transpose_order.csv")
[1] "#############################################"
Processing:  cum_tax_rtax_transpose_order.csv 
[1] ""
[1] ""

 Multilevel pattern analysis
 ---------------------------

 Association function: IndVal
 Significance level (alpha): 0.05

 Total number of species: 98
 Selected number of species: 4 
 Number of species associated to 1 group: 0 
 Number of species associated to 2 groups: 2 
 Number of species associated to 3 groups: 0 
 Number of species associated to 4 groups: 2 
 Number of species associated to 5 groups: 0 

 List of species associated to each combination: 

 Group 1+2  #sps.  1 
                  A      B stat p.value  
SubsectionIV 0.9867 0.7143 0.84   0.015 *

 Group 3+4  #sps.  1 
                    A      B  stat p.value  
Sneathiellales 0.6154 0.7500 0.679   0.048 *

 Group 3+4+5+6  #sps.  2 
                            A      B  stat p.value  
Thermoanaerobacterales 0.7516 1.0000 0.867   0.013 *
Halanaerobiales        0.6765 0.8000 0.736   0.048 *
---
Signif. codes:  0 '***' 0.001 '**' 0.01 '*' 0.05 '.' 0.1 ' ' 1 
[1] "---------------------------------------------"
[1] "Removing non-common taxa"
[1] ""

 Multilevel pattern analysis
 ---------------------------

 Association function: IndVal.g
 Significance level (alpha): 0.05

 Total number of species: 30
 Selected number of species: 0 
 Number of species associated to 1 group: 0 
 Number of species associated to 2 groups: 0 
 Number of species associated to 3 groups: 0 
 Number of species associated to 4 groups: 0 
 Number of species associated to 5 groups: 0 

 List of species associated to each combination: 
---
Signif. codes:  0 '***' 0.001 '**' 0.01 '*' 0.05 '.' 0.1 ' ' 1 

> check_indic_specs("cum_tax_rtax_transpose_family.csv")
[1] "#############################################"
Processing:  cum_tax_rtax_transpose_family.csv 
[1] ""
[1] ""

 Multilevel pattern analysis
 ---------------------------

 Association function: IndVal
 Significance level (alpha): 0.05

 Total number of species: 232
 Selected number of species: 5 
 Number of species associated to 1 group: 1 
 Number of species associated to 2 groups: 2 
 Number of species associated to 3 groups: 0 
 Number of species associated to 4 groups: 2 
 Number of species associated to 5 groups: 0 

 List of species associated to each combination: 

 Group 3  #sps.  1 
                    A   B  stat p.value  
Incertae.Sedis.XI 0.5 1.0 0.707   0.039 *

 Group 1+2  #sps.  1 
                  A      B  stat p.value  
Unassigned.8 0.9859 0.7143 0.839   0.021 *

 Group 3+4  #sps.  1 
                     A      B  stat p.value  
Sneathiellaceae 0.6154 0.7500 0.679   0.048 *

 Group 3+4+5+6  #sps.  2 
                             A      B  stat p.value  
Thermoanaerobacteraceae 0.7484 1.0000 0.865   0.025 *
Unassigned.18           0.8333 0.6000 0.707   0.019 *
---
Signif. codes:  0 '***' 0.001 '**' 0.01 '*' 0.05 '.' 0.1 ' ' 1 
[1] "---------------------------------------------"
[1] "Removing non-common taxa"
[1] ""

 Multilevel pattern analysis
 ---------------------------

 Association function: IndVal.g
 Significance level (alpha): 0.05

 Total number of species: 45
 Selected number of species: 0 
 Number of species associated to 1 group: 0 
 Number of species associated to 2 groups: 0 
 Number of species associated to 3 groups: 0 
 Number of species associated to 4 groups: 0 
 Number of species associated to 5 groups: 0 

 List of species associated to each combination: 
---
Signif. codes:  0 '***' 0.001 '**' 0.01 '*' 0.05 '.' 0.1 ' ' 1 

> #quit()
