# Supplementary material for: Looking for Rhizobacterial Ecological Indicators in Agricultural Soils Using 16S rRNA metagenomic Amplicon Data
Source: PLoS One. 2016 Oct 25;11(10):e0165204. doi: 10.1371/journal.pone.0165204 (PMC5079562; doi:10.1371/journal.pone.0165204)
Supplement: S1 Table — Details of all the taxonomic groups observed in the samples. The values reported are organized by taxonomic level and sample. Both, the frequencies (total number) of reads assigned to each taxonomic group and the percent that a group represents at each level in each sample are provided. (XLS) [file pone.0165204.s002.xls]

## Sheet: Kingdom frequencies (all groups)
taxa			Sum	Z.AclonifenIsoxaflutolMesotrione.t1	Z.AclonifenIsoxaflutolMesotrione.t2	Z.AcetochlorTerbutylazineGlyphosate.t1	Z.AcetochlorTerbutylazineGlyphosate.t2	Z.Control.t1	Z.Control.t2	Fertilized.mown.pasture	Fertilized.managed.grassland	Z.Glyphosate.t1	Z.Glyphosate.t2	Z.MesotrioneSmetolachlorGlyphosate.t1	Z.MesotrioneSmetolachlorGlyphosate.t2	Z.PethoxamideGlyphosate.t1	Z.PethoxamideGlyphosate.t2	T.S2.t1	T.S2.t2	T.S3.t1	T.S3.t2	T.S6.t1	T.S6.t2	S.Control.t1	S.Control.t4	S.Control.t2	S.Control.t3	S.Conventional.t1	S.Conventional.t4	S.Conventional.t2	S.Conventional.t3	S.Glyphosate.t1	S.Glyphosate.t4	S.Glyphosate.t2	S.Glyphosate.t3	SF.s1	SF.s2	SF.s3	SF.s4	Unfertilized.Grazed.1	Unfertilized.Grazed.3
root;cellular organisms;Bacteria;			25989	4743	42014	7649	43871	11759	64510	23212	20952	31716	50125	10671	37640	28187	37655	3264	1701	3662	1410	4657	1685	739	6159	1195	1146	745	10782	950	1062	1146	10177	3056	1062	23817	13138	26540	33703	20746	25989
root;cellular organisms;Archaea;			0	0	0	0	4	0	0	0	0	0	0	0	6	0	1	0	0	0	0	0	0	0	1	0	0	0	0	0	0	0	0	0	0	27	57	33	72	0	0
root;cellular organisms;Eukaryota;Alveolata;			0	0	0	0	0	0	0	0	0	0	0	1	0	1	0	0	0	0	0	0	0	0	0	0	0	0	0	0	0	0	0	0	0	0	0	0	0	0	0
root;cellular organisms;Eukaryota;Amoebozoa;			0	0	0	0	0	0	1	0	0	0	0	0	1	0	0	1	0	1	0	0	0	0	0	0	0	0	0	0	0	0	0	0	0	0	0	0	0	0	0
root;cellular organisms;Eukaryota;environmental samples <Eukaryotae>;			0	0	5	1	2	0	3	4	1	2	1	0	4	4	4	0	0	0	0	0	0	0	0	0	0	0	0	0	0	0	0	0	0	6	2	4	0	0	0
root;cellular organisms;Eukaryota;Euglenozoa;			0	0	0	0	0	0	0	0	0	0	0	0	0	0	0	0	0	0	0	0	0	0	0	0	0	0	0	0	0	0	0	0	0	3	0	0	0	0	0
root;cellular organisms;Eukaryota;Opisthokonta;Fungi;			0	0	0	0	0	0	0	0	0	0	0	0	0	0	0	3	2	0	2	3	7	0	1	0	0	0	1	0	0	0	0	0	0	0	0	0	0	0	0
root;cellular organisms;Eukaryota;Opisthokonta;Metazoa;			0	0	0	0	0	0	0	0	0	0	0	0	0	0	0	1	1	28	0	14	2	0	0	0	0	0	0	0	0	0	0	0	0	0	0	0	0	0	0
root;cellular organisms;Eukaryota;Parabasalia;			0	0	0	0	0	0	0	0	0	0	0	0	0	0	0	0	1	0	0	0	0	0	0	0	0	0	0	0	0	0	0	0	0	0	0	0	0	0	0
root;cellular organisms;Eukaryota;Rhodophyta;			0	0	0	0	0	0	0	0	0	1	0	0	0	0	0	0	0	0	0	0	0	0	1	0	0	0	0	0	0	0	1	0	0	0	0	0	0	0	0
root;cellular organisms;Eukaryota;stramenopiles;			0	2	42	2	14	10	22	4	2	20	14	4	4	22	31	16	1	3	0	23	0	1	4	1	1	0	2	1	0	1	3	1	0	86	12	96	31	5	0
root;cellular organisms;Eukaryota;Viridiplantae;			41	2	12	5	13	22	28	43	55	35	24	3	15	35	14	18	11	5	3	20	4	4	5	1	3	2	13	4	2	3	10	1	2	2	4	6	4	76	41
root;unclassified sequences;			24	15	156	35	169	51	223	28	51	85	171	53	131	122	166	132	81	96	110	168	90	3	223	4	4	3	515	13	5	4	220	19	5	107	84	147	192	46	24

## Sheet: Kingdom (frequencies, identifiable bacteria)
taxa				Z.AclonifenIsoxaflutolMesotrione.t1	Z.AclonifenIsoxaflutolMesotrione.t2	Z.AcetochlorTerbutylazineGlyphosate.t1	Z.AcetochlorTerbutylazineGlyphosate.t2	Z.Control.t1	Z.Control.t2	Fertilized.mown.pasture	Fertilized.managed.grassland	Z.Glyphosate.t1	Z.Glyphosate.t2	Z.MesotrioneSmetolachlorGlyphosate.t1	Z.MesotrioneSmetolachlorGlyphosate.t2	Z.PethoxamideGlyphosate.t1	Z.PethoxamideGlyphosate.t2	T.S2.t1	T.S2.t2	T.S3.t1	T.S3.t2	T.S6.t1	T.S6.t2	S.Control.t1	S.Control.t4	S.Control.t2	S.Control.t3	S.Conventional.t1	S.Conventional.t4	S.Conventional.t2	S.Conventional.t3	S.Glyphosate.t1	S.Glyphosate.t4	S.Glyphosate.t2	S.Glyphosate.t3	SF.s1	SF.s2	SF.s3	SF.s4	Unfertilized.Grazed.1	Unfertilized.Grazed.3
root;cellular organisms;Bacteria;				4743	42014	7649	43871	11759	64510	23212	20952	31716	50125	10671	37640	28187	37655	3264	1701	3662	1410	4657	1685	739	6159	1195	1146	745	10782	950	1062	1146	10177	3056	1062	23817	13138	26540	33703	20746	25989

## Sheet: Phylum (frequencies, all)
taxa			Sum	Z.AclonifenIsoxaflutolMesotrione.t1	Z.AclonifenIsoxaflutolMesotrione.t2	Z.AcetochlorTerbutylazineGlyphosate.t1	Z.AcetochlorTerbutylazineGlyphosate.t2	Z.Control.t1	Z.Control.t2	Fertilized.mown.pasture	Fertilized.managed.grassland	Z.Glyphosate.t1	Z.Glyphosate.t2	Z.MesotrioneSmetolachlorGlyphosate.t1	Z.MesotrioneSmetolachlorGlyphosate.t2	Z.PethoxamideGlyphosate.t1	Z.PethoxamideGlyphosate.t2	T.S2.t1	T.S2.t2	T.S3.t1	T.S3.t2	T.S6.t1	T.S6.t2	S.Control.t1	S.Control.t4	S.Control.t2	S.Control.t3	S.Conventional.t1	S.Conventional.t4	S.Conventional.t2	S.Conventional.t3	S.Glyphosate.t1	S.Glyphosate.t4	S.Glyphosate.t2	S.Glyphosate.t3	SF.s1	SF.s2	SF.s3	SF.s4	Unfertilized.Grazed.1	Unfertilized.Grazed.3
Sum			25956	4743	42014	7649	43871	11759	64510	23206	20947	31716	50125	10671	37639	28187	37655	3263	1701	3660	1410	4656	1684	738	6159	1195	1146	745	10776	949	1062	1146	10174	3054	1062	23815	13138	26538	33701	20746	25956
root;cellular organisms;Bacteria;Actinobacteria <phylum>;			2775	349	3836	630	4469	1003	6398	2706	4940	3282	6080	874	3765	2285	4291	1241	729	556	305	1273	640	106	1033	98	151	132	803	64	96	151	1431	173	96	2312	1105	2336	2085	4634	2775
root;cellular organisms;Bacteria;Aquificae <phylum>;			13	0	0	0	0	0	0	63	27	0	0	0	0	0	0	0	0	0	0	0	0	0	0	0	0	0	4	0	0	0	0	0	0	1	0	0	0	109	13
root;cellular organisms;Bacteria;Armatimonadetes;			0	0	1	0	0	0	1	0	0	0	0	0	1	1	1	0	0	0	0	0	0	0	0	0	0	0	0	0	0	0	0	0	0	0	0	0	0	0	0
root;cellular organisms;Bacteria;Bacteroidetes/Chlorobi group;Bacteroidetes;			143	3	19	4	24	9	18	40	73	16	25	8	17	13	28	8	4	18	12	10	4	5	33	4	3	3	41	4	6	3	66	13	6	28	15	53	83	95	143
root;cellular organisms;Bacteria;Bacteroidetes/Chlorobi group;Chlorobi;			2	3	16	3	17	6	21	2	1	21	14	6	22	2	12	4	2	1	2	4	2	1	12	0	1	0	42	0	0	1	28	0	0	4	8	20	37	1	2
root;cellular organisms;Bacteria;Bacteroidetes/Chlorobi group;environmental samples <Cytophagales/Green sulfur bacteria group>;			0	0	2	0	0	0	2	0	0	0	1	0	0	0	0	0	0	0	0	0	0	0	0	0	0	0	0	0	0	0	0	0	0	1	0	2	2	0	0
root;cellular organisms;Bacteria;Chlamydiae/Verrucomicrobia group;Chlamydiae;			0	6	34	3	37	13	102	0	0	31	61	14	40	37	37	2	4	2	0	6	5	0	16	2	1	1	53	1	2	1	29	3	2	33	48	49	83	0	0
root;cellular organisms;Bacteria;Chlamydiae/Verrucomicrobia group;Lentisphaerae;			28	0	2	0	1	0	0	1	6	1	0	0	0	0	0	1	0	0	0	1	1	0	0	0	0	0	0	0	0	0	1	0	0	3	0	2	3	0	28
root;cellular organisms;Bacteria;Chlamydiae/Verrucomicrobia group;Verrucomicrobia;			47	342	3580	543	3736	644	3869	45	59	2141	3752	668	2950	1833	2746	162	47	89	66	169	65	34	419	53	52	37	1290	57	65	52	576	193	65	1207	848	2014	2594	133	47
root;cellular organisms;Bacteria;Chloroflexi <phylum>;			384	27	274	48	427	72	405	532	325	147	368	53	220	201	297	101	75	57	49	91	64	7	251	4	9	2	208	7	6	9	1157	17	6	512	190	249	207	672	384
root;cellular organisms;Bacteria;Cyanobacteria;			9	6	32	16	50	22	67	23	13	39	55	9	35	32	58	17	7	3	2	10	2	3	7	3	0	3	8	1	3	0	13	4	3	1400	44	516	88	4	9
root;cellular organisms;Bacteria;Deferribacteres <phylum>;			0	0	0	0	0	0	0	0	0	0	0	0	2	0	0	0	0	0	0	0	1	0	1	0	0	0	2	0	0	0	0	0	0	0	0	1	2	0	0
root;cellular organisms;Bacteria;Deinococcus-Thermus;			6	0	9	2	8	1	2	1	5	17	5	2	2	4	5	11	4	6	2	13	5	1	5	0	0	0	16	1	0	0	4	0	0	5	2	9	11	71	6
root;cellular organisms;Bacteria;Elusimicrobia;			0	4	7	3	8	7	30	0	0	11	18	3	15	6	10	0	0	0	0	0	0	0	0	0	2	0	1	0	1	2	0	2	1	23	18	16	37	0	0
root;cellular organisms;Bacteria;environmental samples <Bacteria>;			10677	3128	25467	4789	27081	7564	39804	12933	10556	20344	30565	6521	22727	17872	21856	105	49	54	33	104	66	457	147	796	735	404	346	622	684	735	201	2039	684	12385	6702	13818	17949	8993	10677
root;cellular organisms;Bacteria;Fibrobacteres/Acidobacteria group;Acidobacteria;			762	251	1549	381	1955	565	2876	928	1066	1442	1852	410	1716	1237	1310	408	113	196	169	406	153	57	1705	71	68	51	3407	57	94	68	2028	208	94	2076	1417	3175	3407	782	762
root;cellular organisms;Bacteria;Fibrobacteres/Acidobacteria group;environmental samples <Fibrobacter/Acidobacteria group>;			0	3	5	1	32	6	27	0	0	13	21	2	7	10	2	0	0	0	0	0	0	0	0	0	0	0	0	0	0	0	0	0	0	0	1	7	0	0	0
root;cellular organisms;Bacteria;Fibrobacteres/Acidobacteria group;Fibrobacteres;			8	0	2	0	2	0	7	25	12	1	2	2	4	1	1	9	5	8	1	9	0	0	5	0	0	0	19	2	0	0	4	0	0	1	2	0	0	13	8
root;cellular organisms;Bacteria;Firmicutes;			296	21	340	53	740	136	454	603	214	177	470	60	187	155	589	70	80	212	35	232	69	14	148	8	18	10	101	27	11	18	1020	29	11	245	109	166	148	587	296
root;cellular organisms;Bacteria;Fusobacteria;			0	0	0	0	0	0	0	0	0	0	0	0	0	0	1	1	0	4	3	0	0	0	1	0	0	0	0	0	0	0	1	0	0	1	1	1	1	0	0
root;cellular organisms;Bacteria;Gemmatimonadetes;			9	51	385	75	485	171	683	14	2	356	667	123	323	332	451	166	70	93	115	245	109	1	482	19	4	7	608	13	11	4	761	42	11	321	161	304	238	24	9
root;cellular organisms;Bacteria;Nitrospirae;			0	30	332	35	328	61	452	3	0	261	312	89	416	96	239	18	14	29	16	31	16	0	151	4	1	3	406	2	2	1	256	9	2	101	113	145	380	0	0
root;cellular organisms;Bacteria;Planctomycetes;			24	7	90	23	83	18	120	102	62	59	99	22	94	55	88	17	4	13	10	16	14	0	22	2	1	0	93	0	2	1	28	6	2	35	39	60	68	36	24
root;cellular organisms;Bacteria;Proteobacteria;			10652	493	5854	1000	4242	1402	8914	5152	3465	3224	5545	1764	4955	3911	5447	905	489	2312	581	2018	462	50	1707	127	98	90	3298	90	78	98	2561	296	78	3085	2293	3560	6218	4518	10652
root;cellular organisms;Bacteria;Spirochaetes;			3	1	2	1	1	1	1	3	0	2	1	2	0	2	1	0	0	0	0	0	1	0	1	0	0	0	3	0	0	0	1	1	0	0	4	0	3	4	3
root;cellular organisms;Bacteria;Synergistetes;			0	0	0	0	2	0	0	0	0	0	0	0	0	1	0	0	0	0	0	0	0	0	0	0	0	0	0	0	0	0	0	0	0	0	0	0	4	0	0
root;cellular organisms;Bacteria;Tenericutes;			0	0	0	0	0	0	0	0	0	2	0	0	0	1	0	0	0	0	0	1	0	0	0	0	1	0	0	0	0	1	0	0	0	0	0	0	0	0	0
root;cellular organisms;Bacteria;Thermodesulfobacteria <phylum>;			20	0	0	0	0	0	2	2	1	0	1	0	1	0	0	0	0	0	1	0	0	0	0	0	0	0	0	0	0	0	0	0	0	0	0	1	1	0	20
root;cellular organisms;Bacteria;Thermotogae <phylum>;			0	0	0	0	0	0	2	0	0	0	0	0	0	0	0	0	0	0	0	0	0	0	0	0	0	0	0	0	0	0	0	0	0	0	0	0	0	0	0
root;cellular organisms;Bacteria;unclassified Bacteria;Caldithrix;			0	0	0	0	0	0	0	0	0	0	0	0	0	0	0	0	0	0	0	0	0	0	0	0	0	0	0	0	0	0	0	0	0	0	0	2	0	0	0
root;cellular organisms;Bacteria;unclassified Bacteria;candidate division BRC1;			0	2	18	13	13	15	58	0	0	34	23	9	23	23	32	0	0	0	0	0	0	1	0	1	0	0	0	0	0	0	0	1	0	16	6	6	16	0	0
root;cellular organisms;Bacteria;unclassified Bacteria;candidate division GN01;			0	1	0	1	1	0	7	0	0	2	1	1	2	3	1	0	0	0	0	0	0	0	0	0	0	0	0	0	0	0	0	0	0	0	0	0	0	0	0
root;cellular organisms;Bacteria;unclassified Bacteria;candidate division GN04;			0	0	0	0	0	0	0	0	0	0	0	0	0	0	0	0	0	0	0	0	0	0	0	0	0	0	0	0	0	0	0	0	0	0	0	0	0	0	0
root;cellular organisms;Bacteria;unclassified Bacteria;candidate division GN13;			0	0	0	0	0	0	0	0	0	0	1	0	0	0	0	0	0	0	0	0	0	0	0	0	0	0	0	0	0	0	0	0	0	0	0	0	0	0	0
root;cellular organisms;Bacteria;unclassified Bacteria;candidate division JS1;			0	0	0	0	0	0	0	0	0	0	0	0	0	0	0	0	0	0	0	0	0	0	0	0	0	0	0	0	0	0	0	10	0	0	0	0	0	0	0
root;cellular organisms;Bacteria;unclassified Bacteria;candidate division KSB1;			0	0	0	0	0	0	0	0	0	0	0	0	0	0	0	0	0	0	0	0	0	0	0	0	0	0	0	0	0	0	0	0	0	0	0	0	0	0	0
root;cellular organisms;Bacteria;unclassified Bacteria;candidate division NKB19;			0	0	0	0	0	0	0	0	0	0	0	0	0	0	0	0	0	0	0	0	0	0	0	0	0	0	0	0	0	0	0	0	0	0	0	0	0	0	0
root;cellular organisms;Bacteria;unclassified Bacteria;candidate division OD1;			0	0	0	0	0	1	1	0	0	1	1	0	0	0	2	0	0	0	0	0	0	0	0	0	0	0	0	0	0	0	0	0	0	0	0	0	0	0	0
root;cellular organisms;Bacteria;unclassified Bacteria;candidate division OP1;			0	0	0	0	0	0	0	0	0	0	1	0	0	0	0	0	0	0	0	0	0	0	0	0	0	0	0	0	0	0	0	0	0	0	0	0	0	0	0
root;cellular organisms;Bacteria;unclassified Bacteria;candidate division OP11;			0	0	0	0	0	0	0	0	0	0	0	0	0	0	0	0	0	0	0	2	0	0	3	0	0	0	2	0	0	0	0	0	0	0	0	0	0	0	0
root;cellular organisms;Bacteria;unclassified Bacteria;candidate division OP3;			0	0	1	0	0	1	0	0	0	1	1	0	1	1	0	0	0	0	1	0	0	0	0	0	0	0	7	0	0	0	0	0	0	0	0	0	0	0	0
root;cellular organisms;Bacteria;unclassified Bacteria;candidate division OP8;			0	0	1	1	0	0	1	0	0	1	2	1	0	1	3	0	0	0	0	0	0	0	0	0	0	0	0	0	0	0	0	0	0	0	0	0	0	0	0
root;cellular organisms;Bacteria;unclassified Bacteria;candidate division OS-K;			0	0	0	0	0	0	0	0	0	0	0	0	0	0	0	3	0	0	0	0	0	0	0	0	0	0	2	0	0	0	1	0	0	0	0	0	0	0	0
root;cellular organisms;Bacteria;unclassified Bacteria;candidate division SAM;			0	0	0	0	0	0	0	1	0	0	0	0	0	0	0	1	0	1	0	1	0	0	0	0	0	0	0	0	0	0	0	0	0	0	0	0	0	0	0
root;cellular organisms;Bacteria;unclassified Bacteria;candidate division Sediment-1;			0	0	0	0	0	0	0	0	0	2	0	0	1	0	0	0	0	0	0	0	0	0	0	0	0	0	0	0	0	0	0	0	0	0	0	2	0	0	0
root;cellular organisms;Bacteria;unclassified Bacteria;candidate division TG3;			0	0	0	0	1	0	0	0	0	0	0	0	0	0	0	0	0	1	0	0	0	0	0	0	0	0	0	0	0	0	0	0	0	0	0	0	0	0	0
root;cellular organisms;Bacteria;unclassified Bacteria;candidate division TM6;			0	0	0	1	0	0	0	0	0	1	1	0	0	1	0	0	0	0	0	0	0	0	0	0	0	0	0	0	0	0	0	0	0	0	0	0	0	0	0
root;cellular organisms;Bacteria;unclassified Bacteria;candidate division TM7;			12	0	2	0	1	0	0	14	16	0	0	0	0	0	0	0	1	1	2	2	3	0	0	0	0	0	0	0	0	0	0	0	0	0	0	0	0	56	12
root;cellular organisms;Bacteria;unclassified Bacteria;candidate division VC2;			0	0	0	0	0	0	0	0	0	1	0	0	0	0	1	0	0	0	0	1	0	1	4	1	1	1	8	0	0	1	2	0	0	0	1	0	1	0	0
root;cellular organisms;Bacteria;unclassified Bacteria;candidate division WPS-1;			0	0	0	0	0	0	0	0	0	0	0	0	0	0	0	0	0	0	0	0	0	0	0	0	0	0	0	0	0	0	0	0	0	0	0	0	0	0	0
root;cellular organisms;Bacteria;unclassified Bacteria;candidate division WS1;			0	0	0	0	0	0	0	0	0	0	1	0	0	0	1	0	0	0	0	0	0	0	0	0	0	0	0	0	0	0	0	0	0	0	1	0	0	0	0
root;cellular organisms;Bacteria;unclassified Bacteria;candidate division WS3;			4	0	3	2	1	0	2	2	1	5	1	0	2	2	0	3	0	0	1	1	1	0	5	0	0	0	6	0	0	0	2	0	0	0	1	4	8	5	4
root;cellular organisms;Bacteria;unclassified Bacteria;candidate division WS4;			0	0	0	0	0	0	0	0	0	0	0	0	0	0	1	0	0	0	0	0	0	0	0	0	0	0	0	0	0	0	0	0	0	0	0	0	0	0	0
root;cellular organisms;Bacteria;unclassified Bacteria;candidate division WS5;			0	0	0	0	0	0	0	0	0	0	1	0	0	0	0	0	0	0	0	0	0	0	0	0	0	0	0	0	0	0	0	0	0	0	0	0	0	0	0
root;cellular organisms;Bacteria;unclassified Bacteria;candidate division WYO;			0	0	1	0	1	0	2	0	0	0	2	0	0	1	0	8	4	2	4	8	1	0	1	0	0	0	2	0	0	0	3	0	0	1	0	0	0	0	0
root;cellular organisms;Bacteria;unclassified Bacteria;candidate division ZB3;			0	0	0	0	0	0	1	0	0	0	0	0	0	0	0	0	0	0	0	0	0	0	0	0	0	0	0	0	0	0	0	0	0	0	0	0	0	0	0
root;cellular organisms;Bacteria;unclassified Bacteria;Poribacteria;			0	0	0	0	0	0	0	0	0	0	0	0	0	0	0	1	0	0	0	2	0	0	0	0	0	0	0	0	0	0	0	0	0	0	0	0	0	0	0
root;cellular organisms;Bacteria;unclassified Bacteria;unclassified Bacteria (miscellaneous);			82	13	135	21	108	36	165	11	103	75	156	28	106	66	131	1	0	2	0	0	0	0	0	2	0	1	0	1	1	0	0	8	1	19	9	19	26	6	82
root;cellular organisms;Bacteria;unclassified Bacteria;unclassified Gram-positive bacteria;			0	2	15	0	17	5	16	0	0	6	19	0	5	2	13	0	0	0	0	0	0	0	0	0	0	0	0	0	0	0	0	0	0	0	0	1	1	3	0
root;cellular organisms;Archaea;environmental samples <Archaea>;				0	0	0	4	0	0	0	0	0	0	0	6	0	1	0	0	0	0	0	0	0	1	0	0	0	0	0	0	0	0	0	0	27	57	33	72	0	0
root;cellular organisms;Eukaryota;Alveolata;Dinophyceae;				0	0	0	0	0	0	0	0	0	0	1	0	1	0	0	0	0	0	0	0	0	0	0	0	0	0	0	0	0	0	0	0	0	0	0	0	0	0
root;cellular organisms;Eukaryota;Euglenozoa;Euglenida;				0	0	0	0	0	0	0	0	0	0	0	0	0	0	0	0	0	0	0	0	0	0	0	0	0	0	0	0	0	0	0	0	3	0	0	0	0	0
root;cellular organisms;Eukaryota;Opisthokonta;Fungi;Blastocladiomycota;				0	0	0	0	0	0	0	0	0	0	0	0	0	0	0	0	0	0	1	0	0	0	0	0	0	0	0	0	0	0	0	0	0	0	0	0	0	0
root;cellular organisms;Eukaryota;Opisthokonta;Fungi;Dikarya;Ascomycota;				0	0	0	0	0	0	0	0	0	0	0	0	0	0	3	2	0	1	2	7	0	0	0	0	0	1	0	0	0	0	0	0	0	0	0	0	0	0
root;cellular organisms;Eukaryota;Opisthokonta;Fungi;Dikarya;Basidiomycota;				0	0	0	0	0	0	0	0	0	0	0	0	0	0	0	0	0	1	0	0	0	0	0	0	0	0	0	0	0	0	0	0	0	0	0	0	0	0
root;cellular organisms;Eukaryota;Opisthokonta;Metazoa;Eumetazoa;Bilateria;Coelomata;Deuterostomia;Echinodermata;				0	0	0	0	0	0	0	0	0	0	0	0	0	0	0	0	26	0	14	1	0	0	0	0	0	0	0	0	0	0	0	0	0	0	0	0	0	0
root;cellular organisms;Eukaryota;Opisthokonta;Metazoa;Eumetazoa;Bilateria;Coelomata;Protostomia;Annelida/Echiura/Pogonophora group;Annelida;				0	0	0	0	0	0	0	0	0	0	0	0	0	0	1	1	2	0	0	0	0	0	0	0	0	0	0	0	0	0	0	0	0	0	0	0	0	0
root;cellular organisms;Eukaryota;Opisthokonta;Metazoa;Eumetazoa;Bilateria;Coelomata;Protostomia;Panarthropoda;Arthropoda;				0	0	0	0	0	0	0	0	0	0	0	0	0	0	0	0	0	0	0	1	0	0	0	0	0	0	0	0	0	0	0	0	0	0	0	0	0	0
root;cellular organisms;Eukaryota;stramenopiles;Bacillariophyta;				2	41	2	14	10	22	4	2	20	14	4	4	22	31	15	1	3	0	23	0	1	4	1	0	0	1	1	0	0	3	1	0	86	12	96	30	5	0
root;cellular organisms;Eukaryota;stramenopiles;Chrysophyceae;				0	1	0	0	0	0	0	0	0	0	0	0	0	0	0	0	0	0	0	0	0	0	0	0	0	0	0	0	0	0	0	0	0	0	0	0	0	0
root;cellular organisms;Eukaryota;stramenopiles;Raphidophyceae;				0	0	0	0	0	0	0	0	0	0	0	0	0	0	1	0	0	0	0	0	0	0	0	0	0	0	0	0	0	0	0	0	0	0	0	0	0	0
root;cellular organisms;Eukaryota;Viridiplantae;Chlorophyta;				2	8	5	8	19	23	1	1	26	12	3	9	22	11	7	1	0	2	5	2	0	0	1	1	0	3	1	0	1	0	0	0	1	3	2	1	0	1
root;cellular organisms;Eukaryota;Viridiplantae;Streptophyta;				0	4	0	5	3	5	42	54	9	12	0	6	13	3	11	10	5	1	15	2	4	5	0	2	2	10	3	2	2	10	1	2	1	1	4	3	76	40

## Sheet: Phylum (freqs, identified)
taxa	Z.AclonifenIsoxaflutolMesotrione.t1	Z.AclonifenIsoxaflutolMesotrione.t2	Z.AcetochlorTerbutylazineGlyphosate.t1	Z.AcetochlorTerbutylazineGlyphosate.t2	Z.Control.t1	Z.Control.t2	Fertilized.mown.pasture	Fertilized.managed.grassland	Z.Glyphosate.t1	Z.Glyphosate.t2	Z.MesotrioneSmetolachlorGlyphosate.t1	Z.MesotrioneSmetolachlorGlyphosate.t2	Z.PethoxamideGlyphosate.t1	Z.PethoxamideGlyphosate.t2	T.S2.t1	T.S2.t2	T.S3.t1	T.S3.t2	T.S6.t1	T.S6.t2	S.Control.t1	S.Control.t4	S.Control.t2	S.Control.t3	S.Conventional.t1	S.Conventional.t4	S.Conventional.t2	S.Conventional.t3	S.Glyphosate.t1	S.Glyphosate.t4	S.Glyphosate.t2	S.Glyphosate.t3	SF.s1	SF.s2	SF.s3	SF.s4	Unfertilized.Grazed.1	Unfertilized.Grazed.3
root;cellular organisms;Bacteria;Actinobacteria <phylum>;	349	3836	630	4469	1003	6398	2706	4940	3282	6080	874	3765	2285	4291	1241	729	556	305	1273	640	106	1033	98	151	132	803	64	96	151	1431	173	96	2312	1105	2336	2085	4634	2775
root;cellular organisms;Bacteria;Aquificae <phylum>;	0	0	0	0	0	0	63	27	0	0	0	0	0	0	0	0	0	0	0	0	0	0	0	0	0	4	0	0	0	0	0	0	1	0	0	0	109	13
root;cellular organisms;Bacteria;Armatimonadetes;	0	1	0	0	0	1	0	0	0	0	0	1	1	1	0	0	0	0	0	0	0	0	0	0	0	0	0	0	0	0	0	0	0	0	0	0	0	0
root;cellular organisms;Bacteria;Bacteroidetes/Chlorobi group;Bacteroidetes;	3	19	4	24	9	18	40	73	16	25	8	17	13	28	8	4	18	12	10	4	5	33	4	3	3	41	4	6	3	66	13	6	28	15	53	83	95	143
root;cellular organisms;Bacteria;Bacteroidetes/Chlorobi group;Chlorobi;	3	16	3	17	6	21	2	1	21	14	6	22	2	12	4	2	1	2	4	2	1	12	0	1	0	42	0	0	1	28	0	0	4	8	20	37	1	2
root;cellular organisms;Bacteria;Chlamydiae/Verrucomicrobia group;Chlamydiae;	6	34	3	37	13	102	0	0	31	61	14	40	37	37	2	4	2	0	6	5	0	16	2	1	1	53	1	2	1	29	3	2	33	48	49	83	0	0
root;cellular organisms;Bacteria;Chlamydiae/Verrucomicrobia group;Lentisphaerae;	0	2	0	1	0	0	1	6	1	0	0	0	0	0	1	0	0	0	1	1	0	0	0	0	0	0	0	0	0	1	0	0	3	0	2	3	0	28
root;cellular organisms;Bacteria;Chlamydiae/Verrucomicrobia group;Verrucomicrobia;	342	3580	543	3736	644	3869	45	59	2141	3752	668	2950	1833	2746	162	47	89	66	169	65	34	419	53	52	37	1290	57	65	52	576	193	65	1207	848	2014	2594	133	47
root;cellular organisms;Bacteria;Chloroflexi <phylum>;	27	274	48	427	72	405	532	325	147	368	53	220	201	297	101	75	57	49	91	64	7	251	4	9	2	208	7	6	9	1157	17	6	512	190	249	207	672	384
root;cellular organisms;Bacteria;Cyanobacteria;	6	32	16	50	22	67	23	13	39	55	9	35	32	58	17	7	3	2	10	2	3	7	3	0	3	8	1	3	0	13	4	3	1400	44	516	88	4	9
root;cellular organisms;Bacteria;Deferribacteres <phylum>;	0	0	0	0	0	0	0	0	0	0	0	2	0	0	0	0	0	0	0	1	0	1	0	0	0	2	0	0	0	0	0	0	0	0	1	2	0	0
root;cellular organisms;Bacteria;Deinococcus-Thermus;	0	9	2	8	1	2	1	5	17	5	2	2	4	5	11	4	6	2	13	5	1	5	0	0	0	16	1	0	0	4	0	0	5	2	9	11	71	6
root;cellular organisms;Bacteria;Elusimicrobia;	4	7	3	8	7	30	0	0	11	18	3	15	6	10	0	0	0	0	0	0	0	0	0	2	0	1	0	1	2	0	2	1	23	18	16	37	0	0
root;cellular organisms;Bacteria;Fibrobacteres/Acidobacteria group;Acidobacteria;	251	1549	381	1955	565	2876	928	1066	1442	1852	410	1716	1237	1310	408	113	196	169	406	153	57	1705	71	68	51	3407	57	94	68	2028	208	94	2076	1417	3175	3407	782	762
root;cellular organisms;Bacteria;Fibrobacteres/Acidobacteria group;Fibrobacteres;	0	2	0	2	0	7	25	12	1	2	2	4	1	1	9	5	8	1	9	0	0	5	0	0	0	19	2	0	0	4	0	0	1	2	0	0	13	8
root;cellular organisms;Bacteria;Firmicutes;	21	340	53	740	136	454	603	214	177	470	60	187	155	589	70	80	212	35	232	69	14	148	8	18	10	101	27	11	18	1020	29	11	245	109	166	148	587	296
root;cellular organisms;Bacteria;Fusobacteria;	0	0	0	0	0	0	0	0	0	0	0	0	0	1	1	0	4	3	0	0	0	1	0	0	0	0	0	0	0	1	0	0	1	1	1	1	0	0
root;cellular organisms;Bacteria;Gemmatimonadetes;	51	385	75	485	171	683	14	2	356	667	123	323	332	451	166	70	93	115	245	109	1	482	19	4	7	608	13	11	4	761	42	11	321	161	304	238	24	9
root;cellular organisms;Bacteria;Nitrospirae;	30	332	35	328	61	452	3	0	261	312	89	416	96	239	18	14	29	16	31	16	0	151	4	1	3	406	2	2	1	256	9	2	101	113	145	380	0	0
root;cellular organisms;Bacteria;Planctomycetes;	7	90	23	83	18	120	102	62	59	99	22	94	55	88	17	4	13	10	16	14	0	22	2	1	0	93	0	2	1	28	6	2	35	39	60	68	36	24
root;cellular organisms;Bacteria;Proteobacteria;	493	5854	1000	4242	1402	8914	5152	3465	3224	5545	1764	4955	3911	5447	905	489	2312	581	2018	462	50	1707	127	98	90	3298	90	78	98	2561	296	78	3085	2293	3560	6218	4518	10652
root;cellular organisms;Bacteria;Spirochaetes;	1	2	1	1	1	1	3	0	2	1	2	0	2	1	0	0	0	0	0	1	0	1	0	0	0	3	0	0	0	1	1	0	0	4	0	3	4	3
root;cellular organisms;Bacteria;Synergistetes;	0	0	0	2	0	0	0	0	0	0	0	0	1	0	0	0	0	0	0	0	0	0	0	0	0	0	0	0	0	0	0	0	0	0	0	4	0	0
root;cellular organisms;Bacteria;Tenericutes;	0	0	0	0	0	0	0	0	2	0	0	0	1	0	0	0	0	0	1	0	0	0	0	1	0	0	0	0	1	0	0	0	0	0	0	0	0	0
root;cellular organisms;Bacteria;Thermodesulfobacteria <phylum>;	0	0	0	0	0	2	2	1	0	1	0	1	0	0	0	0	0	1	0	0	0	0	0	0	0	0	0	0	0	0	0	0	0	0	1	1	0	20
root;cellular organisms;Bacteria;Thermotogae <phylum>;	0	0	0	0	0	2	0	0	0	0	0	0	0	0	0	0	0	0	0	0	0	0	0	0	0	0	0	0	0	0	0	0	0	0	0	0	0	0

## Sheet: Phylum (as proportion)
taxa	Mean	Std.Dev	NSD	Z.AclonifenIsoxaflutolMesotrione.t1	Z.AclonifenIsoxaflutolMesotrione.t2	Z.AcetochlorTerbutylazineGlyphosate.t1	Z.AcetochlorTerbutylazineGlyphosate.t2	Z.Control.t1	Z.Control.t2	Fertilized.mown.pasture	Fertilized.managed.grassland	Z.Glyphosate.t1	Z.Glyphosate.t2	Z.MesotrioneSmetolachlorGlyphosate.t1	Z.MesotrioneSmetolachlorGlyphosate.t2	Z.PethoxamideGlyphosate.t1	Z.PethoxamideGlyphosate.t2	T.S2.t1	T.S2.t2	T.S3.t1	T.S3.t2	T.S6.t1	T.S6.t2	S.Control.t1	S.Control.t4	S.Control.t2	S.Control.t3	S.Conventional.t1	S.Conventional.t4	S.Conventional.t2	S.Conventional.t3	S.Glyphosate.t1	S.Glyphosate.t4	S.Glyphosate.t2	S.Glyphosate.t3	SF.s1	SF.s2	SF.s3	SF.s4	Unfertilized.Grazed.1	Unfertilized.Grazed.3
root;cellular organisms;Bacteria;Actinobacteria <phylum>;	0.262087	0.0933265	0.356089	0.218946	0.234417	0.223404	0.268974	0.242798	0.261955	0.264129	0.480966	0.292253	0.314586	0.212704	0.254995	0.22391	0.274853	0.395097	0.442623	0.154487	0.22279	0.280706	0.396776	0.379928	0.172195	0.248101	0.368293	0.389381	0.0771893	0.196319	0.254642	0.368293	0.143603	0.173695	0.254642	0.202932	0.172199	0.184271	0.132819	0.396645	0.182794
root;cellular organisms;Bacteria;Aquificae <phylum>;	0.000511487	0.00182118	3.56055	0	0	0	0	0	0	0.00614934	0.00262876	0	0	0	0	0	0	0	0	0	0	0	0	0	0	0	0	0	0.000384504	0	0	0	0	0	0	8.77732e-05	0	0	0	0.0093298	0.000856334
root;cellular organisms;Bacteria;Armatimonadetes;	8.73224e-06	2.3713e-05	2.71557	0	6.11098e-05	0	0	0	4.09433e-05	0	0	0	0	0	6.77277e-05	9.79912e-05	6.40533e-05	0	0	0	0	0	0	0	0	0	0	0	0	0	0	0	0	0	0	0	0	0	0	0	0
root;cellular organisms;Bacteria;Bacteroidetes/Chlorobi group;Bacteroidetes;	0.00549233	0.0046809	0.852261	0.00188206	0.00116109	0.00141844	0.00144448	0.00217865	0.00073698	0.00390434	0.00710739	0.00142476	0.00129353	0.00194695	0.00115137	0.00127389	0.00179349	0.00254696	0.00242866	0.00500139	0.00876552	0.00220507	0.00247985	0.0179211	0.00550092	0.0101266	0.00731707	0.00884956	0.00394117	0.0122699	0.0159151	0.00731707	0.00662318	0.0130522	0.0159151	0.00245765	0.00233754	0.0041808	0.0052873	0.00813147	0.00941967
root;cellular organisms;Bacteria;Bacteroidetes/Chlorobi group;Chlorobi;	0.00114392	0.0010288	0.899365	0.00188206	0.000977756	0.00106383	0.00102317	0.00145243	0.00085981	0.000195217	9.73615e-05	0.00186999	0.000724375	0.00146021	0.00149001	0.000195982	0.00076864	0.00127348	0.00121433	0.000277855	0.00146092	0.000882029	0.00123993	0.00358423	0.00200033	0	0.00243902	0	0.0040373	0	0	0.00243902	0.00280983	0	0	0.000351093	0.00124669	0.00157766	0.00235699	8.55945e-05	0.000131744
root;cellular organisms;Bacteria;Chlamydiae/Verrucomicrobia group;Chlamydiae;	0.00269238	0.00179721	0.667517	0.00376412	0.00207773	0.00106383	0.0022269	0.00314694	0.00417622	0	0	0.00276046	0.00315621	0.00340716	0.00270911	0.00362567	0.00236997	0.00063674	0.00242866	0.00055571	0	0.00132304	0.00309981	0	0.00266711	0.00506329	0.00243902	0.00294985	0.00509468	0.00306748	0.00530504	0.00243902	0.00291019	0.00301205	0.00530504	0.00289652	0.00748013	0.00386527	0.0052873	0	0
root;cellular organisms;Bacteria;Chlamydiae/Verrucomicrobia group;Lentisphaerae;	0.000122869	0.000323853	2.63576	0	0.00012222	0	6.01866e-05	0	0	9.76086e-05	0.000584169	8.90472e-05	0	0	0	0	0	0.00031837	0	0	0	0.000220507	0.000619963	0	0	0	0	0	0	0	0	0	0.000100351	0	0	0.00026332	0	0.000157766	0.000191107	0	0.00184441
root;cellular organisms;Bacteria;Chlamydiae/Verrucomicrobia group;Verrucomicrobia;	0.122871	0.0697047	0.567302	0.214555	0.218773	0.192553	0.224857	0.155894	0.15841	0.00439239	0.00574433	0.19065	0.194133	0.16257	0.199797	0.179618	0.17589	0.0515759	0.0285367	0.0247291	0.0482104	0.0372657	0.0402976	0.121864	0.069845	0.134177	0.126829	0.109145	0.124003	0.174847	0.172414	0.126829	0.0578023	0.193775	0.172414	0.105942	0.132149	0.15887	0.165244	0.0113841	0.00309598
root;cellular organisms;Bacteria;Chloroflexi <phylum>;	0.0264532	0.0191128	0.722514	0.0169385	0.0167441	0.0170213	0.0256997	0.0174292	0.0165821	0.0519278	0.0316425	0.0130899	0.0190407	0.0128985	0.0149001	0.0196962	0.0190238	0.0321554	0.0455373	0.0158377	0.0357925	0.0200662	0.0396776	0.0250896	0.0418403	0.0101266	0.0219512	0.00589971	0.0199942	0.0214724	0.0159151	0.0219512	0.116106	0.0170683	0.0159151	0.0449399	0.0296089	0.0196419	0.0131864	0.0575195	0.0252948
root;cellular organisms;Bacteria;Cyanobacteria;	0.00761933	0.0203016	2.66449	0.00376412	0.00195551	0.00567376	0.00300933	0.00532559	0.0027432	0.002245	0.0012657	0.00347284	0.00284576	0.00219031	0.00237047	0.00313572	0.00371509	0.00541229	0.00425015	0.000833565	0.00146092	0.00220507	0.00123993	0.0107527	0.00116686	0.00759494	0	0.00884956	0.000769009	0.00306748	0.00795756	0	0.00130457	0.00401606	0.00795756	0.122882	0.00685679	0.0407036	0.00560581	0.000342378	0.000592846
root;cellular organisms;Bacteria;Deferribacteres <phylum>;	3.4754e-05	0.000109545	3.15202	0	0	0	0	0	0	0	0	0	0	0	0.000135455	0	0	0	0	0	0	0	0.000619963	0	0.000166694	0	0	0	0.000192252	0	0	0	0	0	0	0	0	7.8883e-05	0.000127405	0	0
root;cellular organisms;Bacteria;Deinococcus-Thermus;	0.00102209	0.00136832	1.33875	0	0.000549988	0.00070922	0.000481493	0.000242072	8.18867e-05	9.76086e-05	0.000486808	0.0015138	0.000258705	0.000486736	0.000135455	0.000391965	0.000320266	0.00350207	0.00242866	0.00166713	0.00146092	0.00286659	0.00309981	0.00358423	0.000833472	0	0	0	0.00153802	0.00306748	0	0	0.000401405	0	0	0.000438866	0.000311672	0.000709947	0.000700726	0.00607721	0.000395231
root;cellular organisms;Bacteria;Elusimicrobia;	0.00099734	0.0013087	1.31219	0.00250941	0.000427768	0.00106383	0.000481493	0.0016945	0.0012283	0	0	0.000979519	0.00093134	0.000730105	0.00101592	0.000587947	0.000640533	0	0	0	0	0	0	0	0	0	0.00487805	0	9.61261e-05	0	0.00265252	0.00487805	0	0.00200803	0.00265252	0.00201878	0.00280505	0.00126213	0.00235699	0	0
root;cellular organisms;Bacteria;Fibrobacteres/Acidobacteria group;Acidobacteria;	0.150299	0.066803	0.444466	0.157465	0.094659	0.135106	0.117665	0.136771	0.117753	0.0905808	0.103787	0.128406	0.0958245	0.099781	0.116221	0.121215	0.0839098	0.129895	0.0686096	0.0544596	0.123448	0.0895259	0.0948543	0.204301	0.284214	0.179747	0.165854	0.150442	0.327502	0.174847	0.249337	0.165854	0.203512	0.208835	0.249337	0.182217	0.22082	0.250454	0.217034	0.0669349	0.0501943
root;cellular organisms;Bacteria;Fibrobacteres/Acidobacteria group;Fibrobacteres;	0.000719063	0.0012565	1.74742	0	0.00012222	0	0.000120373	0	0.000286603	0.00244021	0.00116834	8.90472e-05	0.000103482	0.000486736	0.000270911	9.79912e-05	6.40533e-05	0.00286533	0.00303582	0.00222284	0.00073046	0.00198456	0	0	0.000833472	0	0	0	0.0018264	0.00613497	0	0	0.000401405	0	0	8.77732e-05	0.000311672	0	0	0.00111273	0.000526975
root;cellular organisms;Bacteria;Firmicutes;	0.0321984	0.020353	0.632112	0.0131744	0.0207773	0.0187943	0.0445381	0.0329218	0.0185883	0.058858	0.0208354	0.0157614	0.0243183	0.0146021	0.0126651	0.0151886	0.0377274	0.0222859	0.0485732	0.0589053	0.0255661	0.0511577	0.0427774	0.0501792	0.0246708	0.0202532	0.0439024	0.0294985	0.00970874	0.0828221	0.0291777	0.0439024	0.102358	0.0291165	0.0291777	0.0215044	0.0169861	0.0130946	0.00942795	0.0502439	0.0194981
root;cellular organisms;Bacteria;Fusobacteria;	0.00011417	0.000393449	3.44616	0	0	0	0	0	0	0	0	0	0	0	0	0	6.40533e-05	0.00031837	0	0.00111142	0.00219138	0	0	0	0.000166694	0	0	0	0	0	0	0	0.000100351	0	0	8.77732e-05	0.000155836	7.8883e-05	6.37024e-05	0	0
root;cellular organisms;Bacteria;Gemmatimonadetes;	0.0323928	0.0214247	0.661404	0.031995	0.0235273	0.0265957	0.0291905	0.0413943	0.0279643	0.00136652	0.000194723	0.0317008	0.0345113	0.0299343	0.0218761	0.0325331	0.028888	0.0528494	0.0425015	0.0258405	0.0840029	0.0540243	0.0675759	0.00358423	0.0803467	0.0481013	0.0097561	0.020649	0.0584447	0.0398773	0.0291777	0.0097561	0.0763673	0.0421687	0.0291777	0.0281752	0.0250896	0.0239804	0.0151612	0.00205427	0.000592846
root;cellular organisms;Bacteria;Nitrospirae;	0.0123983	0.00923817	0.745114	0.0188206	0.0202884	0.0124113	0.0197412	0.0147664	0.0185064	0.000292826	0	0.0232413	0.0161432	0.0216598	0.0281747	0.00940715	0.0153087	0.00573066	0.0085003	0.00805779	0.0116874	0.00683572	0.0099194	0	0.0251709	0.0101266	0.00243902	0.00884956	0.0390272	0.00613497	0.00530504	0.00243902	0.0256899	0.00903614	0.00530504	0.00886509	0.0176095	0.011438	0.0242069	0	0
root;cellular organisms;Bacteria;Planctomycetes;	0.00466482	0.0023071	0.494574	0.00439147	0.00549988	0.00815603	0.00499549	0.0043573	0.0049132	0.00995608	0.00603641	0.00525378	0.00512237	0.0053541	0.00636641	0.00538951	0.00563669	0.00541229	0.00242866	0.00361211	0.0073046	0.00352811	0.00867948	0	0.00366728	0.00506329	0.00243902	0	0.00893973	0	0.00530504	0.00243902	0.00280983	0.0060241	0.00530504	0.00307206	0.00607761	0.00473298	0.00433176	0.0030814	0.00158092
root;cellular organisms;Bacteria;Proteobacteria;	0.335766	0.106086	0.315951	0.309285	0.357736	0.35461	0.255311	0.339385	0.364969	0.502879	0.337358	0.287088	0.286904	0.429302	0.335591	0.383244	0.348898	0.288125	0.296903	0.642401	0.424397	0.444983	0.286423	0.179211	0.284547	0.321519	0.239024	0.265487	0.317024	0.276074	0.206897	0.239024	0.256999	0.297189	0.206897	0.27078	0.357332	0.280824	0.396101	0.386716	0.701667
root;cellular organisms;Bacteria;Spirochaetes;	0.000164491	0.000236204	1.43597	0.000627353	0.00012222	0.00035461	6.01866e-05	0.000242072	4.09433e-05	0.000292826	0	0.000178094	5.17411e-05	0.000486736	0	0.000195982	6.40533e-05	0	0	0	0	0	0.000619963	0	0.000166694	0	0	0	0.000288378	0	0	0	0.000100351	0.00100402	0	0	0.000623344	0	0.000191107	0.000342378	0.000197615
root;cellular organisms;Bacteria;Synergistetes;	1.24519e-05	4.73994e-05	3.80658	0	0	0	0.000120373	0	0	0	0	0	0	0	0	9.79912e-05	0	0	0	0	0	0	0	0	0	0	0	0	0	0	0	0	0	0	0	0	0	0	0.00025481	0	0
root;cellular organisms;Bacteria;Tenericutes;	0.000141438	0.000550858	3.8947	0	0	0	0	0	0	0	0	0.000178094	0	0	0	9.79912e-05	0	0	0	0	0	0.000220507	0	0	0	0	0.00243902	0	0	0	0	0.00243902	0	0	0	0	0	0	0	0	0
root;cellular organisms;Bacteria;Thermodesulfobacteria <phylum>;	7.06425e-05	0.000241136	3.41346	0	0	0	0	0	8.18867e-05	0.000195217	9.73615e-05	0	5.17411e-05	0	6.77277e-05	0	0	0	0	0	0.00073046	0	0	0	0	0	0	0	0	0	0	0	0	0	0	0	0	7.8883e-05	6.37024e-05	0	0.00131744
root;cellular organisms;Bacteria;Thermotogae <phylum>;	2.15491e-06	1.32838e-05	6.16441	0	0	0	0	0	8.18867e-05	0	0	0	0	0	0	0	0	0	0	0	0	0	0	0	0	0	0	0	0	0	0	0	0	0	0	0	0	0	0	0	0

## Sheet: Phylum (as proportion, sorted)
taxa	Mean	Std.Dev	NSD	Z.AclonifenIsoxaflutolMesotrione.t1	Z.AclonifenIsoxaflutolMesotrione.t2	Z.AcetochlorTerbutylazineGlyphosate.t1	Z.AcetochlorTerbutylazineGlyphosate.t2	Z.Control.t1	Z.Control.t2	Fertilized.mown.pasture	Fertilized.managed.grassland	Z.Glyphosate.t1	Z.Glyphosate.t2	Z.MesotrioneSmetolachlorGlyphosate.t1	Z.MesotrioneSmetolachlorGlyphosate.t2	Z.PethoxamideGlyphosate.t1	Z.PethoxamideGlyphosate.t2	T.S2.t1	T.S2.t2	T.S3.t1	T.S3.t2	T.S6.t1	T.S6.t2	S.Control.t1	S.Control.t4	S.Control.t2	S.Control.t3	S.Conventional.t1	S.Conventional.t4	S.Conventional.t2	S.Conventional.t3	S.Glyphosate.t1	S.Glyphosate.t4	S.Glyphosate.t2	S.Glyphosate.t3	SF.s1	SF.s2	SF.s3	SF.s4	Unfertilized.Grazed.1	Unfertilized.Grazed.3
root;cellular organisms;Bacteria;Proteobacteria;	0.311997	0.10035	0.321639	0.335766	0.239008	0.00649481	0.309285	0.357736	0.35461	0.255311	0.339385	0.364969	0.502879	0.337358	0.287088	0.286904	0.429302	0.335591	0.383244	0.348898	0.288125	0.296903	0.642401	0.424397	0.444983	0.286423	0.179211	0.284547	0.321519	0.239024	0.265487	0.317024	0.276074	0.206897	0.239024	0.256999	0.297189	0.206897	0.27078	0.357332	0.280824
root;cellular organisms;Bacteria;Actinobacteria <phylum>;	0.255966	0.0968879	0.378518	0.262087	0.210262	0.00731991	0.218946	0.234417	0.223404	0.268974	0.242798	0.261955	0.264129	0.480966	0.292253	0.314586	0.212704	0.254995	0.22391	0.274853	0.395097	0.442623	0.154487	0.22279	0.280706	0.396776	0.379928	0.172195	0.248101	0.368293	0.389381	0.0771893	0.196319	0.254642	0.368293	0.143603	0.173695	0.254642	0.202932	0.172199	0.184271
root;cellular organisms;Bacteria;Fibrobacteres/Acidobacteria group;Acidobacteria;	0.149662	0.0664963	0.44431	0.150299	0.150505	0.00913662	0.157465	0.094659	0.135106	0.117665	0.136771	0.117753	0.0905808	0.103787	0.128406	0.0958245	0.099781	0.116221	0.121215	0.0839098	0.129895	0.0686096	0.0544596	0.123448	0.0895259	0.0948543	0.204301	0.284214	0.179747	0.165854	0.150442	0.327502	0.174847	0.249337	0.165854	0.203512	0.208835	0.249337	0.182217	0.22082	0.250454
root;cellular organisms;Bacteria;Chlamydiae/Verrucomicrobia group;Verrucomicrobia;	0.125814	0.0666595	0.529826	0.122871	0.157043	0.0116617	0.214555	0.218773	0.192553	0.224857	0.155894	0.15841	0.00439239	0.00574433	0.19065	0.194133	0.16257	0.199797	0.179618	0.17589	0.0515759	0.0285367	0.0247291	0.0482104	0.0372657	0.0402976	0.121864	0.069845	0.134177	0.126829	0.109145	0.124003	0.174847	0.172414	0.126829	0.0578023	0.193775	0.172414	0.105942	0.132149	0.15887
root;cellular organisms;Bacteria;Gemmatimonadetes;	0.0344046	0.0202729	0.58925	0.0323928	0.0482693	0.0135961	0.031995	0.0235273	0.0265957	0.0291905	0.0413943	0.0279643	0.00136652	0.000194723	0.0317008	0.0345113	0.0299343	0.0218761	0.0325331	0.028888	0.0528494	0.0425015	0.0258405	0.0840029	0.0540243	0.0675759	0.00358423	0.0803467	0.0481013	0.0097561	0.020649	0.0584447	0.0398773	0.0291777	0.0097561	0.0763673	0.0421687	0.0291777	0.0281752	0.0250896	0.0239804
root;cellular organisms;Bacteria;Firmicutes;	0.0325109	0.0200494	0.616697	0.0321984	0.0458547	0.0129939	0.0131744	0.0207773	0.0187943	0.0445381	0.0329218	0.0185883	0.058858	0.0208354	0.0157614	0.0243183	0.0146021	0.0126651	0.0151886	0.0377274	0.0222859	0.0485732	0.0589053	0.0255661	0.0511577	0.0427774	0.0501792	0.0246708	0.0202532	0.0439024	0.0294985	0.00970874	0.0828221	0.0291777	0.0439024	0.102358	0.0291165	0.0291777	0.0215044	0.0169861	0.0130946
root;cellular organisms;Bacteria;Chloroflexi <phylum>;	0.0261471	0.0185854	0.710804	0.0264532	0.0430606	0.0148523	0.0169385	0.0167441	0.0170213	0.0256997	0.0174292	0.0165821	0.0519278	0.0316425	0.0130899	0.0190407	0.0128985	0.0149001	0.0196962	0.0190238	0.0321554	0.0455373	0.0158377	0.0357925	0.0200662	0.0396776	0.0250896	0.0418403	0.0101266	0.0219512	0.00589971	0.0199942	0.0214724	0.0159151	0.0219512	0.116106	0.0170683	0.0159151	0.0449399	0.0296089	0.0196419
root;cellular organisms;Bacteria;Nitrospirae;	0.0130384	0.00865963	0.664165	0.0123983	0.0208133	0.0153169	0.0188206	0.0202884	0.0124113	0.0197412	0.0147664	0.0185064	0.000292826	0	0.0232413	0.0161432	0.0216598	0.0281747	0.00940715	0.0153087	0.00573066	0.0085003	0.00805779	0.0116874	0.00683572	0.0099194	0	0.0251709	0.0101266	0.00243902	0.00884956	0.0390272	0.00613497	0.00530504	0.00243902	0.0256899	0.00903614	0.00530504	0.00886509	0.0176095	0.011438
root;cellular organisms;Bacteria;Cyanobacteria;	0.0102927	0.0223898	2.17531	0.00761933	0.045739	0.0547722	0.00376412	0.00195551	0.00567376	0.00300933	0.00532559	0.0027432	0.002245	0.0012657	0.00347284	0.00284576	0.00219031	0.00237047	0.00313572	0.00371509	0.00541229	0.00425015	0.000833565	0.00146092	0.00220507	0.00123993	0.0107527	0.00116686	0.00759494	0	0.00884956	0.000769009	0.00306748	0.00795756	0	0.00130457	0.00401606	0.00795756	0.122882	0.00685679	0.0407036
root;cellular organisms;Bacteria;Bacteroidetes/Chlorobi group;Bacteroidetes;	0.00577441	0.00508159	0.880019	0.00549233	0.0105459	0.0175194	0.00188206	0.00116109	0.00141844	0.00144448	0.00217865	0.00073698	0.00390434	0.00710739	0.00142476	0.00129353	0.00194695	0.00115137	0.00127389	0.00179349	0.00254696	0.00242866	0.00500139	0.00876552	0.00220507	0.00247985	0.0179211	0.00550092	0.0101266	0.00731707	0.00884956	0.00394117	0.0122699	0.0159151	0.00731707	0.00662318	0.0130522	0.0159151	0.00245765	0.00233754	0.0041808
root;cellular organisms;Bacteria;Planctomycetes;	0.00495522	0.00239459	0.483247	0.00466482	0.00519782	0.0101666	0.00439147	0.00549988	0.00815603	0.00499549	0.0043573	0.0049132	0.00995608	0.00603641	0.00525378	0.00512237	0.0053541	0.00636641	0.00538951	0.00563669	0.00541229	0.00242866	0.00361211	0.0073046	0.00352811	0.00867948	0	0.00366728	0.00506329	0.00243902	0	0.00893973	0	0.00530504	0.00243902	0.00280983	0.0060241	0.00530504	0.00307206	0.00607761	0.00473298
root;cellular organisms;Bacteria;Thermotogae <phylum>;	0.00333768	0.0205559	6.15873	2.15491e-06	2.9928e-05	0.126718	0	0	0	0	0	8.18867e-05	0	0	0	0	0	0	0	0	0	0	0	0	0	0	0	0	0	0	0	0	0	0	0	0	0	0	0	0	0
root;cellular organisms;Bacteria;Chlamydiae/Verrucomicrobia group;Chlamydiae;	0.00309174	0.0024145	0.780952	0.00269238	0.00404905	0.0137217	0.00376412	0.00207773	0.00106383	0.0022269	0.00314694	0.00417622	0	0	0.00276046	0.00315621	0.00340716	0.00270911	0.00362567	0.00236997	0.00063674	0.00242866	0.00055571	0	0.00132304	0.00309981	0	0.00266711	0.00506329	0.00243902	0.00294985	0.00509468	0.00306748	0.00530504	0.00243902	0.00291019	0.00301205	0.00530504	0.00289652	0.00748013	0.00386527
root;cellular organisms;Bacteria;Aquificae <phylum>;	0.00229097	0.0118773	5.1844	0.000511487	0.00410306	0.073192	0	0	0	0	0	0	0.00614934	0.00262876	0	0	0	0	0	0	0	0	0	0	0	0	0	0	0	0	0	0.000384504	0	0	0	0	0	0	8.77732e-05	0	0
root;cellular organisms;Bacteria;Tenericutes;	0.00228468	0.0129708	5.67728	0.000141438	0.00124107	0.0800609	0	0	0	0	0	0	0	0	0.000178094	0	0	0	9.79912e-05	0	0	0	0	0	0.000220507	0	0	0	0	0.00243902	0	0	0	0	0.00243902	0	0	0	0	0	0
root;cellular organisms;Bacteria;Synergistetes;	0.00206808	0.0126923	6.13723	1.24519e-05	0.000106789	0.0782496	0	0	0	0.000120373	0	0	0	0	0	0	0	0	9.79912e-05	0	0	0	0	0	0	0	0	0	0	0	0	0	0	0	0	0	0	0	0	0	0
root;cellular organisms;Bacteria;Fusobacteria;	0.00200305	0.0114761	5.72932	0.00011417	0.000886429	0.0708406	0	0	0	0	0	0	0	0	0	0	0	0	0	6.40533e-05	0.00031837	0	0.00111142	0.00219138	0	0	0	0.000166694	0	0	0	0	0	0	0	0.000100351	0	0	8.77732e-05	0.000155836	7.8883e-05
root;cellular organisms;Bacteria;Thermodesulfobacteria <phylum>;	0.00189699	0.0113754	5.99654	7.06425e-05	0.000543272	0.0701684	0	0	0	0	0	8.18867e-05	0.000195217	9.73615e-05	0	5.17411e-05	0	6.77277e-05	0	0	0	0	0	0.00073046	0	0	0	0	0	0	0	0	0	0	0	0	0	0	0	0	7.8883e-05
root;cellular organisms;Bacteria;Elusimicrobia;	0.00174899	0.00440101	2.51632	0.00099734	0.00294846	0.0269739	0.00250941	0.000427768	0.00106383	0.000481493	0.0016945	0.0012283	0	0	0.000979519	0.00093134	0.000730105	0.00101592	0.000587947	0.000640533	0	0	0	0	0	0	0	0	0	0.00487805	0	9.61261e-05	0	0.00265252	0.00487805	0	0.00200803	0.00265252	0.00201878	0.00280505	0.00126213
root;cellular organisms;Bacteria;Deferribacteres <phylum>;	0.00174392	0.0105051	6.02387	3.4754e-05	0.000246802	0.0647941	0	0	0	0	0	0	0	0	0	0	0	0.000135455	0	0	0	0	0	0	0	0.000619963	0	0.000166694	0	0	0	0.000192252	0	0	0	0	0	0	0	0	7.8883e-05
root;cellular organisms;Bacteria;Fibrobacteres/Acidobacteria group;Fibrobacteres;	0.00171461	0.00584403	3.40837	0.000719063	0.00283086	0.0359205	0	0.00012222	0	0.000120373	0	0.000286603	0.00244021	0.00116834	8.90472e-05	0.000103482	0.000486736	0.000270911	9.79912e-05	6.40533e-05	0.00286533	0.00303582	0.00222284	0.00073046	0.00198456	0	0	0.000833472	0	0	0	0.0018264	0.00613497	0	0	0.000401405	0	0	8.77732e-05	0.000311672	0
root;cellular organisms;Bacteria;Deinococcus-Thermus;	0.00166555	0.00445356	2.67393	0.00102209	0.00308279	0.0275198	0	0.000549988	0.00070922	0.000481493	0.000242072	8.18867e-05	9.76086e-05	0.000486808	0.0015138	0.000258705	0.000486736	0.000135455	0.000391965	0.000320266	0.00350207	0.00242866	0.00166713	0.00146092	0.00286659	0.00309981	0.00358423	0.000833472	0	0	0	0.00153802	0.00306748	0	0	0.000401405	0	0	0.000438866	0.000311672	0.000709947
root;cellular organisms;Bacteria;Bacteroidetes/Chlorobi group;Chlorobi;	0.00165379	0.00297672	1.79994	0.00114392	0.00231786	0.0184877	0.00188206	0.000977756	0.00106383	0.00102317	0.00145243	0.00085981	0.000195217	9.73615e-05	0.00186999	0.000724375	0.00146021	0.00149001	0.000195982	0.00076864	0.00127348	0.00121433	0.000277855	0.00146092	0.000882029	0.00123993	0.00358423	0.00200033	0	0.00243902	0	0.0040373	0	0	0.00243902	0.00280983	0	0	0.000351093	0.00124669	0.00157766
root;cellular organisms;Bacteria;Chlamydiae/Verrucomicrobia group;Lentisphaerae;	0.00151757	0.00877605	5.78296	0.000122869	0.000729633	0.0541817	0	0.00012222	0	6.01866e-05	0	0	9.76086e-05	0.000584169	8.90472e-05	0	0	0	0	0	0.00031837	0	0	0	0.000220507	0.000619963	0	0	0	0	0	0	0	0	0	0.000100351	0	0	0.00026332	0	0.000157766
root;cellular organisms;Bacteria;Armatimonadetes;	0.00147937	0.00905387	6.12007	8.73224e-06	5.34247e-05	0.0558222	0	6.11098e-05	0	0	0	4.09433e-05	0	0	0	0	0	6.77277e-05	9.79912e-05	6.40533e-05	0	0	0	0	0	0	0	0	0	0	0	0	0	0	0	0	0	0	0	0	0
root;cellular organisms;Bacteria;Spirochaetes;	0.000940382	0.00476739	5.06963	0.000164491	0.000532161	0.0295183	0.000627353	0.00012222	0.00035461	6.01866e-05	0.000242072	4.09433e-05	0.000292826	0	0.000178094	5.17411e-05	0.000486736	0	0.000195982	6.40533e-05	0	0	0	0	0	0.000619963	0	0.000166694	0	0	0	0.000288378	0	0	0	0.000100351	0.00100402	0	0	0.000623344	0

## Sheet: Class (frequencies)
taxa			Sum	Z.AclonifenIsoxaflutolMesotrione.t1	Z.AclonifenIsoxaflutolMesotrione.t2	Z.AcetochlorTerbutylazineGlyphosate.t1	Z.AcetochlorTerbutylazineGlyphosate.t2	Z.Control.t1	Z.Control.t2	Fertilized.mown.pasture	Fertilized.managed.grassland	Z.Glyphosate.t1	Z.Glyphosate.t2	Z.MesotrioneSmetolachlorGlyphosate.t1	Z.MesotrioneSmetolachlorGlyphosate.t2	Z.PethoxamideGlyphosate.t1	Z.PethoxamideGlyphosate.t2	T.S2.t1	T.S2.t2	T.S3.t1	T.S3.t2	T.S6.t1	T.S6.t2	S.Control.t1	S.Control.t4	S.Control.t2	S.Control.t3	S.Conventional.t1	S.Conventional.t4	S.Conventional.t2	S.Conventional.t3	S.Glyphosate.t1	S.Glyphosate.t4	S.Glyphosate.t2	S.Glyphosate.t3	SF.s1	SF.s2	SF.s3	SF.s4	Unfertilized.Grazed.1	Unfertilized.Grazed.3
Sum			15251	1611	16534	2859	16753	4187	24665	10272	10385	11355	19528	4147	14895	10304	15791	2717	1491	3382	1176	4082	1414	282	5058	399	411	341	8168	328	378	411	8717	1017	378	11422	6434	12711	15748	11752	15251
root;cellular organisms;Bacteria;Actinobacteria <phylum>;Actinobacteria;			2775	349	3836	630	4469	1003	6398	2706	4940	3282	6080	874	3765	2285	4291	1241	729	556	305	1273	640	106	1033	98	151	132	803	64	96	151	1431	173	96	2312	1105	2336	2085	4634	2775
root;cellular organisms;Bacteria;Aquificae <phylum>;Aquificae;			13	0	0	0	0	0	0	63	27	0	0	0	0	0	0	0	0	0	0	0	0	0	0	0	0	0	4	0	0	0	0	0	0	1	0	0	0	109	13
root;cellular organisms;Bacteria;Armatimonadetes;environmental samples <candidate division OP10>;			0	0	1	0	0	0	1	0	0	0	0	0	1	1	1	0	0	0	0	0	0	0	0	0	0	0	0	0	0	0	0	0	0	0	0	0	0	0	0
root;cellular organisms;Bacteria;Bacteroidetes/Chlorobi group;Bacteroidetes;Bacteroidetes Order II. Incertae sedis;			0	0	0	0	2	2	3	0	0	0	1	1	2	0	1	0	0	0	0	0	0	1	7	0	0	0	1	1	0	0	4	0	0	6	6	11	6	0	0
root;cellular organisms;Bacteria;Bacteroidetes/Chlorobi group;Bacteroidetes;Bacteroidia;			0	0	1	0	1	0	1	0	0	1	0	0	0	1	2	0	0	8	2	1	0	0	1	0	0	0	0	0	1	0	0	0	1	0	1	1	0	1	0
root;cellular organisms;Bacteria;Bacteroidetes/Chlorobi group;Bacteroidetes;Cytophagia;			1	0	4	1	5	2	2	0	0	2	7	1	0	3	13	0	0	0	3	0	0	1	3	0	0	0	5	0	0	0	4	1	0	8	4	14	8	1	1
root;cellular organisms;Bacteria;Bacteroidetes/Chlorobi group;Bacteroidetes;environmental samples <Bacteroidetes>;			139	3	12	3	13	4	9	36	63	9	16	6	14	6	10	0	0	0	0	0	0	3	0	3	3	3	0	3	5	3	0	12	5	10	4	16	63	76	139
root;cellular organisms;Bacteria;Bacteroidetes/Chlorobi group;Bacteroidetes;Flavobacteriia;			1	0	1	0	3	1	3	2	2	2	1	0	1	1	2	0	0	2	0	0	0	0	0	0	0	0	0	0	0	0	0	0	0	1	0	2	1	10	1
root;cellular organisms;Bacteria;Bacteroidetes/Chlorobi group;Bacteroidetes;Sphingobacteriia;			2	0	0	0	0	0	0	2	8	0	0	0	0	1	0	2	0	1	2	3	0	0	1	1	0	0	2	0	0	0	12	0	0	3	0	9	4	7	2
root;cellular organisms;Bacteria;Bacteroidetes/Chlorobi group;Bacteroidetes;unclassified Bacteroidetes;			0	0	1	0	0	0	0	0	0	2	0	0	0	1	0	0	0	0	0	0	0	0	0	0	0	0	0	0	0	0	0	0	0	0	0	0	1	0	0
root;cellular organisms;Bacteria;Bacteroidetes/Chlorobi group;Chlorobi;Chlorobia;			0	0	0	0	1	0	2	0	0	0	0	0	0	0	1	0	0	0	0	0	1	0	2	0	0	0	5	0	0	0	12	0	0	1	1	2	2	0	0
root;cellular organisms;Bacteria;Bacteroidetes/Chlorobi group;Chlorobi;environmental samples <green sulfur bacteria>;			2	3	16	3	16	6	19	2	1	21	14	6	22	2	11	0	0	0	0	0	0	1	0	0	1	0	0	0	0	1	0	0	0	3	7	18	35	1	2
root;cellular organisms;Bacteria;Chlamydiae/Verrucomicrobia group;Chlamydiae;Chlamydiia;			0	6	34	3	37	13	102	0	0	31	61	14	40	37	37	1	2	2	0	2	2	0	9	2	1	1	36	1	2	1	18	3	2	33	48	49	83	0	0
root;cellular organisms;Bacteria;Chlamydiae/Verrucomicrobia group;Verrucomicrobia;environmental samples <Verrucomicrobia>;			28	185	1806	294	1916	383	2153	38	41	1131	1972	382	1604	976	1430	0	0	0	0	0	0	18	0	36	36	30	0	41	53	36	0	135	53	937	628	1527	1940	116	28
root;cellular organisms;Bacteria;Chlamydiae/Verrucomicrobia group;Verrucomicrobia;Opitutae;			0	4	33	11	38	14	77	0	0	43	55	11	34	32	49	20	5	7	12	21	3	3	55	3	3	1	105	3	5	3	108	10	5	47	34	131	117	2	0
root;cellular organisms;Bacteria;Chlamydiae/Verrucomicrobia group;Verrucomicrobia;Spartobacteria;			5	9	38	5	39	5	30	1	0	12	17	8	27	17	40	19	2	4	8	17	6	0	6	1	0	0	31	0	0	0	5	1	0	33	23	46	89	1	5
root;cellular organisms;Bacteria;Chlamydiae/Verrucomicrobia group;Verrucomicrobia;unclassified Verrucomicrobia;			0	3	44	10	37	17	86	0	0	33	49	14	39	41	40	0	1	0	0	1	1	0	0	1	1	0	0	1	0	1	0	0	0	4	9	20	29	0	0
root;cellular organisms;Bacteria;Chlamydiae/Verrucomicrobia group;Verrucomicrobia;Verrucomicrobiae;			14	140	1655	223	1702	223	1511	6	18	919	1649	252	1235	766	1181	17	12	22	11	28	16	13	113	12	12	6	447	12	7	12	186	47	7	186	154	290	419	14	14
root;cellular organisms;Bacteria;Chloroflexi <phylum>;Anaerolineae;			136	0	0	0	0	0	0	165	115	0	0	0	0	0	0	17	19	13	13	16	15	2	33	3	1	2	20	1	0	1	29	3	0	26	17	48	34	436	136
root;cellular organisms;Bacteria;Chloroflexi <phylum>;Caldilineae;			6	0	0	0	0	0	0	5	11	0	0	0	0	0	1	0	0	0	0	0	0	0	13	0	0	0	19	0	0	0	8	1	0	1	0	0	5	9	6
root;cellular organisms;Bacteria;Chloroflexi <phylum>;Chloroflexi;			18	0	0	0	0	0	2	7	18	0	2	0	2	0	0	79	54	43	36	73	48	0	204	0	0	0	165	0	0	0	1119	0	0	336	92	10	4	16	18
root;cellular organisms;Bacteria;Chloroflexi <phylum>;Dehalococcoidetes;			0	0	0	0	0	0	0	0	3	0	0	0	0	0	0	0	1	1	0	0	0	0	0	0	0	0	0	0	0	0	0	0	0	24	15	28	13	0	0
root;cellular organisms;Bacteria;Chloroflexi <phylum>;environmental samples <Green non-sulfur bacteria>;			219	27	273	48	423	71	394	354	178	146	363	53	216	201	293	0	0	0	0	0	0	5	0	1	8	0	0	6	6	8	0	13	6	125	66	159	148	210	219
root;cellular organisms;Bacteria;Chloroflexi <phylum>;Ktedonobacteria;			1	0	0	0	0	0	0	0	0	0	0	0	0	0	0	0	0	0	0	0	0	0	0	0	0	0	0	0	0	0	0	0	0	0	0	0	0	1	1
root;cellular organisms;Bacteria;Chloroflexi <phylum>;Thermomicrobia;			2	0	1	0	4	1	9	0	0	1	3	0	2	0	2	5	1	0	0	2	1	0	1	0	0	0	4	0	0	0	1	0	0	0	0	4	2	0	2
root;cellular organisms;Bacteria;Chloroflexi <phylum>;unclassified Chloroflexi;			2	0	0	0	0	0	0	1	0	0	0	0	0	0	1	0	0	0	0	0	0	0	0	0	0	0	0	0	0	0	0	0	0	0	0	0	1	0	2
root;cellular organisms;Bacteria;Cyanobacteria;Chroococcales;			1	1	2	2	3	0	2	1	0	1	3	0	1	4	5	1	1	1	1	0	0	0	3	0	0	0	1	1	0	0	3	1	0	94	2	27	4	3	1
root;cellular organisms;Bacteria;Cyanobacteria;environmental samples <Cyanobacteria>;			6	1	10	3	15	2	14	12	12	10	10	2	7	10	17	0	0	0	0	0	0	1	0	0	0	0	0	0	2	0	0	1	2	158	10	55	22	0	6
root;cellular organisms;Bacteria;Cyanobacteria;Nostocales;			2	0	3	7	3	10	5	1	0	5	4	0	1	8	3	6	2	1	0	7	1	1	1	3	0	2	2	0	0	0	2	2	0	88	1	43	7	0	2
root;cellular organisms;Bacteria;Cyanobacteria;Oscillatoriales;			0	3	17	4	29	10	44	9	1	23	37	7	26	10	32	10	4	1	1	3	1	0	3	0	0	1	5	0	1	0	8	0	1	1049	30	391	53	0	0
root;cellular organisms;Bacteria;Cyanobacteria;Pleurocapsales;			0	0	0	0	0	0	0	0	0	0	0	0	0	0	0	0	0	0	0	0	0	0	0	0	0	0	0	0	0	0	0	0	0	4	0	0	0	0	0
root;cellular organisms;Bacteria;Cyanobacteria;Stigonematales;			0	1	0	0	0	0	2	0	0	0	1	0	0	0	1	0	0	0	0	0	0	1	0	0	0	0	0	0	0	0	0	0	0	1	0	0	1	0	0
root;cellular organisms;Bacteria;Deferribacteres <phylum>;Deferribacteres;			0	0	0	0	0	0	0	0	0	0	0	0	2	0	0	0	0	0	0	0	1	0	1	0	0	0	2	0	0	0	0	0	0	0	0	1	2	0	0
root;cellular organisms;Bacteria;Deinococcus-Thermus;Deinococci;			6	0	9	2	8	1	2	1	5	17	5	2	2	4	5	11	4	6	2	13	5	1	5	0	0	0	16	1	0	0	4	0	0	5	2	9	11	71	6
root;cellular organisms;Bacteria;Elusimicrobia;Endomicrobia;			0	0	0	0	0	0	0	0	0	0	0	0	0	0	0	0	0	0	0	0	0	0	0	0	0	0	1	0	0	0	0	0	0	0	0	0	0	0	0
root;cellular organisms;Bacteria;Elusimicrobia;environmental samples <candidate division Termite group 1>;			0	4	7	3	8	7	30	0	0	11	18	3	15	6	10	0	0	0	0	0	0	0	0	0	2	0	0	0	1	2	0	2	1	23	18	16	37	0	0
root;cellular organisms;Bacteria;Fibrobacteres/Acidobacteria group;Acidobacteria;Acidobacteriia;			598	66	441	97	547	152	922	673	961	425	606	147	499	356	451	226	60	140	106	252	87	34	1277	46	45	37	2366	39	74	45	1571	170	74	1789	1229	2724	2887	671	598
root;cellular organisms;Bacteria;Fibrobacteres/Acidobacteria group;Acidobacteria;environmental samples <Acidobacteria>;			155	185	1104	283	1401	413	1950	248	105	1016	1245	263	1214	880	857	0	0	0	0	0	0	23	0	24	23	14	0	18	20	23	0	38	20	231	144	364	399	111	155
root;cellular organisms;Bacteria;Fibrobacteres/Acidobacteria group;Acidobacteria;Holophagae;			2	0	4	1	7	0	4	5	0	1	1	0	3	1	2	2	3	3	2	3	1	0	50	1	0	0	89	0	0	0	35	0	0	2	0	5	6	0	2
root;cellular organisms;Bacteria;Fibrobacteres/Acidobacteria group;Acidobacteria;Solibacteres;			0	0	0	0	0	0	0	0	0	0	0	0	0	0	0	0	0	0	0	0	0	0	0	0	0	0	0	0	0	0	3	0	0	53	28	78	112	0	0
root;cellular organisms;Bacteria;Fibrobacteres/Acidobacteria group;Acidobacteria;unclassified Acidobacteria;			7	0	0	0	0	0	0	2	0	0	0	0	0	0	0	0	0	0	0	0	0	0	0	0	0	0	0	0	0	0	0	0	0	1	16	4	3	0	7
root;cellular organisms;Bacteria;Fibrobacteres/Acidobacteria group;Fibrobacteres;environmental samples <Fibrobacteria>;			8	0	2	0	2	0	7	25	12	1	2	2	4	1	1	0	0	0	0	0	0	0	0	0	0	0	0	2	0	0	0	0	0	1	2	0	0	13	8
root;cellular organisms;Bacteria;Fibrobacteres/Acidobacteria group;Fibrobacteres;Fibrobacteria;			0	0	0	0	0	0	0	0	0	0	0	0	0	0	0	3	0	2	1	4	0	0	3	0	0	0	10	0	0	0	2	0	0	0	0	0	0	0	0
root;cellular organisms;Bacteria;Firmicutes;Bacilli;			119	19	171	46	493	110	148	249	60	119	186	42	125	114	349	39	59	165	24	201	46	13	110	7	17	9	52	26	11	17	87	23	11	181	85	88	101	430	119
root;cellular organisms;Bacteria;Firmicutes;Clostridia;			15	0	130	6	210	15	266	32	36	33	259	9	51	24	205	15	6	18	6	12	8	0	34	1	0	0	41	0	0	0	925	3	0	54	19	51	27	95	15
root;cellular organisms;Bacteria;Firmicutes;environmental samples <clostridial firmicutes>;			162	2	35	1	27	9	38	321	118	25	24	8	10	17	32	0	0	0	0	0	0	0	0	0	0	1	0	1	0	0	0	2	0	4	0	21	16	62	162
root;cellular organisms;Bacteria;Firmicutes;Erysipelotrichi;			0	0	0	0	0	0	0	0	0	0	0	0	0	0	0	0	3	0	0	1	4	0	1	0	0	0	0	0	0	0	0	0	0	1	1	0	1	0	0
root;cellular organisms;Bacteria;Firmicutes;Negativicutes;			0	0	0	0	1	0	2	1	0	0	0	0	1	0	2	2	0	0	0	0	0	0	0	0	0	0	1	0	0	0	0	0	0	2	2	4	3	0	0
root;cellular organisms;Bacteria;Firmicutes;unclassified Firmicutes sensu stricto;			0	0	4	0	9	2	0	0	0	0	1	1	0	0	1	0	0	0	0	0	0	1	0	0	1	0	0	0	0	1	0	1	0	3	2	2	0	0	0
root;cellular organisms;Bacteria;Fusobacteria;environmental samples <Fusobacteria>;			0	0	0	0	0	0	0	0	0	0	0	0	0	0	1	0	0	0	0	0	0	0	0	0	0	0	0	0	0	0	0	0	0	1	1	1	1	0	0
root;cellular organisms;Bacteria;Gemmatimonadetes;environmental samples <Gemmatimonadetes>;			7	45	353	70	438	160	638	14	1	309	619	119	288	301	418	0	0	0	0	0	0	0	0	15	4	5	0	8	6	4	0	28	6	252	86	199	93	22	7
root;cellular organisms;Bacteria;Gemmatimonadetes;Gemmatimonadetes <class>;			2	6	32	5	47	11	45	0	1	47	48	4	35	31	33	45	11	25	27	66	30	1	217	4	0	2	245	5	5	0	308	14	5	69	75	105	145	2	2
root;cellular organisms;Bacteria;Nitrospirae;environmental samples <Nitrospira group>;			0	27	282	33	298	53	405	0	0	231	256	81	364	82	211	0	0	0	0	0	0	0	0	3	1	1	0	1	2	1	0	6	2	38	32	13	29	0	0
root;cellular organisms;Bacteria;Nitrospirae;Nitrospira <class>;			0	3	50	2	30	8	47	3	0	30	56	8	52	14	28	17	14	29	14	31	15	0	129	1	0	2	267	1	0	0	233	3	0	63	81	132	351	0	0
root;cellular organisms;Bacteria;Planctomycetes;Planctomycetia;			24	7	90	23	83	18	120	102	62	59	99	22	94	55	88	17	4	13	10	16	14	0	22	2	1	0	93	0	2	1	28	6	2	35	39	60	68	36	24
root;cellular organisms;Bacteria;Proteobacteria;Alphaproteobacteria;			7626	84	1744	295	925	302	1516	2427	1685	654	1233	422	749	1320	1671	414	216	317	196	470	175	7	379	53	10	21	748	29	14	10	458	81	14	593	403	642	1943	1830	7626
root;cellular organisms;Bacteria;Proteobacteria;Betaproteobacteria;			895	15	367	31	151	32	152	1327	766	80	162	39	118	157	257	165	107	245	131	366	77	2	194	7	2	3	312	5	5	2	412	19	5	197	98	308	447	901	895
root;cellular organisms;Bacteria;Proteobacteria;delta/epsilon subdivisions;Deltaproteobacteria;			786	55	728	150	539	266	1439	717	382	529	855	305	555	555	877	149	51	63	83	132	46	12	254	17	43	31	828	22	12	43	307	104	12	933	851	786	1575	759	786
root;cellular organisms;Bacteria;Proteobacteria;delta/epsilon subdivisions;Epsilonproteobacteria;			9	0	1	0	1	0	2	3	1	2	1	2	3	3	3	0	0	0	0	0	0	0	0	0	0	0	0	0	0	0	0	0	0	1	0	3	4	4	9
root;cellular organisms;Bacteria;Proteobacteria;environmental samples <Proteobacteria>;			341	35	260	49	182	75	417	415	236	222	237	55	173	232	276	0	0	0	0	0	0	0	0	0	0	4	0	6	0	0	0	3	0	52	19	51	92	532	341
root;cellular organisms;Bacteria;Proteobacteria;Gammaproteobacteria;			995	304	2754	475	2444	727	5387	263	394	1737	3057	941	3357	1643	2363	177	115	1687	171	1050	164	29	880	50	43	31	1410	28	47	43	1384	89	47	1309	922	1770	2157	492	995
root;cellular organisms;Bacteria;Proteobacteria;unclassified Proteobacteria;			0	0	0	0	0	0	1	0	1	0	0	0	0	1	0	0	0	0	0	0	0	0	0	0	0	0	0	0	0	0	0	0	0	0	0	0	0	0	0
root;cellular organisms;Bacteria;Spirochaetes;Spirochaetia;			3	1	2	1	1	1	1	3	0	2	1	2	0	2	1	0	0	0	0	0	1	0	1	0	0	0	3	0	0	0	1	1	0	0	4	0	3	4	3
root;cellular organisms;Bacteria;Synergistetes;Synergistia;			0	0	0	0	2	0	0	0	0	0	0	0	0	1	0	0	0	0	0	0	0	0	0	0	0	0	0	0	0	0	0	0	0	0	0	0	4	0	0
root;cellular organisms;Bacteria;Tenericutes;Mollicutes;			0	0	0	0	0	0	0	0	0	2	0	0	0	1	0	0	0	0	0	1	0	0	0	0	1	0	0	0	0	1	0	0	0	0	0	0	0	0	0
root;cellular organisms;Bacteria;Thermodesulfobacteria <phylum>;environmental samples <Thermodesulfobacteria>;			20	0	0	0	0	0	0	2	1	0	0	0	0	0	0	0	0	0	0	0	0	0	0	0	0	0	0	0	0	0	0	0	0	0	0	0	0	0	20
root;cellular organisms;Bacteria;Thermodesulfobacteria <phylum>;Thermodesulfobacteria;			0	0	0	0	0	0	2	0	0	0	1	0	1	0	0	0	0	0	1	0	0	0	0	0	0	0	0	0	0	0	0	0	0	0	0	1	1	0	0
root;cellular organisms;Bacteria;Thermotogae <phylum>;Thermotogae;			0	0	0	0	0	0	2	0	0	0	0	0	0	0	0	0	0	0	0	0	0	0	0	0	0	0	0	0	0	0	0	0	0	0	0	0	0	0	0
root;cellular organisms;Bacteria;unclassified Bacteria;			98	18	176	39	143	58	253	28	120	129	211	39	141	100	185	17	5	7	8	17	5	3	13	4	1	2	29	2	1	1	9	21	1	38	18	36	54	70	98
root;cellular organisms;Eukaryota;Euglenozoa;				0	0	0	0	0	0	0	0	0	0	0	0	0	0	0	0	0	0	0	0	0	0	0	0	0	0	0	0	0	0	0	0	3	0	0	0	0	0
root;cellular organisms;Eukaryota;Opisthokonta;Fungi;Blastocladiomycota;Blastocladiomycetes;				0	0	0	0	0	0	0	0	0	0	0	0	0	0	0	0	0	0	1	0	0	0	0	0	0	0	0	0	0	0	0	0	0	0	0	0	0	0
root;cellular organisms;Eukaryota;Opisthokonta;Fungi;Dikarya;Ascomycota;saccharomyceta;Pezizomycotina;leotiomyceta;Eurotiomycetes;				0	0	0	0	0	0	0	0	0	0	0	0	0	0	3	2	0	1	2	7	0	0	0	0	0	1	0	0	0	0	0	0	0	0	0	0	0	0
root;cellular organisms;Eukaryota;Opisthokonta;Fungi;Dikarya;Basidiomycota;Agaricomycotina;Agaricomycetes;				0	0	0	0	0	0	0	0	0	0	0	0	0	0	0	0	0	1	0	0	0	0	0	0	0	0	0	0	0	0	0	0	0	0	0	0	0	0
root;cellular organisms;Eukaryota;Opisthokonta;Metazoa;Eumetazoa;Bilateria;Coelomata;Deuterostomia;Echinodermata;Eleutherozoa;Echinozoa;Echinoidea;				0	0	0	0	0	0	0	0	0	0	0	0	0	0	0	0	26	0	14	1	0	0	0	0	0	0	0	0	0	0	0	0	0	0	0	0	0	0
root;cellular organisms;Eukaryota;Opisthokonta;Metazoa;Eumetazoa;Bilateria;Coelomata;Protostomia;Annelida/Echiura/Pogonophora group;Annelida;Polychaeta;				0	0	0	0	0	0	0	0	0	0	0	0	0	0	1	1	2	0	0	0	0	0	0	0	0	0	0	0	0	0	0	0	0	0	0	0	0	0
root;cellular organisms;Eukaryota;Opisthokonta;Metazoa;Eumetazoa;Bilateria;Coelomata;Protostomia;Panarthropoda;Arthropoda;Mandibulata;Pancrustacea;Hexapoda;Insecta;				0	0	0	0	0	0	0	0	0	0	0	0	0	0	0	0	0	0	0	1	0	0	0	0	0	0	0	0	0	0	0	0	0	0	0	0	0	0
root;cellular organisms;Eukaryota;Parabasalia;Trichomonadida;				0	0	0	0	0	0	0	0	0	0	0	0	0	0	0	1	0	0	0	0	0	0	0	0	0	0	0	0	0	0	0	0	0	0	0	0	0	0
root;cellular organisms;Eukaryota;Rhodophyta;Bangiophyceae;				0	0	0	0	0	0	0	0	1	0	0	0	0	0	0	0	0	0	0	0	0	0	0	0	0	0	0	0	0	0	0	0	0	0	0	0	0	0
root;cellular organisms;Eukaryota;stramenopiles;Bacillariophyta;Bacillariophyceae;				1	28	1	6	3	5	4	2	5	7	2	3	3	8	13	1	3	0	21	0	1	4	1	0	0	1	1	0	0	2	0	0	17	5	15	4	0	0
root;cellular organisms;Eukaryota;stramenopiles;Bacillariophyta;environmental samples <Bacillariophyta>;				0	2	0	2	0	9	0	0	2	4	0	0	8	10	0	0	0	0	0	0	0	0	0	0	0	0	0	0	0	0	1	0	1	0	4	5	5	0
root;cellular organisms;Eukaryota;stramenopiles;Bacillariophyta;Mediophyceae;				0	0	0	0	0	0	0	0	0	0	0	0	0	0	0	0	0	0	1	0	0	0	0	0	0	0	0	0	0	0	0	0	0	0	0	0	0	0
root;cellular organisms;Eukaryota;Viridiplantae;Chlorophyta;Chlorophyceae;				1	4	4	3	14	14	1	0	21	6	2	3	18	8	1	0	0	1	5	2	0	0	0	0	0	3	0	0	0	0	0	0	1	3	1	0	0	0
root;cellular organisms;Eukaryota;Viridiplantae;Chlorophyta;Pedinophyceae;				0	0	0	0	0	1	0	0	0	0	0	0	0	0	0	0	0	0	0	0	0	0	0	0	0	0	0	0	0	0	0	0	0	0	0	0	0	0
root;cellular organisms;Eukaryota;Viridiplantae;Chlorophyta;Trebouxiophyceae;				0	3	0	5	2	8	0	1	3	1	1	4	4	1	6	1	0	1	0	0	0	0	1	1	0	0	0	0	1	0	0	0	0	0	0	1	0	1
root;cellular organisms;Eukaryota;Viridiplantae;Chlorophyta;Ulvophyceae;				1	1	1	0	3	0	0	0	2	5	0	2	0	2	0	0	0	0	0	0	0	0	0	0	0	0	1	0	0	0	0	0	0	0	1	0	0	0
root;cellular organisms;Eukaryota;Viridiplantae;Streptophyta;Streptophytina;Embryophyta;Anthocerotophyta;Leiosporocerotopsida;				0	0	0	0	0	1	0	0	0	0	0	0	0	0	0	0	0	0	0	0	0	0	0	0	0	0	0	0	0	0	0	0	0	0	0	0	0	0
root;cellular organisms;Eukaryota;Viridiplantae;Streptophyta;Streptophytina;Embryophyta;Bryophyta;Bryophytina;Bryopsida;				0	1	0	2	0	0	10	0	1	6	0	0	2	0	0	0	0	0	0	0	3	2	0	1	0	0	1	1	1	0	0	1	0	0	0	0	2	3
root;cellular organisms;Eukaryota;Viridiplantae;Streptophyta;Streptophytina;Embryophyta;Tracheophyta;				0	3	0	3	3	2	32	54	7	4	0	3	11	3	11	10	5	1	15	2	1	1	0	1	1	8	2	1	1	7	1	1	1	1	4	3	74	36
root;cellular organisms;Eukaryota;Viridiplantae;Streptophyta;Streptophytina;Embryophyta;Tracheophyta;Euphyllophyta;Spermatophyta;Coniferophyta;Coniferopsida;				0	0	0	0	0	0	0	0	0	0	0	0	0	0	6	3	2	0	5	2	0	1	0	0	0	3	1	0	0	4	0	0	0	0	0	0	0	1
root;cellular organisms;Eukaryota;Viridiplantae;Streptophyta;Streptophytina;Embryophyta;Tracheophyta;Euphyllophyta;Spermatophyta;Cycadophyta;Cycadopsida;				0	0	0	0	0	0	0	0	0	0	0	0	0	0	0	0	1	0	1	0	0	0	0	0	0	0	0	0	0	0	0	0	0	0	0	0	0	0
root;cellular organisms;Eukaryota;Viridiplantae;Streptophyta;Streptophytina;Embryophyta;Tracheophyta;Euphyllophyta;Spermatophyta;Magnoliophyta;				0	3	0	3	3	2	32	53	7	4	0	3	11	3	5	7	2	1	9	0	1	0	0	0	1	5	1	1	0	2	1	1	1	1	3	3	74	34
root;cellular organisms;Eukaryota;Viridiplantae;Streptophyta;Streptophytina;Embryophyta;Tracheophyta;Euphyllophyta;Spermatophyta;Magnoliophyta;basal Magnoliophyta;				0	0	0	1	0	0	0	0	0	0	0	0	0	0	0	0	0	0	0	0	1	0	0	0	0	0	0	1	0	0	0	1	0	0	0	0	0	0
root;cellular organisms;Eukaryota;Viridiplantae;Streptophyta;Streptophytina;Embryophyta;Tracheophyta;Euphyllophyta;Spermatophyta;Magnoliophyta;eudicotyledons;				0	0	0	1	0	0	8	34	0	1	0	0	2	0	2	6	1	1	8	0	0	0	0	0	1	5	1	0	0	2	1	0	0	1	3	3	36	33
root;cellular organisms;Eukaryota;Viridiplantae;Streptophyta;Streptophytina;Embryophyta;Tracheophyta;Euphyllophyta;Spermatophyta;Magnoliophyta;Liliopsida;				0	3	0	1	3	2	24	19	7	3	0	3	9	3	3	1	1	0	1	0	0	0	0	0	0	0	0	0	0	0	0	0	1	0	0	0	38	1

## Sheet: Class (frequencies, identified)
taxa	Z.AclonifenIsoxaflutolMesotrione.t1	Z.AclonifenIsoxaflutolMesotrione.t2	Z.AcetochlorTerbutylazineGlyphosate.t1	Z.AcetochlorTerbutylazineGlyphosate.t2	Z.Control.t1	Z.Control.t2	Fertilized.mown.pasture	Fertilized.managed.grassland	Z.Glyphosate.t1	Z.Glyphosate.t2	Z.MesotrioneSmetolachlorGlyphosate.t1	Z.MesotrioneSmetolachlorGlyphosate.t2	Z.PethoxamideGlyphosate.t1	Z.PethoxamideGlyphosate.t2	T.S2.t1	T.S2.t2	T.S3.t1	T.S3.t2	T.S6.t1	T.S6.t2	S.Control.t1	S.Control.t4	S.Control.t2	S.Control.t3	S.Conventional.t1	S.Conventional.t4	S.Conventional.t2	S.Conventional.t3	S.Glyphosate.t1	S.Glyphosate.t4	S.Glyphosate.t2	S.Glyphosate.t3	SF.s1	SF.s2	SF.s3	SF.s4	Unfertilized.Grazed.1	Unfertilized.Grazed.3
root;cellular organisms;Bacteria;Actinobacteria <phylum>;Actinobacteria;	349	3836	630	4469	1003	6398	2706	4940	3282	6080	874	3765	2285	4291	1241	729	556	305	1273	640	106	1033	98	151	132	803	64	96	151	1431	173	96	2312	1105	2336	2085	4634	2775
root;cellular organisms;Bacteria;Aquificae <phylum>;Aquificae;	0	0	0	0	0	0	63	27	0	0	0	0	0	0	0	0	0	0	0	0	0	0	0	0	0	4	0	0	0	0	0	0	1	0	0	0	109	13
root;cellular organisms;Bacteria;Bacteroidetes/Chlorobi group;Bacteroidetes;Bacteroidetes Order II. Incertae sedis;	0	0	0	2	2	3	0	0	0	1	1	2	0	1	0	0	0	0	0	0	1	7	0	0	0	1	1	0	0	4	0	0	6	6	11	6	0	0
root;cellular organisms;Bacteria;Bacteroidetes/Chlorobi group;Bacteroidetes;Bacteroidia;	0	1	0	1	0	1	0	0	1	0	0	0	1	2	0	0	8	2	1	0	0	1	0	0	0	0	0	1	0	0	0	1	0	1	1	0	1	0
root;cellular organisms;Bacteria;Bacteroidetes/Chlorobi group;Bacteroidetes;Cytophagia;	0	4	1	5	2	2	0	0	2	7	1	0	3	13	0	0	0	3	0	0	1	3	0	0	0	5	0	0	0	4	1	0	8	4	14	8	1	1
root;cellular organisms;Bacteria;Bacteroidetes/Chlorobi group;Bacteroidetes;Flavobacteriia;	0	1	0	3	1	3	2	2	2	1	0	1	1	2	0	0	2	0	0	0	0	0	0	0	0	0	0	0	0	0	0	0	1	0	2	1	10	1
root;cellular organisms;Bacteria;Bacteroidetes/Chlorobi group;Bacteroidetes;Sphingobacteriia;	0	0	0	0	0	0	2	8	0	0	0	0	1	0	2	0	1	2	3	0	0	1	1	0	0	2	0	0	0	12	0	0	3	0	9	4	7	2
root;cellular organisms;Bacteria;Bacteroidetes/Chlorobi group;Chlorobi;Chlorobia;	0	0	0	1	0	2	0	0	0	0	0	0	0	1	0	0	0	0	0	1	0	2	0	0	0	5	0	0	0	12	0	0	1	1	2	2	0	0
root;cellular organisms;Bacteria;Chlamydiae/Verrucomicrobia group;Chlamydiae;Chlamydiia;	6	34	3	37	13	102	0	0	31	61	14	40	37	37	1	2	2	0	2	2	0	9	2	1	1	36	1	2	1	18	3	2	33	48	49	83	0	0
root;cellular organisms;Bacteria;Chlamydiae/Verrucomicrobia group;Verrucomicrobia;Opitutae;	4	33	11	38	14	77	0	0	43	55	11	34	32	49	20	5	7	12	21	3	3	55	3	3	1	105	3	5	3	108	10	5	47	34	131	117	2	0
root;cellular organisms;Bacteria;Chlamydiae/Verrucomicrobia group;Verrucomicrobia;Spartobacteria;	9	38	5	39	5	30	1	0	12	17	8	27	17	40	19	2	4	8	17	6	0	6	1	0	0	31	0	0	0	5	1	0	33	23	46	89	1	5
root;cellular organisms;Bacteria;Chlamydiae/Verrucomicrobia group;Verrucomicrobia;Verrucomicrobiae;	140	1655	223	1702	223	1511	6	18	919	1649	252	1235	766	1181	17	12	22	11	28	16	13	113	12	12	6	447	12	7	12	186	47	7	186	154	290	419	14	14
root;cellular organisms;Bacteria;Chloroflexi <phylum>;Anaerolineae;	0	0	0	0	0	0	165	115	0	0	0	0	0	0	17	19	13	13	16	15	2	33	3	1	2	20	1	0	1	29	3	0	26	17	48	34	436	136
root;cellular organisms;Bacteria;Chloroflexi <phylum>;Caldilineae;	0	0	0	0	0	0	5	11	0	0	0	0	0	1	0	0	0	0	0	0	0	13	0	0	0	19	0	0	0	8	1	0	1	0	0	5	9	6
root;cellular organisms;Bacteria;Chloroflexi <phylum>;Chloroflexi;	0	0	0	0	0	2	7	18	0	2	0	2	0	0	79	54	43	36	73	48	0	204	0	0	0	165	0	0	0	1119	0	0	336	92	10	4	16	18
root;cellular organisms;Bacteria;Chloroflexi <phylum>;Dehalococcoidetes;	0	0	0	0	0	0	0	3	0	0	0	0	0	0	0	1	1	0	0	0	0	0	0	0	0	0	0	0	0	0	0	0	24	15	28	13	0	0
root;cellular organisms;Bacteria;Chloroflexi <phylum>;Ktedonobacteria;	0	0	0	0	0	0	0	0	0	0	0	0	0	0	0	0	0	0	0	0	0	0	0	0	0	0	0	0	0	0	0	0	0	0	0	0	1	1
root;cellular organisms;Bacteria;Chloroflexi <phylum>;Thermomicrobia;	0	1	0	4	1	9	0	0	1	3	0	2	0	2	5	1	0	0	2	1	0	1	0	0	0	4	0	0	0	1	0	0	0	0	4	2	0	2
root;cellular organisms;Bacteria;Cyanobacteria;Chroococcales;	1	2	2	3	0	2	1	0	1	3	0	1	4	5	1	1	1	1	0	0	0	3	0	0	0	1	1	0	0	3	1	0	94	2	27	4	3	1
root;cellular organisms;Bacteria;Cyanobacteria;Nostocales;	0	3	7	3	10	5	1	0	5	4	0	1	8	3	6	2	1	0	7	1	1	1	3	0	2	2	0	0	0	2	2	0	88	1	43	7	0	2
root;cellular organisms;Bacteria;Cyanobacteria;Oscillatoriales;	3	17	4	29	10	44	9	1	23	37	7	26	10	32	10	4	1	1	3	1	0	3	0	0	1	5	0	1	0	8	0	1	1049	30	391	53	0	0
root;cellular organisms;Bacteria;Cyanobacteria;Pleurocapsales;	0	0	0	0	0	0	0	0	0	0	0	0	0	0	0	0	0	0	0	0	0	0	0	0	0	0	0	0	0	0	0	0	4	0	0	0	0	0
root;cellular organisms;Bacteria;Cyanobacteria;Stigonematales;	1	0	0	0	0	2	0	0	0	1	0	0	0	1	0	0	0	0	0	0	1	0	0	0	0	0	0	0	0	0	0	0	1	0	0	1	0	0
root;cellular organisms;Bacteria;Deferribacteres <phylum>;Deferribacteres;	0	0	0	0	0	0	0	0	0	0	0	2	0	0	0	0	0	0	0	1	0	1	0	0	0	2	0	0	0	0	0	0	0	0	1	2	0	0
root;cellular organisms;Bacteria;Deinococcus-Thermus;Deinococci;	0	9	2	8	1	2	1	5	17	5	2	2	4	5	11	4	6	2	13	5	1	5	0	0	0	16	1	0	0	4	0	0	5	2	9	11	71	6
root;cellular organisms;Bacteria;Elusimicrobia;Endomicrobia;	0	0	0	0	0	0	0	0	0	0	0	0	0	0	0	0	0	0	0	0	0	0	0	0	0	1	0	0	0	0	0	0	0	0	0	0	0	0
root;cellular organisms;Bacteria;Fibrobacteres/Acidobacteria group;Acidobacteria;Acidobacteriia;	66	441	97	547	152	922	673	961	425	606	147	499	356	451	226	60	140	106	252	87	34	1277	46	45	37	2366	39	74	45	1571	170	74	1789	1229	2724	2887	671	598
root;cellular organisms;Bacteria;Fibrobacteres/Acidobacteria group;Acidobacteria;Holophagae;	0	4	1	7	0	4	5	0	1	1	0	3	1	2	2	3	3	2	3	1	0	50	1	0	0	89	0	0	0	35	0	0	2	0	5	6	0	2
root;cellular organisms;Bacteria;Fibrobacteres/Acidobacteria group;Acidobacteria;Solibacteres;	0	0	0	0	0	0	0	0	0	0	0	0	0	0	0	0	0	0	0	0	0	0	0	0	0	0	0	0	0	3	0	0	53	28	78	112	0	0
root;cellular organisms;Bacteria;Fibrobacteres/Acidobacteria group;Fibrobacteres;Fibrobacteria;	0	0	0	0	0	0	0	0	0	0	0	0	0	0	3	0	2	1	4	0	0	3	0	0	0	10	0	0	0	2	0	0	0	0	0	0	0	0
root;cellular organisms;Bacteria;Firmicutes;Bacilli;	19	171	46	493	110	148	249	60	119	186	42	125	114	349	39	59	165	24	201	46	13	110	7	17	9	52	26	11	17	87	23	11	181	85	88	101	430	119
root;cellular organisms;Bacteria;Firmicutes;Clostridia;	0	130	6	210	15	266	32	36	33	259	9	51	24	205	15	6	18	6	12	8	0	34	1	0	0	41	0	0	0	925	3	0	54	19	51	27	95	15
root;cellular organisms;Bacteria;Firmicutes;Erysipelotrichi;	0	0	0	0	0	0	0	0	0	0	0	0	0	0	0	3	0	0	1	4	0	1	0	0	0	0	0	0	0	0	0	0	1	1	0	1	0	0
root;cellular organisms;Bacteria;Firmicutes;Negativicutes;	0	0	0	1	0	2	1	0	0	0	0	1	0	2	2	0	0	0	0	0	0	0	0	0	0	1	0	0	0	0	0	0	2	2	4	3	0	0
root;cellular organisms;Bacteria;Gemmatimonadetes;Gemmatimonadetes <class>;	6	32	5	47	11	45	0	1	47	48	4	35	31	33	45	11	25	27	66	30	1	217	4	0	2	245	5	5	0	308	14	5	69	75	105	145	2	2
root;cellular organisms;Bacteria;Nitrospirae;Nitrospira <class>;	3	50	2	30	8	47	3	0	30	56	8	52	14	28	17	14	29	14	31	15	0	129	1	0	2	267	1	0	0	233	3	0	63	81	132	351	0	0
root;cellular organisms;Bacteria;Planctomycetes;Planctomycetia;	7	90	23	83	18	120	102	62	59	99	22	94	55	88	17	4	13	10	16	14	0	22	2	1	0	93	0	2	1	28	6	2	35	39	60	68	36	24
root;cellular organisms;Bacteria;Proteobacteria;Alphaproteobacteria;	84	1744	295	925	302	1516	2427	1685	654	1233	422	749	1320	1671	414	216	317	196	470	175	7	379	53	10	21	748	29	14	10	458	81	14	593	403	642	1943	1830	7626
root;cellular organisms;Bacteria;Proteobacteria;Betaproteobacteria;	15	367	31	151	32	152	1327	766	80	162	39	118	157	257	165	107	245	131	366	77	2	194	7	2	3	312	5	5	2	412	19	5	197	98	308	447	901	895
root;cellular organisms;Bacteria;Proteobacteria;delta/epsilon subdivisions;Deltaproteobacteria;	55	728	150	539	266	1439	717	382	529	855	305	555	555	877	149	51	63	83	132	46	12	254	17	43	31	828	22	12	43	307	104	12	933	851	786	1575	759	786
root;cellular organisms;Bacteria;Proteobacteria;delta/epsilon subdivisions;Epsilonproteobacteria;	0	1	0	1	0	2	3	1	2	1	2	3	3	3	0	0	0	0	0	0	0	0	0	0	0	0	0	0	0	0	0	0	1	0	3	4	4	9
root;cellular organisms;Bacteria;Proteobacteria;Gammaproteobacteria;	304	2754	475	2444	727	5387	263	394	1737	3057	941	3357	1643	2363	177	115	1687	171	1050	164	29	880	50	43	31	1410	28	47	43	1384	89	47	1309	922	1770	2157	492	995
root;cellular organisms;Bacteria;Spirochaetes;Spirochaetia;	1	2	1	1	1	1	3	0	2	1	2	0	2	1	0	0	0	0	0	1	0	1	0	0	0	3	0	0	0	1	1	0	0	4	0	3	4	3
root;cellular organisms;Bacteria;Synergistetes;Synergistia;	0	0	0	2	0	0	0	0	0	0	0	0	1	0	0	0	0	0	0	0	0	0	0	0	0	0	0	0	0	0	0	0	0	0	0	4	0	0
root;cellular organisms;Bacteria;Tenericutes;Mollicutes;	0	0	0	0	0	0	0	0	2	0	0	0	1	0	0	0	0	0	1	0	0	0	0	1	0	0	0	0	1	0	0	0	0	0	0	0	0	0
root;cellular organisms;Bacteria;Thermodesulfobacteria <phylum>;Thermodesulfobacteria;	0	0	0	0	0	2	0	0	0	1	0	1	0	0	0	0	0	1	0	0	0	0	0	0	0	0	0	0	0	0	0	0	0	0	1	1	0	0
root;cellular organisms;Bacteria;Thermotogae <phylum>;Thermotogae;	0	0	0	0	0	2	0	0	0	0	0	0	0	0	0	0	0	0	0	0	0	0	0	0	0	0	0	0	0	0	0	0	0	0	0	0	0	0

## Sheet: Class (as proportions)
taxa	Mean	Std.Dev	NSD	Z.AclonifenIsoxaflutolMesotrione.t1	Z.AclonifenIsoxaflutolMesotrione.t2	Z.AcetochlorTerbutylazineGlyphosate.t1	Z.AcetochlorTerbutylazineGlyphosate.t2	Z.Control.t1	Z.Control.t2	Fertilized.mown.pasture	Fertilized.managed.grassland	Z.Glyphosate.t1	Z.Glyphosate.t2	Z.MesotrioneSmetolachlorGlyphosate.t1	Z.MesotrioneSmetolachlorGlyphosate.t2	Z.PethoxamideGlyphosate.t1	Z.PethoxamideGlyphosate.t2	T.S2.t1	T.S2.t2	T.S3.t1	T.S3.t2	T.S6.t1	T.S6.t2	S.Control.t1	S.Control.t4	S.Control.t2	S.Control.t3	S.Conventional.t1	S.Conventional.t4	S.Conventional.t2	S.Conventional.t3	S.Glyphosate.t1	S.Glyphosate.t4	S.Glyphosate.t2	S.Glyphosate.t3	SF.s1	SF.s2	SF.s3	SF.s4	Unfertilized.Grazed.1	Unfertilized.Grazed.3
root;cellular organisms;Bacteria;Actinobacteria <phylum>;Actinobacteria;	0.326493	0.106682	0.326751	0.325256	0.315772	0.311881	0.377928	0.342672	0.350575	0.308411	0.520219	0.407247	0.419571	0.280758	0.349161	0.306876	0.357703	0.45963	0.490909	0.164741	0.26113	0.313238	0.454545	0.46696	0.204757	0.314103	0.457576	0.469751	0.0986608	0.267782	0.340426	0.457576	0.164332	0.229139	0.340426	0.242323	0.205696	0.228818	0.163082	0.4397	0.197411
root;cellular organisms;Bacteria;Aquificae <phylum>;Aquificae;	0.00057598	0.00204748	3.55478	0	0	0	0	0	0	0.00718031	0.0028433	0	0	0	0	0	0	0	0	0	0	0	0	0	0	0	0	0	0.000491461	0	0	0	0	0	0	0.000104811	0	0	0	0.0103425	0.000924806
root;cellular organisms;Bacteria;Bacteroidetes/Chlorobi group;Bacteroidetes;Bacteroidetes Order II. Incertae sedis;	0.00040862	0.000992072	2.42786	0	0	0	0.000169133	0.000683293	0.000164384	0	0	0	6.90084e-05	0.000321234	0.000185477	0	8.33611e-05	0	0	0	0	0	0	0.00440529	0.00138751	0	0	0	0.000122865	0.0041841	0	0	0.000459348	0	0	0.000628865	0.0011169	0.00107748	0.0004693	0	0
root;cellular organisms;Bacteria;Bacteroidetes/Chlorobi group;Bacteroidetes;Bacteroidia;	0.000332762	0.000896296	2.69351	0	8.23181e-05	0	8.45666e-05	0	5.47945e-05	0	0	0.000124085	0	0	0	0.0001343	0.000166722	0	0	0.00237037	0.00171233	0.000246063	0	0	0.000198216	0	0	0	0	0	0.0035461	0	0	0	0.0035461	0	0.00018615	9.79528e-05	0	9.48857e-05	0
root;cellular organisms;Bacteria;Bacteroidetes/Chlorobi group;Bacteroidetes;Cytophagia;	0.000481365	0.000841245	1.74762	0	0.000329272	0.00049505	0.000422833	0.000683293	0.000109589	0	0	0.00024817	0.000483058	0.000321234	0	0.000402901	0.00108369	0	0	0	0.00256849	0	0	0.00440529	0.000594648	0	0	0	0.000614326	0	0	0	0.000459348	0.0013245	0	0.000838487	0.000744602	0.00137134	0.000625733	9.48857e-05	7.11389e-05
root;cellular organisms;Bacteria;Bacteroidetes/Chlorobi group;Bacteroidetes;Flavobacteriia;	0.000104818	0.000189347	1.80644	0	8.23181e-05	0	0.0002537	0.000341647	0.000164384	0.000227946	0.000210615	0.00024817	6.90084e-05	0	9.27386e-05	0.0001343	0.000166722	0	0	0.000592593	0	0	0	0	0	0	0	0	0	0	0	0	0	0	0	0.000104811	0	0.000195906	7.82167e-05	0.000948857	7.11389e-05
root;cellular organisms;Bacteria;Bacteroidetes/Chlorobi group;Bacteroidetes;Sphingobacteriia;	0.000316703	0.000632213	1.99623	0	0	0	0	0	0	0.000227946	0.00084246	0	0	0	0	0.0001343	0	0.000740741	0	0.000296296	0.00171233	0.000738189	0	0	0.000198216	0.00320513	0	0	0.00024573	0	0	0	0.00137804	0	0	0.000314432	0	0.000881575	0.000312867	0.0006642	0.000142278
root;cellular organisms;Bacteria;Bacteroidetes/Chlorobi group;Chlorobi;Chlorobia;	0.000105785	0.000267488	2.52859	0	0	0	8.45666e-05	0	0.000109589	0	0	0	0	0	0	0	8.33611e-05	0	0	0	0	0	0.000710227	0	0.000396432	0	0	0	0.000614326	0	0	0	0.00137804	0	0	0.000104811	0.00018615	0.000195906	0.000156433	0	0
root;cellular organisms;Bacteria;Chlamydiae/Verrucomicrobia group;Chlamydiae;Chlamydiia;	0.00320804	0.00236114	0.736007	0.0055918	0.00279881	0.00148515	0.00312896	0.00444141	0.00558904	0	0	0.00384663	0.00420951	0.00449727	0.00370954	0.00496911	0.00308436	0.00037037	0.0013468	0.000592593	0	0.000492126	0.00142045	0	0.00178394	0.00641026	0.0030303	0.00355872	0.00442315	0.0041841	0.0070922	0.0030303	0.00206706	0.00397351	0.0070922	0.00345876	0.00893522	0.00479969	0.00649198	0	0
root;cellular organisms;Bacteria;Chlamydiae/Verrucomicrobia group;Verrucomicrobia;Opitutae;	0.0066892	0.0048436	0.724093	0.00372787	0.0027165	0.00544554	0.00321353	0.00478305	0.00421918	0	0	0.00533565	0.00379546	0.00353357	0.00315311	0.00429761	0.00408469	0.00740741	0.003367	0.00207407	0.010274	0.00516732	0.00213068	0.0132159	0.0109019	0.00961538	0.00909091	0.00355872	0.0129008	0.0125523	0.0177305	0.00909091	0.0124024	0.013245	0.0177305	0.00492611	0.00632911	0.0128318	0.00915135	0.000189771	0
root;cellular organisms;Bacteria;Chlamydiae/Verrucomicrobia group;Verrucomicrobia;Spartobacteria;	0.00233503	0.002273	0.973435	0.0083877	0.00312809	0.00247525	0.0032981	0.00170823	0.00164384	0.000113973	0	0.00148902	0.00117314	0.00256987	0.00250394	0.00228311	0.00333444	0.00703704	0.0013468	0.00118519	0.00684932	0.00418307	0.00426136	0	0.0011893	0.00320513	0	0	0.00380882	0	0	0	0.000574185	0.0013245	0	0.00345876	0.00428146	0.00450583	0.00696128	9.48857e-05	0.000355695
root;cellular organisms;Bacteria;Chlamydiae/Verrucomicrobia group;Verrucomicrobia;Verrucomicrobiae;	0.0504754	0.0444778	0.881178	0.130475	0.136236	0.110396	0.143932	0.0761872	0.0827945	0.000683839	0.00189553	0.114034	0.113795	0.0809509	0.114532	0.102874	0.0984495	0.0062963	0.00808081	0.00651852	0.00941781	0.00688976	0.0113636	0.0572687	0.0223984	0.0384615	0.0363636	0.0213523	0.0549208	0.0502092	0.0248227	0.0363636	0.0213597	0.0622517	0.0248227	0.0194948	0.0286672	0.0284063	0.0327728	0.0013284	0.000995945
root;cellular organisms;Bacteria;Chloroflexi <phylum>;Anaerolineae;	0.00515698	0.00761365	1.47638	0	0	0	0	0	0	0.0188056	0.0121104	0	0	0	0	0	0	0.0062963	0.0127946	0.00385185	0.0111301	0.00393701	0.0106534	0.00881057	0.00654113	0.00961538	0.0030303	0.00711744	0.0024573	0.0041841	0	0.0030303	0.00333027	0.00397351	0	0.00272508	0.00316456	0.00470173	0.00265937	0.0413701	0.0096749
root;cellular organisms;Bacteria;Chloroflexi <phylum>;Caldilineae;	0.000282704	0.000623845	2.20671	0	0	0	0	0	0	0.000569866	0.00115838	0	0	0	0	0	8.33611e-05	0	0	0	0	0	0	0	0.00257681	0	0	0	0.00233444	0	0	0	0.000918695	0.0013245	0	0.000104811	0	0	0.000391083	0.000853971	0.000426834
root;cellular organisms;Bacteria;Chloroflexi <phylum>;Chloroflexi;	0.0107897	0.0235116	2.17907	0	0	0	0	0	0.000109589	0.000797812	0.00189553	0	0.000138017	0	0.000185477	0	0	0.0292593	0.0363636	0.0127407	0.0308219	0.0179626	0.0340909	0	0.0404361	0	0	0	0.0202728	0	0	0	0.128503	0	0	0.0352164	0.0171258	0.000979528	0.000312867	0.00151817	0.0012805
root;cellular organisms;Bacteria;Chloroflexi <phylum>;Dehalococcoidetes;	0.000272443	0.000744365	2.73219	0	0	0	0	0	0	0	0.000315922	0	0	0	0	0	0	0	0.000673401	0.000296296	0	0	0	0	0	0	0	0	0	0	0	0	0	0	0	0.00251546	0.00279226	0.00274268	0.00101682	0	0
root;cellular organisms;Bacteria;Chloroflexi <phylum>;Ktedonobacteria;	4.36907e-06	1.8987e-05	4.34577	0	0	0	0	0	0	0	0	0	0	0	0	0	0	0	0	0	0	0	0	0	0	0	0	0	0	0	0	0	0	0	0	0	0	0	0	9.48857e-05	7.11389e-05
root;cellular organisms;Bacteria;Chloroflexi <phylum>;Thermomicrobia;	0.000188456	0.000343812	1.82436	0	8.23181e-05	0	0.000338266	0.000341647	0.000493151	0	0	0.000124085	0.000207025	0	0.000185477	0	0.000166722	0.00185185	0.000673401	0	0	0.000492126	0.000710227	0	0.000198216	0	0	0	0.000491461	0	0	0	0.000114837	0	0	0	0	0.000391811	0.000156433	0	0.000142278
root;cellular organisms;Bacteria;Cyanobacteria;Chroococcales;	0.0006907	0.00172352	2.49532	0.000931966	0.000164636	0.000990099	0.0002537	0	0.000109589	0.000113973	0	0.000124085	0.000207025	0	9.27386e-05	0.000537201	0.000416806	0.00037037	0.000673401	0.000296296	0.000856164	0	0	0	0.000594648	0	0	0	0.000122865	0.0041841	0	0	0.000344511	0.0013245	0	0.00985222	0.000372301	0.00264473	0.000312867	0.000284657	7.11389e-05
root;cellular organisms;Bacteria;Cyanobacteria;Nostocales;	0.00145142	0.00248615	1.71291	0	0.000246954	0.00346535	0.0002537	0.00341647	0.000273973	0.000113973	0	0.000620424	0.000276033	0	9.27386e-05	0.0010744	0.000250083	0.00222222	0.0013468	0.000296296	0	0.00172244	0.000710227	0.00440529	0.000198216	0.00961538	0	0.00711744	0.00024573	0	0	0	0.000229674	0.00264901	0	0.00922335	0.00018615	0.00421197	0.000547517	0	0.000142278
root;cellular organisms;Bacteria;Cyanobacteria;Oscillatoriales;	0.00551097	0.0184423	3.34646	0.0027959	0.00139941	0.0019802	0.00245243	0.00341647	0.00241096	0.00102576	0.000105307	0.00285395	0.00255331	0.00224863	0.0024112	0.001343	0.00266756	0.0037037	0.0026936	0.000296296	0.000856164	0.000738189	0.000710227	0	0.000594648	0	0	0.00355872	0.000614326	0	0.0035461	0	0.000918695	0	0.0035461	0.109947	0.00558451	0.0382995	0.00414548	0	0
root;cellular organisms;Bacteria;Cyanobacteria;Pleurocapsales;	1.10327e-05	6.80102e-05	6.16441	0	0	0	0	0	0	0	0	0	0	0	0	0	0	0	0	0	0	0	0	0	0	0	0	0	0	0	0	0	0	0	0	0.000419243	0	0	0	0	0
root;cellular organisms;Bacteria;Cyanobacteria;Stigonematales;	0.000152164	0.000724776	4.76312	0.000931966	0	0	0	0	0.000109589	0	0	0	6.90084e-05	0	0	0	8.33611e-05	0	0	0	0	0	0	0.00440529	0	0	0	0	0	0	0	0	0	0	0	0.000104811	0	0	7.82167e-05	0	0
root;cellular organisms;Bacteria;Deferribacteres <phylum>;Deferribacteres;	4.19483e-05	0.000127946	3.05008	0	0	0	0	0	0	0	0	0	0	0	0.000185477	0	0	0	0	0	0	0	0.000710227	0	0.000198216	0	0	0	0.00024573	0	0	0	0	0	0	0	0	9.79528e-05	0.000156433	0	0
root;cellular organisms;Bacteria;Deinococcus-Thermus;Deinococci;	0.00122503	0.0015864	1.29499	0	0.000740863	0.000990099	0.000676533	0.000341647	0.000109589	0.000113973	0.000526537	0.00210944	0.000345042	0.000642467	0.000185477	0.000537201	0.000416806	0.00407407	0.0026936	0.00177778	0.00171233	0.00319882	0.00355114	0.00440529	0.00099108	0	0	0	0.00196584	0.0041841	0	0	0.000459348	0	0	0.000524054	0.000372301	0.000881575	0.000860383	0.00673688	0.000426834
root;cellular organisms;Bacteria;Elusimicrobia;Endomicrobia;	3.2333e-06	1.99314e-05	6.16441	0	0	0	0	0	0	0	0	0	0	0	0	0	0	0	0	0	0	0	0	0	0	0	0	0	0.000122865	0	0	0	0	0	0	0	0	0	0	0	0
root;cellular organisms;Bacteria;Fibrobacteres/Acidobacteria group;Acidobacteria;Acidobacteriia;	0.1179	0.0825251	0.699961	0.0615098	0.0363023	0.0480198	0.0462579	0.0519303	0.0505205	0.0767039	0.101201	0.0527361	0.0418191	0.0472213	0.0462765	0.0478109	0.0375959	0.0837037	0.040404	0.0414815	0.0907534	0.0620079	0.0617898	0.14978	0.253122	0.147436	0.136364	0.131673	0.290699	0.16318	0.262411	0.136364	0.180409	0.225166	0.262411	0.187507	0.228779	0.266823	0.225811	0.0636683	0.0425411
root;cellular organisms;Bacteria;Fibrobacteres/Acidobacteria group;Acidobacteria;Holophagae;	0.00103077	0.00241054	2.33858	0	0.000329272	0.00049505	0.000591966	0	0.000219178	0.000569866	0	0.000124085	6.90084e-05	0	0.000278216	0.0001343	0.000166722	0.000740741	0.0020202	0.000888889	0.00171233	0.000738189	0.000710227	0	0.0099108	0.00320513	0	0	0.010935	0	0	0	0.00401929	0	0	0.000209622	0	0.000489764	0.0004693	0	0.000142278
root;cellular organisms;Bacteria;Fibrobacteres/Acidobacteria group;Acidobacteria;Solibacteres;	0.000724007	0.00216446	2.98956	0	0	0	0	0	0	0	0	0	0	0	0	0	0	0	0	0	0	0	0	0	0	0	0	0	0	0	0	0	0.000344511	0	0	0.00555497	0.00521221	0.00764032	0.00876027	0	0
root;cellular organisms;Bacteria;Fibrobacteres/Acidobacteria group;Fibrobacteres;Fibrobacteria;	0.000147292	0.000344024	2.33566	0	0	0	0	0	0	0	0	0	0	0	0	0	0	0.00111111	0	0.000592593	0.000856164	0.000984252	0	0	0.000594648	0	0	0	0.00122865	0	0	0	0.000229674	0	0	0	0	0	0	0	0
root;cellular organisms;Bacteria;Firmicutes;Bacilli;	0.0276383	0.0201206	0.727997	0.0177074	0.0140764	0.0227723	0.0416913	0.0375811	0.00810959	0.0283793	0.00631845	0.0147661	0.0128356	0.0134918	0.0115923	0.0153102	0.029093	0.0144444	0.0397306	0.0488889	0.0205479	0.0494587	0.0326705	0.0572687	0.0218038	0.0224359	0.0515152	0.0320285	0.00638899	0.108787	0.0390071	0.0515152	0.00999081	0.0304636	0.0390071	0.0189708	0.0158228	0.00861985	0.00789988	0.0408008	0.00846553
root;cellular organisms;Bacteria;Firmicutes;Clostridia;	0.00759831	0.0171325	2.25478	0	0.0107014	0.0029703	0.017759	0.0051247	0.0145753	0.00364714	0.00379107	0.0040948	0.0178732	0.0028911	0.00472967	0.00322321	0.017089	0.00555556	0.0040404	0.00533333	0.00513699	0.00295276	0.00568182	0	0.00673935	0.00320513	0	0	0.00503747	0	0	0	0.106224	0.00397351	0	0.00565978	0.00353686	0.00499559	0.00211185	0.00901414	0.00106708
root;cellular organisms;Bacteria;Firmicutes;Erysipelotrichi;	0.000149331	0.000556441	3.72623	0	0	0	0	0	0	0	0	0	0	0	0	0	0	0	0.0020202	0	0	0.000246063	0.00284091	0	0.000198216	0	0	0	0	0	0	0	0	0	0	0.000104811	0.00018615	0	7.82167e-05	0	0
root;cellular organisms;Bacteria;Firmicutes;Negativicutes;	6.94626e-05	0.000150684	2.16929	0	0	0	8.45666e-05	0	0.000109589	0.000113973	0	0	0	0	9.27386e-05	0	0.000166722	0.000740741	0	0	0	0	0	0	0	0	0	0	0.000122865	0	0	0	0	0	0	0.000209622	0.000372301	0.000391811	0.00023465	0	0
root;cellular organisms;Bacteria;Gemmatimonadetes;Gemmatimonadetes <class>;	0.0101222	0.0104522	1.0326	0.0055918	0.00263418	0.00247525	0.00397463	0.00375811	0.00246575	0	0.000105307	0.00583199	0.0033124	0.00128493	0.00324585	0.00416331	0.00275092	0.0166667	0.00740741	0.00740741	0.0231164	0.0162402	0.0213068	0.00440529	0.0430129	0.0128205	0	0.00711744	0.030102	0.0209205	0.0177305	0	0.0353698	0.018543	0.0177305	0.00723195	0.0139613	0.010285	0.0113414	0.000189771	0.000142278
root;cellular organisms;Bacteria;Nitrospirae;Nitrospira <class>;	0.00672485	0.00845536	1.25733	0.0027959	0.0041159	0.000990099	0.002537	0.00273317	0.00257534	0.000341919	0	0.00372255	0.00386447	0.00256987	0.00482241	0.0018802	0.00233411	0.0062963	0.00942761	0.00859259	0.0119863	0.00762795	0.0106534	0	0.0255699	0.00320513	0	0.00711744	0.032805	0.0041841	0	0	0.026757	0.00397351	0	0.00660308	0.0150782	0.0129298	0.027454	0	0
root;cellular organisms;Bacteria;Planctomycetes;Planctomycetia;	0.00589506	0.00296517	0.502992	0.00652377	0.00740863	0.0113861	0.00701903	0.00614964	0.00657534	0.0116253	0.00652906	0.00732101	0.00683183	0.00706714	0.00871743	0.00738652	0.00733578	0.0062963	0.0026936	0.00385185	0.00856164	0.00393701	0.00994318	0	0.00436075	0.00641026	0.0030303	0	0.0114265	0	0.0070922	0.0030303	0.00321543	0.00794702	0.0070922	0.00366838	0.00725987	0.00587717	0.00531873	0.00341588	0.00170733
root;cellular organisms;Bacteria;Proteobacteria;Alphaproteobacteria;	0.119118	0.0877853	0.736963	0.0782852	0.143563	0.14604	0.0782241	0.103177	0.0830685	0.276613	0.177443	0.0811515	0.0850873	0.135561	0.0694612	0.177276	0.139296	0.153333	0.145455	0.0939259	0.167808	0.11565	0.12429	0.030837	0.0751239	0.169872	0.030303	0.0747331	0.0919032	0.121339	0.0496454	0.030303	0.0525953	0.107285	0.0496454	0.0621528	0.0750186	0.0628857	0.151975	0.173641	0.542506
root;cellular organisms;Bacteria;Proteobacteria;Betaproteobacteria;	0.0364763	0.0335739	0.920431	0.0139795	0.0302107	0.0153465	0.0127696	0.0109327	0.00832877	0.151242	0.0806655	0.00992679	0.0111794	0.0125281	0.0109432	0.0210851	0.0214238	0.0611111	0.0720539	0.0725926	0.112158	0.0900591	0.0546875	0.00881057	0.0384539	0.0224359	0.00606061	0.0106762	0.0383339	0.0209205	0.0177305	0.00606061	0.0473128	0.0251656	0.0177305	0.0206477	0.0182427	0.0301695	0.0349628	0.085492	0.0636693
root;cellular organisms;Bacteria;Proteobacteria;delta/epsilon subdivisions;Deltaproteobacteria;	0.0724651	0.0332414	0.458723	0.0512582	0.0599276	0.0742574	0.0455814	0.090878	0.0788493	0.0817187	0.0402275	0.0656409	0.0590021	0.0979762	0.0514699	0.0745367	0.0731077	0.0551852	0.0343434	0.0186667	0.0710616	0.0324803	0.0326705	0.0528634	0.0503469	0.0544872	0.130303	0.11032	0.101732	0.0920502	0.0425532	0.130303	0.0352549	0.137748	0.0425532	0.0977885	0.158414	0.0769909	0.123191	0.0720182	0.0559152
root;cellular organisms;Bacteria;Proteobacteria;delta/epsilon subdivisions;Epsilonproteobacteria;	0.000114365	0.00017915	1.56647	0	8.23181e-05	0	8.45666e-05	0	0.000109589	0.000341919	0.000105307	0.00024817	6.90084e-05	0.000642467	0.000278216	0.000402901	0.000250083	0	0	0	0	0	0	0	0	0	0	0	0	0	0	0	0	0	0	0.000104811	0	0.000293858	0.000312867	0.000379543	0.00064025
root;cellular organisms;Bacteria;Proteobacteria;Gammaproteobacteria;	0.176079	0.0904372	0.513618	0.283318	0.226704	0.235149	0.206681	0.248377	0.295178	0.0299749	0.0414912	0.215535	0.210959	0.302281	0.311323	0.220655	0.196982	0.0655556	0.0774411	0.499852	0.146404	0.258366	0.116477	0.127753	0.17443	0.160256	0.130303	0.11032	0.17324	0.117155	0.166667	0.130303	0.158934	0.117881	0.166667	0.137197	0.171631	0.173376	0.168713	0.0466837	0.0707832
root;cellular organisms;Bacteria;Spirochaetes;Spirochaetia;	0.000210915	0.000307495	1.45791	0.000931966	0.000164636	0.00049505	8.45666e-05	0.000341647	5.47945e-05	0.000341919	0	0.00024817	6.90084e-05	0.000642467	0	0.000268601	8.33611e-05	0	0	0	0	0	0.000710227	0	0.000198216	0	0	0	0.000368596	0	0	0	0.000114837	0.0013245	0	0	0.000744602	0	0.00023465	0.000379543	0.000213417
root;cellular organisms;Bacteria;Synergistetes;Synergistia;	1.62184e-05	6.02994e-05	3.71796	0	0	0	0.000169133	0	0	0	0	0	0	0	0	0.0001343	0	0	0	0	0	0	0	0	0	0	0	0	0	0	0	0	0	0	0	0	0	0	0.000312867	0	0
root;cellular organisms;Bacteria;Tenericutes;Mollicutes;	0.00017603	0.000684345	3.88766	0	0	0	0	0	0	0	0	0.00024817	0	0	0	0.0001343	0	0	0	0	0	0.000246063	0	0	0	0	0.0030303	0	0	0	0	0.0030303	0	0	0	0	0	0	0	0	0
root;cellular organisms;Bacteria;Thermodesulfobacteria <phylum>;Thermodesulfobacteria;	3.43071e-05	0.000140403	4.09252	0	0	0	0	0	0.000109589	0	0	0	6.90084e-05	0	9.27386e-05	0	0	0	0	0	0.000856164	0	0	0	0	0	0	0	0	0	0	0	0	0	0	0	0	9.79528e-05	7.82167e-05	0	0
root;cellular organisms;Bacteria;Thermotogae <phylum>;Thermotogae;	2.88392e-06	1.77777e-05	6.16441	0	0	0	0	0	0.000109589	0	0	0	0	0	0	0	0	0	0	0	0	0	0	0	0	0	0	0	0	0	0	0	0	0	0	0	0	0	0	0	0

## Sheet: Class (as proportions, sorted)
taxa	Mean	Std.Dev	NSD	Z.AclonifenIsoxaflutolMesotrione.t1	Z.AclonifenIsoxaflutolMesotrione.t2	Z.AcetochlorTerbutylazineGlyphosate.t1	Z.AcetochlorTerbutylazineGlyphosate.t2	Z.Control.t1	Z.Control.t2	Fertilized.mown.pasture	Fertilized.managed.grassland	Z.Glyphosate.t1	Z.Glyphosate.t2	Z.MesotrioneSmetolachlorGlyphosate.t1	Z.MesotrioneSmetolachlorGlyphosate.t2	Z.PethoxamideGlyphosate.t1	Z.PethoxamideGlyphosate.t2	T.S2.t1	T.S2.t2	T.S3.t1	T.S3.t2	T.S6.t1	T.S6.t2	S.Control.t1	S.Control.t4	S.Control.t2	S.Control.t3	S.Conventional.t1	S.Conventional.t4	S.Conventional.t2	S.Conventional.t3	S.Glyphosate.t1	S.Glyphosate.t4	S.Glyphosate.t2	S.Glyphosate.t3	SF.s1	SF.s2	SF.s3	SF.s4	Unfertilized.Grazed.1	Unfertilized.Grazed.3
root;cellular organisms;Bacteria;Actinobacteria <phylum>;Actinobacteria;	0.326493	0.106682	0.326751	0.325256	0.315772	0.311881	0.377928	0.342672	0.350575	0.308411	0.520219	0.407247	0.419571	0.280758	0.349161	0.306876	0.357703	0.45963	0.490909	0.164741	0.26113	0.313238	0.454545	0.46696	0.204757	0.314103	0.457576	0.469751	0.0986608	0.267782	0.340426	0.457576	0.164332	0.229139	0.340426	0.242323	0.205696	0.228818	0.163082	0.4397	0.197411
root;cellular organisms;Bacteria;Proteobacteria;Gammaproteobacteria;	0.176079	0.0904372	0.513618	0.283318	0.226704	0.235149	0.206681	0.248377	0.295178	0.0299749	0.0414912	0.215535	0.210959	0.302281	0.311323	0.220655	0.196982	0.0655556	0.0774411	0.499852	0.146404	0.258366	0.116477	0.127753	0.17443	0.160256	0.130303	0.11032	0.17324	0.117155	0.166667	0.130303	0.158934	0.117881	0.166667	0.137197	0.171631	0.173376	0.168713	0.0466837	0.0707832
root;cellular organisms;Bacteria;Proteobacteria;Alphaproteobacteria;	0.119118	0.0877853	0.736963	0.0782852	0.143563	0.14604	0.0782241	0.103177	0.0830685	0.276613	0.177443	0.0811515	0.0850873	0.135561	0.0694612	0.177276	0.139296	0.153333	0.145455	0.0939259	0.167808	0.11565	0.12429	0.030837	0.0751239	0.169872	0.030303	0.0747331	0.0919032	0.121339	0.0496454	0.030303	0.0525953	0.107285	0.0496454	0.0621528	0.0750186	0.0628857	0.151975	0.173641	0.542506
root;cellular organisms;Bacteria;Fibrobacteres/Acidobacteria group;Acidobacteria;Acidobacteriia;	0.1179	0.0825251	0.699961	0.0615098	0.0363023	0.0480198	0.0462579	0.0519303	0.0505205	0.0767039	0.101201	0.0527361	0.0418191	0.0472213	0.0462765	0.0478109	0.0375959	0.0837037	0.040404	0.0414815	0.0907534	0.0620079	0.0617898	0.14978	0.253122	0.147436	0.136364	0.131673	0.290699	0.16318	0.262411	0.136364	0.180409	0.225166	0.262411	0.187507	0.228779	0.266823	0.225811	0.0636683	0.0425411
root;cellular organisms;Bacteria;Proteobacteria;delta/epsilon subdivisions;Deltaproteobacteria;	0.0724651	0.0332414	0.458723	0.0512582	0.0599276	0.0742574	0.0455814	0.090878	0.0788493	0.0817187	0.0402275	0.0656409	0.0590021	0.0979762	0.0514699	0.0745367	0.0731077	0.0551852	0.0343434	0.0186667	0.0710616	0.0324803	0.0326705	0.0528634	0.0503469	0.0544872	0.130303	0.11032	0.101732	0.0920502	0.0425532	0.130303	0.0352549	0.137748	0.0425532	0.0977885	0.158414	0.0769909	0.123191	0.0720182	0.0559152
root;cellular organisms;Bacteria;Chlamydiae/Verrucomicrobia group;Verrucomicrobia;Verrucomicrobiae;	0.0504754	0.0444778	0.881178	0.130475	0.136236	0.110396	0.143932	0.0761872	0.0827945	0.000683839	0.00189553	0.114034	0.113795	0.0809509	0.114532	0.102874	0.0984495	0.0062963	0.00808081	0.00651852	0.00941781	0.00688976	0.0113636	0.0572687	0.0223984	0.0384615	0.0363636	0.0213523	0.0549208	0.0502092	0.0248227	0.0363636	0.0213597	0.0622517	0.0248227	0.0194948	0.0286672	0.0284063	0.0327728	0.0013284	0.000995945
root;cellular organisms;Bacteria;Proteobacteria;Betaproteobacteria;	0.0364763	0.0335739	0.920431	0.0139795	0.0302107	0.0153465	0.0127696	0.0109327	0.00832877	0.151242	0.0806655	0.00992679	0.0111794	0.0125281	0.0109432	0.0210851	0.0214238	0.0611111	0.0720539	0.0725926	0.112158	0.0900591	0.0546875	0.00881057	0.0384539	0.0224359	0.00606061	0.0106762	0.0383339	0.0209205	0.0177305	0.00606061	0.0473128	0.0251656	0.0177305	0.0206477	0.0182427	0.0301695	0.0349628	0.085492	0.0636693
root;cellular organisms;Bacteria;Firmicutes;Bacilli;	0.0276383	0.0201206	0.727997	0.0177074	0.0140764	0.0227723	0.0416913	0.0375811	0.00810959	0.0283793	0.00631845	0.0147661	0.0128356	0.0134918	0.0115923	0.0153102	0.029093	0.0144444	0.0397306	0.0488889	0.0205479	0.0494587	0.0326705	0.0572687	0.0218038	0.0224359	0.0515152	0.0320285	0.00638899	0.108787	0.0390071	0.0515152	0.00999081	0.0304636	0.0390071	0.0189708	0.0158228	0.00861985	0.00789988	0.0408008	0.00846553
root;cellular organisms;Bacteria;Chloroflexi <phylum>;Chloroflexi;	0.0107897	0.0235116	2.17907	0	0	0	0	0	0.000109589	0.000797812	0.00189553	0	0.000138017	0	0.000185477	0	0	0.0292593	0.0363636	0.0127407	0.0308219	0.0179626	0.0340909	0	0.0404361	0	0	0	0.0202728	0	0	0	0.128503	0	0	0.0352164	0.0171258	0.000979528	0.000312867	0.00151817	0.0012805
root;cellular organisms;Bacteria;Gemmatimonadetes;Gemmatimonadetes <class>;	0.0101222	0.0104522	1.0326	0.0055918	0.00263418	0.00247525	0.00397463	0.00375811	0.00246575	0	0.000105307	0.00583199	0.0033124	0.00128493	0.00324585	0.00416331	0.00275092	0.0166667	0.00740741	0.00740741	0.0231164	0.0162402	0.0213068	0.00440529	0.0430129	0.0128205	0	0.00711744	0.030102	0.0209205	0.0177305	0	0.0353698	0.018543	0.0177305	0.00723195	0.0139613	0.010285	0.0113414	0.000189771	0.000142278
root;cellular organisms;Bacteria;Firmicutes;Clostridia;	0.00759831	0.0171325	2.25478	0	0.0107014	0.0029703	0.017759	0.0051247	0.0145753	0.00364714	0.00379107	0.0040948	0.0178732	0.0028911	0.00472967	0.00322321	0.017089	0.00555556	0.0040404	0.00533333	0.00513699	0.00295276	0.00568182	0	0.00673935	0.00320513	0	0	0.00503747	0	0	0	0.106224	0.00397351	0	0.00565978	0.00353686	0.00499559	0.00211185	0.00901414	0.00106708
root;cellular organisms;Bacteria;Nitrospirae;Nitrospira <class>;	0.00672485	0.00845536	1.25733	0.0027959	0.0041159	0.000990099	0.002537	0.00273317	0.00257534	0.000341919	0	0.00372255	0.00386447	0.00256987	0.00482241	0.0018802	0.00233411	0.0062963	0.00942761	0.00859259	0.0119863	0.00762795	0.0106534	0	0.0255699	0.00320513	0	0.00711744	0.032805	0.0041841	0	0	0.026757	0.00397351	0	0.00660308	0.0150782	0.0129298	0.027454	0	0
root;cellular organisms;Bacteria;Chlamydiae/Verrucomicrobia group;Verrucomicrobia;Opitutae;	0.0066892	0.0048436	0.724093	0.00372787	0.0027165	0.00544554	0.00321353	0.00478305	0.00421918	0	0	0.00533565	0.00379546	0.00353357	0.00315311	0.00429761	0.00408469	0.00740741	0.003367	0.00207407	0.010274	0.00516732	0.00213068	0.0132159	0.0109019	0.00961538	0.00909091	0.00355872	0.0129008	0.0125523	0.0177305	0.00909091	0.0124024	0.013245	0.0177305	0.00492611	0.00632911	0.0128318	0.00915135	0.000189771	0
root;cellular organisms;Bacteria;Planctomycetes;Planctomycetia;	0.00589506	0.00296517	0.502992	0.00652377	0.00740863	0.0113861	0.00701903	0.00614964	0.00657534	0.0116253	0.00652906	0.00732101	0.00683183	0.00706714	0.00871743	0.00738652	0.00733578	0.0062963	0.0026936	0.00385185	0.00856164	0.00393701	0.00994318	0	0.00436075	0.00641026	0.0030303	0	0.0114265	0	0.0070922	0.0030303	0.00321543	0.00794702	0.0070922	0.00366838	0.00725987	0.00587717	0.00531873	0.00341588	0.00170733
root;cellular organisms;Bacteria;Cyanobacteria;Oscillatoriales;	0.00551097	0.0184423	3.34646	0.0027959	0.00139941	0.0019802	0.00245243	0.00341647	0.00241096	0.00102576	0.000105307	0.00285395	0.00255331	0.00224863	0.0024112	0.001343	0.00266756	0.0037037	0.0026936	0.000296296	0.000856164	0.000738189	0.000710227	0	0.000594648	0	0	0.00355872	0.000614326	0	0.0035461	0	0.000918695	0	0.0035461	0.109947	0.00558451	0.0382995	0.00414548	0	0
root;cellular organisms;Bacteria;Chloroflexi <phylum>;Anaerolineae;	0.00515698	0.00761365	1.47638	0	0	0	0	0	0	0.0188056	0.0121104	0	0	0	0	0	0	0.0062963	0.0127946	0.00385185	0.0111301	0.00393701	0.0106534	0.00881057	0.00654113	0.00961538	0.0030303	0.00711744	0.0024573	0.0041841	0	0.0030303	0.00333027	0.00397351	0	0.00272508	0.00316456	0.00470173	0.00265937	0.0413701	0.0096749
root;cellular organisms;Bacteria;Chlamydiae/Verrucomicrobia group;Chlamydiae;Chlamydiia;	0.00320804	0.00236114	0.736007	0.0055918	0.00279881	0.00148515	0.00312896	0.00444141	0.00558904	0	0	0.00384663	0.00420951	0.00449727	0.00370954	0.00496911	0.00308436	0.00037037	0.0013468	0.000592593	0	0.000492126	0.00142045	0	0.00178394	0.00641026	0.0030303	0.00355872	0.00442315	0.0041841	0.0070922	0.0030303	0.00206706	0.00397351	0.0070922	0.00345876	0.00893522	0.00479969	0.00649198	0	0
root;cellular organisms;Bacteria;Chlamydiae/Verrucomicrobia group;Verrucomicrobia;Spartobacteria;	0.00233503	0.002273	0.973435	0.0083877	0.00312809	0.00247525	0.0032981	0.00170823	0.00164384	0.000113973	0	0.00148902	0.00117314	0.00256987	0.00250394	0.00228311	0.00333444	0.00703704	0.0013468	0.00118519	0.00684932	0.00418307	0.00426136	0	0.0011893	0.00320513	0	0	0.00380882	0	0	0	0.000574185	0.0013245	0	0.00345876	0.00428146	0.00450583	0.00696128	9.48857e-05	0.000355695
root;cellular organisms;Bacteria;Cyanobacteria;Nostocales;	0.00145142	0.00248615	1.71291	0	0.000246954	0.00346535	0.0002537	0.00341647	0.000273973	0.000113973	0	0.000620424	0.000276033	0	9.27386e-05	0.0010744	0.000250083	0.00222222	0.0013468	0.000296296	0	0.00172244	0.000710227	0.00440529	0.000198216	0.00961538	0	0.00711744	0.00024573	0	0	0	0.000229674	0.00264901	0	0.00922335	0.00018615	0.00421197	0.000547517	0	0.000142278
root;cellular organisms;Bacteria;Deinococcus-Thermus;Deinococci;	0.00122503	0.0015864	1.29499	0	0.000740863	0.000990099	0.000676533	0.000341647	0.000109589	0.000113973	0.000526537	0.00210944	0.000345042	0.000642467	0.000185477	0.000537201	0.000416806	0.00407407	0.0026936	0.00177778	0.00171233	0.00319882	0.00355114	0.00440529	0.00099108	0	0	0	0.00196584	0.0041841	0	0	0.000459348	0	0	0.000524054	0.000372301	0.000881575	0.000860383	0.00673688	0.000426834
root;cellular organisms;Bacteria;Fibrobacteres/Acidobacteria group;Acidobacteria;Holophagae;	0.00103077	0.00241054	2.33858	0	0.000329272	0.00049505	0.000591966	0	0.000219178	0.000569866	0	0.000124085	6.90084e-05	0	0.000278216	0.0001343	0.000166722	0.000740741	0.0020202	0.000888889	0.00171233	0.000738189	0.000710227	0	0.0099108	0.00320513	0	0	0.010935	0	0	0	0.00401929	0	0	0.000209622	0	0.000489764	0.0004693	0	0.000142278
root;cellular organisms;Bacteria;Fibrobacteres/Acidobacteria group;Acidobacteria;Solibacteres;	0.000724007	0.00216446	2.98956	0	0	0	0	0	0	0	0	0	0	0	0	0	0	0	0	0	0	0	0	0	0	0	0	0	0	0	0	0	0.000344511	0	0	0.00555497	0.00521221	0.00764032	0.00876027	0	0
root;cellular organisms;Bacteria;Cyanobacteria;Chroococcales;	0.0006907	0.00172352	2.49532	0.000931966	0.000164636	0.000990099	0.0002537	0	0.000109589	0.000113973	0	0.000124085	0.000207025	0	9.27386e-05	0.000537201	0.000416806	0.00037037	0.000673401	0.000296296	0.000856164	0	0	0	0.000594648	0	0	0	0.000122865	0.0041841	0	0	0.000344511	0.0013245	0	0.00985222	0.000372301	0.00264473	0.000312867	0.000284657	7.11389e-05
root;cellular organisms;Bacteria;Aquificae <phylum>;Aquificae;	0.00057598	0.00204748	3.55478	0	0	0	0	0	0	0.00718031	0.0028433	0	0	0	0	0	0	0	0	0	0	0	0	0	0	0	0	0	0.000491461	0	0	0	0	0	0	0.000104811	0	0	0	0.0103425	0.000924806
root;cellular organisms;Bacteria;Bacteroidetes/Chlorobi group;Bacteroidetes;Cytophagia;	0.000481365	0.000841245	1.74762	0	0.000329272	0.00049505	0.000422833	0.000683293	0.000109589	0	0	0.00024817	0.000483058	0.000321234	0	0.000402901	0.00108369	0	0	0	0.00256849	0	0	0.00440529	0.000594648	0	0	0	0.000614326	0	0	0	0.000459348	0.0013245	0	0.000838487	0.000744602	0.00137134	0.000625733	9.48857e-05	7.11389e-05
root;cellular organisms;Bacteria;Bacteroidetes/Chlorobi group;Bacteroidetes;Bacteroidetes Order II. Incertae sedis;	0.00040862	0.000992072	2.42786	0	0	0	0.000169133	0.000683293	0.000164384	0	0	0	6.90084e-05	0.000321234	0.000185477	0	8.33611e-05	0	0	0	0	0	0	0.00440529	0.00138751	0	0	0	0.000122865	0.0041841	0	0	0.000459348	0	0	0.000628865	0.0011169	0.00107748	0.0004693	0	0
root;cellular organisms;Bacteria;Bacteroidetes/Chlorobi group;Bacteroidetes;Bacteroidia;	0.000332762	0.000896296	2.69351	0	8.23181e-05	0	8.45666e-05	0	5.47945e-05	0	0	0.000124085	0	0	0	0.0001343	0.000166722	0	0	0.00237037	0.00171233	0.000246063	0	0	0.000198216	0	0	0	0	0	0.0035461	0	0	0	0.0035461	0	0.00018615	9.79528e-05	0	9.48857e-05	0
root;cellular organisms;Bacteria;Bacteroidetes/Chlorobi group;Bacteroidetes;Sphingobacteriia;	0.000316703	0.000632213	1.99623	0	0	0	0	0	0	0.000227946	0.00084246	0	0	0	0	0.0001343	0	0.000740741	0	0.000296296	0.00171233	0.000738189	0	0	0.000198216	0.00320513	0	0	0.00024573	0	0	0	0.00137804	0	0	0.000314432	0	0.000881575	0.000312867	0.0006642	0.000142278
root;cellular organisms;Bacteria;Chloroflexi <phylum>;Caldilineae;	0.000282704	0.000623845	2.20671	0	0	0	0	0	0	0.000569866	0.00115838	0	0	0	0	0	8.33611e-05	0	0	0	0	0	0	0	0.00257681	0	0	0	0.00233444	0	0	0	0.000918695	0.0013245	0	0.000104811	0	0	0.000391083	0.000853971	0.000426834
root;cellular organisms;Bacteria;Chloroflexi <phylum>;Dehalococcoidetes;	0.000272443	0.000744365	2.73219	0	0	0	0	0	0	0	0.000315922	0	0	0	0	0	0	0	0.000673401	0.000296296	0	0	0	0	0	0	0	0	0	0	0	0	0	0	0	0.00251546	0.00279226	0.00274268	0.00101682	0	0
root;cellular organisms;Bacteria;Spirochaetes;Spirochaetia;	0.000210915	0.000307495	1.45791	0.000931966	0.000164636	0.00049505	8.45666e-05	0.000341647	5.47945e-05	0.000341919	0	0.00024817	6.90084e-05	0.000642467	0	0.000268601	8.33611e-05	0	0	0	0	0	0.000710227	0	0.000198216	0	0	0	0.000368596	0	0	0	0.000114837	0.0013245	0	0	0.000744602	0	0.00023465	0.000379543	0.000213417
root;cellular organisms;Bacteria;Chloroflexi <phylum>;Thermomicrobia;	0.000188456	0.000343812	1.82436	0	8.23181e-05	0	0.000338266	0.000341647	0.000493151	0	0	0.000124085	0.000207025	0	0.000185477	0	0.000166722	0.00185185	0.000673401	0	0	0.000492126	0.000710227	0	0.000198216	0	0	0	0.000491461	0	0	0	0.000114837	0	0	0	0	0.000391811	0.000156433	0	0.000142278
root;cellular organisms;Bacteria;Tenericutes;Mollicutes;	0.00017603	0.000684345	3.88766	0	0	0	0	0	0	0	0	0.00024817	0	0	0	0.0001343	0	0	0	0	0	0.000246063	0	0	0	0	0.0030303	0	0	0	0	0.0030303	0	0	0	0	0	0	0	0	0
root;cellular organisms;Bacteria;Cyanobacteria;Stigonematales;	0.000152164	0.000724776	4.76312	0.000931966	0	0	0	0	0.000109589	0	0	0	6.90084e-05	0	0	0	8.33611e-05	0	0	0	0	0	0	0.00440529	0	0	0	0	0	0	0	0	0	0	0	0.000104811	0	0	7.82167e-05	0	0
root;cellular organisms;Bacteria;Firmicutes;Erysipelotrichi;	0.000149331	0.000556441	3.72623	0	0	0	0	0	0	0	0	0	0	0	0	0	0	0	0.0020202	0	0	0.000246063	0.00284091	0	0.000198216	0	0	0	0	0	0	0	0	0	0	0.000104811	0.00018615	0	7.82167e-05	0	0
root;cellular organisms;Bacteria;Fibrobacteres/Acidobacteria group;Fibrobacteres;Fibrobacteria;	0.000147292	0.000344024	2.33566	0	0	0	0	0	0	0	0	0	0	0	0	0	0	0.00111111	0	0.000592593	0.000856164	0.000984252	0	0	0.000594648	0	0	0	0.00122865	0	0	0	0.000229674	0	0	0	0	0	0	0	0
root;cellular organisms;Bacteria;Proteobacteria;delta/epsilon subdivisions;Epsilonproteobacteria;	0.000114365	0.00017915	1.56647	0	8.23181e-05	0	8.45666e-05	0	0.000109589	0.000341919	0.000105307	0.00024817	6.90084e-05	0.000642467	0.000278216	0.000402901	0.000250083	0	0	0	0	0	0	0	0	0	0	0	0	0	0	0	0	0	0	0.000104811	0	0.000293858	0.000312867	0.000379543	0.00064025
root;cellular organisms;Bacteria;Bacteroidetes/Chlorobi group;Chlorobi;Chlorobia;	0.000105785	0.000267488	2.52859	0	0	0	8.45666e-05	0	0.000109589	0	0	0	0	0	0	0	8.33611e-05	0	0	0	0	0	0.000710227	0	0.000396432	0	0	0	0.000614326	0	0	0	0.00137804	0	0	0.000104811	0.00018615	0.000195906	0.000156433	0	0
root;cellular organisms;Bacteria;Bacteroidetes/Chlorobi group;Bacteroidetes;Flavobacteriia;	0.000104818	0.000189347	1.80644	0	8.23181e-05	0	0.0002537	0.000341647	0.000164384	0.000227946	0.000210615	0.00024817	6.90084e-05	0	9.27386e-05	0.0001343	0.000166722	0	0	0.000592593	0	0	0	0	0	0	0	0	0	0	0	0	0	0	0	0.000104811	0	0.000195906	7.82167e-05	0.000948857	7.11389e-05
root;cellular organisms;Bacteria;Firmicutes;Negativicutes;	6.94626e-05	0.000150684	2.16929	0	0	0	8.45666e-05	0	0.000109589	0.000113973	0	0	0	0	9.27386e-05	0	0.000166722	0.000740741	0	0	0	0	0	0	0	0	0	0	0.000122865	0	0	0	0	0	0	0.000209622	0.000372301	0.000391811	0.00023465	0	0
root;cellular organisms;Bacteria;Deferribacteres <phylum>;Deferribacteres;	4.19483e-05	0.000127946	3.05008	0	0	0	0	0	0	0	0	0	0	0	0.000185477	0	0	0	0	0	0	0	0.000710227	0	0.000198216	0	0	0	0.00024573	0	0	0	0	0	0	0	0	9.79528e-05	0.000156433	0	0
root;cellular organisms;Bacteria;Thermodesulfobacteria <phylum>;Thermodesulfobacteria;	3.43071e-05	0.000140403	4.09252	0	0	0	0	0	0.000109589	0	0	0	6.90084e-05	0	9.27386e-05	0	0	0	0	0	0.000856164	0	0	0	0	0	0	0	0	0	0	0	0	0	0	0	0	9.79528e-05	7.82167e-05	0	0
root;cellular organisms;Bacteria;Synergistetes;Synergistia;	1.62184e-05	6.02994e-05	3.71796	0	0	0	0.000169133	0	0	0	0	0	0	0	0	0.0001343	0	0	0	0	0	0	0	0	0	0	0	0	0	0	0	0	0	0	0	0	0	0	0.000312867	0	0
root;cellular organisms;Bacteria;Cyanobacteria;Pleurocapsales;	1.10327e-05	6.80102e-05	6.16441	0	0	0	0	0	0	0	0	0	0	0	0	0	0	0	0	0	0	0	0	0	0	0	0	0	0	0	0	0	0	0	0	0.000419243	0	0	0	0	0
root;cellular organisms;Bacteria;Chloroflexi <phylum>;Ktedonobacteria;	4.36907e-06	1.8987e-05	4.34577	0	0	0	0	0	0	0	0	0	0	0	0	0	0	0	0	0	0	0	0	0	0	0	0	0	0	0	0	0	0	0	0	0	0	0	0	9.48857e-05	7.11389e-05
root;cellular organisms;Bacteria;Elusimicrobia;Endomicrobia;	3.2333e-06	1.99314e-05	6.16441	0	0	0	0	0	0	0	0	0	0	0	0	0	0	0	0	0	0	0	0	0	0	0	0	0	0.000122865	0	0	0	0	0	0	0	0	0	0	0	0
root;cellular organisms;Bacteria;Thermotogae <phylum>;Thermotogae;	2.88392e-06	1.77777e-05	6.16441	0	0	0	0	0	0.000109589	0	0	0	0	0	0	0	0	0	0	0	0	0	0	0	0	0	0	0	0	0	0	0	0	0	0	0	0	0	0	0	0

[truncated: 16 more sheets: order (frequencies), Order (frequencies, identified), Order (as proportions), Order (as proportions, sorted), family (frequencies), Family (frequencies, identified), Family (as proportions), Family (as proportions, sorted), genus (frequencies), Genus (frequencies, identified), Genus (as proportions), Genus (as proportions, sorted), Species (frequencies), Species (frequencies, identified), Species (as proportions), Species (as proportions, sorted)]
