# Supplementary material for: Looking for Rhizobacterial Ecological Indicators in Agricultural Soils Using 16S rRNA metagenomic Amplicon Data
Source: PLoS One. 2016 Oct 25;11(10):e0165204. doi: 10.1371/journal.pone.0165204 (PMC5079562; doi:10.1371/journal.pone.0165204)
Supplement: S2 Table — The table contains the statistical analysis (G-test followed by post-hoc Fisher's exact and χ2 tests) of taxonomical changes observed between each sample subject to an external stress and its respective control. Changes have been classified by taxonomic level, experiment, stress applied and time of collection (early or late). Early samples are expected to reflect responses to rapid effects, and late samples are expected to reflect responses to long-lasting effects. Significant differences identified by the G-test are marked with three stars (***) for easier identification. (XLS) [file pone.0165204.s003.xls]

## Sheet: Phylum level, early effect
Toledo G t1						Toledo AT t1						Zaragoza G T1						Zaragoza MSG t1						Zaragoza PG t1						Zaragoza ATG t1						Zaragoza AIM t1
	G-test	Fisher's exact test	Chi-square test	significant			G-test	Fisher's exact test	Chi-square test	significant			G-test	Fisher's exact test	Chi-square test	significant			G-test	Fisher's exact test	Chi-square test	significant			G-test	Fisher's exact test	Chi-square test	significant			G-test	Fisher's exact test	Chi-square test	significant			G-test	Fisher's exact test	Chi-square test	significant
root;cellular organisms;Bacteria;Actinobacteria <phylum>;	0	2.19484842303453e-57	1.60223934881521e-59	***		root;cellular organisms;Bacteria;Actinobacteria <phylum>;	4.0223269159867e-11	5.59030280564278e-09	4.08092104811914e-11	***		root;cellular organisms;Bacteria;Actinobacteria <phylum>;	1.23101062582398e-05	0.00264910825048733	1.93384902285574e-05	***		root;cellular organisms;Bacteria;Actinobacteria <phylum>;	1	1	1			root;cellular organisms;Bacteria;Actinobacteria <phylum>;	1	1	1			root;cellular organisms;Bacteria;Actinobacteria <phylum>;	1	1	1			root;cellular organisms;Bacteria;Actinobacteria <phylum>;	1	1	1
root;cellular organisms;Bacteria;Bacteroidetes/Chlorobi group;Bacteroidetes;	1	1	1			root;cellular organisms;Bacteria;Bacteroidetes/Chlorobi group;Bacteroidetes;	1	1	1			root;cellular organisms;Bacteria;Bacteroidetes/Chlorobi group;Bacteroidetes;	1	1	1			root;cellular organisms;Bacteria;Bacteroidetes/Chlorobi group;Bacteroidetes;	1	1	1			root;cellular organisms;Bacteria;Bacteroidetes/Chlorobi group;Bacteroidetes;	1	1	1			root;cellular organisms;Bacteria;Bacteroidetes/Chlorobi group;Bacteroidetes;	1	1	1			root;cellular organisms;Bacteria;Bacteroidetes/Chlorobi group;Bacteroidetes;	1	1	1
root;cellular organisms;Bacteria;Bacteroidetes/Chlorobi group;Chlorobi;	1	1	1			root;cellular organisms;Bacteria;Bacteroidetes/Chlorobi group;Chlorobi;	1	1	1			root;cellular organisms;Bacteria;Bacteroidetes/Chlorobi group;Chlorobi;	1	1	1			root;cellular organisms;Bacteria;Bacteroidetes/Chlorobi group;Chlorobi;	1	1	1			root;cellular organisms;Bacteria;Bacteroidetes/Chlorobi group;Chlorobi;	0.573554518402762	1	1			root;cellular organisms;Bacteria;Bacteroidetes/Chlorobi group;Chlorobi;	1	1	1			root;cellular organisms;Bacteria;Bacteroidetes/Chlorobi group;Chlorobi;	1	1	1
root;cellular organisms;Bacteria;Chlamydiae/Verrucomicrobia group;Chlamydiae;	1	1	1			root;cellular organisms;Bacteria;Chlamydiae/Verrucomicrobia group;Chlamydiae;	1	1	1			root;cellular organisms;Bacteria;Chlamydiae/Verrucomicrobia group;Chlamydiae;	1	1	1			root;cellular organisms;Bacteria;Chlamydiae/Verrucomicrobia group;Chlamydiae;	1	1	1			root;cellular organisms;Bacteria;Chlamydiae/Verrucomicrobia group;Chlamydiae;	1	1	1			root;cellular organisms;Bacteria;Chlamydiae/Verrucomicrobia group;Chlamydiae;	1	1	1			root;cellular organisms;Bacteria;Chlamydiae/Verrucomicrobia group;Chlamydiae;	1	1	1
root;cellular organisms;Bacteria;Chlamydiae/Verrucomicrobia group;Verrucomicrobia;	3.99482833435272e-06	0.00089410241552287	6.52694763331691e-06	***		root;cellular organisms;Bacteria;Chlamydiae/Verrucomicrobia group;Lentisphaerae;	1	1	1			root;cellular organisms;Bacteria;Chlamydiae/Verrucomicrobia group;Verrucomicrobia;	0.000279142023104528	0.0586076630490992	0.000427835940258425	***		root;cellular organisms;Bacteria;Chlamydiae/Verrucomicrobia group;Verrucomicrobia;	1	1	1			root;cellular organisms;Bacteria;Chlamydiae/Verrucomicrobia group;Verrucomicrobia;	0.0154448573898531	1	0.0197469499655865	***		root;cellular organisms;Bacteria;Chlamydiae/Verrucomicrobia group;Verrucomicrobia;	0.0010922316882459	0.150352362181376	0.00109757224392404	***		root;cellular organisms;Bacteria;Chlamydiae/Verrucomicrobia group;Verrucomicrobia;	0.00558377141019606	0.678530078906528	0.0049532695760176	***
root;cellular organisms;Bacteria;Chloroflexi <phylum>;	0.00209559479884969	0.435518228654782	0.00317928306917991	***		root;cellular organisms;Bacteria;Chlamydiae/Verrucomicrobia group;Verrucomicrobia;	0.381476077037384	1	0.429842829540179			root;cellular organisms;Bacteria;Chloroflexi <phylum>;	1	1	1			root;cellular organisms;Bacteria;Chloroflexi <phylum>;	1	1	1			root;cellular organisms;Bacteria;Chloroflexi <phylum>;	1	1	1			root;cellular organisms;Bacteria;Chloroflexi <phylum>;	1	1	1			root;cellular organisms;Bacteria;Chloroflexi <phylum>;	1	1	1
root;cellular organisms;Bacteria;Cyanobacteria;	0.0308253522222512	1	0.115619443665791	***		root;cellular organisms;Bacteria;Chloroflexi <phylum>;	0.119169987743527	1	0.139921621107911			root;cellular organisms;Bacteria;Cyanobacteria;	1	1	1			root;cellular organisms;Bacteria;Cyanobacteria;	1	1	1			root;cellular organisms;Bacteria;Cyanobacteria;	1	1	1			root;cellular organisms;Bacteria;Cyanobacteria;	1	1	1			root;cellular organisms;Bacteria;Cyanobacteria;	1	1	1
root;cellular organisms;Bacteria;Deinococcus-Thermus;	1	1	1			root;cellular organisms;Bacteria;Cyanobacteria;	1	1	1			root;cellular organisms;Bacteria;Deinococcus-Thermus;	1	1	1			root;cellular organisms;Bacteria;Deinococcus-Thermus;	1	1	1			root;cellular organisms;Bacteria;Deinococcus-Thermus;	1	1	1			root;cellular organisms;Bacteria;Deinococcus-Thermus;	1	1	1			root;cellular organisms;Bacteria;Elusimicrobia;	1	1	1
root;cellular organisms;Bacteria;environmental samples <Bacteria>;	0.000160017934417556	0.0368471923810469	0.000268984504381642	***		root;cellular organisms;Bacteria;Deinococcus-Thermus;	1	1	1			root;cellular organisms;Bacteria;Elusimicrobia;	1	1	1			root;cellular organisms;Bacteria;Elusimicrobia;	1	1	1			root;cellular organisms;Bacteria;Elusimicrobia;	1	1	1			root;cellular organisms;Bacteria;Elusimicrobia;	1	1	1			root;cellular organisms;Bacteria;environmental samples <Bacteria>;	1	1	1
root;cellular organisms;Bacteria;Fibrobacteres/Acidobacteria group;Acidobacteria;	0	1.09163664640462e-17	7.96894751875375e-20	***		root;cellular organisms;Bacteria;environmental samples <Bacteria>;	0.6669890179029	1	0.774591702810365			root;cellular organisms;Bacteria;environmental samples <Bacteria>;	1	1	1			root;cellular organisms;Bacteria;environmental samples <Bacteria>;	1	1	1			root;cellular organisms;Bacteria;environmental samples <Bacteria>;	1	1	1			root;cellular organisms;Bacteria;environmental samples <Bacteria>;	1	1	1			root;cellular organisms;Bacteria;Fibrobacteres/Acidobacteria group;Acidobacteria;	1	1	1
root;cellular organisms;Bacteria;Fibrobacteres/Acidobacteria group;Fibrobacteres;	1	1	1			root;cellular organisms;Bacteria;Fibrobacteres/Acidobacteria group;Acidobacteria;	7.01663549292908e-05	0.0100329309674462	7.3240396062357e-05	***		root;cellular organisms;Bacteria;Fibrobacteres/Acidobacteria group;Acidobacteria;	1	1	1			root;cellular organisms;Bacteria;Fibrobacteres/Acidobacteria group;Acidobacteria;	0.0567185705357303	1	0.0659485429466372			root;cellular organisms;Bacteria;Fibrobacteres/Acidobacteria group;Acidobacteria;	1	1	1			root;cellular organisms;Bacteria;Fibrobacteres/Acidobacteria group;Acidobacteria;	1	1	1			root;cellular organisms;Bacteria;Fibrobacteres/Acidobacteria group;environmental samples <Fibrobacter/Acidobacteria group>;	1	1	1
root;cellular organisms;Bacteria;Firmicutes;	2.41517916776957e-12	2.47394271136339e-09	1.80597817929526e-11	***		root;cellular organisms;Bacteria;Fibrobacteres/Acidobacteria group;Fibrobacteres;	1	1	1			root;cellular organisms;Bacteria;Fibrobacteres/Acidobacteria group;environmental samples <Fibrobacter/Acidobacteria group>;	1	1	1			root;cellular organisms;Bacteria;Fibrobacteres/Acidobacteria group;environmental samples <Fibrobacter/Acidobacteria group>;	1	1	1			root;cellular organisms;Bacteria;Fibrobacteres/Acidobacteria group;environmental samples <Fibrobacter/Acidobacteria group>;	1	1	1			root;cellular organisms;Bacteria;Fibrobacteres/Acidobacteria group;environmental samples <Fibrobacter/Acidobacteria group>;	1	1	1			root;cellular organisms;Bacteria;Firmicutes;	0.000386510660838613	0.342656240971693	0.00250139055909334	***
root;cellular organisms;Bacteria;Fusobacteria;	1	1	1			root;cellular organisms;Bacteria;Firmicutes;	6.88240153756681e-09	5.8686169305471e-06	4.28409035929941e-08	***		root;cellular organisms;Bacteria;Firmicutes;	4.27469855068807e-08	1.2945844503941e-06	9.45046648787698e-09	***		root;cellular organisms;Bacteria;Firmicutes;	0.000117400124614475	0.0332147046048028	0.000242467343615063	***		root;cellular organisms;Bacteria;Firmicutes;	4.70958316789449e-08	1.85634277209462e-06	1.35513022362907e-08	***		root;cellular organisms;Bacteria;Firmicutes;	0.0859562704586621	1	0.142031585500383			root;cellular organisms;Bacteria;Gemmatimonadetes;	1	1	1
root;cellular organisms;Bacteria;Gemmatimonadetes;	5.64062758878769e-06	0.00123390278212183	9.00749030948941e-06	***		root;cellular organisms;Bacteria;Gemmatimonadetes;	1	1	1			root;cellular organisms;Bacteria;Gemmatimonadetes;	0.48965987454036	1	0.488105014588719			root;cellular organisms;Bacteria;Gemmatimonadetes;	1	1	1			root;cellular organisms;Bacteria;Gemmatimonadetes;	1	1	1			root;cellular organisms;Bacteria;Gemmatimonadetes;	0.289441651627591	1	0.410692436557069			root;cellular organisms;Bacteria;Nitrospirae;	1	1	1
root;cellular organisms;Bacteria;Nitrospirae;	1	1	1			root;cellular organisms;Bacteria;Nitrospirae;	1	1	1			root;cellular organisms;Bacteria;Nitrospirae;	0.0505019225757463	1	0.0976028830439919			root;cellular organisms;Bacteria;Nitrospirae;	0.282597687183548	1	0.368465054080406			root;cellular organisms;Bacteria;Nitrospirae;	0.874553233208362	1	0.93001722513987			root;cellular organisms;Bacteria;Nitrospirae;	1	1	1			root;cellular organisms;Bacteria;Planctomycetes;	1	1	1
root;cellular organisms;Bacteria;Planctomycetes;	1	1	1			root;cellular organisms;Bacteria;Planctomycetes;	1	1	1			root;cellular organisms;Bacteria;Planctomycetes;	1	1	1			root;cellular organisms;Bacteria;Planctomycetes;	1	1	1			root;cellular organisms;Bacteria;Planctomycetes;	1	1	1			root;cellular organisms;Bacteria;Planctomycetes;	1	1	1			root;cellular organisms;Bacteria;Proteobacteria;	0.968614057179833	1	1
root;cellular organisms;Bacteria;Proteobacteria;	0	1.40747762663209e-69	1.02745866744142e-71	***		root;cellular organisms;Bacteria;Proteobacteria;	0	3.16789315327358e-18	2.31256200188971e-20	***		root;cellular organisms;Bacteria;Proteobacteria;	0.000236875958925631	0.0285116210967052	0.000208134834005949	***		root;cellular organisms;Bacteria;Proteobacteria;	0	7.00083932849394e-14	5.1106127098005e-16	***		root;cellular organisms;Bacteria;Proteobacteria;	0.000233819661005885	0.0417455270136226	0.000304742347199445	***		root;cellular organisms;Bacteria;Proteobacteria;	1	1	1			root;cellular organisms;Bacteria;Spirochaetes;	1	1	1
root;cellular organisms;Bacteria;unclassified Bacteria;candidate division SAM;	1	1	1			root;cellular organisms;Bacteria;unclassified Bacteria;candidate division SAM;	1	1	1			root;cellular organisms;Bacteria;Spirochaetes;	1	1	1			root;cellular organisms;Bacteria;Spirochaetes;	1	1	1			root;cellular organisms;Bacteria;Spirochaetes;	1	1	1			root;cellular organisms;Bacteria;Spirochaetes;	1	1	1			root;cellular organisms;Bacteria;unclassified Bacteria;candidate division BRC1;	1	1	1
root;cellular organisms;Bacteria;unclassified Bacteria;candidate division WYO;	1	1	1			root;cellular organisms;Bacteria;unclassified Bacteria;candidate division WS3;	1	1	1			root;cellular organisms;Bacteria;unclassified Bacteria;candidate division BRC1;	1	1	1			root;cellular organisms;Bacteria;unclassified Bacteria;candidate division BRC1;	1	1	1			root;cellular organisms;Bacteria;unclassified Bacteria;candidate division BRC1;	1	1	1			root;cellular organisms;Bacteria;unclassified Bacteria;candidate division BRC1;	1	1	1			root;cellular organisms;Bacteria;unclassified Bacteria;unclassified Bacteria (miscellaneous);	1	1	1
root;cellular organisms;Bacteria;unclassified Bacteria;unclassified Bacteria (miscellaneous);	1	1	1			root;cellular organisms;Bacteria;unclassified Bacteria;candidate division WYO;	1	1	1			root;cellular organisms;Bacteria;unclassified Bacteria;candidate division OD1;	1	1	1			root;cellular organisms;Bacteria;unclassified Bacteria;unclassified Bacteria (miscellaneous);	1	1	1			root;cellular organisms;Bacteria;unclassified Bacteria;candidate division OP3;	1	1	1			root;cellular organisms;Bacteria;unclassified Bacteria;unclassified Bacteria (miscellaneous);	1	1	1			root;cellular organisms;Bacteria;unclassified Bacteria;unclassified Gram-positive bacteria;	1	1	1
root;cellular organisms;Eukaryota;Opisthokonta;Metazoa;Eumetazoa;Bilateria;Coelomata;Protostomia;Annelida/Echiura/Pogonophora group;Annelida;	1	1	1			root;cellular organisms;Bacteria;unclassified Bacteria;Poribacteria;	1	1	1			root;cellular organisms;Bacteria;unclassified Bacteria;candidate division OP3;	1	1	1			root;cellular organisms;Eukaryota;stramenopiles;Bacillariophyta;	1	1	1			root;cellular organisms;Bacteria;unclassified Bacteria;unclassified Bacteria (miscellaneous);	1	1	1			root;cellular organisms;Eukaryota;stramenopiles;Bacillariophyta;	1	1	1			root;cellular organisms;Eukaryota;stramenopiles;Bacillariophyta;	1	1	1
root;cellular organisms;Eukaryota;stramenopiles;Bacillariophyta;	0.106915536885124	1	0.337453749995976			root;cellular organisms;Eukaryota;Opisthokonta;Fungi;Dikarya;Ascomycota;	1	1	1			root;cellular organisms;Bacteria;unclassified Bacteria;unclassified Bacteria (miscellaneous);	1	1	1			root;cellular organisms;Eukaryota;Viridiplantae;Chlorophyta;	0.0526963435392556	1	0.218837741264802			root;cellular organisms;Bacteria;unclassified Bacteria;unclassified Gram-positive bacteria;	1	1	1			root;cellular organisms;Eukaryota;Viridiplantae;Chlorophyta;	1	1	1			root;cellular organisms;Eukaryota;Viridiplantae;Chlorophyta;	1	1	1
root;cellular organisms;Eukaryota;Viridiplantae;Streptophyta;	1	1	1			root;cellular organisms;Eukaryota;stramenopiles;Bacillariophyta;	1	1	1			root;cellular organisms;Bacteria;unclassified Bacteria;unclassified Gram-positive bacteria;	1	1	1									root;cellular organisms;Eukaryota;stramenopiles;Bacillariophyta;	1	1	1
						root;cellular organisms;Eukaryota;Viridiplantae;Chlorophyta;	1	1	1			root;cellular organisms;Eukaryota;stramenopiles;Bacillariophyta;	1	1	1									root;cellular organisms;Eukaryota;Viridiplantae;Chlorophyta;	1	1	1
						root;cellular organisms;Eukaryota;Viridiplantae;Streptophyta;	1	1	1			root;cellular organisms;Eukaryota;Viridiplantae;Chlorophyta;	1	1	1									root;cellular organisms;Eukaryota;Viridiplantae;Streptophyta;	1	1	1
												root;cellular organisms;Eukaryota;Viridiplantae;Streptophyta;	1	1	1

## Sheet: Phylum level, long-lasting effect
Toledo G t2						Toledo AT t2						Zaragoza G T2						Zaragoza MSG t2						Zaragoza PG t2						Zaragoza ATG t2						Zaragoza AIM t2
	G-test	Fisher's exact test	Chi-square test	significant			G-test	Fisher's exact test	Chi-square test	significant			G-test	Fisher's exact test	Chi-square test	significant			G-test	Fisher's exact test	Chi-square test	significant			G-test	Fisher's exact test	Chi-square test	significant			G-test	Fisher's exact test	Chi-square test	significant			G-test	Fisher's exact test	Chi-square test	significant
root;cellular organisms;Bacteria;Actinobacteria <phylum>;	0	8.63837568863013e-15	6.3060142527e-17	***		root;cellular organisms;Bacteria;Actinobacteria <phylum>;	4.0223269159867e-11	5.59030280564278e-09	4.08092104811914e-11	***		root;cellular organisms;Bacteria;Actinobacteria <phylum>;	0	1.38210748889135e-22	1.00893846689054e-24	***		root;cellular organisms;Bacteria;Actinobacteria <phylum>;	1	1	1			root;cellular organisms;Bacteria;Actinobacteria <phylum>;	2.29530361384178e-09	2.75183674039872e-07	2.00884082049131e-09	***		root;cellular organisms;Bacteria;Actinobacteria <phylum>;	1	1	1			root;cellular organisms;Bacteria;Actinobacteria <phylum>;	0.0067877995075829	1	0.00738913496605653	***
root;cellular organisms;Bacteria;Bacteroidetes/Chlorobi group;Bacteroidetes;	1	1	1			root;cellular organisms;Bacteria;Bacteroidetes/Chlorobi group;Bacteroidetes;	1	1	1			root;cellular organisms;Bacteria;Bacteroidetes/Chlorobi group;Bacteroidetes;	1	1	1			root;cellular organisms;Bacteria;Armatimonadetes;	1	1	1			root;cellular organisms;Bacteria;Armatimonadetes;	1	1	1			root;cellular organisms;Bacteria;Bacteroidetes/Chlorobi group;Bacteroidetes;	1	1	1			root;cellular organisms;Bacteria;Armatimonadetes;	1	1	1
root;cellular organisms;Bacteria;Bacteroidetes/Chlorobi group;Chlorobi;	1	1	1			root;cellular organisms;Bacteria;Bacteroidetes/Chlorobi group;Chlorobi;	1	1	1			root;cellular organisms;Bacteria;Bacteroidetes/Chlorobi group;Chlorobi;	1	1	1			root;cellular organisms;Bacteria;Bacteroidetes/Chlorobi group;Bacteroidetes;	1	1	1			root;cellular organisms;Bacteria;Bacteroidetes/Chlorobi group;Bacteroidetes;	0.0719867946697982	1	0.0934223537990747			root;cellular organisms;Bacteria;Bacteroidetes/Chlorobi group;Chlorobi;	1	1	1			root;cellular organisms;Bacteria;Bacteroidetes/Chlorobi group;Bacteroidetes;	1	1	1
root;cellular organisms;Bacteria;Chlamydiae/Verrucomicrobia group;Verrucomicrobia;	0.415296397517611	1	0.546647889941376			root;cellular organisms;Bacteria;Chlamydiae/Verrucomicrobia group;Chlamydiae;	1	1	1			root;cellular organisms;Bacteria;Bacteroidetes/Chlorobi group;environmental samples <Cytophagales/Green sulfur bacteria group>;	1	1	1			root;cellular organisms;Bacteria;Bacteroidetes/Chlorobi group;Chlorobi;	1	1	1			root;cellular organisms;Bacteria;Bacteroidetes/Chlorobi group;Chlorobi;	1	1	1			root;cellular organisms;Bacteria;Chlamydiae/Verrucomicrobia group;Chlamydiae;	0.0463867458434533	1	0.0871723846769807	***		root;cellular organisms;Bacteria;Bacteroidetes/Chlorobi group;Chlorobi;	1	1	1
root;cellular organisms;Bacteria;Chloroflexi <phylum>;	1	1	1			root;cellular organisms;Bacteria;Chlamydiae/Verrucomicrobia group;Lentisphaerae;	1	1	1			root;cellular organisms;Bacteria;Chlamydiae/Verrucomicrobia group;Chlamydiae;	1	1	1			root;cellular organisms;Bacteria;Chlamydiae/Verrucomicrobia group;Chlamydiae;	1	1	1			root;cellular organisms;Bacteria;Chlamydiae/Verrucomicrobia group;Chlamydiae;	0.754209118629009	1	1			root;cellular organisms;Bacteria;Chlamydiae/Verrucomicrobia group;Verrucomicrobia;	0	1.26908607220491e-45	9.26432832709679e-48	***		root;cellular organisms;Bacteria;Bacteroidetes/Chlorobi group;environmental samples <Cytophagales/Green sulfur bacteria group>;	1	1	1
root;cellular organisms;Bacteria;Cyanobacteria;	1	1	1			root;cellular organisms;Bacteria;Chlamydiae/Verrucomicrobia group;Verrucomicrobia;	0.381476077037384	1	0.429842829540179			root;cellular organisms;Bacteria;Chlamydiae/Verrucomicrobia group;Verrucomicrobia;	0	7.59288206096284e-17	5.54280390450315e-19	***		root;cellular organisms;Bacteria;Chlamydiae/Verrucomicrobia group;Verrucomicrobia;	0	3.00531710104873e-22	2.1938814837653e-24	***		root;cellular organisms;Bacteria;Chlamydiae/Verrucomicrobia group;Verrucomicrobia;	3.84969833788773e-12	3.94159874017222e-10	2.87736708032572e-12	***		root;cellular organisms;Bacteria;Chloroflexi <phylum>;	2.3955011307919e-08	2.76582891828766e-06	2.01905511035005e-08	***		root;cellular organisms;Bacteria;Chlamydiae/Verrucomicrobia group;Chlamydiae;	0.0276976080503971	1	0.0571259739561858	***
root;cellular organisms;Bacteria;Deinococcus-Thermus;	1	1	1			root;cellular organisms;Bacteria;Chloroflexi <phylum>;	0.119169987743527	1	0.139921621107911			root;cellular organisms;Bacteria;Chloroflexi <phylum>;	1	1	1			root;cellular organisms;Bacteria;Chloroflexi <phylum>;	1	1	1			root;cellular organisms;Bacteria;Chloroflexi <phylum>;	0.231520904571507	1	0.241412640013022			root;cellular organisms;Bacteria;Cyanobacteria;	1	1	1			root;cellular organisms;Bacteria;Chlamydiae/Verrucomicrobia group;Verrucomicrobia;	0	1.40944495632381e-44	1.02889481811638e-46	***
root;cellular organisms;Bacteria;environmental samples <Bacteria>;	1	1	1			root;cellular organisms;Bacteria;Cyanobacteria;	1	1	1			root;cellular organisms;Bacteria;Cyanobacteria;	1	1	1			root;cellular organisms;Bacteria;Cyanobacteria;	1	1	1			root;cellular organisms;Bacteria;Cyanobacteria;	1	1	1			root;cellular organisms;Bacteria;Deinococcus-Thermus;	0.771003748947144	1	1			root;cellular organisms;Bacteria;Chloroflexi <phylum>;	1	1	1
root;cellular organisms;Bacteria;Fibrobacteres/Acidobacteria group;Acidobacteria;	0.000147605497261116	0.0272941994109188	0.000199247655699704	***		root;cellular organisms;Bacteria;Deinococcus-Thermus;	1	1	1			root;cellular organisms;Bacteria;Deinococcus-Thermus;	1	1	1			root;cellular organisms;Bacteria;Deinococcus-Thermus;	1	1	1			root;cellular organisms;Bacteria;Deinococcus-Thermus;	1	1	1			root;cellular organisms;Bacteria;Elusimicrobia;	0.794779049437302	1	1			root;cellular organisms;Bacteria;Cyanobacteria;	1	1	1
root;cellular organisms;Bacteria;Fibrobacteres/Acidobacteria group;Fibrobacteres;	1	1	1			root;cellular organisms;Bacteria;environmental samples <Bacteria>;	0.6669890179029	1	0.774591702810365			root;cellular organisms;Bacteria;Elusimicrobia;	1	1	1			root;cellular organisms;Bacteria;Elusimicrobia;	1	1	1			root;cellular organisms;Bacteria;Elusimicrobia;	1	1	1			root;cellular organisms;Bacteria;environmental samples <Bacteria>;	1	1	1			root;cellular organisms;Bacteria;Deinococcus-Thermus;	0.286847821658621	1	0.750569129973256
root;cellular organisms;Bacteria;Firmicutes;	0.107164676396522	1	0.17788770546081			root;cellular organisms;Bacteria;Fibrobacteres/Acidobacteria group;Acidobacteria;	7.01663549292908e-05	0.0100329309674462	7.3240396062357e-05	***		root;cellular organisms;Bacteria;environmental samples <Bacteria>;	1	1	1			root;cellular organisms;Bacteria;environmental samples <Bacteria>;	1	1	1			root;cellular organisms;Bacteria;environmental samples <Bacteria>;	4.82398031742548e-07	6.99246698361173e-05	5.10450089803569e-07	***		root;cellular organisms;Bacteria;Fibrobacteres/Acidobacteria group;Acidobacteria;	1	1	1			root;cellular organisms;Bacteria;Elusimicrobia;	0.523292238543251	1	1
root;cellular organisms;Bacteria;Gemmatimonadetes;	0.000494823769736419	0.0973514512003351	0.000710665593762447	***		root;cellular organisms;Bacteria;Fibrobacteres/Acidobacteria group;Fibrobacteres;	1	1	1			root;cellular organisms;Bacteria;Fibrobacteres/Acidobacteria group;Acidobacteria;	3.70436452623579e-08	6.61995880355601e-06	4.83256992659564e-08	***		root;cellular organisms;Bacteria;Fibrobacteres/Acidobacteria group;Acidobacteria;	1	1	1			root;cellular organisms;Bacteria;Fibrobacteres/Acidobacteria group;Acidobacteria;	8.81783535078284e-12	2.52325051922093e-09	1.84197287903128e-11	***		root;cellular organisms;Bacteria;Fibrobacteres/Acidobacteria group;environmental samples <Fibrobacter/Acidobacteria group>;	1	1	1			root;cellular organisms;Bacteria;environmental samples <Bacteria>;	1	1	1
root;cellular organisms;Bacteria;Nitrospirae;	1	1	1			root;cellular organisms;Bacteria;Firmicutes;	6.88240153756681e-09	5.8686169305471e-06	4.28409035929941e-08	***		root;cellular organisms;Bacteria;Fibrobacteres/Acidobacteria group;environmental samples <Fibrobacter/Acidobacteria group>;	1	1	1			root;cellular organisms;Bacteria;Fibrobacteres/Acidobacteria group;environmental samples <Fibrobacter/Acidobacteria group>;	1	1	1			root;cellular organisms;Bacteria;Fibrobacteres/Acidobacteria group;environmental samples <Fibrobacter/Acidobacteria group>;	0.0115657509653631	1	0.11812517923539	***		root;cellular organisms;Bacteria;Fibrobacteres/Acidobacteria group;Fibrobacteres;	1	1	1			root;cellular organisms;Bacteria;Fibrobacteres/Acidobacteria group;Acidobacteria;	1.66165356030312e-07	3.21472740205041e-05	2.34675100349687e-07	***
root;cellular organisms;Bacteria;Planctomycetes;	1	1	1			root;cellular organisms;Bacteria;Gemmatimonadetes;	1	1	1			root;cellular organisms;Bacteria;Fibrobacteres/Acidobacteria group;Fibrobacteres;	1	1	1			root;cellular organisms;Bacteria;Fibrobacteres/Acidobacteria group;Fibrobacteres;	1	1	1			root;cellular organisms;Bacteria;Fibrobacteres/Acidobacteria group;Fibrobacteres;	1	1	1			root;cellular organisms;Bacteria;Firmicutes;	0	6.38901722713049e-47	4.66398257580539e-49	***		root;cellular organisms;Bacteria;Fibrobacteres/Acidobacteria group;environmental samples <Fibrobacter/Acidobacteria group>;	0.238056301837374	1	0.728194264974615
root;cellular organisms;Bacteria;Proteobacteria;	1.92432693264522e-05	0.00315729395460273	2.30482458686003e-05	***		root;cellular organisms;Bacteria;Nitrospirae;	1	1	1			root;cellular organisms;Bacteria;Firmicutes;	0.00104387557037522	0.15309105694542	0.00111756471570157	***		root;cellular organisms;Bacteria;Firmicutes;	0.00323387901186589	0.707354665610396	0.00516368905895586	***		root;cellular organisms;Bacteria;Firmicutes;	0	1.06953013349116e-34	7.80756997448527e-37	***		root;cellular organisms;Bacteria;Gemmatimonadetes;	1	1	1			root;cellular organisms;Bacteria;Fibrobacteres/Acidobacteria group;Fibrobacteres;	1	1	1
root;cellular organisms;Bacteria;unclassified Bacteria;candidate division TM7;	1	1	1			root;cellular organisms;Bacteria;Planctomycetes;	1	1	1			root;cellular organisms;Bacteria;Gemmatimonadetes;	0.00223823082512475	0.324011628491214	0.00236528488798588	***		root;cellular organisms;Bacteria;Gemmatimonadetes;	0.127243335193557	1	0.157549594262859			root;cellular organisms;Bacteria;Gemmatimonadetes;	1	1	1			root;cellular organisms;Bacteria;Nitrospirae;	1	1	1			root;cellular organisms;Bacteria;Firmicutes;	1	1	1
root;cellular organisms;Bacteria;unclassified Bacteria;candidate division WYO;	1	1	1			root;cellular organisms;Bacteria;Proteobacteria;	0	3.16789315327358e-18	2.31256200188971e-20	***		root;cellular organisms;Bacteria;Nitrospirae;	1	1	1			root;cellular organisms;Bacteria;Nitrospirae;	2.42519648807615e-09	2.07276034541711e-07	1.51311505215446e-09	***		root;cellular organisms;Bacteria;Nitrospirae;	1	1	1			root;cellular organisms;Bacteria;Planctomycetes;	1	1	1			root;cellular organisms;Bacteria;Gemmatimonadetes;	1	1	1
root;cellular organisms;Eukaryota;Opisthokonta;Fungi;Dikarya;Ascomycota;	1	1	1			root;cellular organisms;Bacteria;unclassified Bacteria;candidate division SAM;	1	1	1			root;cellular organisms;Bacteria;Planctomycetes;	1	1	1			root;cellular organisms;Bacteria;Planctomycetes;	1	1	1			root;cellular organisms;Bacteria;Planctomycetes;	1	1	1			root;cellular organisms;Bacteria;Proteobacteria;	0	3.19985266609584e-70	2.33589244624996e-72	***		root;cellular organisms;Bacteria;Nitrospirae;	1	1	1
root;cellular organisms;Eukaryota;Viridiplantae;Chlorophyta;	1	1	1			root;cellular organisms;Bacteria;unclassified Bacteria;candidate division WS3;	1	1	1			root;cellular organisms;Bacteria;Proteobacteria;	0	1.01706240587243e-30	7.42455556286875e-33	***		root;cellular organisms;Bacteria;Proteobacteria;	0.750861264008372	1	0.780911406921935			root;cellular organisms;Bacteria;Proteobacteria;	1	1	1			root;cellular organisms;Bacteria;Spirochaetes;	1	1	1			root;cellular organisms;Bacteria;Planctomycetes;	1	1	1
root;cellular organisms;Eukaryota;Viridiplantae;Streptophyta;	0.631587248858095	1	1			root;cellular organisms;Bacteria;unclassified Bacteria;candidate division WYO;	1	1	1			root;cellular organisms;Bacteria;Spirochaetes;	1	1	1			root;cellular organisms;Bacteria;Thermodesulfobacteria <phylum>;	1	1	1			root;cellular organisms;Bacteria;Spirochaetes;	1	1	1			root;cellular organisms;Bacteria;unclassified Bacteria;candidate division BRC1;	0.00441667308651528	1	0.0168043235858164	***		root;cellular organisms;Bacteria;Proteobacteria;	1	1	1
						root;cellular organisms;Bacteria;unclassified Bacteria;Poribacteria;	1	1	1			root;cellular organisms;Bacteria;Thermodesulfobacteria <phylum>;	1	1	1			root;cellular organisms;Bacteria;unclassified Bacteria;candidate division BRC1;	1	1	1			root;cellular organisms;Bacteria;unclassified Bacteria;candidate division BRC1;	1	1	1			root;cellular organisms;Bacteria;unclassified Bacteria;candidate division GN01;	1	1	1			root;cellular organisms;Bacteria;Spirochaetes;	1	1	1
						root;cellular organisms;Eukaryota;Opisthokonta;Fungi;Dikarya;Ascomycota;	1	1	1			root;cellular organisms;Bacteria;unclassified Bacteria;candidate division BRC1;	0.326284266550924	1	0.556206376377417			root;cellular organisms;Bacteria;unclassified Bacteria;candidate division GN01;	1	1	1			root;cellular organisms;Bacteria;unclassified Bacteria;candidate division GN01;	1	1	1			root;cellular organisms;Bacteria;unclassified Bacteria;candidate division WS3;	1	1	1			root;cellular organisms;Bacteria;unclassified Bacteria;candidate division BRC1;	0.263145411900516	1	0.514731243868691
						root;cellular organisms;Eukaryota;stramenopiles;Bacillariophyta;	1	1	1			root;cellular organisms;Bacteria;unclassified Bacteria;candidate division GN01;	1	1	1			root;cellular organisms;Bacteria;unclassified Bacteria;candidate division WS3;	1	1	1			root;cellular organisms;Bacteria;unclassified Bacteria;candidate division OD1;	1	1	1			root;cellular organisms;Bacteria;unclassified Bacteria;candidate division WYO;	1	1	1			root;cellular organisms;Bacteria;unclassified Bacteria;candidate division OP8;	1	1	1
						root;cellular organisms;Eukaryota;Viridiplantae;Chlorophyta;	1	1	1			root;cellular organisms;Bacteria;unclassified Bacteria;candidate division OD1;	1	1	1			root;cellular organisms;Bacteria;unclassified Bacteria;unclassified Bacteria (miscellaneous);	1	1	1			root;cellular organisms;Bacteria;unclassified Bacteria;candidate division OP8;	1	1	1			root;cellular organisms;Bacteria;unclassified Bacteria;unclassified Bacteria (miscellaneous);	1	1	1			root;cellular organisms;Bacteria;unclassified Bacteria;candidate division WS3;	1	1	1
						root;cellular organisms;Eukaryota;Viridiplantae;Streptophyta;	1	1	1			root;cellular organisms;Bacteria;unclassified Bacteria;candidate division OP8;	1	1	1			root;cellular organisms;Bacteria;unclassified Bacteria;unclassified Gram-positive bacteria;	1	1	1			root;cellular organisms;Bacteria;unclassified Bacteria;unclassified Bacteria (miscellaneous);	0.679234188067068	1	0.740914052706968			root;cellular organisms;Bacteria;unclassified Bacteria;unclassified Gram-positive bacteria;	1	1	1			root;cellular organisms;Bacteria;unclassified Bacteria;candidate division WYO;	1	1	1
												root;cellular organisms;Bacteria;unclassified Bacteria;candidate division WS3;	1	1	1			root;cellular organisms;Eukaryota;stramenopiles;Bacillariophyta;	1	1	1			root;cellular organisms;Bacteria;unclassified Bacteria;unclassified Gram-positive bacteria;	1	1	1			root;cellular organisms;Eukaryota;stramenopiles;Bacillariophyta;	1	1	1			root;cellular organisms;Bacteria;unclassified Bacteria;unclassified Bacteria (miscellaneous);	1	1	1
												root;cellular organisms;Bacteria;unclassified Bacteria;candidate division WYO;	1	1	1			root;cellular organisms;Eukaryota;Viridiplantae;Chlorophyta;	1	1	1			root;cellular organisms;Eukaryota;stramenopiles;Bacillariophyta;	0.104777300223354	1	0.132246525263646			root;cellular organisms;Eukaryota;Viridiplantae;Chlorophyta;	1	1	1			root;cellular organisms;Bacteria;unclassified Bacteria;unclassified Gram-positive bacteria;	1	1	1
												root;cellular organisms;Bacteria;unclassified Bacteria;unclassified Bacteria (miscellaneous);	1	1	1			root;cellular organisms;Eukaryota;Viridiplantae;Streptophyta;	1	1	1			root;cellular organisms;Eukaryota;Viridiplantae;Chlorophyta;	1	1	1			root;cellular organisms;Eukaryota;Viridiplantae;Streptophyta;	1	1	1			root;cellular organisms;Eukaryota;stramenopiles;Bacillariophyta;	0.00300735515903716	0.554767297371766	0.00404980127081389	***
												root;cellular organisms;Bacteria;unclassified Bacteria;unclassified Gram-positive bacteria;	1	1	1									root;cellular organisms;Eukaryota;Viridiplantae;Streptophyta;	1	1	1									root;cellular organisms;Eukaryota;Viridiplantae;Chlorophyta;	1	1	1
												root;cellular organisms;Eukaryota;stramenopiles;Bacillariophyta;	1	1	1																					root;cellular organisms;Eukaryota;Viridiplantae;Streptophyta;	1	1	1
												root;cellular organisms;Eukaryota;Viridiplantae;Chlorophyta;	1	1	1
												root;cellular organisms;Eukaryota;Viridiplantae;Streptophyta;	1	1	1

## Sheet: Class level, early effect
Toledo G t1						Toledo AT t1						Zaragoza G T1						Zaragoza MSG t1						Zaragoza PG t1						Zaragoza ATG t1						Zaragoza AIM t1
	G-test	Fisher's exact test	Chi-square test	significant			G-test	Fisher's exact test	Chi-square test	significant			G-test	Fisher's exact test	Chi-square test	significant			G-test	Fisher's exact test	Chi-square test	significant			G-test	Fisher's exact test	Chi-square test	significant			G-test	Fisher's exact test	Chi-square test	significant			G-test	Fisher's exact test	Chi-square test	significant
root;cellular organisms;Bacteria;Actinobacteria <phylum>;Actinobacteria;	0	1.09098301369376e-69	1.02552403287214e-71	***		root;cellular organisms;Bacteria;Actinobacteria <phylum>;Actinobacteria;	3.13082892944294e-14	2.85776175628552e-12	2.68629605090839e-14	***		root;cellular organisms;Bacteria;Actinobacteria <phylum>;Actinobacteria;	0.00017843625638414	0.0257490741245382	0.000242041296770663	***		root;cellular organisms;Bacteria;Actinobacteria <phylum>;Actinobacteria;	1	1	1			root;cellular organisms;Bacteria;Actinobacteria <phylum>;Actinobacteria;	1	1	1			root;cellular organisms;Bacteria;Actinobacteria <phylum>;Actinobacteria;	1	1	1			root;cellular organisms;Bacteria;Actinobacteria <phylum>;Actinobacteria;	1	1	1
root;cellular organisms;Bacteria;Bacteroidetes/Chlorobi group;Bacteroidetes;Sphingobacteriia;	1	1	1			root;cellular organisms;Bacteria;Bacteroidetes/Chlorobi group;Bacteroidetes;Sphingobacteriia;	1	1	1			root;cellular organisms;Bacteria;Bacteroidetes/Chlorobi group;Bacteroidetes;Cytophagia;	1	1	1			root;cellular organisms;Bacteria;Bacteroidetes/Chlorobi group;Bacteroidetes;Bacteroidetes Order II. Incertae sedis;	1	1	1			root;cellular organisms;Bacteria;Bacteroidetes/Chlorobi group;Bacteroidetes;Cytophagia;	1	1	1			root;cellular organisms;Bacteria;Bacteroidetes/Chlorobi group;Bacteroidetes;Cytophagia;	1	1	1			root;cellular organisms;Bacteria;Bacteroidetes/Chlorobi group;Bacteroidetes;environmental samples <Bacteroidetes>;	1	1	1
root;cellular organisms;Bacteria;Chlamydiae/Verrucomicrobia group;Chlamydiae;Chlamydiia;	1	1	1			root;cellular organisms;Bacteria;Chlamydiae/Verrucomicrobia group;Chlamydiae;Chlamydiia;	1	1	1			root;cellular organisms;Bacteria;Bacteroidetes/Chlorobi group;Bacteroidetes;environmental samples <Bacteroidetes>;	1	1	1			root;cellular organisms;Bacteria;Bacteroidetes/Chlorobi group;Bacteroidetes;Cytophagia;	1	1	1			root;cellular organisms;Bacteria;Bacteroidetes/Chlorobi group;Bacteroidetes;environmental samples <Bacteroidetes>;	1	1	1			root;cellular organisms;Bacteria;Bacteroidetes/Chlorobi group;Bacteroidetes;environmental samples <Bacteroidetes>;	1	1	1			root;cellular organisms;Bacteria;Bacteroidetes/Chlorobi group;Chlorobi;environmental samples <green sulfur bacteria>;	1	1	1
root;cellular organisms;Bacteria;Chlamydiae/Verrucomicrobia group;Verrucomicrobia;Opitutae;	0.186914634656561	1	0.38704781994201			root;cellular organisms;Bacteria;Chlamydiae/Verrucomicrobia group;Verrucomicrobia;Opitutae;	1	1	1			root;cellular organisms;Bacteria;Bacteroidetes/Chlorobi group;Bacteroidetes;Flavobacteriia;	1	1	1			root;cellular organisms;Bacteria;Bacteroidetes/Chlorobi group;Bacteroidetes;environmental samples <Bacteroidetes>;	1	1	1			root;cellular organisms;Bacteria;Bacteroidetes/Chlorobi group;Bacteroidetes;Flavobacteriia;	1	1	1			root;cellular organisms;Bacteria;Bacteroidetes/Chlorobi group;Chlorobi;environmental samples <green sulfur bacteria>;	1	1	1			root;cellular organisms;Bacteria;Chlamydiae/Verrucomicrobia group;Chlamydiae;Chlamydiia;	1	1	1
root;cellular organisms;Bacteria;Chlamydiae/Verrucomicrobia group;Verrucomicrobia;Spartobacteria;	0.0168532851036489	1	0.0548325521735108	***		root;cellular organisms;Bacteria;Chlamydiae/Verrucomicrobia group;Verrucomicrobia;Spartobacteria;	1	1	1			root;cellular organisms;Bacteria;Bacteroidetes/Chlorobi group;Chlorobi;environmental samples <green sulfur bacteria>;	1	1	1			root;cellular organisms;Bacteria;Bacteroidetes/Chlorobi group;Chlorobi;environmental samples <green sulfur bacteria>;	1	1	1			root;cellular organisms;Bacteria;Bacteroidetes/Chlorobi group;Chlorobi;environmental samples <green sulfur bacteria>;	0.664721376526763	1	1			root;cellular organisms;Bacteria;Chlamydiae/Verrucomicrobia group;Chlamydiae;Chlamydiia;	1	1	1			root;cellular organisms;Bacteria;Chlamydiae/Verrucomicrobia group;Verrucomicrobia;environmental samples <Verrucomicrobia>;	1	1	1
root;cellular organisms;Bacteria;Chlamydiae/Verrucomicrobia group;Verrucomicrobia;Verrucomicrobiae;	1	1	1			root;cellular organisms;Bacteria;Chlamydiae/Verrucomicrobia group;Verrucomicrobia;Verrucomicrobiae;	1	1	1			root;cellular organisms;Bacteria;Chlamydiae/Verrucomicrobia group;Chlamydiae;Chlamydiia;	1	1	1			root;cellular organisms;Bacteria;Chlamydiae/Verrucomicrobia group;Chlamydiae;Chlamydiia;	1	1	1			root;cellular organisms;Bacteria;Chlamydiae/Verrucomicrobia group;Chlamydiae;Chlamydiia;	1	1	1			root;cellular organisms;Bacteria;Chlamydiae/Verrucomicrobia group;Verrucomicrobia;environmental samples <Verrucomicrobia>;	1	1	1			root;cellular organisms;Bacteria;Chlamydiae/Verrucomicrobia group;Verrucomicrobia;Opitutae;	1	1	1
root;cellular organisms;Bacteria;Chloroflexi <phylum>;Anaerolineae;	1	1	1			root;cellular organisms;Bacteria;Chloroflexi <phylum>;Anaerolineae;	1	1	1			root;cellular organisms;Bacteria;Chlamydiae/Verrucomicrobia group;Verrucomicrobia;environmental samples <Verrucomicrobia>;	1	1	1			root;cellular organisms;Bacteria;Chlamydiae/Verrucomicrobia group;Verrucomicrobia;environmental samples <Verrucomicrobia>;	1	1	1			root;cellular organisms;Bacteria;Chlamydiae/Verrucomicrobia group;Verrucomicrobia;environmental samples <Verrucomicrobia>;	1	1	1			root;cellular organisms;Bacteria;Chlamydiae/Verrucomicrobia group;Verrucomicrobia;Opitutae;	1	1	1			root;cellular organisms;Bacteria;Chlamydiae/Verrucomicrobia group;Verrucomicrobia;Spartobacteria;	0.417941359627186	1	0.549249368071479
root;cellular organisms;Bacteria;Chloroflexi <phylum>;Chloroflexi;	0.000972083201405516	0.157767503292769	0.00148301453095203	***		root;cellular organisms;Bacteria;Chloroflexi <phylum>;Chloroflexi;	0.284470701478371	1	0.335858468321312			root;cellular organisms;Bacteria;Chlamydiae/Verrucomicrobia group;Verrucomicrobia;Opitutae;	1	1	1			root;cellular organisms;Bacteria;Chlamydiae/Verrucomicrobia group;Verrucomicrobia;Opitutae;	1	1	1			root;cellular organisms;Bacteria;Chlamydiae/Verrucomicrobia group;Verrucomicrobia;Opitutae;	1	1	1			root;cellular organisms;Bacteria;Chlamydiae/Verrucomicrobia group;Verrucomicrobia;Spartobacteria;	1	1	1			root;cellular organisms;Bacteria;Chlamydiae/Verrucomicrobia group;Verrucomicrobia;unclassified Verrucomicrobia;	1	1	1
root;cellular organisms;Bacteria;Cyanobacteria;Chroococcales;	1	1	1			root;cellular organisms;Bacteria;Chloroflexi <phylum>;Thermomicrobia;	1	1	1			root;cellular organisms;Bacteria;Chlamydiae/Verrucomicrobia group;Verrucomicrobia;Spartobacteria;	1	1	1			root;cellular organisms;Bacteria;Chlamydiae/Verrucomicrobia group;Verrucomicrobia;Spartobacteria;	1	1	1			root;cellular organisms;Bacteria;Chlamydiae/Verrucomicrobia group;Verrucomicrobia;Spartobacteria;	1	1	1			root;cellular organisms;Bacteria;Chlamydiae/Verrucomicrobia group;Verrucomicrobia;unclassified Verrucomicrobia;	1	1	1			root;cellular organisms;Bacteria;Chlamydiae/Verrucomicrobia group;Verrucomicrobia;Verrucomicrobiae;	0.00131467932337848	0.103626985031923	0.000974093659300062	***
root;cellular organisms;Bacteria;Cyanobacteria;Nostocales;	1	1	1			root;cellular organisms;Bacteria;Cyanobacteria;Nostocales;	1	1	1			root;cellular organisms;Bacteria;Chlamydiae/Verrucomicrobia group;Verrucomicrobia;unclassified Verrucomicrobia;	1	1	1			root;cellular organisms;Bacteria;Chlamydiae/Verrucomicrobia group;Verrucomicrobia;unclassified Verrucomicrobia;	1	1	1			root;cellular organisms;Bacteria;Chlamydiae/Verrucomicrobia group;Verrucomicrobia;unclassified Verrucomicrobia;	1	1	1			root;cellular organisms;Bacteria;Chlamydiae/Verrucomicrobia group;Verrucomicrobia;Verrucomicrobiae;	0.00743680472591168	0.856808633071599	0.0080540011508731	***		root;cellular organisms;Bacteria;Chloroflexi <phylum>;environmental samples <Green non-sulfur bacteria>;	1	1	1
root;cellular organisms;Bacteria;Cyanobacteria;Oscillatoriales;	0.107943039041517	1	0.517077617143952			root;cellular organisms;Bacteria;Cyanobacteria;Oscillatoriales;	0.626329274013927	1	1			root;cellular organisms;Bacteria;Chlamydiae/Verrucomicrobia group;Verrucomicrobia;Verrucomicrobiae;	1.23717878763863e-06	0.000421164829169211	3.95894939419063e-06	***		root;cellular organisms;Bacteria;Chlamydiae/Verrucomicrobia group;Verrucomicrobia;Verrucomicrobiae;	1	1	1			root;cellular organisms;Bacteria;Chlamydiae/Verrucomicrobia group;Verrucomicrobia;Verrucomicrobiae;	0.00109366256476617	0.211278983233728	0.00198602244239703	***		root;cellular organisms;Bacteria;Chloroflexi <phylum>;environmental samples <Green non-sulfur bacteria>;	1	1	1			root;cellular organisms;Bacteria;Cyanobacteria;environmental samples <Cyanobacteria>;	1	1	1
root;cellular organisms;Bacteria;Deinococcus-Thermus;Deinococci;	1	1	1			root;cellular organisms;Bacteria;Deinococcus-Thermus;Deinococci;	1	1	1			root;cellular organisms;Bacteria;Chloroflexi <phylum>;environmental samples <Green non-sulfur bacteria>;	1	1	1			root;cellular organisms;Bacteria;Chloroflexi <phylum>;environmental samples <Green non-sulfur bacteria>;	1	1	1			root;cellular organisms;Bacteria;Chloroflexi <phylum>;environmental samples <Green non-sulfur bacteria>;	1	1	1			root;cellular organisms;Bacteria;Cyanobacteria;environmental samples <Cyanobacteria>;	1	1	1			root;cellular organisms;Bacteria;Cyanobacteria;Oscillatoriales;	1	1	1
root;cellular organisms;Bacteria;Fibrobacteres/Acidobacteria group;Acidobacteria;Acidobacteriia;	1.8895710995892e-08	2.78369846829235e-06	2.61667656019481e-08	***		root;cellular organisms;Bacteria;Fibrobacteres/Acidobacteria group;Acidobacteria;Acidobacteriia;	0.154525339925943	1	0.169095369115812			root;cellular organisms;Bacteria;Chloroflexi <phylum>;Thermomicrobia;	1	1	1			root;cellular organisms;Bacteria;Cyanobacteria;environmental samples <Cyanobacteria>;	1	1	1			root;cellular organisms;Bacteria;Cyanobacteria;environmental samples <Cyanobacteria>;	1	1	1			root;cellular organisms;Bacteria;Cyanobacteria;Nostocales;	1	1	1			root;cellular organisms;Bacteria;Elusimicrobia;environmental samples <candidate division Termite group 1>;	1	1	1
root;cellular organisms;Bacteria;Fibrobacteres/Acidobacteria group;Acidobacteria;Holophagae;	1	1	1			root;cellular organisms;Bacteria;Fibrobacteres/Acidobacteria group;Acidobacteria;Holophagae;	1	1	1			root;cellular organisms;Bacteria;Cyanobacteria;environmental samples <Cyanobacteria>;	1	1	1			root;cellular organisms;Bacteria;Cyanobacteria;Oscillatoriales;	1	1	1			root;cellular organisms;Bacteria;Cyanobacteria;Nostocales;	1	1	1			root;cellular organisms;Bacteria;Cyanobacteria;Oscillatoriales;	1	1	1			root;cellular organisms;Bacteria;Fibrobacteres/Acidobacteria group;Acidobacteria;Acidobacteriia;	1	1	1
root;cellular organisms;Bacteria;Fibrobacteres/Acidobacteria group;Fibrobacteres;Fibrobacteria;	1	1	1			root;cellular organisms;Bacteria;Fibrobacteres/Acidobacteria group;Fibrobacteres;Fibrobacteria;	1	1	1			root;cellular organisms;Bacteria;Cyanobacteria;Nostocales;	0.129607589456575	1	0.144345625113209			root;cellular organisms;Bacteria;Deinococcus-Thermus;Deinococci;	1	1	1			root;cellular organisms;Bacteria;Cyanobacteria;Oscillatoriales;	1	1	1			root;cellular organisms;Bacteria;Deinococcus-Thermus;Deinococci;	1	1	1			root;cellular organisms;Bacteria;Fibrobacteres/Acidobacteria group;Acidobacteria;environmental samples <Acidobacteria>;	1	1	1
root;cellular organisms;Bacteria;Firmicutes;Bacilli;	3.20388160446328e-12	7.39884267684807e-09	6.95491211623721e-11	***		root;cellular organisms;Bacteria;Firmicutes;Bacilli;	4.07007760827582e-13	2.46098756188702e-09	2.31332830817382e-11	***		root;cellular organisms;Bacteria;Cyanobacteria;Oscillatoriales;	1	1	1			root;cellular organisms;Bacteria;Elusimicrobia;environmental samples <candidate division Termite group 1>;	1	1	1			root;cellular organisms;Bacteria;Deinococcus-Thermus;Deinococci;	1	1	1			root;cellular organisms;Bacteria;Elusimicrobia;environmental samples <candidate division Termite group 1>;	1	1	1			root;cellular organisms;Bacteria;Firmicutes;Bacilli;	0.0493485535883114	1	0.147620446223736	***
root;cellular organisms;Bacteria;Firmicutes;Clostridia;	1	1	1			root;cellular organisms;Bacteria;Firmicutes;Clostridia;	1	1	1			root;cellular organisms;Bacteria;Deinococcus-Thermus;Deinococci;	1	1	1			root;cellular organisms;Bacteria;Fibrobacteres/Acidobacteria group;Acidobacteria;Acidobacteriia;	1	1	1			root;cellular organisms;Bacteria;Elusimicrobia;environmental samples <candidate division Termite group 1>;	1	1	1			root;cellular organisms;Bacteria;Fibrobacteres/Acidobacteria group;Acidobacteria;Acidobacteriia;	1	1	1			root;cellular organisms;Bacteria;Firmicutes;environmental samples <clostridial firmicutes>;	1	1	1
root;cellular organisms;Bacteria;Gemmatimonadetes;Gemmatimonadetes <class>;	0.0993519902192985	1	0.15043049817587			root;cellular organisms;Bacteria;Gemmatimonadetes;Gemmatimonadetes <class>;	1	1	1			root;cellular organisms;Bacteria;Elusimicrobia;environmental samples <candidate division Termite group 1>;	1	1	1			root;cellular organisms;Bacteria;Fibrobacteres/Acidobacteria group;Acidobacteria;environmental samples <Acidobacteria>;	7.07218668072329e-06	0.00107360996587016	1.00919336791797e-05	***		root;cellular organisms;Bacteria;Fibrobacteres/Acidobacteria group;Acidobacteria;Acidobacteriia;	1	1	1			root;cellular organisms;Bacteria;Fibrobacteres/Acidobacteria group;Acidobacteria;environmental samples <Acidobacteria>;	1	1	1			root;cellular organisms;Bacteria;Gemmatimonadetes;environmental samples <Gemmatimonadetes>;	1	1	1
root;cellular organisms;Bacteria;Nitrospirae;Nitrospira <class>;	1	1	1			root;cellular organisms;Bacteria;Nitrospirae;Nitrospira <class>;	1	1	1			root;cellular organisms;Bacteria;Fibrobacteres/Acidobacteria group;Acidobacteria;Acidobacteriia;	1	1	1			root;cellular organisms;Bacteria;Firmicutes;Bacilli;	4.18816654779164e-06	0.0012326737048661	1.15871328257413e-05	***		root;cellular organisms;Bacteria;Fibrobacteres/Acidobacteria group;Acidobacteria;environmental samples <Acidobacteria>;	1	1	1			root;cellular organisms;Bacteria;Firmicutes;Bacilli;	0.458634929721455	1	0.693121222166137			root;cellular organisms;Bacteria;Gemmatimonadetes;Gemmatimonadetes <class>;	1	1	1
root;cellular organisms;Bacteria;Planctomycetes;Planctomycetia;	1	1	1			root;cellular organisms;Bacteria;Planctomycetes;Planctomycetia;	1	1	1			root;cellular organisms;Bacteria;Fibrobacteres/Acidobacteria group;Acidobacteria;environmental samples <Acidobacteria>;	1	1	1			root;cellular organisms;Bacteria;Firmicutes;Clostridia;	1	1	1			root;cellular organisms;Bacteria;Firmicutes;Bacilli;	2.80527803209196e-08	6.90790442267644e-07	6.49343015731585e-09	***		root;cellular organisms;Bacteria;Firmicutes;Clostridia;	1	1	1			root;cellular organisms;Bacteria;Nitrospirae;environmental samples <Nitrospira group>;	1	1	1
root;cellular organisms;Bacteria;Proteobacteria;Alphaproteobacteria;	9.04935211210045e-08	1.15407069372229e-05	1.08482645209894e-07	***		root;cellular organisms;Bacteria;Proteobacteria;Alphaproteobacteria;	0.00850482541333508	0.959604620401071	0.00902028343177008	***		root;cellular organisms;Bacteria;Firmicutes;Bacilli;	1.70465286331023e-09	2.16808293716073e-08	2.03799796093108e-10	***		root;cellular organisms;Bacteria;Firmicutes;environmental samples <clostridial firmicutes>;	1	1	1			root;cellular organisms;Bacteria;Firmicutes;Clostridia;	1	1	1			root;cellular organisms;Bacteria;Firmicutes;environmental samples <clostridial firmicutes>;	1	1	1			root;cellular organisms;Bacteria;Nitrospirae;Nitrospira <class>;	1	1	1
root;cellular organisms;Bacteria;Proteobacteria;Betaproteobacteria;	1	1	1			root;cellular organisms;Bacteria;Proteobacteria;Betaproteobacteria;	0.00420022467384307	0.692498222849676	0.00650948329478695	***		root;cellular organisms;Bacteria;Firmicutes;Clostridia;	1	1	1			root;cellular organisms;Bacteria;Firmicutes;unclassified Firmicutes sensu stricto;	1	1	1			root;cellular organisms;Bacteria;Firmicutes;environmental samples <clostridial firmicutes>;	1	1	1			root;cellular organisms;Bacteria;Gemmatimonadetes;environmental samples <Gemmatimonadetes>;	0.18163047876882	1	0.270148372362935			root;cellular organisms;Bacteria;Planctomycetes;Planctomycetia;	1	1	1
root;cellular organisms;Bacteria;Proteobacteria;delta/epsilon subdivisions;Deltaproteobacteria;	1.27216015499698e-11	3.19351339376667e-09	3.00190259014067e-11	***		root;cellular organisms;Bacteria;Proteobacteria;delta/epsilon subdivisions;Deltaproteobacteria;	0.00133593773477636	0.152867121351588	0.00143695094070493	***		root;cellular organisms;Bacteria;Firmicutes;environmental samples <clostridial firmicutes>;	1	1	1			root;cellular organisms;Bacteria;Gemmatimonadetes;environmental samples <Gemmatimonadetes>;	1	1	1			root;cellular organisms;Bacteria;Gemmatimonadetes;environmental samples <Gemmatimonadetes>;	0.748074069477451	1	0.765286488916009			root;cellular organisms;Bacteria;Gemmatimonadetes;Gemmatimonadetes <class>;	1	1	1			root;cellular organisms;Bacteria;Proteobacteria;Alphaproteobacteria;	0.924487450610506	1	1
root;cellular organisms;Bacteria;Proteobacteria;Gammaproteobacteria;	0	3.71395287749744e-164	3.4911157048476e-166	***		root;cellular organisms;Bacteria;Proteobacteria;Gammaproteobacteria;	0	1.23040625686704e-61	1.15658188145508e-63	***		root;cellular organisms;Bacteria;Gemmatimonadetes;environmental samples <Gemmatimonadetes>;	0.0785194379502745	1	0.0719407529274103			root;cellular organisms;Bacteria;Gemmatimonadetes;Gemmatimonadetes <class>;	1	1	1			root;cellular organisms;Bacteria;Gemmatimonadetes;Gemmatimonadetes <class>;	1	1	1			root;cellular organisms;Bacteria;Nitrospirae;environmental samples <Nitrospira group>;	1	1	1			root;cellular organisms;Bacteria;Proteobacteria;Betaproteobacteria;	1	1	1
root;cellular organisms;Bacteria;unclassified Bacteria;	0.920484617197403	1	1			root;cellular organisms;Bacteria;unclassified Bacteria;	1	1	1			root;cellular organisms;Bacteria;Gemmatimonadetes;Gemmatimonadetes <class>;	1	1	1			root;cellular organisms;Bacteria;Nitrospirae;environmental samples <Nitrospira group>;	1	1	1			root;cellular organisms;Bacteria;Nitrospirae;environmental samples <Nitrospira group>;	0.975562683027306	1	1			root;cellular organisms;Bacteria;Nitrospirae;Nitrospira <class>;	1	1	1			root;cellular organisms;Bacteria;Proteobacteria;delta/epsilon subdivisions;Deltaproteobacteria;	0.00143327519797953	0.468156940525299	0.00440067524093781	***
root;cellular organisms;Eukaryota;Opisthokonta;Metazoa;Eumetazoa;Bilateria;Coelomata;Protostomia;Annelida/Echiura/Pogonophora group;Annelida;Polychaeta;	1	1	1			root;cellular organisms;Eukaryota;Opisthokonta;Fungi;Dikarya;Ascomycota;saccharomyceta;Pezizomycotina;leotiomyceta;Eurotiomycetes;	1	1	1			root;cellular organisms;Bacteria;Nitrospirae;environmental samples <Nitrospira group>;	0.105751986655865	1	0.200811019142877			root;cellular organisms;Bacteria;Nitrospirae;Nitrospira <class>;	1	1	1			root;cellular organisms;Bacteria;Nitrospirae;Nitrospira <class>;	1	1	1			root;cellular organisms;Bacteria;Planctomycetes;Planctomycetia;	1	1	1			root;cellular organisms;Bacteria;Proteobacteria;environmental samples <Proteobacteria>;	1	1	1
root;cellular organisms;Eukaryota;stramenopiles;Bacillariophyta;Bacillariophyceae;	0.250086698554822	1	0.682038264501236			root;cellular organisms;Eukaryota;stramenopiles;Bacillariophyta;Bacillariophyceae;	1	1	1			root;cellular organisms;Bacteria;Nitrospirae;Nitrospira <class>;	1	1	1			root;cellular organisms;Bacteria;Planctomycetes;Planctomycetia;	1	1	1			root;cellular organisms;Bacteria;Planctomycetes;Planctomycetia;	1	1	1			root;cellular organisms;Bacteria;Proteobacteria;Alphaproteobacteria;	0.00205454820553697	0.232270318535096	0.00218334099422991	***		root;cellular organisms;Bacteria;Proteobacteria;Gammaproteobacteria;	1	1	1
root;cellular organisms;Eukaryota;Viridiplantae;Streptophyta;Streptophytina;Embryophyta;Tracheophyta;	1	1	1			root;cellular organisms;Eukaryota;Viridiplantae;Chlorophyta;Chlorophyceae;	1	1	1			root;cellular organisms;Bacteria;Planctomycetes;Planctomycetia;	1	1	1			root;cellular organisms;Bacteria;Proteobacteria;Alphaproteobacteria;	0.000662095378398453	0.0885291944776837	0.000832174428090227	***		root;cellular organisms;Bacteria;Proteobacteria;Alphaproteobacteria;	0	2.34550751655139e-14	2.20477706555826e-16	***		root;cellular organisms;Bacteria;Proteobacteria;Betaproteobacteria;	1	1	1			root;cellular organisms;Bacteria;Spirochaetes;Spirochaetia;	1	1	1
root;cellular organisms;Eukaryota;Viridiplantae;Streptophyta;Streptophytina;Embryophyta;Tracheophyta;Euphyllophyta;Spermatophyta;Coniferophyta;Coniferopsida;	1	1	1			root;cellular organisms;Eukaryota;Viridiplantae;Streptophyta;Streptophytina;Embryophyta;Tracheophyta;	1	1	1			root;cellular organisms;Bacteria;Proteobacteria;Alphaproteobacteria;	0.209673146842548	1	0.204927311259637			root;cellular organisms;Bacteria;Proteobacteria;Betaproteobacteria;	1	1	1			root;cellular organisms;Bacteria;Proteobacteria;Betaproteobacteria;	0.0132696700253441	1	0.0384511248112181	***		root;cellular organisms;Bacteria;Proteobacteria;delta/epsilon subdivisions;Deltaproteobacteria;	1	1	1			root;cellular organisms;Bacteria;unclassified Bacteria;	1	1	1
root;cellular organisms;Eukaryota;Viridiplantae;Streptophyta;Streptophytina;Embryophyta;Tracheophyta;Euphyllophyta;Spermatophyta;Magnoliophyta;	1	1	1			root;cellular organisms;Eukaryota;Viridiplantae;Streptophyta;Streptophytina;Embryophyta;Tracheophyta;Euphyllophyta;Spermatophyta;Coniferophyta;Coniferopsida;	1	1	1			root;cellular organisms;Bacteria;Proteobacteria;Betaproteobacteria;	1	1	1			root;cellular organisms;Bacteria;Proteobacteria;delta/epsilon subdivisions;Deltaproteobacteria;	1	1	1			root;cellular organisms;Bacteria;Proteobacteria;delta/epsilon subdivisions;Deltaproteobacteria;	1	1	1			root;cellular organisms;Bacteria;Proteobacteria;environmental samples <Proteobacteria>;	1	1	1			root;cellular organisms;Eukaryota;stramenopiles;Bacillariophyta;Bacillariophyceae;	1	1	1
root;cellular organisms;Eukaryota;Viridiplantae;Streptophyta;Streptophytina;Embryophyta;Tracheophyta;Euphyllophyta;Spermatophyta;Magnoliophyta;eudicotyledons;	1	1	1			root;cellular organisms;Eukaryota;Viridiplantae;Streptophyta;Streptophytina;Embryophyta;Tracheophyta;Euphyllophyta;Spermatophyta;Magnoliophyta;	1	1	1			root;cellular organisms;Bacteria;Proteobacteria;delta/epsilon subdivisions;Deltaproteobacteria;	0.00845656347805379	0.768020335756032	0.00721939115610663	***		root;cellular organisms;Bacteria;Proteobacteria;environmental samples <Proteobacteria>;	1	1	1			root;cellular organisms;Bacteria;Proteobacteria;environmental samples <Proteobacteria>;	1	1	1			root;cellular organisms;Bacteria;Proteobacteria;Gammaproteobacteria;	1	1	1			root;cellular organisms;Eukaryota;Viridiplantae;Chlorophyta;Chlorophyceae;	1	1	1
root;cellular organisms;Eukaryota;Viridiplantae;Streptophyta;Streptophytina;Embryophyta;Tracheophyta;Euphyllophyta;Spermatophyta;Magnoliophyta;Liliopsida;	1	1	1			root;cellular organisms;Eukaryota;Viridiplantae;Streptophyta;Streptophytina;Embryophyta;Tracheophyta;Euphyllophyta;Spermatophyta;Magnoliophyta;eudicotyledons;	1	1	1			root;cellular organisms;Bacteria;Proteobacteria;environmental samples <Proteobacteria>;	1	1	1			root;cellular organisms;Bacteria;Proteobacteria;Gammaproteobacteria;	3.43341418325149e-05	0.00436040765358694	4.09878319437171e-05	***		root;cellular organisms;Bacteria;Proteobacteria;Gammaproteobacteria;	1	1	1			root;cellular organisms;Bacteria;Spirochaetes;Spirochaetia;	1	1	1			root;cellular organisms;Eukaryota;Viridiplantae;Chlorophyta;Ulvophyceae;	1	1	1
						root;cellular organisms;Eukaryota;Viridiplantae;Streptophyta;Streptophytina;Embryophyta;Tracheophyta;Euphyllophyta;Spermatophyta;Magnoliophyta;Liliopsida;	1	1	1			root;cellular organisms;Bacteria;Proteobacteria;Gammaproteobacteria;	0.907816846197996	1	0.926390985806302			root;cellular organisms;Bacteria;Spirochaetes;Spirochaetia;	1	1	1			root;cellular organisms;Bacteria;Spirochaetes;Spirochaetia;	1	1	1			root;cellular organisms;Bacteria;unclassified Bacteria;	1	1	1
												root;cellular organisms;Bacteria;Spirochaetes;Spirochaetia;	1	1	1			root;cellular organisms;Bacteria;unclassified Bacteria;	1	1	1			root;cellular organisms;Bacteria;unclassified Bacteria;	1	1	1			root;cellular organisms;Eukaryota;stramenopiles;Bacillariophyta;Bacillariophyceae;	1	1	1
												root;cellular organisms;Bacteria;unclassified Bacteria;	1	1	1			root;cellular organisms;Eukaryota;stramenopiles;Bacillariophyta;Bacillariophyceae;	1	1	1			root;cellular organisms;Eukaryota;stramenopiles;Bacillariophyta;Bacillariophyceae;	1	1	1			root;cellular organisms;Eukaryota;Viridiplantae;Chlorophyta;Chlorophyceae;	1	1	1
												root;cellular organisms;Eukaryota;stramenopiles;Bacillariophyta;Bacillariophyceae;	1	1	1			root;cellular organisms;Eukaryota;Viridiplantae;Chlorophyta;Chlorophyceae;	0.153766796544293	1	0.622044339193327			root;cellular organisms;Eukaryota;Viridiplantae;Chlorophyta;Chlorophyceae;	1	1	1			root;cellular organisms;Eukaryota;Viridiplantae;Chlorophyta;Ulvophyceae;	1	1	1
												root;cellular organisms;Eukaryota;Viridiplantae;Chlorophyta;Chlorophyceae;	1	1	1			root;cellular organisms;Eukaryota;Viridiplantae;Chlorophyta;Trebouxiophyceae;	1	1	1			root;cellular organisms;Eukaryota;Viridiplantae;Chlorophyta;Trebouxiophyceae;	1	1	1
												root;cellular organisms;Eukaryota;Viridiplantae;Chlorophyta;Trebouxiophyceae;	1	1	1									root;cellular organisms;Eukaryota;Viridiplantae;Streptophyta;Streptophytina;Embryophyta;Tracheophyta;	1	1	1
												root;cellular organisms;Eukaryota;Viridiplantae;Chlorophyta;Ulvophyceae;	1	1	1									root;cellular organisms;Eukaryota;Viridiplantae;Streptophyta;Streptophytina;Embryophyta;Tracheophyta;Euphyllophyta;Spermatophyta;Magnoliophyta;	1	1	1
												root;cellular organisms;Eukaryota;Viridiplantae;Streptophyta;Streptophytina;Embryophyta;Tracheophyta;	1	1	1									root;cellular organisms;Eukaryota;Viridiplantae;Streptophyta;Streptophytina;Embryophyta;Tracheophyta;Euphyllophyta;Spermatophyta;Magnoliophyta;Liliopsida;	1	1	1
												root;cellular organisms;Eukaryota;Viridiplantae;Streptophyta;Streptophytina;Embryophyta;Tracheophyta;Euphyllophyta;Spermatophyta;Magnoliophyta;	1	1	1
												root;cellular organisms;Eukaryota;Viridiplantae;Streptophyta;Streptophytina;Embryophyta;Tracheophyta;Euphyllophyta;Spermatophyta;Magnoliophyta;Liliopsida;	1	1	1

## Sheet: Class level, long-lasting effect
Toledo G t2						Toledo AT t2						Zaragoza G T2						Zaragoza MSG t2						Zaragoza PG t2						Zaragoza ATG t2						Zaragoza AIM t2
	G-test	Fisher's exact test	Chi-square test	significant			G-test	Fisher's exact test	Chi-square test	significant			G-test	Fisher's exact test	Chi-square test	significant			G-test	Fisher's exact test	Chi-square test	significant			G-test	Fisher's exact test	Chi-square test	significant			G-test	Fisher's exact test	Chi-square test	significant			G-test	Fisher's exact test	Chi-square test	significant
root;cellular organisms;Bacteria;Actinobacteria <phylum>;Actinobacteria;	8.34887714518118e-14	2.76291520877763e-11	2.59714029625093e-13	***		root;cellular organisms;Bacteria;Actinobacteria <phylum>;Actinobacteria;	3.13082892944294e-14	2.85776175628552e-12	2.68629605090839e-14	***		root;cellular organisms;Bacteria;Actinobacteria <phylum>;Actinobacteria;	0	2.95371256555826e-15	2.77648981162473e-17	***		root;cellular organisms;Bacteria;Actinobacteria <phylum>;Actinobacteria;	1	1	1			root;cellular organisms;Bacteria;Actinobacteria <phylum>;Actinobacteria;	1	1	1			root;cellular organisms;Bacteria;Actinobacteria <phylum>;Actinobacteria;	1	1	1			root;cellular organisms;Bacteria;Actinobacteria <phylum>;Actinobacteria;	6.39579466670259e-05	0.00768209643064806	7.221170644809e-05	***
root;cellular organisms;Bacteria;Chlamydiae/Verrucomicrobia group;Verrucomicrobia;Opitutae;	1	1	1			root;cellular organisms;Bacteria;Bacteroidetes/Chlorobi group;Bacteroidetes;Sphingobacteriia;	1	1	1			root;cellular organisms;Bacteria;Bacteroidetes/Chlorobi group;Bacteroidetes;Bacteroidetes Order II. Incertae sedis;	1	1	1			root;cellular organisms;Bacteria;Armatimonadetes;environmental samples <candidate division OP10>;	1	1	1			root;cellular organisms;Bacteria;Armatimonadetes;environmental samples <candidate division OP10>;	1	1	1			root;cellular organisms;Bacteria;Bacteroidetes/Chlorobi group;Bacteroidetes;Bacteroidetes Order II. Incertae sedis;	1	1	1			root;cellular organisms;Bacteria;Armatimonadetes;environmental samples <candidate division OP10>;	1	1	1
root;cellular organisms;Bacteria;Chlamydiae/Verrucomicrobia group;Verrucomicrobia;Spartobacteria;	1	1	1			root;cellular organisms;Bacteria;Chlamydiae/Verrucomicrobia group;Chlamydiae;Chlamydiia;	1	1	1			root;cellular organisms;Bacteria;Bacteroidetes/Chlorobi group;Bacteroidetes;Cytophagia;	1	1	1			root;cellular organisms;Bacteria;Bacteroidetes/Chlorobi group;Bacteroidetes;Bacteroidetes Order II. Incertae sedis;	1	1	1			root;cellular organisms;Bacteria;Bacteroidetes/Chlorobi group;Bacteroidetes;Bacteroidetes Order II. Incertae sedis;	1	1	1			root;cellular organisms;Bacteria;Bacteroidetes/Chlorobi group;Bacteroidetes;Bacteroidia;	1	1	1			root;cellular organisms;Bacteria;Bacteroidetes/Chlorobi group;Bacteroidetes;Bacteroidia;	1	1	1
root;cellular organisms;Bacteria;Chlamydiae/Verrucomicrobia group;Verrucomicrobia;Verrucomicrobiae;	1	1	1			root;cellular organisms;Bacteria;Chlamydiae/Verrucomicrobia group;Verrucomicrobia;Opitutae;	1	1	1			root;cellular organisms;Bacteria;Bacteroidetes/Chlorobi group;Bacteroidetes;environmental samples <Bacteroidetes>;	1	1	1			root;cellular organisms;Bacteria;Bacteroidetes/Chlorobi group;Bacteroidetes;environmental samples <Bacteroidetes>;	1	1	1			root;cellular organisms;Bacteria;Bacteroidetes/Chlorobi group;Bacteroidetes;Bacteroidia;	1	1	1			root;cellular organisms;Bacteria;Bacteroidetes/Chlorobi group;Bacteroidetes;Cytophagia;	1	1	1			root;cellular organisms;Bacteria;Bacteroidetes/Chlorobi group;Bacteroidetes;Cytophagia;	1	1	1
root;cellular organisms;Bacteria;Chloroflexi <phylum>;Anaerolineae;	1	1	1			root;cellular organisms;Bacteria;Chlamydiae/Verrucomicrobia group;Verrucomicrobia;Spartobacteria;	1	1	1			root;cellular organisms;Bacteria;Bacteroidetes/Chlorobi group;Bacteroidetes;Flavobacteriia;	1	1	1			root;cellular organisms;Bacteria;Bacteroidetes/Chlorobi group;Bacteroidetes;Flavobacteriia;	1	1	1			root;cellular organisms;Bacteria;Bacteroidetes/Chlorobi group;Bacteroidetes;Cytophagia;	0.0121987367723715	1	0.0413780359906181	***		root;cellular organisms;Bacteria;Bacteroidetes/Chlorobi group;Bacteroidetes;environmental samples <Bacteroidetes>;	1	1	1			root;cellular organisms;Bacteria;Bacteroidetes/Chlorobi group;Bacteroidetes;environmental samples <Bacteroidetes>;	1	1	1
root;cellular organisms;Bacteria;Chloroflexi <phylum>;Chloroflexi;	1	1	1			root;cellular organisms;Bacteria;Chlamydiae/Verrucomicrobia group;Verrucomicrobia;Verrucomicrobiae;	1	1	1			root;cellular organisms;Bacteria;Bacteroidetes/Chlorobi group;Chlorobi;environmental samples <green sulfur bacteria>;	1	1	1			root;cellular organisms;Bacteria;Bacteroidetes/Chlorobi group;Chlorobi;environmental samples <green sulfur bacteria>;	1	1	1			root;cellular organisms;Bacteria;Bacteroidetes/Chlorobi group;Bacteroidetes;environmental samples <Bacteroidetes>;	1	1	1			root;cellular organisms;Bacteria;Bacteroidetes/Chlorobi group;Bacteroidetes;Flavobacteriia;	1	1	1			root;cellular organisms;Bacteria;Bacteroidetes/Chlorobi group;Bacteroidetes;Flavobacteriia;	1	1	1
root;cellular organisms;Bacteria;Cyanobacteria;Chroococcales;	1	1	1			root;cellular organisms;Bacteria;Chloroflexi <phylum>;Anaerolineae;	1	1	1			root;cellular organisms;Bacteria;Chlamydiae/Verrucomicrobia group;Chlamydiae;Chlamydiia;	1	1	1			root;cellular organisms;Bacteria;Chlamydiae/Verrucomicrobia group;Chlamydiae;Chlamydiia;	1	1	1			root;cellular organisms;Bacteria;Bacteroidetes/Chlorobi group;Bacteroidetes;Flavobacteriia;	1	1	1			root;cellular organisms;Bacteria;Bacteroidetes/Chlorobi group;Chlorobi;Chlorobia;	1	1	1			root;cellular organisms;Bacteria;Bacteroidetes/Chlorobi group;Chlorobi;environmental samples <green sulfur bacteria>;	1	1	1
root;cellular organisms;Bacteria;Cyanobacteria;Oscillatoriales;	1	1	1			root;cellular organisms;Bacteria;Chloroflexi <phylum>;Chloroflexi;	0.284470701478371	1	0.335858468321312			root;cellular organisms;Bacteria;Chlamydiae/Verrucomicrobia group;Verrucomicrobia;environmental samples <Verrucomicrobia>;	0.000791617897820229	0.0874145154060786	0.000821696444817163	***		root;cellular organisms;Bacteria;Chlamydiae/Verrucomicrobia group;Verrucomicrobia;environmental samples <Verrucomicrobia>;	1.31911236156412e-07	1.23560618286147e-05	1.16146981188976e-07	***		root;cellular organisms;Bacteria;Bacteroidetes/Chlorobi group;Chlorobi;Chlorobia;	1	1	1			root;cellular organisms;Bacteria;Bacteroidetes/Chlorobi group;Chlorobi;environmental samples <green sulfur bacteria>;	1	1	1			root;cellular organisms;Bacteria;Chlamydiae/Verrucomicrobia group;Chlamydiae;Chlamydiia;	0.0192189449464411	1	0.0415935641821542	***
root;cellular organisms;Bacteria;Deinococcus-Thermus;Deinococci;	1	1	1			root;cellular organisms;Bacteria;Chloroflexi <phylum>;Thermomicrobia;	1	1	1			root;cellular organisms;Bacteria;Chlamydiae/Verrucomicrobia group;Verrucomicrobia;Opitutae;	1	1	1			root;cellular organisms;Bacteria;Chlamydiae/Verrucomicrobia group;Verrucomicrobia;Opitutae;	1	1	1			root;cellular organisms;Bacteria;Bacteroidetes/Chlorobi group;Chlorobi;environmental samples <green sulfur bacteria>;	1	1	1			root;cellular organisms;Bacteria;Chlamydiae/Verrucomicrobia group;Chlamydiae;Chlamydiia;	0.0621684813692007	1	0.116457578069513			root;cellular organisms;Bacteria;Chlamydiae/Verrucomicrobia group;Verrucomicrobia;environmental samples <Verrucomicrobia>;	2.81456302708705e-09	2.67990651247492e-07	2.51911212172635e-09	***
root;cellular organisms;Bacteria;Fibrobacteres/Acidobacteria group;Acidobacteria;Acidobacteriia;	3.8648264331087e-05	0.00611859409514857	5.7514784494396e-05	***		root;cellular organisms;Bacteria;Cyanobacteria;Nostocales;	1	1	1			root;cellular organisms;Bacteria;Chlamydiae/Verrucomicrobia group;Verrucomicrobia;Spartobacteria;	1	1	1			root;cellular organisms;Bacteria;Chlamydiae/Verrucomicrobia group;Verrucomicrobia;Spartobacteria;	1	1	1			root;cellular organisms;Bacteria;Chlamydiae/Verrucomicrobia group;Chlamydiae;Chlamydiia;	0.196130314999206	1	0.337655292100385			root;cellular organisms;Bacteria;Chlamydiae/Verrucomicrobia group;Verrucomicrobia;environmental samples <Verrucomicrobia>;	3.13082892944294e-14	2.31673870599711e-12	2.17773438363719e-14	***		root;cellular organisms;Bacteria;Chlamydiae/Verrucomicrobia group;Verrucomicrobia;Opitutae;	1	1	1
root;cellular organisms;Bacteria;Fibrobacteres/Acidobacteria group;Acidobacteria;Holophagae;	1	1	1			root;cellular organisms;Bacteria;Cyanobacteria;Oscillatoriales;	0.626329274013927	1	1			root;cellular organisms;Bacteria;Chlamydiae/Verrucomicrobia group;Verrucomicrobia;unclassified Verrucomicrobia;	1	1	1			root;cellular organisms;Bacteria;Chlamydiae/Verrucomicrobia group;Verrucomicrobia;unclassified Verrucomicrobia;	1	1	1			root;cellular organisms;Bacteria;Chlamydiae/Verrucomicrobia group;Verrucomicrobia;environmental samples <Verrucomicrobia>;	1	1	1			root;cellular organisms;Bacteria;Chlamydiae/Verrucomicrobia group;Verrucomicrobia;Opitutae;	1	1	1			root;cellular organisms;Bacteria;Chlamydiae/Verrucomicrobia group;Verrucomicrobia;Spartobacteria;	0.852433121018146	1	1
root;cellular organisms;Bacteria;Firmicutes;Bacilli;	0.588410737828787	1	0.967880905616529			root;cellular organisms;Bacteria;Deinococcus-Thermus;Deinococci;	1	1	1			root;cellular organisms;Bacteria;Chlamydiae/Verrucomicrobia group;Verrucomicrobia;Verrucomicrobiae;	0	3.1384247227211e-14	2.95011923935762e-16	***		root;cellular organisms;Bacteria;Chlamydiae/Verrucomicrobia group;Verrucomicrobia;Verrucomicrobiae;	3.21431770089475e-12	2.35621176812779e-10	2.21483906204012e-12	***		root;cellular organisms;Bacteria;Chlamydiae/Verrucomicrobia group;Verrucomicrobia;Opitutae;	1	1	1			root;cellular organisms;Bacteria;Chlamydiae/Verrucomicrobia group;Verrucomicrobia;Spartobacteria;	0.679560971177422	1	0.887008249271169			root;cellular organisms;Bacteria;Chlamydiae/Verrucomicrobia group;Verrucomicrobia;unclassified Verrucomicrobia;	1	1	1
root;cellular organisms;Bacteria;Firmicutes;Clostridia;	1	1	1			root;cellular organisms;Bacteria;Fibrobacteres/Acidobacteria group;Acidobacteria;Acidobacteriia;	0.154525339925943	1	0.169095369115812			root;cellular organisms;Bacteria;Chloroflexi <phylum>;Chloroflexi;	1	1	1			root;cellular organisms;Bacteria;Chloroflexi <phylum>;Chloroflexi;	1	1	1			root;cellular organisms;Bacteria;Chlamydiae/Verrucomicrobia group;Verrucomicrobia;Spartobacteria;	0.213964572435138	1	0.273058588654726			root;cellular organisms;Bacteria;Chlamydiae/Verrucomicrobia group;Verrucomicrobia;unclassified Verrucomicrobia;	1	1	1			root;cellular organisms;Bacteria;Chlamydiae/Verrucomicrobia group;Verrucomicrobia;Verrucomicrobiae;	0	1.395239962865e-36	1.31152556509329e-38	***
root;cellular organisms;Bacteria;Gemmatimonadetes;Gemmatimonadetes <class>;	0.0671295960907328	1	0.125704122405516			root;cellular organisms;Bacteria;Fibrobacteres/Acidobacteria group;Acidobacteria;Holophagae;	1	1	1			root;cellular organisms;Bacteria;Chloroflexi <phylum>;environmental samples <Green non-sulfur bacteria>;	1	1	1			root;cellular organisms;Bacteria;Chloroflexi <phylum>;environmental samples <Green non-sulfur bacteria>;	1	1	1			root;cellular organisms;Bacteria;Chlamydiae/Verrucomicrobia group;Verrucomicrobia;unclassified Verrucomicrobia;	1	1	1			root;cellular organisms;Bacteria;Chlamydiae/Verrucomicrobia group;Verrucomicrobia;Verrucomicrobiae;	0	9.15610603116781e-40	8.60673966929861e-42	***		root;cellular organisms;Bacteria;Chloroflexi <phylum>;environmental samples <Green non-sulfur bacteria>;	1	1	1
root;cellular organisms;Bacteria;Nitrospirae;Nitrospira <class>;	1	1	1			root;cellular organisms;Bacteria;Fibrobacteres/Acidobacteria group;Fibrobacteres;Fibrobacteria;	1	1	1			root;cellular organisms;Bacteria;Chloroflexi <phylum>;Thermomicrobia;	1	1	1			root;cellular organisms;Bacteria;Chloroflexi <phylum>;Thermomicrobia;	1	1	1			root;cellular organisms;Bacteria;Chlamydiae/Verrucomicrobia group;Verrucomicrobia;Verrucomicrobiae;	7.59988536915834e-05	0.00779706365395947	7.32923983472178e-05	***		root;cellular organisms;Bacteria;Chloroflexi <phylum>;environmental samples <Green non-sulfur bacteria>;	9.45644962335734e-09	8.4042084150369e-07	7.89995591013469e-09	***		root;cellular organisms;Bacteria;Chloroflexi <phylum>;Thermomicrobia;	1	1	1
root;cellular organisms;Bacteria;Planctomycetes;Planctomycetia;	1	1	1			root;cellular organisms;Bacteria;Firmicutes;Bacilli;	4.07007760827582e-13	2.46098756188702e-09	2.31332830817382e-11	***		root;cellular organisms;Bacteria;Cyanobacteria;Chroococcales;	1	1	1			root;cellular organisms;Bacteria;Cyanobacteria;Chroococcales;	1	1	1			root;cellular organisms;Bacteria;Chloroflexi <phylum>;environmental samples <Green non-sulfur bacteria>;	1	1	1			root;cellular organisms;Bacteria;Chloroflexi <phylum>;Thermomicrobia;	1	1	1			root;cellular organisms;Bacteria;Cyanobacteria;Chroococcales;	1	1	1
root;cellular organisms;Bacteria;Proteobacteria;Alphaproteobacteria;	1	1	1			root;cellular organisms;Bacteria;Firmicutes;Clostridia;	1	1	1			root;cellular organisms;Bacteria;Cyanobacteria;environmental samples <Cyanobacteria>;	1	1	1			root;cellular organisms;Bacteria;Cyanobacteria;environmental samples <Cyanobacteria>;	1	1	1			root;cellular organisms;Bacteria;Chloroflexi <phylum>;Thermomicrobia;	1	1	1			root;cellular organisms;Bacteria;Cyanobacteria;Chroococcales;	1	1	1			root;cellular organisms;Bacteria;Cyanobacteria;environmental samples <Cyanobacteria>;	1	1	1
root;cellular organisms;Bacteria;Proteobacteria;Betaproteobacteria;	0.0726141763458519	1	0.0888681805054545			root;cellular organisms;Bacteria;Gemmatimonadetes;Gemmatimonadetes <class>;	1	1	1			root;cellular organisms;Bacteria;Cyanobacteria;Nostocales;	1	1	1			root;cellular organisms;Bacteria;Cyanobacteria;Nostocales;	1	1	1			root;cellular organisms;Bacteria;Cyanobacteria;Chroococcales;	1	1	1			root;cellular organisms;Bacteria;Cyanobacteria;environmental samples <Cyanobacteria>;	1	1	1			root;cellular organisms;Bacteria;Cyanobacteria;Nostocales;	1	1	1
root;cellular organisms;Bacteria;Proteobacteria;delta/epsilon subdivisions;Deltaproteobacteria;	0.00331364303104698	0.496284716334883	0.00466507633354789	***		root;cellular organisms;Bacteria;Nitrospirae;Nitrospira <class>;	1	1	1			root;cellular organisms;Bacteria;Cyanobacteria;Oscillatoriales;	1	1	1			root;cellular organisms;Bacteria;Cyanobacteria;Oscillatoriales;	1	1	1			root;cellular organisms;Bacteria;Cyanobacteria;environmental samples <Cyanobacteria>;	1	1	1			root;cellular organisms;Bacteria;Cyanobacteria;Nostocales;	1	1	1			root;cellular organisms;Bacteria;Cyanobacteria;Oscillatoriales;	1	1	1
root;cellular organisms;Bacteria;Proteobacteria;Gammaproteobacteria;	1.98638400688012e-05	0.0028015166519322	2.63342565281627e-05	***		root;cellular organisms;Bacteria;Planctomycetes;Planctomycetia;	1	1	1			root;cellular organisms;Bacteria;Cyanobacteria;Stigonematales;	1	1	1			root;cellular organisms;Bacteria;Deinococcus-Thermus;Deinococci;	1	1	1			root;cellular organisms;Bacteria;Cyanobacteria;Nostocales;	1	1	1			root;cellular organisms;Bacteria;Cyanobacteria;Oscillatoriales;	1	1	1			root;cellular organisms;Bacteria;Deinococcus-Thermus;Deinococci;	0.429482866088878	1	1
root;cellular organisms;Bacteria;unclassified Bacteria;	1	1	1			root;cellular organisms;Bacteria;Proteobacteria;Alphaproteobacteria;	0.00850482541333508	0.959604620401071	0.00902028343177008	***		root;cellular organisms;Bacteria;Deinococcus-Thermus;Deinococci;	1	1	1			root;cellular organisms;Bacteria;Elusimicrobia;environmental samples <candidate division Termite group 1>;	1	1	1			root;cellular organisms;Bacteria;Cyanobacteria;Oscillatoriales;	1	1	1			root;cellular organisms;Bacteria;Deinococcus-Thermus;Deinococci;	0.987419758785131	1	1			root;cellular organisms;Bacteria;Elusimicrobia;environmental samples <candidate division Termite group 1>;	0.524384310666801	1	1
root;cellular organisms;Eukaryota;Opisthokonta;Fungi;Dikarya;Ascomycota;saccharomyceta;Pezizomycotina;leotiomyceta;Eurotiomycetes;	1	1	1			root;cellular organisms;Bacteria;Proteobacteria;Betaproteobacteria;	0.00420022467384307	0.692498222849676	0.00650948329478695	***		root;cellular organisms;Bacteria;Elusimicrobia;environmental samples <candidate division Termite group 1>;	1	1	1			root;cellular organisms;Bacteria;Fibrobacteres/Acidobacteria group;Acidobacteria;Acidobacteriia;	1	1	1			root;cellular organisms;Bacteria;Cyanobacteria;Stigonematales;	1	1	1			root;cellular organisms;Bacteria;Elusimicrobia;environmental samples <candidate division Termite group 1>;	1	1	1			root;cellular organisms;Bacteria;Fibrobacteres/Acidobacteria group;Acidobacteria;Acidobacteriia;	4.31548418999839e-07	8.39633587465818e-05	7.89255572217869e-07	***
root;cellular organisms;Eukaryota;Viridiplantae;Chlorophyta;Trebouxiophyceae;	1	1	1			root;cellular organisms;Bacteria;Proteobacteria;delta/epsilon subdivisions;Deltaproteobacteria;	0.00133593773477636	0.152867121351588	0.00143695094070493	***		root;cellular organisms;Bacteria;Fibrobacteres/Acidobacteria group;Acidobacteria;Acidobacteriia;	0.0396622370807402	1	0.0461890983874448	***		root;cellular organisms;Bacteria;Fibrobacteres/Acidobacteria group;Acidobacteria;environmental samples <Acidobacteria>;	1	1	1			root;cellular organisms;Bacteria;Deinococcus-Thermus;Deinococci;	1	1	1			root;cellular organisms;Bacteria;Fibrobacteres/Acidobacteria group;Acidobacteria;Acidobacteriia;	1	1	1			root;cellular organisms;Bacteria;Fibrobacteres/Acidobacteria group;Acidobacteria;environmental samples <Acidobacteria>;	0.00106462798559925	0.137721555139831	0.00129458261831441	***
root;cellular organisms;Eukaryota;Viridiplantae;Streptophyta;Streptophytina;Embryophyta;Tracheophyta;	1	1	1			root;cellular organisms;Bacteria;Proteobacteria;Gammaproteobacteria;	0	1.23040625686704e-61	1.15658188145508e-63	***		root;cellular organisms;Bacteria;Fibrobacteres/Acidobacteria group;Acidobacteria;environmental samples <Acidobacteria>;	7.07801826704824e-07	9.81876001788816e-05	9.22963441681535e-07	***		root;cellular organisms;Bacteria;Fibrobacteres/Acidobacteria group;Acidobacteria;Holophagae;	1	1	1			root;cellular organisms;Bacteria;Elusimicrobia;environmental samples <candidate division Termite group 1>;	1	1	1			root;cellular organisms;Bacteria;Fibrobacteres/Acidobacteria group;Acidobacteria;environmental samples <Acidobacteria>;	1	1	1			root;cellular organisms;Bacteria;Fibrobacteres/Acidobacteria group;Acidobacteria;Holophagae;	1	1	1
root;cellular organisms;Eukaryota;Viridiplantae;Streptophyta;Streptophytina;Embryophyta;Tracheophyta;Euphyllophyta;Spermatophyta;Magnoliophyta;	1	1	1			root;cellular organisms;Bacteria;unclassified Bacteria;	1	1	1			root;cellular organisms;Bacteria;Fibrobacteres/Acidobacteria group;Acidobacteria;Holophagae;	1	1	1			root;cellular organisms;Bacteria;Fibrobacteres/Acidobacteria group;Fibrobacteres;environmental samples <Fibrobacteria>;	1	1	1			root;cellular organisms;Bacteria;Fibrobacteres/Acidobacteria group;Acidobacteria;Acidobacteriia;	0.000263907304408173	0.0408190086836997	0.000383698681626766	***		root;cellular organisms;Bacteria;Fibrobacteres/Acidobacteria group;Acidobacteria;Holophagae;	1	1	1			root;cellular organisms;Bacteria;Fibrobacteres/Acidobacteria group;Fibrobacteres;environmental samples <Fibrobacteria>;	1	1	1
root;cellular organisms;Eukaryota;Viridiplantae;Streptophyta;Streptophytina;Embryophyta;Tracheophyta;Euphyllophyta;Spermatophyta;Magnoliophyta;eudicotyledons;	1	1	1			root;cellular organisms;Eukaryota;Opisthokonta;Fungi;Dikarya;Ascomycota;saccharomyceta;Pezizomycotina;leotiomyceta;Eurotiomycetes;	1	1	1			root;cellular organisms;Bacteria;Fibrobacteres/Acidobacteria group;Fibrobacteres;environmental samples <Fibrobacteria>;	1	1	1			root;cellular organisms;Bacteria;Firmicutes;Bacilli;	0.58515814052807	1	0.642817097950907			root;cellular organisms;Bacteria;Fibrobacteres/Acidobacteria group;Acidobacteria;environmental samples <Acidobacteria>;	0	3.62890271064567e-15	3.41116854800693e-17	***		root;cellular organisms;Bacteria;Fibrobacteres/Acidobacteria group;Fibrobacteres;environmental samples <Fibrobacteria>;	1	1	1			root;cellular organisms;Bacteria;Firmicutes;Bacilli;	0.000133516565079095	0.0142999188482713	0.00013441923717375	***
						root;cellular organisms;Eukaryota;stramenopiles;Bacillariophyta;Bacillariophyceae;	1	1	1			root;cellular organisms;Bacteria;Firmicutes;Bacilli;	0.00257219540747644	0.321901198359807	0.00302587126458219	***		root;cellular organisms;Bacteria;Firmicutes;Clostridia;	0	4.55945880151132e-11	4.28589127342069e-13	***		root;cellular organisms;Bacteria;Fibrobacteres/Acidobacteria group;Acidobacteria;Holophagae;	1	1	1			root;cellular organisms;Bacteria;Firmicutes;Bacilli;	0	4.01404999284925e-73	3.7732069932783e-75	***		root;cellular organisms;Bacteria;Firmicutes;Clostridia;	0.255237811594151	1	0.338753069743009
						root;cellular organisms;Eukaryota;Viridiplantae;Chlorophyta;Chlorophyceae;	1	1	1			root;cellular organisms;Bacteria;Firmicutes;Clostridia;	1	1	1			root;cellular organisms;Bacteria;Firmicutes;environmental samples <clostridial firmicutes>;	1	1	1			root;cellular organisms;Bacteria;Fibrobacteres/Acidobacteria group;Fibrobacteres;environmental samples <Fibrobacteria>;	1	1	1			root;cellular organisms;Bacteria;Firmicutes;Clostridia;	1	1	1			root;cellular organisms;Bacteria;Firmicutes;environmental samples <clostridial firmicutes>;	1	1	1
						root;cellular organisms;Eukaryota;Viridiplantae;Streptophyta;Streptophytina;Embryophyta;Tracheophyta;	1	1	1			root;cellular organisms;Bacteria;Firmicutes;environmental samples <clostridial firmicutes>;	1	1	1			root;cellular organisms;Bacteria;Firmicutes;Negativicutes;	1	1	1			root;cellular organisms;Bacteria;Firmicutes;Bacilli;	0	4.45574849261996e-41	4.18840358306288e-43	***		root;cellular organisms;Bacteria;Firmicutes;environmental samples <clostridial firmicutes>;	1	1	1			root;cellular organisms;Bacteria;Gemmatimonadetes;environmental samples <Gemmatimonadetes>;	0.349974248474056	1	0.412990902193025
						root;cellular organisms;Eukaryota;Viridiplantae;Streptophyta;Streptophytina;Embryophyta;Tracheophyta;Euphyllophyta;Spermatophyta;Coniferophyta;Coniferopsida;	1	1	1			root;cellular organisms;Bacteria;Gemmatimonadetes;environmental samples <Gemmatimonadetes>;	0.0372120144354651	1	0.0399397247097667	***		root;cellular organisms;Bacteria;Gemmatimonadetes;environmental samples <Gemmatimonadetes>;	0.00360284186233328	0.557119445068239	0.00523692278364144	***		root;cellular organisms;Bacteria;Firmicutes;Clostridia;	1	1	1			root;cellular organisms;Bacteria;Firmicutes;Negativicutes;	1	1	1			root;cellular organisms;Bacteria;Gemmatimonadetes;Gemmatimonadetes <class>;	1	1	1
						root;cellular organisms;Eukaryota;Viridiplantae;Streptophyta;Streptophytina;Embryophyta;Tracheophyta;Euphyllophyta;Spermatophyta;Magnoliophyta;	1	1	1			root;cellular organisms;Bacteria;Gemmatimonadetes;Gemmatimonadetes <class>;	1	1	1			root;cellular organisms;Bacteria;Gemmatimonadetes;Gemmatimonadetes <class>;	1	1	1			root;cellular organisms;Bacteria;Firmicutes;environmental samples <clostridial firmicutes>;	1	1	1			root;cellular organisms;Bacteria;Gemmatimonadetes;environmental samples <Gemmatimonadetes>;	1	1	1			root;cellular organisms;Bacteria;Nitrospirae;environmental samples <Nitrospira group>;	1	1	1
						root;cellular organisms;Eukaryota;Viridiplantae;Streptophyta;Streptophytina;Embryophyta;Tracheophyta;Euphyllophyta;Spermatophyta;Magnoliophyta;eudicotyledons;	1	1	1			root;cellular organisms;Bacteria;Nitrospirae;environmental samples <Nitrospira group>;	0.445175984239334	1	0.526576518209667			root;cellular organisms;Bacteria;Nitrospirae;environmental samples <Nitrospira group>;	5.61195934345449e-06	0.000500452213200043	4.7042508040804e-06	***		root;cellular organisms;Bacteria;Firmicutes;Negativicutes;	1	1	1			root;cellular organisms;Bacteria;Gemmatimonadetes;Gemmatimonadetes <class>;	1	1	1			root;cellular organisms;Bacteria;Nitrospirae;Nitrospira <class>;	1	1	1
						root;cellular organisms;Eukaryota;Viridiplantae;Streptophyta;Streptophytina;Embryophyta;Tracheophyta;Euphyllophyta;Spermatophyta;Magnoliophyta;Liliopsida;	1	1	1			root;cellular organisms;Bacteria;Nitrospirae;Nitrospira <class>;	1	1	1			root;cellular organisms;Bacteria;Nitrospirae;Nitrospira <class>;	0.254837629047987	1	0.300525855864543			root;cellular organisms;Bacteria;Gemmatimonadetes;environmental samples <Gemmatimonadetes>;	1	1	1			root;cellular organisms;Bacteria;Nitrospirae;environmental samples <Nitrospira group>;	1	1	1			root;cellular organisms;Bacteria;Planctomycetes;Planctomycetia;	1	1	1
												root;cellular organisms;Bacteria;Planctomycetes;Planctomycetia;	1	1	1			root;cellular organisms;Bacteria;Planctomycetes;Planctomycetia;	1	1	1			root;cellular organisms;Bacteria;Gemmatimonadetes;Gemmatimonadetes <class>;	1	1	1			root;cellular organisms;Bacteria;Nitrospirae;Nitrospira <class>;	1	1	1			root;cellular organisms;Bacteria;Proteobacteria;Alphaproteobacteria;	0	4.39019721496146e-46	4.12678538206365e-48	***
												root;cellular organisms;Bacteria;Proteobacteria;Alphaproteobacteria;	1	1	1			root;cellular organisms;Bacteria;Proteobacteria;Alphaproteobacteria;	0.000963892685198475	0.133785587989585	0.00125758452710212	***		root;cellular organisms;Bacteria;Nitrospirae;environmental samples <Nitrospira group>;	1	1	1			root;cellular organisms;Bacteria;Planctomycetes;Planctomycetia;	1	1	1			root;cellular organisms;Bacteria;Proteobacteria;Betaproteobacteria;	0	8.34954547596312e-41	7.84857274740522e-43	***
												root;cellular organisms;Bacteria;Proteobacteria;Betaproteobacteria;	0.827734799530396	1	0.948921289643667			root;cellular organisms;Bacteria;Proteobacteria;Betaproteobacteria;	1	1	1			root;cellular organisms;Bacteria;Nitrospirae;Nitrospira <class>;	1	1	1			root;cellular organisms;Bacteria;Proteobacteria;Alphaproteobacteria;	1	1	1			root;cellular organisms;Bacteria;Proteobacteria;delta/epsilon subdivisions;Deltaproteobacteria;	7.54347766473984e-08	1.34790917646594e-05	1.26703462587798e-07	***
												root;cellular organisms;Bacteria;Proteobacteria;delta/epsilon subdivisions;Deltaproteobacteria;	5.02494912346663e-09	8.27027141687764e-07	7.77405513186483e-09	***		root;cellular organisms;Bacteria;Proteobacteria;delta/epsilon subdivisions;Deltaproteobacteria;	0	1.14025770615097e-14	1.07184224378191e-16	***		root;cellular organisms;Bacteria;Planctomycetes;Planctomycetia;	1	1	1			root;cellular organisms;Bacteria;Proteobacteria;Betaproteobacteria;	0.0949142176095166	1	0.105144183777574			root;cellular organisms;Bacteria;Proteobacteria;delta/epsilon subdivisions;Epsilonproteobacteria;	1	1	1
												root;cellular organisms;Bacteria;Proteobacteria;delta/epsilon subdivisions;Epsilonproteobacteria;	1	1	1			root;cellular organisms;Bacteria;Proteobacteria;delta/epsilon subdivisions;Epsilonproteobacteria;	1	1	1			root;cellular organisms;Bacteria;Proteobacteria;Alphaproteobacteria;	0	9.27859760490282e-46	8.72188174860827e-48	***		root;cellular organisms;Bacteria;Proteobacteria;delta/epsilon subdivisions;Deltaproteobacteria;	0	1.48400099430322e-27	1.39496093464498e-29	***		root;cellular organisms;Bacteria;Proteobacteria;environmental samples <Proteobacteria>;	1	1	1
												root;cellular organisms;Bacteria;Proteobacteria;environmental samples <Proteobacteria>;	0.00383211716536902	0.559918622068185	0.00526323504744094	***		root;cellular organisms;Bacteria;Proteobacteria;environmental samples <Proteobacteria>;	0.00233613889455864	0.411716862884979	0.0038701385111188	***		root;cellular organisms;Bacteria;Proteobacteria;Betaproteobacteria;	0	1.8326593722479e-18	1.72269980991305e-20	***		root;cellular organisms;Bacteria;Proteobacteria;delta/epsilon subdivisions;Epsilonproteobacteria;	1	1	1			root;cellular organisms;Bacteria;Proteobacteria;Gammaproteobacteria;	0	1.2077840436878e-22	1.1353170010666e-24	***
												root;cellular organisms;Bacteria;Proteobacteria;Gammaproteobacteria;	0	4.81601674436689e-38	4.52705573970494e-40	***		root;cellular organisms;Bacteria;Proteobacteria;Gammaproteobacteria;	1	1	1			root;cellular organisms;Bacteria;Proteobacteria;delta/epsilon subdivisions;Deltaproteobacteria;	1	1	1			root;cellular organisms;Bacteria;Proteobacteria;environmental samples <Proteobacteria>;	3.73409897902466e-05	0.00773071122091517	7.26686854766041e-05	***		root;cellular organisms;Bacteria;Spirochaetes;Spirochaetia;	1	1	1
												root;cellular organisms;Bacteria;Spirochaetes;Spirochaetia;	1	1	1			root;cellular organisms;Bacteria;Thermodesulfobacteria <phylum>;Thermodesulfobacteria;	1	1	1			root;cellular organisms;Bacteria;Proteobacteria;delta/epsilon subdivisions;Epsilonproteobacteria;	1	1	1			root;cellular organisms;Bacteria;Proteobacteria;Gammaproteobacteria;	0	3.19468569714628e-49	3.00300455531768e-51	***		root;cellular organisms;Bacteria;unclassified Bacteria;	1	1	1
												root;cellular organisms;Bacteria;Thermodesulfobacteria <phylum>;Thermodesulfobacteria;	1	1	1			root;cellular organisms;Bacteria;unclassified Bacteria;	1	1	1			root;cellular organisms;Bacteria;Proteobacteria;environmental samples <Proteobacteria>;	1	1	1			root;cellular organisms;Bacteria;Spirochaetes;Spirochaetia;	1	1	1			root;cellular organisms;Eukaryota;stramenopiles;Bacillariophyta;Bacillariophyceae;	1.06544947817699e-05	0.00427170968181835	4.01540710090925e-05	***
												root;cellular organisms;Bacteria;unclassified Bacteria;	1	1	1			root;cellular organisms;Eukaryota;stramenopiles;Bacillariophyta;Bacillariophyceae;	1	1	1			root;cellular organisms;Bacteria;Proteobacteria;Gammaproteobacteria;	0	5.87668511184496e-42	5.5240840051341e-44	***		root;cellular organisms;Bacteria;unclassified Bacteria;	1	1	1			root;cellular organisms;Eukaryota;stramenopiles;Bacillariophyta;environmental samples <Bacillariophyta>;	1	1	1
												root;cellular organisms;Eukaryota;stramenopiles;Bacillariophyta;Bacillariophyceae;	1	1	1			root;cellular organisms;Eukaryota;Viridiplantae;Chlorophyta;Chlorophyceae;	1	1	1			root;cellular organisms;Bacteria;Spirochaetes;Spirochaetia;	1	1	1			root;cellular organisms;Eukaryota;stramenopiles;Bacillariophyta;Bacillariophyceae;	1	1	1			root;cellular organisms;Eukaryota;Viridiplantae;Chlorophyta;Chlorophyceae;	1	1	1
												root;cellular organisms;Eukaryota;stramenopiles;Bacillariophyta;environmental samples <Bacillariophyta>;	1	1	1			root;cellular organisms;Eukaryota;Viridiplantae;Chlorophyta;Trebouxiophyceae;	1	1	1			root;cellular organisms;Bacteria;unclassified Bacteria;	1	1	1			root;cellular organisms;Eukaryota;stramenopiles;Bacillariophyta;environmental samples <Bacillariophyta>;	1	1	1			root;cellular organisms;Eukaryota;Viridiplantae;Chlorophyta;Trebouxiophyceae;	1	1	1
												root;cellular organisms;Eukaryota;Viridiplantae;Chlorophyta;Chlorophyceae;	1	1	1			root;cellular organisms;Eukaryota;Viridiplantae;Streptophyta;Streptophytina;Embryophyta;Tracheophyta;	1	1	1			root;cellular organisms;Eukaryota;stramenopiles;Bacillariophyta;Bacillariophyceae;	1	1	1			root;cellular organisms;Eukaryota;Viridiplantae;Chlorophyta;Chlorophyceae;	1	1	1			root;cellular organisms;Eukaryota;Viridiplantae;Streptophyta;Streptophytina;Embryophyta;Tracheophyta;	1	1	1
												root;cellular organisms;Eukaryota;Viridiplantae;Chlorophyta;Trebouxiophyceae;	1	1	1			root;cellular organisms;Eukaryota;Viridiplantae;Streptophyta;Streptophytina;Embryophyta;Tracheophyta;Euphyllophyta;Spermatophyta;Magnoliophyta;	1	1	1			root;cellular organisms;Eukaryota;stramenopiles;Bacillariophyta;environmental samples <Bacillariophyta>;	1	1	1			root;cellular organisms;Eukaryota;Viridiplantae;Chlorophyta;Trebouxiophyceae;	1	1	1			root;cellular organisms;Eukaryota;Viridiplantae;Streptophyta;Streptophytina;Embryophyta;Tracheophyta;Euphyllophyta;Spermatophyta;Magnoliophyta;	1	1	1
												root;cellular organisms;Eukaryota;Viridiplantae;Streptophyta;Streptophytina;Embryophyta;Tracheophyta;	1	1	1			root;cellular organisms;Eukaryota;Viridiplantae;Streptophyta;Streptophytina;Embryophyta;Tracheophyta;Euphyllophyta;Spermatophyta;Magnoliophyta;Liliopsida;	1	1	1			root;cellular organisms;Eukaryota;Viridiplantae;Chlorophyta;Chlorophyceae;	1	1	1			root;cellular organisms;Eukaryota;Viridiplantae;Streptophyta;Streptophytina;Embryophyta;Tracheophyta;	1	1	1			root;cellular organisms;Eukaryota;Viridiplantae;Streptophyta;Streptophytina;Embryophyta;Tracheophyta;Euphyllophyta;Spermatophyta;Magnoliophyta;Liliopsida;	1	1	1
												root;cellular organisms;Eukaryota;Viridiplantae;Streptophyta;Streptophytina;Embryophyta;Tracheophyta;Euphyllophyta;Spermatophyta;Magnoliophyta;	1	1	1									root;cellular organisms;Eukaryota;Viridiplantae;Chlorophyta;Trebouxiophyceae;	1	1	1			root;cellular organisms;Eukaryota;Viridiplantae;Streptophyta;Streptophytina;Embryophyta;Tracheophyta;Euphyllophyta;Spermatophyta;Magnoliophyta;	1	1	1
												root;cellular organisms;Eukaryota;Viridiplantae;Streptophyta;Streptophytina;Embryophyta;Tracheophyta;Euphyllophyta;Spermatophyta;Magnoliophyta;Liliopsida;	1	1	1									root;cellular organisms;Eukaryota;Viridiplantae;Streptophyta;Streptophytina;Embryophyta;Tracheophyta;	1	1	1			root;cellular organisms;Eukaryota;Viridiplantae;Streptophyta;Streptophytina;Embryophyta;Tracheophyta;Euphyllophyta;Spermatophyta;Magnoliophyta;Liliopsida;	1	1	1
																								root;cellular organisms;Eukaryota;Viridiplantae;Streptophyta;Streptophytina;Embryophyta;Tracheophyta;Euphyllophyta;Spermatophyta;Magnoliophyta;	1	1	1
																								root;cellular organisms;Eukaryota;Viridiplantae;Streptophyta;Streptophytina;Embryophyta;Tracheophyta;Euphyllophyta;Spermatophyta;Magnoliophyta;Liliopsida;	1	1	1

## Sheet: Order level, early effect
Toledo G t1						Toledo AT t1						Zaragoza G T1						Zaragoza MSG t1						Zaragoza PG t1						Zaragoza ATG t1						Zaragoza AIM t1
	G-test	Fisher's exact test	Chi-square test	significant			G-test	Fisher's exact test	Chi-square test	significant			G-test	Fisher's exact test	Chi-square test	significant			G-test	Fisher's exact test	Chi-square test	significant			G-test	Fisher's exact test	Chi-square test	significant			G-test	Fisher's exact test	Chi-square test	significant			G-test	Fisher's exact test	Chi-square test	significant
root;cellular organisms;Bacteria;Actinobacteria <phylum>;Actinobacteria;Acidimicrobidae;Acidimicrobiales;	1	1	1			root;cellular organisms;Bacteria;Actinobacteria <phylum>;Actinobacteria;Acidimicrobidae;Acidimicrobiales;	1	1	1			root;cellular organisms;Bacteria;Actinobacteria <phylum>;Actinobacteria;Acidimicrobidae;Acidimicrobiales;	1	1	1			root;cellular organisms;Bacteria;Actinobacteria <phylum>;Actinobacteria;Acidimicrobidae;Acidimicrobiales;	1	1	1			root;cellular organisms;Bacteria;Actinobacteria <phylum>;Actinobacteria;Acidimicrobidae;Acidimicrobiales;	1	1	1			root;cellular organisms;Bacteria;Actinobacteria <phylum>;Actinobacteria;Acidimicrobidae;Acidimicrobiales;	1	1	1			root;cellular organisms;Bacteria;Actinobacteria <phylum>;Actinobacteria;Acidimicrobidae;Acidimicrobiales;	1	1	1
root;cellular organisms;Bacteria;Actinobacteria <phylum>;Actinobacteria;Actinobacteridae;Actinomycetales;	0	1.73320859963601e-62	3.32776051130104e-64	***		root;cellular organisms;Bacteria;Actinobacteria <phylum>;Actinobacteria;Actinobacteridae;Actinomycetales;	1.37562494728627e-09	6.97328491957833e-08	1.33887070455903e-09	***		root;cellular organisms;Bacteria;Actinobacteria <phylum>;Actinobacteria;Acidimicrobidae;unclassified Acidimicrobidae;	1	1	1			root;cellular organisms;Bacteria;Actinobacteria <phylum>;Actinobacteria;Actinobacteridae;Actinomycetales;	2.24498020386932e-05	0.00146304360188187	2.80904371561319e-05	***		root;cellular organisms;Bacteria;Actinobacteria <phylum>;Actinobacteria;Acidimicrobidae;unclassified Acidimicrobidae;	1	1	1			root;cellular organisms;Bacteria;Actinobacteria <phylum>;Actinobacteria;Actinobacteridae;Actinomycetales;	1	1	1			root;cellular organisms;Bacteria;Actinobacteria <phylum>;Actinobacteria;Actinobacteridae;Actinomycetales;	1	1	1
root;cellular organisms;Bacteria;Actinobacteria <phylum>;Actinobacteria;Rubrobacteridae;Rubrobacterales;	1.70530256582424e-13	1.74161104317704e-11	3.34389320289987e-13	***		root;cellular organisms;Bacteria;Actinobacteria <phylum>;Actinobacteria;environmental samples <Actinobacteria>;	1	1	1			root;cellular organisms;Bacteria;Actinobacteria <phylum>;Actinobacteria;Actinobacteridae;Actinomycetales;	0.0328062314128275	1	0.0415271390591314	***		root;cellular organisms;Bacteria;Actinobacteria <phylum>;Actinobacteria;environmental samples <Actinobacteria>;	1	1	1			root;cellular organisms;Bacteria;Actinobacteria <phylum>;Actinobacteria;Actinobacteridae;Actinomycetales;	0.515714547178931	1	0.523618614178335			root;cellular organisms;Bacteria;Actinobacteria <phylum>;Actinobacteria;environmental samples <Actinobacteria>;	1	1	1			root;cellular organisms;Bacteria;Actinobacteria <phylum>;Actinobacteria;environmental samples <Actinobacteria>;	1	1	1
root;cellular organisms;Bacteria;Actinobacteria <phylum>;Actinobacteria;Rubrobacteridae;Solirubrobacterales;	0.000267540773791097	0.0491125843649241	0.000942961619806541	***		root;cellular organisms;Bacteria;Actinobacteria <phylum>;Actinobacteria;Rubrobacteridae;Rubrobacterales;	3.90986869547305e-08	1.77849721178808e-06	3.41471464663313e-08	***		root;cellular organisms;Bacteria;Actinobacteria <phylum>;Actinobacteria;environmental samples <Actinobacteria>;	0.730279121064733	1	0.898564069902269			root;cellular organisms;Bacteria;Actinobacteria <phylum>;Actinobacteria;Rubrobacteridae;environmental samples <Rubrobacteridae>;	1	1	1			root;cellular organisms;Bacteria;Actinobacteria <phylum>;Actinobacteria;environmental samples <Actinobacteria>;	1	1	1			root;cellular organisms;Bacteria;Actinobacteria <phylum>;Actinobacteria;Rubrobacteridae;environmental samples <Rubrobacteridae>;	1	1	1			root;cellular organisms;Bacteria;Actinobacteria <phylum>;Actinobacteria;Rubrobacteridae;environmental samples <Rubrobacteridae>;	1	1	1
root;cellular organisms;Bacteria;Bacteroidetes/Chlorobi group;Bacteroidetes;Sphingobacteriia;Sphingobacteriales;	1	1	1			root;cellular organisms;Bacteria;Actinobacteria <phylum>;Actinobacteria;Rubrobacteridae;Solirubrobacterales;	0.14239926107097	1	0.201147689191294			root;cellular organisms;Bacteria;Actinobacteria <phylum>;Actinobacteria;Rubrobacteridae;environmental samples <Rubrobacteridae>;	1	1	1			root;cellular organisms;Bacteria;Actinobacteria <phylum>;Actinobacteria;Rubrobacteridae;Rubrobacterales;	1	1	1			root;cellular organisms;Bacteria;Actinobacteria <phylum>;Actinobacteria;Rubrobacteridae;environmental samples <Rubrobacteridae>;	1	1	1			root;cellular organisms;Bacteria;Actinobacteria <phylum>;Actinobacteria;Rubrobacteridae;Rubrobacterales;	1	1	1			root;cellular organisms;Bacteria;Actinobacteria <phylum>;Actinobacteria;Rubrobacteridae;Rubrobacterales;	1	1	1
root;cellular organisms;Bacteria;Chlamydiae/Verrucomicrobia group;Chlamydiae;Chlamydiia;Chlamydiales;	1	1	1			root;cellular organisms;Bacteria;Bacteroidetes/Chlorobi group;Bacteroidetes;Sphingobacteriia;Sphingobacteriales;	1	1	1			root;cellular organisms;Bacteria;Actinobacteria <phylum>;Actinobacteria;Rubrobacteridae;Rubrobacterales;	1	1	1			root;cellular organisms;Bacteria;Actinobacteria <phylum>;Actinobacteria;Rubrobacteridae;Solirubrobacterales;	1	1	1			root;cellular organisms;Bacteria;Actinobacteria <phylum>;Actinobacteria;Rubrobacteridae;Rubrobacterales;	1	1	1			root;cellular organisms;Bacteria;Actinobacteria <phylum>;Actinobacteria;Rubrobacteridae;Solirubrobacterales;	1	1	1			root;cellular organisms;Bacteria;Actinobacteria <phylum>;Actinobacteria;Rubrobacteridae;Solirubrobacterales;	1	1	1
root;cellular organisms;Bacteria;Chlamydiae/Verrucomicrobia group;Verrucomicrobia;Opitutae;Opitutales;	0.239550118730158	1	0.493671785168766			root;cellular organisms;Bacteria;Chlamydiae/Verrucomicrobia group;Chlamydiae;Chlamydiia;Chlamydiales;	1	1	1			root;cellular organisms;Bacteria;Actinobacteria <phylum>;Actinobacteria;Rubrobacteridae;Solirubrobacterales;	1	1	1			root;cellular organisms;Bacteria;Actinobacteria <phylum>;Actinobacteria;Rubrobacteridae;unclassified Rubrobacteridae;	1	1	1			root;cellular organisms;Bacteria;Actinobacteria <phylum>;Actinobacteria;Rubrobacteridae;Solirubrobacterales;	1	1	1			root;cellular organisms;Bacteria;Actinobacteria <phylum>;Actinobacteria;Rubrobacteridae;unclassified Rubrobacteridae;	1	1	1			root;cellular organisms;Bacteria;Actinobacteria <phylum>;Actinobacteria;Rubrobacteridae;unclassified Rubrobacteridae;	1	1	1
root;cellular organisms;Bacteria;Chlamydiae/Verrucomicrobia group;Verrucomicrobia;Verrucomicrobiae;Verrucomicrobiales;	1	1	1			root;cellular organisms;Bacteria;Chlamydiae/Verrucomicrobia group;Verrucomicrobia;Opitutae;Opitutales;	1	1	1			root;cellular organisms;Bacteria;Actinobacteria <phylum>;Actinobacteria;Rubrobacteridae;unclassified Rubrobacteridae;	1	1	1			root;cellular organisms;Bacteria;Bacteroidetes/Chlorobi group;Bacteroidetes;Cytophagia;Cytophagales;	1	1	1			root;cellular organisms;Bacteria;Actinobacteria <phylum>;Actinobacteria;Rubrobacteridae;unclassified Rubrobacteridae;	1	1	1			root;cellular organisms;Bacteria;Actinobacteria <phylum>;Actinobacteria;unclassified Actinobacteria;	1	1	1			root;cellular organisms;Bacteria;Chlamydiae/Verrucomicrobia group;Chlamydiae;Chlamydiia;Chlamydiales;	1	1	1
root;cellular organisms;Bacteria;Chloroflexi <phylum>;Chloroflexi;Chloroflexales;	1	1	1			root;cellular organisms;Bacteria;Chlamydiae/Verrucomicrobia group;Verrucomicrobia;Verrucomicrobiae;Verrucomicrobiales;	1	1	1			root;cellular organisms;Bacteria;Actinobacteria <phylum>;Actinobacteria;unclassified Actinobacteria;	1	1	1			root;cellular organisms;Bacteria;Chlamydiae/Verrucomicrobia group;Chlamydiae;Chlamydiia;Chlamydiales;	1	1	1			root;cellular organisms;Bacteria;Actinobacteria <phylum>;Actinobacteria;unclassified Actinobacteria;	1	1	1			root;cellular organisms;Bacteria;Bacteroidetes/Chlorobi group;Bacteroidetes;Cytophagia;Cytophagales;	1	1	1			root;cellular organisms;Bacteria;Chlamydiae/Verrucomicrobia group;Chlamydiae;Chlamydiia;environmental samples <Chlamydiae>;	1	1	1
root;cellular organisms;Bacteria;Deinococcus-Thermus;Deinococci;Deinococcales;	1	1	1			root;cellular organisms;Bacteria;Chloroflexi <phylum>;Chloroflexi;Chloroflexales;	1	1	1			root;cellular organisms;Bacteria;Bacteroidetes/Chlorobi group;Bacteroidetes;Cytophagia;Cytophagales;	1	1	1			root;cellular organisms;Bacteria;Chlamydiae/Verrucomicrobia group;Chlamydiae;Chlamydiia;environmental samples <Chlamydiae>;	1	1	1			root;cellular organisms;Bacteria;Bacteroidetes/Chlorobi group;Bacteroidetes;Cytophagia;Cytophagales;	1	1	1			root;cellular organisms;Bacteria;Chlamydiae/Verrucomicrobia group;Chlamydiae;Chlamydiia;Chlamydiales;	1	1	1			root;cellular organisms;Bacteria;Chlamydiae/Verrucomicrobia group;Verrucomicrobia;Opitutae;Opitutales;	1	1	1
root;cellular organisms;Bacteria;Fibrobacteres/Acidobacteria group;Acidobacteria;Acidobacteriia;Acidobacteriales;	1.50354395600516e-09	1.01044375652697e-07	1.94005201253178e-09	***		root;cellular organisms;Bacteria;Chloroflexi <phylum>;Thermomicrobia;Thermomicrobiales;	1	1	1			root;cellular organisms;Bacteria;Bacteroidetes/Chlorobi group;Bacteroidetes;Flavobacteriia;Flavobacteriales;	1	1	1			root;cellular organisms;Bacteria;Chlamydiae/Verrucomicrobia group;Verrucomicrobia;Opitutae;Opitutales;	1	1	1			root;cellular organisms;Bacteria;Bacteroidetes/Chlorobi group;Bacteroidetes;Flavobacteriia;Flavobacteriales;	1	1	1			root;cellular organisms;Bacteria;Chlamydiae/Verrucomicrobia group;Chlamydiae;Chlamydiia;environmental samples <Chlamydiae>;	1	1	1			root;cellular organisms;Bacteria;Chlamydiae/Verrucomicrobia group;Verrucomicrobia;unclassified Verrucomicrobia;unclassified Verrucomicrobia (miscellaneous);	1	1	1
root;cellular organisms;Bacteria;Fibrobacteres/Acidobacteria group;Acidobacteria;Holophagae;Holophagales;	1	1	1			root;cellular organisms;Bacteria;Deinococcus-Thermus;Deinococci;Deinococcales;	1	1	1			root;cellular organisms;Bacteria;Chlamydiae/Verrucomicrobia group;Chlamydiae;Chlamydiia;Chlamydiales;	1	1	1			root;cellular organisms;Bacteria;Chlamydiae/Verrucomicrobia group;Verrucomicrobia;unclassified Verrucomicrobia;unclassified Verrucomicrobia (miscellaneous);	1	1	1			root;cellular organisms;Bacteria;Chlamydiae/Verrucomicrobia group;Chlamydiae;Chlamydiia;Chlamydiales;	1	1	1			root;cellular organisms;Bacteria;Chlamydiae/Verrucomicrobia group;Verrucomicrobia;Opitutae;Opitutales;	1	1	1			root;cellular organisms;Bacteria;Chlamydiae/Verrucomicrobia group;Verrucomicrobia;Verrucomicrobiae;Verrucomicrobiales;	0.000334613834667152	0.0111123258286422	0.000213356655909931	***
root;cellular organisms;Bacteria;Fibrobacteres/Acidobacteria group;Fibrobacteres;Fibrobacteria;Fibrobacterales;	1	1	1			root;cellular organisms;Bacteria;Fibrobacteres/Acidobacteria group;Acidobacteria;Acidobacteriia;Acidobacteriales;	0.117646592506048	1	0.127270303586299			root;cellular organisms;Bacteria;Chlamydiae/Verrucomicrobia group;Chlamydiae;Chlamydiia;environmental samples <Chlamydiae>;	1	1	1			root;cellular organisms;Bacteria;Chlamydiae/Verrucomicrobia group;Verrucomicrobia;Verrucomicrobiae;Verrucomicrobiales;	1	1	1			root;cellular organisms;Bacteria;Chlamydiae/Verrucomicrobia group;Chlamydiae;Chlamydiia;environmental samples <Chlamydiae>;	1	1	1			root;cellular organisms;Bacteria;Chlamydiae/Verrucomicrobia group;Verrucomicrobia;unclassified Verrucomicrobia;unclassified Verrucomicrobia (miscellaneous);	1	1	1			root;cellular organisms;Bacteria;Fibrobacteres/Acidobacteria group;Acidobacteria;Acidobacteriia;Acidobacteriales;	1	1	1
root;cellular organisms;Bacteria;Firmicutes;Bacilli;Bacillales;	1.01013597486599e-09	7.07258070194588e-07	1.35793549477361e-08	***		root;cellular organisms;Bacteria;Fibrobacteres/Acidobacteria group;Acidobacteria;Holophagae;Holophagales;	1	1	1			root;cellular organisms;Bacteria;Chlamydiae/Verrucomicrobia group;Verrucomicrobia;Opitutae;Opitutales;	1	1	1			root;cellular organisms;Bacteria;Deinococcus-Thermus;Deinococci;Deinococcales;	1	1	1			root;cellular organisms;Bacteria;Chlamydiae/Verrucomicrobia group;Verrucomicrobia;Opitutae;Opitutales;	1	1	1			root;cellular organisms;Bacteria;Chlamydiae/Verrucomicrobia group;Verrucomicrobia;Verrucomicrobiae;Verrucomicrobiales;	0.027126903385188	1	0.0299084349019361	***		root;cellular organisms;Bacteria;Firmicutes;Bacilli;Bacillales;	0.124767432019333	1	0.382224866217331
root;cellular organisms;Bacteria;Firmicutes;Bacilli;Lactobacillales;	1	1	1			root;cellular organisms;Bacteria;Fibrobacteres/Acidobacteria group;Fibrobacteres;Fibrobacteria;Fibrobacterales;	1	1	1			root;cellular organisms;Bacteria;Chlamydiae/Verrucomicrobia group;Verrucomicrobia;unclassified Verrucomicrobia;unclassified Verrucomicrobia (miscellaneous);	1	1	1			root;cellular organisms;Bacteria;Fibrobacteres/Acidobacteria group;Acidobacteria;Acidobacteriia;Acidobacteriales;	1	1	1			root;cellular organisms;Bacteria;Chlamydiae/Verrucomicrobia group;Verrucomicrobia;unclassified Verrucomicrobia;unclassified Verrucomicrobia (miscellaneous);	1	1	1			root;cellular organisms;Bacteria;Deinococcus-Thermus;Deinococci;Deinococcales;	1	1	1			root;cellular organisms;Bacteria;Firmicutes;Bacilli;Lactobacillales;	1	1	1
root;cellular organisms;Bacteria;Firmicutes;Clostridia;Clostridiales;	1	1	1			root;cellular organisms;Bacteria;Firmicutes;Bacilli;Bacillales;	4.2632564145606e-12	1.10347365854031e-08	2.11866942439739e-10	***		root;cellular organisms;Bacteria;Chlamydiae/Verrucomicrobia group;Verrucomicrobia;Verrucomicrobiae;Verrucomicrobiales;	1.03928362662487e-05	0.00150068287799694	2.88131112575417e-05	***		root;cellular organisms;Bacteria;Firmicutes;Bacilli;Bacillales;	2.34911482266398e-07	4.10085822212763e-05	7.87364778648504e-07	***		root;cellular organisms;Bacteria;Chlamydiae/Verrucomicrobia group;Verrucomicrobia;Verrucomicrobiae;Verrucomicrobiales;	0.0142260608182738	1	0.0228034874552868	***		root;cellular organisms;Bacteria;Fibrobacteres/Acidobacteria group;Acidobacteria;Acidobacteriia;Acidobacteriales;	1	1	1			root;cellular organisms;Bacteria;Gemmatimonadetes;Gemmatimonadetes <class>;Gemmatimonadales;	1	1	1
root;cellular organisms;Bacteria;Gemmatimonadetes;Gemmatimonadetes <class>;Gemmatimonadales;	0.0912319990053021	1	0.136905485106593			root;cellular organisms;Bacteria;Firmicutes;Bacilli;Lactobacillales;	1	1	1			root;cellular organisms;Bacteria;Chloroflexi <phylum>;Thermomicrobia;Sphaerobacteridae;Sphaerobacterales;	1	1	1			root;cellular organisms;Bacteria;Firmicutes;Bacilli;Lactobacillales;	1	1	1			root;cellular organisms;Bacteria;Deinococcus-Thermus;Deinococci;Deinococcales;	1	1	1			root;cellular organisms;Bacteria;Firmicutes;Bacilli;Bacillales;	0.706881075328653	1	1			root;cellular organisms;Bacteria;Gemmatimonadetes;Gemmatimonadetes <class>;unclassified Gemmatimonadetes;	1	1	1
root;cellular organisms;Bacteria;Nitrospirae;Nitrospira <class>;Nitrospirales;	1	1	1			root;cellular organisms;Bacteria;Firmicutes;Clostridia;Clostridiales;	1	1	1			root;cellular organisms;Bacteria;Deinococcus-Thermus;Deinococci;Deinococcales;	1	1	1			root;cellular organisms;Bacteria;Firmicutes;Clostridia;Clostridiales;	1	1	1			root;cellular organisms;Bacteria;Fibrobacteres/Acidobacteria group;Acidobacteria;Acidobacteriia;Acidobacteriales;	1	1	1			root;cellular organisms;Bacteria;Firmicutes;Bacilli;Lactobacillales;	1	1	1			root;cellular organisms;Bacteria;Nitrospirae;Nitrospira <class>;Nitrospirales;	1	1	1
root;cellular organisms;Bacteria;Planctomycetes;Planctomycetia;Planctomycetales;	1	1	1			root;cellular organisms;Bacteria;Gemmatimonadetes;Gemmatimonadetes <class>;Gemmatimonadales;	1	1	1			root;cellular organisms;Bacteria;Fibrobacteres/Acidobacteria group;Acidobacteria;Acidobacteriia;Acidobacteriales;	1	1	1			root;cellular organisms;Bacteria;Firmicutes;Clostridia;Halanaerobiales;	1	1	1			root;cellular organisms;Bacteria;Firmicutes;Bacilli;Bacillales;	4.68500331862742e-08	5.20086394990697e-07	9.98565878382139e-09	***		root;cellular organisms;Bacteria;Firmicutes;Clostridia;Clostridiales;	1	1	1			root;cellular organisms;Bacteria;Planctomycetes;Planctomycetia;Planctomycetales;	1	1	1
root;cellular organisms;Bacteria;Proteobacteria;Alphaproteobacteria;Caulobacterales;	1	1	1			root;cellular organisms;Bacteria;Nitrospirae;Nitrospira <class>;Nitrospirales;	1	1	1			root;cellular organisms;Bacteria;Firmicutes;Bacilli;Bacillales;	4.43734649024918e-09	2.80288267788611e-08	5.38153474154137e-10	***		root;cellular organisms;Bacteria;Gemmatimonadetes;Gemmatimonadetes <class>;Gemmatimonadales;	1	1	1			root;cellular organisms;Bacteria;Firmicutes;Bacilli;Lactobacillales;	1	1	1			root;cellular organisms;Bacteria;Gemmatimonadetes;Gemmatimonadetes <class>;Gemmatimonadales;	1	1	1			root;cellular organisms;Bacteria;Proteobacteria;Alphaproteobacteria;Caulobacterales;	1	1	1
root;cellular organisms;Bacteria;Proteobacteria;Alphaproteobacteria;environmental samples <alpha subdivision>;	1	1	1			root;cellular organisms;Bacteria;Planctomycetes;Planctomycetia;Planctomycetales;	1	1	1			root;cellular organisms;Bacteria;Firmicutes;Bacilli;Lactobacillales;	1	1	1			root;cellular organisms;Bacteria;Gemmatimonadetes;Gemmatimonadetes <class>;unclassified Gemmatimonadetes;	1	1	1			root;cellular organisms;Bacteria;Firmicutes;Clostridia;Clostridiales;	1	1	1			root;cellular organisms;Bacteria;Gemmatimonadetes;Gemmatimonadetes <class>;unclassified Gemmatimonadetes;	1	1	1			root;cellular organisms;Bacteria;Proteobacteria;Alphaproteobacteria;environmental samples <alpha subdivision>;	1	1	1
root;cellular organisms;Bacteria;Proteobacteria;Alphaproteobacteria;Rhizobiales;	0.280161811363712	1	0.328421948531117			root;cellular organisms;Bacteria;Proteobacteria;Alphaproteobacteria;Caulobacterales;	1	1	1			root;cellular organisms;Bacteria;Firmicutes;Clostridia;Clostridiales;	1	1	1			root;cellular organisms;Bacteria;Nitrospirae;Nitrospira <class>;Nitrospirales;	1	1	1			root;cellular organisms;Bacteria;Firmicutes;Clostridia;Halanaerobiales;	1	1	1			root;cellular organisms;Bacteria;Nitrospirae;Nitrospira <class>;Nitrospirales;	1	1	1			root;cellular organisms;Bacteria;Proteobacteria;Alphaproteobacteria;Rhizobiales;	1	1	1
root;cellular organisms;Bacteria;Proteobacteria;Alphaproteobacteria;Rhodobacterales;	1	1	1			root;cellular organisms;Bacteria;Proteobacteria;Alphaproteobacteria;environmental samples <alpha subdivision>;	1	1	1			root;cellular organisms;Bacteria;Firmicutes;Clostridia;Halanaerobiales;	1	1	1			root;cellular organisms;Bacteria;Planctomycetes;Planctomycetia;Planctomycetales;	1	1	1			root;cellular organisms;Bacteria;Gemmatimonadetes;Gemmatimonadetes <class>;Gemmatimonadales;	1	1	1			root;cellular organisms;Bacteria;Planctomycetes;Planctomycetia;Planctomycetales;	1	1	1			root;cellular organisms;Bacteria;Proteobacteria;Alphaproteobacteria;Rhodobacterales;	1	1	1
root;cellular organisms;Bacteria;Proteobacteria;Alphaproteobacteria;Rhodospirillales;	0.029325823271769	1	0.0469021650651239	***		root;cellular organisms;Bacteria;Proteobacteria;Alphaproteobacteria;Rhizobiales;	1	1	1			root;cellular organisms;Bacteria;Gemmatimonadetes;Gemmatimonadetes <class>;Gemmatimonadales;	1	1	1			root;cellular organisms;Bacteria;Proteobacteria;Alphaproteobacteria;Caulobacterales;	1	1	1			root;cellular organisms;Bacteria;Gemmatimonadetes;Gemmatimonadetes <class>;unclassified Gemmatimonadetes;	1	1	1			root;cellular organisms;Bacteria;Proteobacteria;Alphaproteobacteria;Caulobacterales;	1	1	1			root;cellular organisms;Bacteria;Proteobacteria;Alphaproteobacteria;Sphingomonadales;	1	1	1
root;cellular organisms;Bacteria;Proteobacteria;Alphaproteobacteria;Sphingomonadales;	0.000555719092545814	0.0351280931668852	0.000674459388804194	***		root;cellular organisms;Bacteria;Proteobacteria;Alphaproteobacteria;Rhodobacterales;	1	1	1			root;cellular organisms;Bacteria;Gemmatimonadetes;Gemmatimonadetes <class>;unclassified Gemmatimonadetes;	1	1	1			root;cellular organisms;Bacteria;Proteobacteria;Alphaproteobacteria;environmental samples <alpha subdivision>;	1	1	1			root;cellular organisms;Bacteria;Nitrospirae;Nitrospira <class>;Nitrospirales;	1	1	1			root;cellular organisms;Bacteria;Proteobacteria;Alphaproteobacteria;environmental samples <alpha subdivision>;	1	1	1			root;cellular organisms;Bacteria;Proteobacteria;Alphaproteobacteria;unclassified Alphaproteobacteria;	1	1	1
root;cellular organisms;Bacteria;Proteobacteria;Betaproteobacteria;Burkholderiales;	1	1	1			root;cellular organisms;Bacteria;Proteobacteria;Alphaproteobacteria;Rhodospirillales;	1	1	1			root;cellular organisms;Bacteria;Nitrospirae;Nitrospira <class>;Nitrospirales;	1	1	1			root;cellular organisms;Bacteria;Proteobacteria;Alphaproteobacteria;Rhizobiales;	1	1	1			root;cellular organisms;Bacteria;Planctomycetes;Planctomycetia;Planctomycetales;	1	1	1			root;cellular organisms;Bacteria;Proteobacteria;Alphaproteobacteria;Rhizobiales;	1	1	1			root;cellular organisms;Bacteria;Proteobacteria;Betaproteobacteria;Burkholderiales;	1	1	1
root;cellular organisms;Bacteria;Proteobacteria;Betaproteobacteria;environmental samples <beta subdivision>;	1	1	1			root;cellular organisms;Bacteria;Proteobacteria;Alphaproteobacteria;Sphingomonadales;	0.163058746811828	1	0.179082603471751			root;cellular organisms;Bacteria;Planctomycetes;Planctomycetia;Planctomycetales;	1	1	1			root;cellular organisms;Bacteria;Proteobacteria;Alphaproteobacteria;Rhodobacterales;	1	1	1			root;cellular organisms;Bacteria;Proteobacteria;Alphaproteobacteria;Caulobacterales;	1	1	1			root;cellular organisms;Bacteria;Proteobacteria;Alphaproteobacteria;Rhodobacterales;	1	1	1			root;cellular organisms;Bacteria;Proteobacteria;Betaproteobacteria;environmental samples <beta subdivision>;	1	1	1
root;cellular organisms;Bacteria;Proteobacteria;Betaproteobacteria;Methylophilales;	1	1	1			root;cellular organisms;Bacteria;Proteobacteria;Alphaproteobacteria;unclassified Alphaproteobacteria;	1	1	1			root;cellular organisms;Bacteria;Proteobacteria;Alphaproteobacteria;Caulobacterales;	1	1	1			root;cellular organisms;Bacteria;Proteobacteria;Alphaproteobacteria;Rhodospirillales;	1	1	1			root;cellular organisms;Bacteria;Proteobacteria;Alphaproteobacteria;environmental samples <alpha subdivision>;	0.0369928317569901	1	0.0696535918569339	***		root;cellular organisms;Bacteria;Proteobacteria;Alphaproteobacteria;Rhodospirillales;	1	1	1			root;cellular organisms;Bacteria;Proteobacteria;delta/epsilon subdivisions;Deltaproteobacteria;Bdellovibrionales;	1	1	1
root;cellular organisms;Bacteria;Proteobacteria;Betaproteobacteria;Neisseriales;	1	1	1			root;cellular organisms;Bacteria;Proteobacteria;Betaproteobacteria;Burkholderiales;	1	1	1			root;cellular organisms;Bacteria;Proteobacteria;Alphaproteobacteria;environmental samples <alpha subdivision>;	1	1	1			root;cellular organisms;Bacteria;Proteobacteria;Alphaproteobacteria;Sphingomonadales;	1	1	1			root;cellular organisms;Bacteria;Proteobacteria;Alphaproteobacteria;Rhizobiales;	0.000802965908100362	0.102041584170876	0.00195919841608083	***		root;cellular organisms;Bacteria;Proteobacteria;Alphaproteobacteria;Sphingomonadales;	0.0231439209364765	1	0.0287207446273188	***		root;cellular organisms;Bacteria;Proteobacteria;delta/epsilon subdivisions;Deltaproteobacteria;Desulfovibrionales;	1	1	1
root;cellular organisms;Bacteria;Proteobacteria;Betaproteobacteria;Nitrosomonadales;	1	1	1			root;cellular organisms;Bacteria;Proteobacteria;Betaproteobacteria;Methylophilales;	1	1	1			root;cellular organisms;Bacteria;Proteobacteria;Alphaproteobacteria;Rhizobiales;	1	1	1			root;cellular organisms;Bacteria;Proteobacteria;Alphaproteobacteria;unclassified Alphaproteobacteria;	1	1	1			root;cellular organisms;Bacteria;Proteobacteria;Alphaproteobacteria;Rhodobacterales;	1	1	1			root;cellular organisms;Bacteria;Proteobacteria;Alphaproteobacteria;unclassified Alphaproteobacteria;	1	1	1			root;cellular organisms;Bacteria;Proteobacteria;delta/epsilon subdivisions;Deltaproteobacteria;environmental samples <delta subdivision>;	1	1	1
root;cellular organisms;Bacteria;Proteobacteria;Betaproteobacteria;Rhodocyclales;	1	1	1			root;cellular organisms;Bacteria;Proteobacteria;Betaproteobacteria;Neisseriales;	1	1	1			root;cellular organisms;Bacteria;Proteobacteria;Alphaproteobacteria;Rhodobacterales;	1	1	1			root;cellular organisms;Bacteria;Proteobacteria;Betaproteobacteria;Burkholderiales;	1	1	1			root;cellular organisms;Bacteria;Proteobacteria;Alphaproteobacteria;Rhodospirillales;	1	1	1			root;cellular organisms;Bacteria;Proteobacteria;Betaproteobacteria;Burkholderiales;	1	1	1			root;cellular organisms;Bacteria;Proteobacteria;delta/epsilon subdivisions;Deltaproteobacteria;Myxococcales;	1	1	1
root;cellular organisms;Bacteria;Proteobacteria;delta/epsilon subdivisions;Deltaproteobacteria;Bdellovibrionales;	0.800207456264729	1	1			root;cellular organisms;Bacteria;Proteobacteria;Betaproteobacteria;Nitrosomonadales;	1	1	1			root;cellular organisms;Bacteria;Proteobacteria;Alphaproteobacteria;Rhodospirillales;	1	1	1			root;cellular organisms;Bacteria;Proteobacteria;Betaproteobacteria;environmental samples <beta subdivision>;	1	1	1			root;cellular organisms;Bacteria;Proteobacteria;Alphaproteobacteria;Sphingomonadales;	1.02600765217176e-07	8.54049484856418e-05	1.63977501092433e-06	***		root;cellular organisms;Bacteria;Proteobacteria;Betaproteobacteria;environmental samples <beta subdivision>;	1	1	1			root;cellular organisms;Bacteria;Proteobacteria;Gammaproteobacteria;Chromatiales;	1	1	1
root;cellular organisms;Bacteria;Proteobacteria;delta/epsilon subdivisions;Deltaproteobacteria;Desulfuromonadales;	1	1	1			root;cellular organisms;Bacteria;Proteobacteria;Betaproteobacteria;Rhodocyclales;	3.54227687182629e-07	0.000177798498790564	3.41373117677882e-06	***		root;cellular organisms;Bacteria;Proteobacteria;Alphaproteobacteria;Sphingomonadales;	0.00109032676532195	0.0272588508508935	0.000523369936337156	***		root;cellular organisms;Bacteria;Proteobacteria;Betaproteobacteria;Nitrosomonadales;	1	1	1			root;cellular organisms;Bacteria;Proteobacteria;Alphaproteobacteria;unclassified Alphaproteobacteria;	1	1	1			root;cellular organisms;Bacteria;Proteobacteria;Betaproteobacteria;Nitrosomonadales;	1	1	1			root;cellular organisms;Bacteria;Proteobacteria;Gammaproteobacteria;Enterobacteriales;	1	1	1
root;cellular organisms;Bacteria;Proteobacteria;delta/epsilon subdivisions;Deltaproteobacteria;Myxococcales;	9.03609986835363e-09	8.07828044394499e-07	1.55102984523745e-08	***		root;cellular organisms;Bacteria;Proteobacteria;delta/epsilon subdivisions;Deltaproteobacteria;Bdellovibrionales;	1	1	1			root;cellular organisms;Bacteria;Proteobacteria;Alphaproteobacteria;unclassified Alphaproteobacteria;	0.19053715504554	1	0.17041004371564			root;cellular organisms;Bacteria;Proteobacteria;Betaproteobacteria;unclassified Betaproteobacteria;	1	1	1			root;cellular organisms;Bacteria;Proteobacteria;Betaproteobacteria;Burkholderiales;	1	1	1			root;cellular organisms;Bacteria;Proteobacteria;delta/epsilon subdivisions;Deltaproteobacteria;Bdellovibrionales;	1	1	1			root;cellular organisms;Bacteria;Proteobacteria;Gammaproteobacteria;environmental samples <gamma proteobacteria>;	0.630563142900719	1	0.627986311145855
root;cellular organisms;Bacteria;Proteobacteria;delta/epsilon subdivisions;Deltaproteobacteria;Syntrophobacterales;	1	1	1			root;cellular organisms;Bacteria;Proteobacteria;delta/epsilon subdivisions;Deltaproteobacteria;Desulfovibrionales;	1	1	1			root;cellular organisms;Bacteria;Proteobacteria;Betaproteobacteria;Burkholderiales;	1	1	1			root;cellular organisms;Bacteria;Proteobacteria;delta/epsilon subdivisions;Deltaproteobacteria;Bdellovibrionales;	1	1	1			root;cellular organisms;Bacteria;Proteobacteria;Betaproteobacteria;environmental samples <beta subdivision>;	1	1	1			root;cellular organisms;Bacteria;Proteobacteria;delta/epsilon subdivisions;Deltaproteobacteria;Desulfovibrionales;	1	1	1			root;cellular organisms;Bacteria;Proteobacteria;Gammaproteobacteria;Legionellales;	1	1	1
root;cellular organisms;Bacteria;Proteobacteria;Gammaproteobacteria;Aeromonadales;	1	1	1			root;cellular organisms;Bacteria;Proteobacteria;delta/epsilon subdivisions;Deltaproteobacteria;Desulfuromonadales;	1	1	1			root;cellular organisms;Bacteria;Proteobacteria;Betaproteobacteria;environmental samples <beta subdivision>;	1	1	1			root;cellular organisms;Bacteria;Proteobacteria;delta/epsilon subdivisions;Deltaproteobacteria;Desulfobacterales;	1	1	1			root;cellular organisms;Bacteria;Proteobacteria;Betaproteobacteria;Nitrosomonadales;	1	1	1			root;cellular organisms;Bacteria;Proteobacteria;delta/epsilon subdivisions;Deltaproteobacteria;Desulfuromonadales;	1	1	1			root;cellular organisms;Bacteria;Proteobacteria;Gammaproteobacteria;Methylococcales;	1	1	1
root;cellular organisms;Bacteria;Proteobacteria;Gammaproteobacteria;Enterobacteriales;	0	2.76042617406679e-198	5.30001825420823e-200	***		root;cellular organisms;Bacteria;Proteobacteria;delta/epsilon subdivisions;Deltaproteobacteria;Myxococcales;	0.00383009553127067	0.214299648490363	0.00411455325101498	***		root;cellular organisms;Bacteria;Proteobacteria;Betaproteobacteria;Nitrosomonadales;	1	1	1			root;cellular organisms;Bacteria;Proteobacteria;delta/epsilon subdivisions;Deltaproteobacteria;Desulfovibrionales;	1	1	1			root;cellular organisms;Bacteria;Proteobacteria;Betaproteobacteria;Rhodocyclales;	1	1	1			root;cellular organisms;Bacteria;Proteobacteria;delta/epsilon subdivisions;Deltaproteobacteria;environmental samples <delta subdivision>;	1	1	1			root;cellular organisms;Bacteria;Proteobacteria;Gammaproteobacteria;Oceanospirillales;	1	1	1
root;cellular organisms;Bacteria;Proteobacteria;Gammaproteobacteria;Legionellales;	0.175263135996097	1	0.352235865017958			root;cellular organisms;Bacteria;Proteobacteria;delta/epsilon subdivisions;Deltaproteobacteria;Syntrophobacterales;	1	1	1			root;cellular organisms;Bacteria;Proteobacteria;Betaproteobacteria;Rhodocyclales;	1	1	1			root;cellular organisms;Bacteria;Proteobacteria;delta/epsilon subdivisions;Deltaproteobacteria;Desulfuromonadales;	1	1	1			root;cellular organisms;Bacteria;Proteobacteria;delta/epsilon subdivisions;Deltaproteobacteria;Bdellovibrionales;	1	1	1			root;cellular organisms;Bacteria;Proteobacteria;delta/epsilon subdivisions;Deltaproteobacteria;Myxococcales;	1	1	1			root;cellular organisms;Bacteria;Proteobacteria;Gammaproteobacteria;Pseudomonadales;	1	1	1
root;cellular organisms;Bacteria;Proteobacteria;Gammaproteobacteria;Pseudomonadales;	1	1	1			root;cellular organisms;Bacteria;Proteobacteria;delta/epsilon subdivisions;Deltaproteobacteria;unclassified Deltaproteobacteria;	1	1	1			root;cellular organisms;Bacteria;Proteobacteria;delta/epsilon subdivisions;Deltaproteobacteria;Bdellovibrionales;	1	1	1			root;cellular organisms;Bacteria;Proteobacteria;delta/epsilon subdivisions;Deltaproteobacteria;environmental samples <delta subdivision>;	1	1	1			root;cellular organisms;Bacteria;Proteobacteria;delta/epsilon subdivisions;Deltaproteobacteria;Desulfobacterales;	1	1	1			root;cellular organisms;Bacteria;Proteobacteria;Gammaproteobacteria;Aeromonadales;	1	1	1			root;cellular organisms;Bacteria;Proteobacteria;Gammaproteobacteria;unclassified Gammaproteobacteria;	1	1	1
root;cellular organisms;Bacteria;Proteobacteria;Gammaproteobacteria;Thiotrichales;	1	1	1			root;cellular organisms;Bacteria;Proteobacteria;Gammaproteobacteria;Aeromonadales;	1	1	1			root;cellular organisms;Bacteria;Proteobacteria;delta/epsilon subdivisions;Deltaproteobacteria;Desulfobacterales;	1	1	1			root;cellular organisms;Bacteria;Proteobacteria;delta/epsilon subdivisions;Deltaproteobacteria;Myxococcales;	1	1	1			root;cellular organisms;Bacteria;Proteobacteria;delta/epsilon subdivisions;Deltaproteobacteria;Desulfovibrionales;	1	1	1			root;cellular organisms;Bacteria;Proteobacteria;Gammaproteobacteria;Chromatiales;	1	1	1			root;cellular organisms;Bacteria;Proteobacteria;Gammaproteobacteria;Vibrionales;	1	1	1
root;cellular organisms;Bacteria;Proteobacteria;Gammaproteobacteria;Vibrionales;	1	1	1			root;cellular organisms;Bacteria;Proteobacteria;Gammaproteobacteria;Enterobacteriales;	0	7.47741161343356e-71	1.43566302977924e-72	***		root;cellular organisms;Bacteria;Proteobacteria;delta/epsilon subdivisions;Deltaproteobacteria;Desulfovibrionales;	1	1	1			root;cellular organisms;Bacteria;Proteobacteria;Gammaproteobacteria;Acidithiobacillales;	1	1	1			root;cellular organisms;Bacteria;Proteobacteria;delta/epsilon subdivisions;Deltaproteobacteria;Desulfuromonadales;	1	1	1			root;cellular organisms;Bacteria;Proteobacteria;Gammaproteobacteria;Enterobacteriales;	0.140615120882018	1	0.197634571799036			root;cellular organisms;Bacteria;Proteobacteria;Gammaproteobacteria;Xanthomonadales;	1	1	1
root;cellular organisms;Bacteria;Proteobacteria;Gammaproteobacteria;Xanthomonadales;	0.966591922197004	1	1			root;cellular organisms;Bacteria;Proteobacteria;Gammaproteobacteria;Legionellales;	1	1	1			root;cellular organisms;Bacteria;Proteobacteria;delta/epsilon subdivisions;Deltaproteobacteria;Desulfuromonadales;	1	1	1			root;cellular organisms;Bacteria;Proteobacteria;Gammaproteobacteria;Aeromonadales;	1	1	1			root;cellular organisms;Bacteria;Proteobacteria;delta/epsilon subdivisions;Deltaproteobacteria;environmental samples <delta subdivision>;	1	1	1			root;cellular organisms;Bacteria;Proteobacteria;Gammaproteobacteria;environmental samples <gamma proteobacteria>;	1	1	1			root;cellular organisms;Bacteria;Spirochaetes;Spirochaetia;Spirochaetales;	1	1	1
root;cellular organisms;Bacteria;unclassified Bacteria;candidate division SAM;	1	1	1			root;cellular organisms;Bacteria;Proteobacteria;Gammaproteobacteria;Pseudomonadales;	0.911140654490865	1	1			root;cellular organisms;Bacteria;Proteobacteria;delta/epsilon subdivisions;Deltaproteobacteria;environmental samples <delta subdivision>;	1	1	1			root;cellular organisms;Bacteria;Proteobacteria;Gammaproteobacteria;Chromatiales;	1	1	1			root;cellular organisms;Bacteria;Proteobacteria;delta/epsilon subdivisions;Deltaproteobacteria;Myxococcales;	0.142329675569002	1	0.131319269521456			root;cellular organisms;Bacteria;Proteobacteria;Gammaproteobacteria;Legionellales;	1	1	1			root;cellular organisms;Bacteria;unclassified Bacteria;candidate division BRC1;	1	1	1
root;cellular organisms;Bacteria;unclassified Bacteria;candidate division WYO;	1	1	1			root;cellular organisms;Bacteria;Proteobacteria;Gammaproteobacteria;Thiotrichales;	1	1	1			root;cellular organisms;Bacteria;Proteobacteria;delta/epsilon subdivisions;Deltaproteobacteria;Myxococcales;	1	1	1			root;cellular organisms;Bacteria;Proteobacteria;Gammaproteobacteria;Enterobacteriales;	0.418944868990579	1	0.706227279502545			root;cellular organisms;Bacteria;Proteobacteria;Gammaproteobacteria;Aeromonadales;	1	1	1			root;cellular organisms;Bacteria;Proteobacteria;Gammaproteobacteria;Oceanospirillales;	1	1	1			root;cellular organisms;Bacteria;unclassified Bacteria;unclassified Bacteria (miscellaneous);	1	1	1
root;cellular organisms;Bacteria;unclassified Bacteria;unclassified Bacteria (miscellaneous);	1	1	1			root;cellular organisms;Bacteria;Proteobacteria;Gammaproteobacteria;Vibrionales;	0.00594091591479895	1	0.128976837975549	***		root;cellular organisms;Bacteria;Proteobacteria;Gammaproteobacteria;Aeromonadales;	1	1	1			root;cellular organisms;Bacteria;Proteobacteria;Gammaproteobacteria;environmental samples <gamma proteobacteria>;	1	1	1			root;cellular organisms;Bacteria;Proteobacteria;Gammaproteobacteria;Chromatiales;	1	1	1			root;cellular organisms;Bacteria;Proteobacteria;Gammaproteobacteria;Pasteurellales;	1	1	1			root;cellular organisms;Bacteria;unclassified Bacteria;unclassified Gram-positive bacteria;	1	1	1
root;cellular organisms;Eukaryota;Amoebozoa;Centramoebida;	1	1	1			root;cellular organisms;Bacteria;Proteobacteria;Gammaproteobacteria;Xanthomonadales;	1	1	1			root;cellular organisms;Bacteria;Proteobacteria;Gammaproteobacteria;Chromatiales;	1	1	1			root;cellular organisms;Bacteria;Proteobacteria;Gammaproteobacteria;Legionellales;	1	1	1			root;cellular organisms;Bacteria;Proteobacteria;Gammaproteobacteria;Enterobacteriales;	1	1	1			root;cellular organisms;Bacteria;Proteobacteria;Gammaproteobacteria;Pseudomonadales;	1	1	1			root;cellular organisms;Eukaryota;Viridiplantae;Chlorophyta;Chlorophyceae;Chlamydomonadales;	1	1	1
root;cellular organisms;Eukaryota;Opisthokonta;Metazoa;Eumetazoa;Bilateria;Coelomata;Protostomia;Annelida/Echiura/Pogonophora group;Annelida;Polychaeta;Canalipalpata;Sabellida;	1	1	1			root;cellular organisms;Bacteria;unclassified Bacteria;candidate division SAM;	1	1	1			root;cellular organisms;Bacteria;Proteobacteria;Gammaproteobacteria;Enterobacteriales;	1	1	1			root;cellular organisms;Bacteria;Proteobacteria;Gammaproteobacteria;Methylococcales;	1	1	1			root;cellular organisms;Bacteria;Proteobacteria;Gammaproteobacteria;environmental samples <gamma proteobacteria>;	1	1	1			root;cellular organisms;Bacteria;Proteobacteria;Gammaproteobacteria;unclassified Gammaproteobacteria;	1	1	1			root;cellular organisms;Eukaryota;Viridiplantae;Chlorophyta;Ulvophyceae;Ulvales;	1	1	1
root;cellular organisms;Eukaryota;stramenopiles;Bacillariophyta;Bacillariophyceae;Bacillariophycidae;Naviculales;	0.361854577468762	1	0.984627370366393			root;cellular organisms;Bacteria;unclassified Bacteria;candidate division WS3;	1	1	1			root;cellular organisms;Bacteria;Proteobacteria;Gammaproteobacteria;environmental samples <gamma proteobacteria>;	0.931750754727737	1	0.930555408862801			root;cellular organisms;Bacteria;Proteobacteria;Gammaproteobacteria;Oceanospirillales;	1	1	1			root;cellular organisms;Bacteria;Proteobacteria;Gammaproteobacteria;Legionellales;	1	1	1			root;cellular organisms;Bacteria;Proteobacteria;Gammaproteobacteria;Vibrionales;	1	1	1
root;cellular organisms;Eukaryota;Viridiplantae;Streptophyta;Streptophytina;Embryophyta;Tracheophyta;Euphyllophyta;Spermatophyta;Coniferophyta;Coniferopsida;Coniferales;	1	1	1			root;cellular organisms;Bacteria;unclassified Bacteria;candidate division WYO;	1	1	1			root;cellular organisms;Bacteria;Proteobacteria;Gammaproteobacteria;Legionellales;	1	1	1			root;cellular organisms;Bacteria;Proteobacteria;Gammaproteobacteria;Pasteurellales;	1	1	1			root;cellular organisms;Bacteria;Proteobacteria;Gammaproteobacteria;Methylococcales;	1	1	1			root;cellular organisms;Bacteria;Proteobacteria;Gammaproteobacteria;Xanthomonadales;	1	1	1
root;cellular organisms;Eukaryota;Viridiplantae;Streptophyta;Streptophytina;Embryophyta;Tracheophyta;Euphyllophyta;Spermatophyta;Magnoliophyta;eudicotyledons;core eudicotyledons;rosids;malvids;Brassicales;	1	1	1			root;cellular organisms;Bacteria;unclassified Bacteria;Poribacteria;	1	1	1			root;cellular organisms;Bacteria;Proteobacteria;Gammaproteobacteria;Methylococcales;	1	1	1			root;cellular organisms;Bacteria;Proteobacteria;Gammaproteobacteria;Pseudomonadales;	1.53050905282726e-11	2.42828719207204e-09	4.66231140877831e-11	***		root;cellular organisms;Bacteria;Proteobacteria;Gammaproteobacteria;Oceanospirillales;	1	1	1			root;cellular organisms;Bacteria;Spirochaetes;Spirochaetia;Spirochaetales;	1	1	1
root;cellular organisms;Eukaryota;Viridiplantae;Streptophyta;Streptophytina;Embryophyta;Tracheophyta;Euphyllophyta;Spermatophyta;Magnoliophyta;Liliopsida;commelinids;Poales;	1	1	1			root;cellular organisms;Eukaryota;Opisthokonta;Fungi;Dikarya;Ascomycota;saccharomyceta;Pezizomycotina;leotiomyceta;Eurotiomycetes;Eurotiomycetidae;Eurotiales;	1	1	1			root;cellular organisms;Bacteria;Proteobacteria;Gammaproteobacteria;Oceanospirillales;	1	1	1			root;cellular organisms;Bacteria;Proteobacteria;Gammaproteobacteria;unclassified Gammaproteobacteria;	0.358057845971544	1	0.478254716019067			root;cellular organisms;Bacteria;Proteobacteria;Gammaproteobacteria;Pasteurellales;	1	1	1			root;cellular organisms;Bacteria;unclassified Bacteria;candidate division BRC1;	1	1	1
						root;cellular organisms;Eukaryota;stramenopiles;Bacillariophyta;Bacillariophyceae;Bacillariophycidae;Naviculales;	1	1	1			root;cellular organisms;Bacteria;Proteobacteria;Gammaproteobacteria;Pasteurellales;	1	1	1			root;cellular organisms;Bacteria;Proteobacteria;Gammaproteobacteria;Vibrionales;	0.121283805602985	1	0.260976256465023			root;cellular organisms;Bacteria;Proteobacteria;Gammaproteobacteria;Pseudomonadales;	0.000936423715444334	0.0334341354661209	0.000641935400949522	***		root;cellular organisms;Bacteria;unclassified Bacteria;unclassified Bacteria (miscellaneous);	1	1	1
						root;cellular organisms;Eukaryota;Viridiplantae;Chlorophyta;Chlorophyceae;Chlamydomonadales;	1	1	1			root;cellular organisms;Bacteria;Proteobacteria;Gammaproteobacteria;Pseudomonadales;	0.0613011705183482	1	0.0533499787983686			root;cellular organisms;Bacteria;Proteobacteria;Gammaproteobacteria;Xanthomonadales;	1	1	1			root;cellular organisms;Bacteria;Proteobacteria;Gammaproteobacteria;unclassified Gammaproteobacteria;	1	1	1			root;cellular organisms;Eukaryota;stramenopiles;Bacillariophyta;Bacillariophyceae;Bacillariophycidae;Naviculales;	1	1	1
						root;cellular organisms;Eukaryota;Viridiplantae;Streptophyta;Streptophytina;Embryophyta;Tracheophyta;Euphyllophyta;Spermatophyta;Coniferophyta;Coniferopsida;Coniferales;	1	1	1			root;cellular organisms;Bacteria;Proteobacteria;Gammaproteobacteria;unclassified Gammaproteobacteria;	1	1	1			root;cellular organisms;Bacteria;Spirochaetes;Spirochaetia;Spirochaetales;	1	1	1			root;cellular organisms;Bacteria;Proteobacteria;Gammaproteobacteria;Vibrionales;	1	1	1			root;cellular organisms;Eukaryota;Viridiplantae;Chlorophyta;Chlorophyceae;Chlamydomonadales;	1	1	1
						root;cellular organisms;Eukaryota;Viridiplantae;Streptophyta;Streptophytina;Embryophyta;Tracheophyta;Euphyllophyta;Spermatophyta;Magnoliophyta;eudicotyledons;core eudicotyledons;rosids;malvids;Brassicales;	1	1	1			root;cellular organisms;Bacteria;Proteobacteria;Gammaproteobacteria;Vibrionales;	1	1	1			root;cellular organisms;Bacteria;unclassified Bacteria;candidate division BRC1;	1	1	1			root;cellular organisms;Bacteria;Proteobacteria;Gammaproteobacteria;Xanthomonadales;	1	1	1			root;cellular organisms;Eukaryota;Viridiplantae;Chlorophyta;Ulvophyceae;Ulvales;	1	1	1
						root;cellular organisms;Eukaryota;Viridiplantae;Streptophyta;Streptophytina;Embryophyta;Tracheophyta;Euphyllophyta;Spermatophyta;Magnoliophyta;Liliopsida;commelinids;Poales;	1	1	1			root;cellular organisms;Bacteria;Proteobacteria;Gammaproteobacteria;Xanthomonadales;	1	1	1			root;cellular organisms;Bacteria;unclassified Bacteria;unclassified Bacteria (miscellaneous);	1	1	1			root;cellular organisms;Bacteria;Spirochaetes;Spirochaetia;Spirochaetales;	1	1	1
												root;cellular organisms;Bacteria;Spirochaetes;Spirochaetia;Spirochaetales;	1	1	1			root;cellular organisms;Eukaryota;stramenopiles;Bacillariophyta;Bacillariophyceae;Bacillariophycidae;Naviculales;	1	1	1			root;cellular organisms;Bacteria;unclassified Bacteria;candidate division BRC1;	1	1	1
												root;cellular organisms;Bacteria;unclassified Bacteria;candidate division BRC1;	1	1	1			root;cellular organisms;Eukaryota;Viridiplantae;Chlorophyta;Chlorophyceae;Chlamydomonadales;	0.204173223150121	1	0.846965181502487			root;cellular organisms;Bacteria;unclassified Bacteria;candidate division OP3;	1	1	1
												root;cellular organisms;Bacteria;unclassified Bacteria;candidate division OD1;	1	1	1			root;cellular organisms;Eukaryota;Viridiplantae;Chlorophyta;Trebouxiophyceae;Chlorellales;	1	1	1			root;cellular organisms;Bacteria;unclassified Bacteria;unclassified Bacteria (miscellaneous);	1	1	1
												root;cellular organisms;Bacteria;unclassified Bacteria;candidate division OP3;	1	1	1									root;cellular organisms;Bacteria;unclassified Bacteria;unclassified Gram-positive bacteria;	1	1	1
												root;cellular organisms;Bacteria;unclassified Bacteria;unclassified Bacteria (miscellaneous);	1	1	1									root;cellular organisms;Eukaryota;stramenopiles;Bacillariophyta;Bacillariophyceae;Bacillariophycidae;Naviculales;	1	1	1
												root;cellular organisms;Bacteria;unclassified Bacteria;unclassified Gram-positive bacteria;	1	1	1									root;cellular organisms;Eukaryota;Viridiplantae;Chlorophyta;Chlorophyceae;Chlamydomonadales;	1	1	1
												root;cellular organisms;Eukaryota;stramenopiles;Bacillariophyta;Bacillariophyceae;Bacillariophycidae;Naviculales;	1	1	1									root;cellular organisms;Eukaryota;Viridiplantae;Chlorophyta;Trebouxiophyceae;Chlorellales;	1	1	1
												root;cellular organisms;Eukaryota;Viridiplantae;Chlorophyta;Chlorophyceae;Chlamydomonadales;	1	1	1									root;cellular organisms;Eukaryota;Viridiplantae;Streptophyta;Streptophytina;Embryophyta;Tracheophyta;Euphyllophyta;Spermatophyta;Magnoliophyta;Liliopsida;commelinids;Poales;	1	1	1
												root;cellular organisms;Eukaryota;Viridiplantae;Chlorophyta;Trebouxiophyceae;Chlorellales;	1	1	1
												root;cellular organisms;Eukaryota;Viridiplantae;Chlorophyta;Ulvophyceae;Ulvales;	1	1	1
												root;cellular organisms;Eukaryota;Viridiplantae;Streptophyta;Streptophytina;Embryophyta;Tracheophyta;Euphyllophyta;Spermatophyta;Magnoliophyta;Liliopsida;commelinids;Poales;	1	1	1

## Sheet: Order level, long-lasting effect
Toledo G t2						Toledo AT t2						Zaragoza G T2						Zaragoza MSG t2						Zaragoza PG t2						Zaragoza ATG t2						Zaragoza AIM t2
	G-test	Fisher's exact test	Chi-square test	significant			G-test	Fisher's exact test	Chi-square test	significant			G-test	Fisher's exact test	Chi-square test	significant			G-test	Fisher's exact test	Chi-square test	significant			G-test	Fisher's exact test	Chi-square test	significant			G-test	Fisher's exact test	Chi-square test	significant			G-test	Fisher's exact test	Chi-square test	significant
root;cellular organisms;Bacteria;Actinobacteria <phylum>;Actinobacteria;Acidimicrobidae;Acidimicrobiales;	1	1	1			root;cellular organisms;Bacteria;Actinobacteria <phylum>;Actinobacteria;Acidimicrobidae;Acidimicrobiales;	1	1	1			root;cellular organisms;Bacteria;Actinobacteria <phylum>;Actinobacteria;Acidimicrobidae;Acidimicrobiales;	1	1	1			root;cellular organisms;Bacteria;Actinobacteria <phylum>;Actinobacteria;Acidimicrobidae;Acidimicrobiales;	1	1	1			root;cellular organisms;Bacteria;Actinobacteria <phylum>;Actinobacteria;Acidimicrobidae;Acidimicrobiales;	1	1	1			root;cellular organisms;Bacteria;Actinobacteria <phylum>;Actinobacteria;Acidimicrobidae;Acidimicrobiales;	1	1	1			root;cellular organisms;Bacteria;Actinobacteria <phylum>;Actinobacteria;Acidimicrobidae;Acidimicrobiales;	0.0367597837933218	1	0.123569108084694	***
root;cellular organisms;Bacteria;Actinobacteria <phylum>;Actinobacteria;Actinobacteridae;Actinomycetales;	3.07807113131275e-11	4.61199458086575e-09	8.8550295952621e-11	***		root;cellular organisms;Bacteria;Actinobacteria <phylum>;Actinobacteria;Actinobacteridae;Actinomycetales;	1.37562494728627e-09	6.97328491957833e-08	1.33887070455903e-09	***		root;cellular organisms;Bacteria;Actinobacteria <phylum>;Actinobacteria;Acidimicrobidae;unclassified Acidimicrobidae;	1	1	1			root;cellular organisms;Bacteria;Actinobacteria <phylum>;Actinobacteria;Acidimicrobidae;unclassified Acidimicrobidae;	1	1	1			root;cellular organisms;Bacteria;Actinobacteria <phylum>;Actinobacteria;Acidimicrobidae;unclassified Acidimicrobidae;	1	1	1			root;cellular organisms;Bacteria;Actinobacteria <phylum>;Actinobacteria;Acidimicrobidae;unclassified Acidimicrobidae;	1	1	1			root;cellular organisms;Bacteria;Actinobacteria <phylum>;Actinobacteria;Acidimicrobidae;unclassified Acidimicrobidae;	1	1	1
root;cellular organisms;Bacteria;Actinobacteria <phylum>;Actinobacteria;Rubrobacteridae;Rubrobacterales;	0.0413841771064227	1	0.0745589581759422	***		root;cellular organisms;Bacteria;Actinobacteria <phylum>;Actinobacteria;environmental samples <Actinobacteria>;	1	1	1			root;cellular organisms;Bacteria;Actinobacteria <phylum>;Actinobacteria;Actinobacteridae;Actinomycetales;	0	3.51125765759442e-23	6.74161470258128e-25	***		root;cellular organisms;Bacteria;Actinobacteria <phylum>;Actinobacteria;Actinobacteridae;Actinomycetales;	1	1	1			root;cellular organisms;Bacteria;Actinobacteria <phylum>;Actinobacteria;Actinobacteridae;Actinomycetales;	0.157199337890695	1	0.161513880568493			root;cellular organisms;Bacteria;Actinobacteria <phylum>;Actinobacteria;Actinobacteridae;Actinomycetales;	1.4233220426263e-05	0.000733118055619861	1.40758666679014e-05	***		root;cellular organisms;Bacteria;Actinobacteria <phylum>;Actinobacteria;Actinobacteridae;Actinomycetales;	1	1	1
root;cellular organisms;Bacteria;Actinobacteria <phylum>;Actinobacteria;Rubrobacteridae;Solirubrobacterales;	1	1	1			root;cellular organisms;Bacteria;Actinobacteria <phylum>;Actinobacteria;Rubrobacteridae;Rubrobacterales;	3.90986869547305e-08	1.77849721178808e-06	3.41471464663313e-08	***		root;cellular organisms;Bacteria;Actinobacteria <phylum>;Actinobacteria;Actinobacteridae;Bifidobacteriales;	1	1	1			root;cellular organisms;Bacteria;Actinobacteria <phylum>;Actinobacteria;Actinobacteridae;Bifidobacteriales;	1	1	1			root;cellular organisms;Bacteria;Actinobacteria <phylum>;Actinobacteria;Actinobacteridae;Bifidobacteriales;	1	1	1			root;cellular organisms;Bacteria;Actinobacteria <phylum>;Actinobacteria;Actinobacteridae;Bifidobacteriales;	1	1	1			root;cellular organisms;Bacteria;Actinobacteria <phylum>;Actinobacteria;Actinobacteridae;Bifidobacteriales;	1	1	1
root;cellular organisms;Bacteria;Chlamydiae/Verrucomicrobia group;Verrucomicrobia;Opitutae;Opitutales;	1	1	1			root;cellular organisms;Bacteria;Actinobacteria <phylum>;Actinobacteria;Rubrobacteridae;Solirubrobacterales;	0.14239926107097	1	0.201147689191294			root;cellular organisms;Bacteria;Actinobacteria <phylum>;Actinobacteria;environmental samples <Actinobacteria>;	1	1	1			root;cellular organisms;Bacteria;Actinobacteria <phylum>;Actinobacteria;environmental samples <Actinobacteria>;	1	1	1			root;cellular organisms;Bacteria;Actinobacteria <phylum>;Actinobacteria;environmental samples <Actinobacteria>;	0.906279521057712	1	0.983583686800707			root;cellular organisms;Bacteria;Actinobacteria <phylum>;Actinobacteria;environmental samples <Actinobacteria>;	1	1	1			root;cellular organisms;Bacteria;Actinobacteria <phylum>;Actinobacteria;environmental samples <Actinobacteria>;	0.00333441074499774	0.205778527702662	0.00395094773189111	***
root;cellular organisms;Bacteria;Chlamydiae/Verrucomicrobia group;Verrucomicrobia;Verrucomicrobiae;Verrucomicrobiales;	1	1	1			root;cellular organisms;Bacteria;Bacteroidetes/Chlorobi group;Bacteroidetes;Sphingobacteriia;Sphingobacteriales;	1	1	1			root;cellular organisms;Bacteria;Actinobacteria <phylum>;Actinobacteria;Rubrobacteridae;environmental samples <Rubrobacteridae>;	1	1	1			root;cellular organisms;Bacteria;Actinobacteria <phylum>;Actinobacteria;Rubrobacteridae;environmental samples <Rubrobacteridae>;	1	1	1			root;cellular organisms;Bacteria;Actinobacteria <phylum>;Actinobacteria;Rubrobacteridae;environmental samples <Rubrobacteridae>;	1	1	1			root;cellular organisms;Bacteria;Actinobacteria <phylum>;Actinobacteria;Rubrobacteridae;environmental samples <Rubrobacteridae>;	0.0808300191110973	1	0.11176423659346			root;cellular organisms;Bacteria;Actinobacteria <phylum>;Actinobacteria;Rubrobacteridae;environmental samples <Rubrobacteridae>;	1	1	1
root;cellular organisms;Bacteria;Deinococcus-Thermus;Deinococci;Deinococcales;	1	1	1			root;cellular organisms;Bacteria;Chlamydiae/Verrucomicrobia group;Chlamydiae;Chlamydiia;Chlamydiales;	1	1	1			root;cellular organisms;Bacteria;Actinobacteria <phylum>;Actinobacteria;Rubrobacteridae;Rubrobacterales;	1	1	1			root;cellular organisms;Bacteria;Actinobacteria <phylum>;Actinobacteria;Rubrobacteridae;Rubrobacterales;	1	1	1			root;cellular organisms;Bacteria;Actinobacteria <phylum>;Actinobacteria;Rubrobacteridae;Rubrobacterales;	1	1	1			root;cellular organisms;Bacteria;Actinobacteria <phylum>;Actinobacteria;Rubrobacteridae;Rubrobacterales;	1	1	1			root;cellular organisms;Bacteria;Actinobacteria <phylum>;Actinobacteria;Rubrobacteridae;Rubrobacterales;	1	1	1
root;cellular organisms;Bacteria;Fibrobacteres/Acidobacteria group;Acidobacteria;Acidobacteriia;Acidobacteriales;	0.000293566732757711	0.0233182013858169	0.000447709466607685	***		root;cellular organisms;Bacteria;Chlamydiae/Verrucomicrobia group;Verrucomicrobia;Opitutae;Opitutales;	1	1	1			root;cellular organisms;Bacteria;Actinobacteria <phylum>;Actinobacteria;Rubrobacteridae;Solirubrobacterales;	1	1	1			root;cellular organisms;Bacteria;Actinobacteria <phylum>;Actinobacteria;Rubrobacteridae;Solirubrobacterales;	1	1	1			root;cellular organisms;Bacteria;Actinobacteria <phylum>;Actinobacteria;Rubrobacteridae;Solirubrobacterales;	1	1	1			root;cellular organisms;Bacteria;Actinobacteria <phylum>;Actinobacteria;Rubrobacteridae;Solirubrobacterales;	1	1	1			root;cellular organisms;Bacteria;Actinobacteria <phylum>;Actinobacteria;Rubrobacteridae;Solirubrobacterales;	1	1	1
root;cellular organisms;Bacteria;Fibrobacteres/Acidobacteria group;Acidobacteria;Holophagae;Holophagales;	1	1	1			root;cellular organisms;Bacteria;Chlamydiae/Verrucomicrobia group;Verrucomicrobia;Verrucomicrobiae;Verrucomicrobiales;	1	1	1			root;cellular organisms;Bacteria;Actinobacteria <phylum>;Actinobacteria;Rubrobacteridae;unclassified Rubrobacteridae;	1	1	1			root;cellular organisms;Bacteria;Actinobacteria <phylum>;Actinobacteria;Rubrobacteridae;unclassified Rubrobacteridae;	1	1	1			root;cellular organisms;Bacteria;Actinobacteria <phylum>;Actinobacteria;Rubrobacteridae;unclassified Rubrobacteridae;	1	1	1			root;cellular organisms;Bacteria;Actinobacteria <phylum>;Actinobacteria;Rubrobacteridae;unclassified Rubrobacteridae;	1	1	1			root;cellular organisms;Bacteria;Actinobacteria <phylum>;Actinobacteria;Rubrobacteridae;unclassified Rubrobacteridae;	1	1	1
root;cellular organisms;Bacteria;Firmicutes;Bacilli;Bacillales;	1	1	1			root;cellular organisms;Bacteria;Chloroflexi <phylum>;Chloroflexi;Chloroflexales;	1	1	1			root;cellular organisms;Bacteria;Actinobacteria <phylum>;Actinobacteria;unclassified Actinobacteria;	1	1	1			root;cellular organisms;Bacteria;Actinobacteria <phylum>;Actinobacteria;unclassified Actinobacteria;	1	1	1			root;cellular organisms;Bacteria;Actinobacteria <phylum>;Actinobacteria;unclassified Actinobacteria;	1	1	1			root;cellular organisms;Bacteria;Actinobacteria <phylum>;Actinobacteria;unclassified Actinobacteria;	1	1	1			root;cellular organisms;Bacteria;Actinobacteria <phylum>;Actinobacteria;unclassified Actinobacteria;	1	1	1
root;cellular organisms;Bacteria;Firmicutes;Clostridia;Clostridiales;	1	1	1			root;cellular organisms;Bacteria;Chloroflexi <phylum>;Thermomicrobia;Thermomicrobiales;	1	1	1			root;cellular organisms;Bacteria;Bacteroidetes/Chlorobi group;Bacteroidetes;Cytophagia;Cytophagales;	1	1	1			root;cellular organisms;Bacteria;Bacteroidetes/Chlorobi group;Bacteroidetes;Flavobacteriia;Flavobacteriales;	1	1	1			root;cellular organisms;Bacteria;Bacteroidetes/Chlorobi group;Bacteroidetes;Bacteroidia;Bacteroidales;	1	1	1			root;cellular organisms;Bacteria;Bacteroidetes/Chlorobi group;Bacteroidetes;Bacteroidia;Bacteroidales;	1	1	1			root;cellular organisms;Bacteria;Bacteroidetes/Chlorobi group;Bacteroidetes;Bacteroidia;Bacteroidales;	1	1	1
root;cellular organisms;Bacteria;Gemmatimonadetes;Gemmatimonadetes <class>;Gemmatimonadales;	0.211177719995085	1	0.397409328005214			root;cellular organisms;Bacteria;Deinococcus-Thermus;Deinococci;Deinococcales;	1	1	1			root;cellular organisms;Bacteria;Bacteroidetes/Chlorobi group;Bacteroidetes;Flavobacteriia;Flavobacteriales;	1	1	1			root;cellular organisms;Bacteria;Chlamydiae/Verrucomicrobia group;Chlamydiae;Chlamydiia;Chlamydiales;	1	1	1			root;cellular organisms;Bacteria;Bacteroidetes/Chlorobi group;Bacteroidetes;Cytophagia;Cytophagales;	0.0298589264568534	1	0.103581144113661	***		root;cellular organisms;Bacteria;Bacteroidetes/Chlorobi group;Bacteroidetes;Cytophagia;Cytophagales;	1	1	1			root;cellular organisms;Bacteria;Bacteroidetes/Chlorobi group;Bacteroidetes;Cytophagia;Cytophagales;	1	1	1
root;cellular organisms;Bacteria;Nitrospirae;Nitrospira <class>;Nitrospirales;	1	1	1			root;cellular organisms;Bacteria;Fibrobacteres/Acidobacteria group;Acidobacteria;Acidobacteriia;Acidobacteriales;	0.117646592506048	1	0.127270303586299			root;cellular organisms;Bacteria;Chlamydiae/Verrucomicrobia group;Chlamydiae;Chlamydiia;Chlamydiales;	1	1	1			root;cellular organisms;Bacteria;Chlamydiae/Verrucomicrobia group;Chlamydiae;Chlamydiia;environmental samples <Chlamydiae>;	1	1	1			root;cellular organisms;Bacteria;Bacteroidetes/Chlorobi group;Bacteroidetes;Flavobacteriia;Flavobacteriales;	1	1	1			root;cellular organisms;Bacteria;Bacteroidetes/Chlorobi group;Bacteroidetes;Flavobacteriia;Flavobacteriales;	1	1	1			root;cellular organisms;Bacteria;Bacteroidetes/Chlorobi group;Bacteroidetes;Flavobacteriia;Flavobacteriales;	1	1	1
root;cellular organisms;Bacteria;Planctomycetes;Planctomycetia;Planctomycetales;	1	1	1			root;cellular organisms;Bacteria;Fibrobacteres/Acidobacteria group;Acidobacteria;Holophagae;Holophagales;	1	1	1			root;cellular organisms;Bacteria;Chlamydiae/Verrucomicrobia group;Chlamydiae;Chlamydiia;environmental samples <Chlamydiae>;	1	1	1			root;cellular organisms;Bacteria;Chlamydiae/Verrucomicrobia group;Verrucomicrobia;Opitutae;Opitutales;	1	1	1			root;cellular organisms;Bacteria;Bacteroidetes/Chlorobi group;Chlorobi;Chlorobia;Chlorobiales;	1	1	1			root;cellular organisms;Bacteria;Bacteroidetes/Chlorobi group;Chlorobi;Chlorobia;Chlorobiales;	1	1	1			root;cellular organisms;Bacteria;Chlamydiae/Verrucomicrobia group;Chlamydiae;Chlamydiia;Chlamydiales;	1	1	1
root;cellular organisms;Bacteria;Proteobacteria;Alphaproteobacteria;Caulobacterales;	1	1	1			root;cellular organisms;Bacteria;Fibrobacteres/Acidobacteria group;Fibrobacteres;Fibrobacteria;Fibrobacterales;	1	1	1			root;cellular organisms;Bacteria;Chlamydiae/Verrucomicrobia group;Verrucomicrobia;Opitutae;Opitutales;	1	1	1			root;cellular organisms;Bacteria;Chlamydiae/Verrucomicrobia group;Verrucomicrobia;unclassified Verrucomicrobia;unclassified Verrucomicrobia (miscellaneous);	1	1	1			root;cellular organisms;Bacteria;Chlamydiae/Verrucomicrobia group;Chlamydiae;Chlamydiia;Chlamydiales;	1	1	1			root;cellular organisms;Bacteria;Chlamydiae/Verrucomicrobia group;Chlamydiae;Chlamydiia;Chlamydiales;	0.0115640119590381	1	0.0604601103235414	***		root;cellular organisms;Bacteria;Chlamydiae/Verrucomicrobia group;Chlamydiae;Chlamydiia;environmental samples <Chlamydiae>;	0.0918161147952574	1	0.251719623276702
root;cellular organisms;Bacteria;Proteobacteria;Alphaproteobacteria;environmental samples <alpha subdivision>;	1	1	1			root;cellular organisms;Bacteria;Firmicutes;Bacilli;Bacillales;	4.2632564145606e-12	1.10347365854031e-08	2.11866942439739e-10	***		root;cellular organisms;Bacteria;Chlamydiae/Verrucomicrobia group;Verrucomicrobia;unclassified Verrucomicrobia;unclassified Verrucomicrobia (miscellaneous);	1	1	1			root;cellular organisms;Bacteria;Chlamydiae/Verrucomicrobia group;Verrucomicrobia;Verrucomicrobiae;Verrucomicrobiales;	1.06581410364015e-13	3.76504482021354e-12	7.22888605481025e-14	***		root;cellular organisms;Bacteria;Chlamydiae/Verrucomicrobia group;Chlamydiae;Chlamydiia;environmental samples <Chlamydiae>;	0.782290558799588	1	1			root;cellular organisms;Bacteria;Chlamydiae/Verrucomicrobia group;Chlamydiae;Chlamydiia;environmental samples <Chlamydiae>;	1	1	1			root;cellular organisms;Bacteria;Chlamydiae/Verrucomicrobia group;Verrucomicrobia;Opitutae;Opitutales;	1	1	1
root;cellular organisms;Bacteria;Proteobacteria;Alphaproteobacteria;Rhizobiales;	1	1	1			root;cellular organisms;Bacteria;Firmicutes;Bacilli;Lactobacillales;	1	1	1			root;cellular organisms;Bacteria;Chlamydiae/Verrucomicrobia group;Verrucomicrobia;Verrucomicrobiae;Verrucomicrobiales;	0	1.28972753338474e-13	2.47627686409859e-15	***		root;cellular organisms;Bacteria;Chloroflexi <phylum>;Chloroflexi;Chloroflexales;	1	1	1			root;cellular organisms;Bacteria;Chlamydiae/Verrucomicrobia group;Verrucomicrobia;Opitutae;Opitutales;	1	1	1			root;cellular organisms;Bacteria;Chlamydiae/Verrucomicrobia group;Verrucomicrobia;Opitutae;Opitutales;	1	1	1			root;cellular organisms;Bacteria;Chlamydiae/Verrucomicrobia group;Verrucomicrobia;unclassified Verrucomicrobia;unclassified Verrucomicrobia (miscellaneous);	1	1	1
root;cellular organisms;Bacteria;Proteobacteria;Alphaproteobacteria;Rhodobacterales;	1	1	1			root;cellular organisms;Bacteria;Firmicutes;Clostridia;Clostridiales;	1	1	1			root;cellular organisms;Bacteria;Chloroflexi <phylum>;Chloroflexi;Chloroflexales;	1	1	1			root;cellular organisms;Bacteria;Chloroflexi <phylum>;Chloroflexi;Herpetosiphonales;	1	1	1			root;cellular organisms;Bacteria;Chlamydiae/Verrucomicrobia group;Verrucomicrobia;unclassified Verrucomicrobia;unclassified Verrucomicrobia (miscellaneous);	1	1	1			root;cellular organisms;Bacteria;Chlamydiae/Verrucomicrobia group;Verrucomicrobia;unclassified Verrucomicrobia;unclassified Verrucomicrobia (miscellaneous);	1	1	1			root;cellular organisms;Bacteria;Chlamydiae/Verrucomicrobia group;Verrucomicrobia;Verrucomicrobiae;Verrucomicrobiales;	0	9.78528854588015e-37	1.87877540080885e-38	***
root;cellular organisms;Bacteria;Proteobacteria;Alphaproteobacteria;Rhodospirillales;	1	1	1			root;cellular organisms;Bacteria;Gemmatimonadetes;Gemmatimonadetes <class>;Gemmatimonadales;	1	1	1			root;cellular organisms;Bacteria;Chloroflexi <phylum>;Thermomicrobia;Sphaerobacteridae;Sphaerobacterales;	1	1	1			root;cellular organisms;Bacteria;Chloroflexi <phylum>;Thermomicrobia;Sphaerobacteridae;Sphaerobacterales;	1	1	1			root;cellular organisms;Bacteria;Chlamydiae/Verrucomicrobia group;Verrucomicrobia;Verrucomicrobiae;Verrucomicrobiales;	0.00326973718905776	0.171350932369909	0.00328993790150218	***		root;cellular organisms;Bacteria;Chlamydiae/Verrucomicrobia group;Verrucomicrobia;Verrucomicrobiae;Verrucomicrobiales;	0	1.19251372985689e-47	2.28962636132491e-49	***		root;cellular organisms;Bacteria;Deinococcus-Thermus;Deinococci;Thermales;	1	1	1
root;cellular organisms;Bacteria;Proteobacteria;Alphaproteobacteria;Sphingomonadales;	0.925308668106723	1	1			root;cellular organisms;Bacteria;Nitrospirae;Nitrospira <class>;Nitrospirales;	1	1	1			root;cellular organisms;Bacteria;Deinococcus-Thermus;Deinococci;Thermales;	1	1	1			root;cellular organisms;Bacteria;Deinococcus-Thermus;Deinococci;Thermales;	1	1	1			root;cellular organisms;Bacteria;Chloroflexi <phylum>;Thermomicrobia;Sphaerobacteridae;Sphaerobacterales;	1	1	1			root;cellular organisms;Bacteria;Chloroflexi <phylum>;Thermomicrobia;Sphaerobacteridae;Sphaerobacterales;	1	1	1			root;cellular organisms;Bacteria;Fibrobacteres/Acidobacteria group;Acidobacteria;Acidobacteriia;Acidobacteriales;	2.24310709739939e-06	0.000205942822345104	3.95410218902599e-06	***
root;cellular organisms;Bacteria;Proteobacteria;Betaproteobacteria;Burkholderiales;	0.357849727764716	1	0.452165145943068			root;cellular organisms;Bacteria;Planctomycetes;Planctomycetia;Planctomycetales;	1	1	1			root;cellular organisms;Bacteria;Fibrobacteres/Acidobacteria group;Acidobacteria;Acidobacteriia;Acidobacteriales;	0.073574817417402	1	0.0857955906017511			root;cellular organisms;Bacteria;Fibrobacteres/Acidobacteria group;Acidobacteria;Acidobacteriia;Acidobacteriales;	1	1	1			root;cellular organisms;Bacteria;Deinococcus-Thermus;Deinococci;Thermales;	1	1	1			root;cellular organisms;Bacteria;Fibrobacteres/Acidobacteria group;Acidobacteria;Acidobacteriia;Acidobacteriales;	1	1	1			root;cellular organisms;Bacteria;Fibrobacteres/Acidobacteria group;Acidobacteria;Holophagae;Holophagales;	1	1	1
root;cellular organisms;Bacteria;Proteobacteria;Betaproteobacteria;Hydrogenophilales;	1	1	1			root;cellular organisms;Bacteria;Proteobacteria;Alphaproteobacteria;Caulobacterales;	1	1	1			root;cellular organisms;Bacteria;Fibrobacteres/Acidobacteria group;Acidobacteria;Holophagae;Holophagales;	1	1	1			root;cellular organisms;Bacteria;Fibrobacteres/Acidobacteria group;Acidobacteria;Holophagae;Holophagales;	1	1	1			root;cellular organisms;Bacteria;Fibrobacteres/Acidobacteria group;Acidobacteria;Acidobacteriia;Acidobacteriales;	7.27590960281077e-05	0.0058558588838989	0.00011243249057086	***		root;cellular organisms;Bacteria;Fibrobacteres/Acidobacteria group;Acidobacteria;Holophagae;Holophagales;	1	1	1			root;cellular organisms;Bacteria;Firmicutes;Bacilli;Bacillales;	0.000556897362422148	0.0294734152571737	0.000565889572937741	***
root;cellular organisms;Bacteria;Proteobacteria;Betaproteobacteria;Methylophilales;	1	1	1			root;cellular organisms;Bacteria;Proteobacteria;Alphaproteobacteria;environmental samples <alpha subdivision>;	1	1	1			root;cellular organisms;Bacteria;Firmicutes;Bacilli;Bacillales;	0.0471444367102336	1	0.0553348485974056	***		root;cellular organisms;Bacteria;Firmicutes;Bacilli;Bacillales;	1	1	1			root;cellular organisms;Bacteria;Fibrobacteres/Acidobacteria group;Acidobacteria;Holophagae;Holophagales;	1	1	1			root;cellular organisms;Bacteria;Firmicutes;Bacilli;Bacillales;	0	7.05216570286774e-73	1.35401581495061e-74	***		root;cellular organisms;Bacteria;Firmicutes;Bacilli;Lactobacillales;	1	1	1
root;cellular organisms;Bacteria;Proteobacteria;Betaproteobacteria;Neisseriales;	1	1	1			root;cellular organisms;Bacteria;Proteobacteria;Alphaproteobacteria;Rhizobiales;	1	1	1			root;cellular organisms;Bacteria;Firmicutes;Bacilli;Lactobacillales;	0.870774998190804	1	1			root;cellular organisms;Bacteria;Firmicutes;Bacilli;Lactobacillales;	1	1	1			root;cellular organisms;Bacteria;Firmicutes;Bacilli;Bacillales;	0	5.04370302635816e-39	9.6839098106078e-41	***		root;cellular organisms;Bacteria;Firmicutes;Bacilli;Lactobacillales;	1.32699935733172e-05	0.00358584740955091	6.88482702633774e-05	***		root;cellular organisms;Bacteria;Firmicutes;Clostridia;Clostridiales;	0.203621022911008	1	0.28804972927746
root;cellular organisms;Bacteria;Proteobacteria;Betaproteobacteria;Nitrosomonadales;	1	1	1			root;cellular organisms;Bacteria;Proteobacteria;Alphaproteobacteria;Rhodobacterales;	1	1	1			root;cellular organisms;Bacteria;Firmicutes;Clostridia;Clostridiales;	1	1	1			root;cellular organisms;Bacteria;Firmicutes;Clostridia;Clostridiales;	0	1.24831843855839e-11	2.39677140203212e-13	***		root;cellular organisms;Bacteria;Firmicutes;Bacilli;Lactobacillales;	1	1	1			root;cellular organisms;Bacteria;Firmicutes;Clostridia;Clostridiales;	1	1	1			root;cellular organisms;Bacteria;Firmicutes;Clostridia;Halanaerobiales;	1	1	1
root;cellular organisms;Bacteria;Proteobacteria;Betaproteobacteria;Rhodocyclales;	1	1	1			root;cellular organisms;Bacteria;Proteobacteria;Alphaproteobacteria;Rhodospirillales;	1	1	1			root;cellular organisms;Bacteria;Firmicutes;Clostridia;Halanaerobiales;	1	1	1			root;cellular organisms;Bacteria;Firmicutes;Clostridia;Halanaerobiales;	1	1	1			root;cellular organisms;Bacteria;Firmicutes;Clostridia;Clostridiales;	1	1	1			root;cellular organisms;Bacteria;Firmicutes;Clostridia;Halanaerobiales;	1	1	1			root;cellular organisms;Bacteria;Gemmatimonadetes;Gemmatimonadetes <class>;Gemmatimonadales;	1	1	1
root;cellular organisms;Bacteria;Proteobacteria;delta/epsilon subdivisions;Deltaproteobacteria;Bdellovibrionales;	1	1	1			root;cellular organisms;Bacteria;Proteobacteria;Alphaproteobacteria;Sphingomonadales;	0.163058746811828	1	0.179082603471751			root;cellular organisms;Bacteria;Firmicutes;Clostridia;Thermoanaerobacterales;	1	1	1			root;cellular organisms;Bacteria;Firmicutes;Clostridia;Thermoanaerobacterales;	1	1	1			root;cellular organisms;Bacteria;Firmicutes;Clostridia;Halanaerobiales;	1	1	1			root;cellular organisms;Bacteria;Firmicutes;Clostridia;Thermoanaerobacterales;	1	1	1			root;cellular organisms;Bacteria;Gemmatimonadetes;Gemmatimonadetes <class>;unclassified Gemmatimonadetes;	1	1	1
root;cellular organisms;Bacteria;Proteobacteria;delta/epsilon subdivisions;Deltaproteobacteria;Desulfuromonadales;	1	1	1			root;cellular organisms;Bacteria;Proteobacteria;Alphaproteobacteria;unclassified Alphaproteobacteria;	1	1	1			root;cellular organisms;Bacteria;Gemmatimonadetes;Gemmatimonadetes <class>;Gemmatimonadales;	1	1	1			root;cellular organisms;Bacteria;Firmicutes;Negativicutes;Selenomonadales;	1	1	1			root;cellular organisms;Bacteria;Firmicutes;Clostridia;Thermoanaerobacterales;	1	1	1			root;cellular organisms;Bacteria;Firmicutes;Negativicutes;Selenomonadales;	1	1	1			root;cellular organisms;Bacteria;Nitrospirae;Nitrospira <class>;Nitrospirales;	1	1	1
root;cellular organisms;Bacteria;Proteobacteria;delta/epsilon subdivisions;Deltaproteobacteria;Myxococcales;	0.52851855573325	1	0.71700713463739			root;cellular organisms;Bacteria;Proteobacteria;Betaproteobacteria;Burkholderiales;	1	1	1			root;cellular organisms;Bacteria;Gemmatimonadetes;Gemmatimonadetes <class>;unclassified Gemmatimonadetes;	1	1	1			root;cellular organisms;Bacteria;Gemmatimonadetes;Gemmatimonadetes <class>;Gemmatimonadales;	1	1	1			root;cellular organisms;Bacteria;Firmicutes;Negativicutes;Selenomonadales;	1	1	1			root;cellular organisms;Bacteria;Gemmatimonadetes;Gemmatimonadetes <class>;Gemmatimonadales;	1	1	1			root;cellular organisms;Bacteria;Planctomycetes;Planctomycetia;Planctomycetales;	1	1	1
root;cellular organisms;Bacteria;Proteobacteria;delta/epsilon subdivisions;Deltaproteobacteria;Syntrophobacterales;	1	1	1			root;cellular organisms;Bacteria;Proteobacteria;Betaproteobacteria;Methylophilales;	1	1	1			root;cellular organisms;Bacteria;Nitrospirae;Nitrospira <class>;Nitrospirales;	1	1	1			root;cellular organisms;Bacteria;Gemmatimonadetes;Gemmatimonadetes <class>;unclassified Gemmatimonadetes;	1	1	1			root;cellular organisms;Bacteria;Gemmatimonadetes;Gemmatimonadetes <class>;Gemmatimonadales;	1	1	1			root;cellular organisms;Bacteria;Gemmatimonadetes;Gemmatimonadetes <class>;unclassified Gemmatimonadetes;	1	1	1			root;cellular organisms;Bacteria;Proteobacteria;Alphaproteobacteria;Caulobacterales;	0.162501029051938	1	0.246898603360804
root;cellular organisms;Bacteria;Proteobacteria;Gammaproteobacteria;Aeromonadales;	1	1	1			root;cellular organisms;Bacteria;Proteobacteria;Betaproteobacteria;Neisseriales;	1	1	1			root;cellular organisms;Bacteria;Planctomycetes;Planctomycetia;Planctomycetales;	1	1	1			root;cellular organisms;Bacteria;Nitrospirae;Nitrospira <class>;Nitrospirales;	0.351936732428854	1	0.408019384703481			root;cellular organisms;Bacteria;Gemmatimonadetes;Gemmatimonadetes <class>;unclassified Gemmatimonadetes;	0.201480165864169	1	0.366374394606106			root;cellular organisms;Bacteria;Nitrospirae;Nitrospira <class>;Nitrospirales;	1	1	1			root;cellular organisms;Bacteria;Proteobacteria;Alphaproteobacteria;environmental samples <alpha subdivision>;	2.31233157421684e-06	0.000109896438680947	2.11001162267418e-06	***
root;cellular organisms;Bacteria;Proteobacteria;Gammaproteobacteria;Chromatiales;	1	1	1			root;cellular organisms;Bacteria;Proteobacteria;Betaproteobacteria;Nitrosomonadales;	1	1	1			root;cellular organisms;Bacteria;Proteobacteria;Alphaproteobacteria;Caulobacterales;	0.00290537212460151	0.322632318014385	0.00619454050587622	***		root;cellular organisms;Bacteria;Planctomycetes;Planctomycetia;Planctomycetales;	1	1	1			root;cellular organisms;Bacteria;Nitrospirae;Nitrospira <class>;Nitrospirales;	1	1	1			root;cellular organisms;Bacteria;Planctomycetes;Planctomycetia;Planctomycetales;	1	1	1			root;cellular organisms;Bacteria;Proteobacteria;Alphaproteobacteria;Rhizobiales;	5.94681637267058e-10	2.45885491907196e-08	4.72100144461817e-10	***
root;cellular organisms;Bacteria;Proteobacteria;Gammaproteobacteria;Enterobacteriales;	1	1	1			root;cellular organisms;Bacteria;Proteobacteria;Betaproteobacteria;Rhodocyclales;	3.54227687182629e-07	0.000177798498790564	3.41373117677882e-06	***		root;cellular organisms;Bacteria;Proteobacteria;Alphaproteobacteria;environmental samples <alpha subdivision>;	1	1	1			root;cellular organisms;Bacteria;Proteobacteria;Alphaproteobacteria;Caulobacterales;	1	1	1			root;cellular organisms;Bacteria;Planctomycetes;Planctomycetia;Planctomycetales;	1	1	1			root;cellular organisms;Bacteria;Proteobacteria;Alphaproteobacteria;Caulobacterales;	1	1	1			root;cellular organisms;Bacteria;Proteobacteria;Alphaproteobacteria;Rhodobacterales;	0.00349801555367435	0.286758615140725	0.0055057654107019	***
root;cellular organisms;Bacteria;Proteobacteria;Gammaproteobacteria;Legionellales;	1	1	1			root;cellular organisms;Bacteria;Proteobacteria;delta/epsilon subdivisions;Deltaproteobacteria;Bdellovibrionales;	1	1	1			root;cellular organisms;Bacteria;Proteobacteria;Alphaproteobacteria;Rhizobiales;	1	1	1			root;cellular organisms;Bacteria;Proteobacteria;Alphaproteobacteria;environmental samples <alpha subdivision>;	0.178977881660707	1	0.225956449672604			root;cellular organisms;Bacteria;Proteobacteria;Alphaproteobacteria;Caulobacterales;	1	1	1			root;cellular organisms;Bacteria;Proteobacteria;Alphaproteobacteria;environmental samples <alpha subdivision>;	1	1	1			root;cellular organisms;Bacteria;Proteobacteria;Alphaproteobacteria;Rhodospirillales;	0.557783586550514	1	1
root;cellular organisms;Bacteria;Proteobacteria;Gammaproteobacteria;Oceanospirillales;	1	1	1			root;cellular organisms;Bacteria;Proteobacteria;delta/epsilon subdivisions;Deltaproteobacteria;Desulfovibrionales;	1	1	1			root;cellular organisms;Bacteria;Proteobacteria;Alphaproteobacteria;Rhodobacterales;	1	1	1			root;cellular organisms;Bacteria;Proteobacteria;Alphaproteobacteria;Rhizobiales;	0.537399454282394	1	0.648412840414308			root;cellular organisms;Bacteria;Proteobacteria;Alphaproteobacteria;environmental samples <alpha subdivision>;	0.00611067229002771	0.321333973939065	0.00616961229962999	***		root;cellular organisms;Bacteria;Proteobacteria;Alphaproteobacteria;Rhizobiales;	0.000272252404066364	0.0224384688022347	0.000430818601002903	***		root;cellular organisms;Bacteria;Proteobacteria;Alphaproteobacteria;Sphingomonadales;	0	2.45820667483387e-48	4.71975681568103e-50	***
root;cellular organisms;Bacteria;Proteobacteria;Gammaproteobacteria;Pasteurellales;	1	1	1			root;cellular organisms;Bacteria;Proteobacteria;delta/epsilon subdivisions;Deltaproteobacteria;Desulfuromonadales;	1	1	1			root;cellular organisms;Bacteria;Proteobacteria;Alphaproteobacteria;Rhodospirillales;	1	1	1			root;cellular organisms;Bacteria;Proteobacteria;Alphaproteobacteria;Rhodobacterales;	1	1	1			root;cellular organisms;Bacteria;Proteobacteria;Alphaproteobacteria;Rhizobiales;	6.3948846218409e-14	2.09274727975753e-12	4.01807477713448e-14	***		root;cellular organisms;Bacteria;Proteobacteria;Alphaproteobacteria;Rhodobacterales;	1	1	1			root;cellular organisms;Bacteria;Proteobacteria;Alphaproteobacteria;unclassified Alphaproteobacteria;	7.39674987926264e-12	1.62692765416231e-09	3.12370109599165e-11	***
root;cellular organisms;Bacteria;Proteobacteria;Gammaproteobacteria;Pseudomonadales;	0.000671656401408427	0.0627460247983839	0.00120472367612897	***		root;cellular organisms;Bacteria;Proteobacteria;delta/epsilon subdivisions;Deltaproteobacteria;Myxococcales;	0.00383009553127067	0.214299648490363	0.00411455325101498	***		root;cellular organisms;Bacteria;Proteobacteria;Alphaproteobacteria;Sphingomonadales;	0.019231158702091	1	0.0249489993959211	***		root;cellular organisms;Bacteria;Proteobacteria;Alphaproteobacteria;Rhodospirillales;	1	1	1			root;cellular organisms;Bacteria;Proteobacteria;Alphaproteobacteria;Rhodobacterales;	1	1	1			root;cellular organisms;Bacteria;Proteobacteria;Alphaproteobacteria;Rhodospirillales;	1	1	1			root;cellular organisms;Bacteria;Proteobacteria;Betaproteobacteria;Burkholderiales;	0	5.75312339151064e-15	1.10459969117006e-16	***
root;cellular organisms;Bacteria;Proteobacteria;Gammaproteobacteria;Thiotrichales;	1	1	1			root;cellular organisms;Bacteria;Proteobacteria;delta/epsilon subdivisions;Deltaproteobacteria;Syntrophobacterales;	1	1	1			root;cellular organisms;Bacteria;Proteobacteria;Alphaproteobacteria;unclassified Alphaproteobacteria;	1	1	1			root;cellular organisms;Bacteria;Proteobacteria;Alphaproteobacteria;Sphingomonadales;	1	1	1			root;cellular organisms;Bacteria;Proteobacteria;Alphaproteobacteria;Rhodospirillales;	0.00333105986614868	0.436660478844046	0.00838388119380566	***		root;cellular organisms;Bacteria;Proteobacteria;Alphaproteobacteria;Sphingomonadales;	2.25637371187304e-05	0.00115457434124591	2.21678273519213e-05	***		root;cellular organisms;Bacteria;Proteobacteria;Betaproteobacteria;environmental samples <beta subdivision>;	1.88435933523579e-11	8.26253247960512e-10	1.58640623608418e-11	***
root;cellular organisms;Bacteria;Proteobacteria;Gammaproteobacteria;Xanthomonadales;	0.827841552968536	1	1			root;cellular organisms;Bacteria;Proteobacteria;delta/epsilon subdivisions;Deltaproteobacteria;unclassified Deltaproteobacteria;	1	1	1			root;cellular organisms;Bacteria;Proteobacteria;Betaproteobacteria;Burkholderiales;	1	1	1			root;cellular organisms;Bacteria;Proteobacteria;Alphaproteobacteria;unclassified Alphaproteobacteria;	1	1	1			root;cellular organisms;Bacteria;Proteobacteria;Alphaproteobacteria;Sphingomonadales;	0	8.24814281071768e-37	1.58364341965782e-38	***		root;cellular organisms;Bacteria;Proteobacteria;Alphaproteobacteria;unclassified Alphaproteobacteria;	0.00850858573108582	0.707045261364463	0.0135752690181977	***		root;cellular organisms;Bacteria;Proteobacteria;Betaproteobacteria;Ferritrophicales;	1	1	1
root;cellular organisms;Bacteria;unclassified Bacteria;candidate division TM7;	1	1	1			root;cellular organisms;Bacteria;Proteobacteria;Gammaproteobacteria;Aeromonadales;	1	1	1			root;cellular organisms;Bacteria;Proteobacteria;Betaproteobacteria;environmental samples <beta subdivision>;	1	1	1			root;cellular organisms;Bacteria;Proteobacteria;Betaproteobacteria;Burkholderiales;	0.445346322648	1	0.505473326053626			root;cellular organisms;Bacteria;Proteobacteria;Alphaproteobacteria;unclassified Alphaproteobacteria;	0	1.74162727607687e-13	3.34392437006757e-15	***		root;cellular organisms;Bacteria;Proteobacteria;Betaproteobacteria;Burkholderiales;	1	1	1			root;cellular organisms;Bacteria;Proteobacteria;Betaproteobacteria;Hydrogenophilales;	1	1	1
root;cellular organisms;Bacteria;unclassified Bacteria;candidate division WYO;	1	1	1			root;cellular organisms;Bacteria;Proteobacteria;Gammaproteobacteria;Enterobacteriales;	0	7.47741161343356e-71	1.43566302977924e-72	***		root;cellular organisms;Bacteria;Proteobacteria;Betaproteobacteria;Hydrogenophilales;	1	1	1			root;cellular organisms;Bacteria;Proteobacteria;Betaproteobacteria;environmental samples <beta subdivision>;	1	1	1			root;cellular organisms;Bacteria;Proteobacteria;Betaproteobacteria;Burkholderiales;	4.09272615797818e-11	1.83557847608636e-09	3.5243106740859e-11	***		root;cellular organisms;Bacteria;Proteobacteria;Betaproteobacteria;environmental samples <beta subdivision>;	1	1	1			root;cellular organisms;Bacteria;Proteobacteria;Betaproteobacteria;Nitrosomonadales;	0	2.49283008823879e-13	4.78623376941848e-15	***
root;cellular organisms;Eukaryota;Opisthokonta;Fungi;Dikarya;Ascomycota;saccharomyceta;Pezizomycotina;leotiomyceta;Eurotiomycetes;Eurotiomycetidae;Eurotiales;	1	1	1			root;cellular organisms;Bacteria;Proteobacteria;Gammaproteobacteria;Legionellales;	1	1	1			root;cellular organisms;Bacteria;Proteobacteria;Betaproteobacteria;Nitrosomonadales;	1	1	1			root;cellular organisms;Bacteria;Proteobacteria;Betaproteobacteria;Nitrosomonadales;	1	1	1			root;cellular organisms;Bacteria;Proteobacteria;Betaproteobacteria;environmental samples <beta subdivision>;	0.0100159093446806	0.576159243937158	0.0110622574835934	***		root;cellular organisms;Bacteria;Proteobacteria;Betaproteobacteria;Ferritrophicales;	1	1	1			root;cellular organisms;Bacteria;Proteobacteria;Betaproteobacteria;Procabacteriales;	1	1	1
root;cellular organisms;Eukaryota;Viridiplantae;Chlorophyta;Trebouxiophyceae;Chlorellales;	1	1	1			root;cellular organisms;Bacteria;Proteobacteria;Gammaproteobacteria;Pseudomonadales;	0.911140654490865	1	1			root;cellular organisms;Bacteria;Proteobacteria;Betaproteobacteria;Rhodocyclales;	1	1	1			root;cellular organisms;Bacteria;Proteobacteria;Betaproteobacteria;Procabacteriales;	1	1	1			root;cellular organisms;Bacteria;Proteobacteria;Betaproteobacteria;Nitrosomonadales;	2.53845584552437e-07	0.000110204036089037	2.1159174929095e-06	***		root;cellular organisms;Bacteria;Proteobacteria;Betaproteobacteria;Nitrosomonadales;	1	1	1			root;cellular organisms;Bacteria;Proteobacteria;Betaproteobacteria;Rhodocyclales;	0.208439797818173	1	0.467579574542257
root;cellular organisms;Eukaryota;Viridiplantae;Streptophyta;Streptophytina;Embryophyta;Tracheophyta;Euphyllophyta;Spermatophyta;Magnoliophyta;eudicotyledons;core eudicotyledons;rosids;malvids;Brassicales;	1	1	1			root;cellular organisms;Bacteria;Proteobacteria;Gammaproteobacteria;Thiotrichales;	1	1	1			root;cellular organisms;Bacteria;Proteobacteria;delta/epsilon subdivisions;Deltaproteobacteria;Bdellovibrionales;	1	1	1			root;cellular organisms;Bacteria;Proteobacteria;Betaproteobacteria;Rhodocyclales;	1	1	1			root;cellular organisms;Bacteria;Proteobacteria;Betaproteobacteria;Rhodocyclales;	1	1	1			root;cellular organisms;Bacteria;Proteobacteria;Betaproteobacteria;Procabacteriales;	1	1	1			root;cellular organisms;Bacteria;Proteobacteria;delta/epsilon subdivisions;Deltaproteobacteria;Bdellovibrionales;	1	1	1
						root;cellular organisms;Bacteria;Proteobacteria;Gammaproteobacteria;Vibrionales;	0.00594091591479895	1	0.128976837975549	***		root;cellular organisms;Bacteria;Proteobacteria;delta/epsilon subdivisions;Deltaproteobacteria;Desulfobacterales;	1	1	1			root;cellular organisms;Bacteria;Proteobacteria;delta/epsilon subdivisions;Deltaproteobacteria;Bdellovibrionales;	1	1	1			root;cellular organisms;Bacteria;Proteobacteria;delta/epsilon subdivisions;Deltaproteobacteria;Bdellovibrionales;	1	1	1			root;cellular organisms;Bacteria;Proteobacteria;Betaproteobacteria;Rhodocyclales;	1	1	1			root;cellular organisms;Bacteria;Proteobacteria;delta/epsilon subdivisions;Deltaproteobacteria;Desulfobacterales;	1	1	1
						root;cellular organisms;Bacteria;Proteobacteria;Gammaproteobacteria;Xanthomonadales;	1	1	1			root;cellular organisms;Bacteria;Proteobacteria;delta/epsilon subdivisions;Deltaproteobacteria;Desulfovibrionales;	1	1	1			root;cellular organisms;Bacteria;Proteobacteria;delta/epsilon subdivisions;Deltaproteobacteria;Desulfovibrionales;	1	1	1			root;cellular organisms;Bacteria;Proteobacteria;delta/epsilon subdivisions;Deltaproteobacteria;Desulfobacterales;	1	1	1			root;cellular organisms;Bacteria;Proteobacteria;delta/epsilon subdivisions;Deltaproteobacteria;Bdellovibrionales;	1	1	1			root;cellular organisms;Bacteria;Proteobacteria;delta/epsilon subdivisions;Deltaproteobacteria;Desulfovibrionales;	1	1	1
						root;cellular organisms;Bacteria;unclassified Bacteria;candidate division SAM;	1	1	1			root;cellular organisms;Bacteria;Proteobacteria;delta/epsilon subdivisions;Deltaproteobacteria;Desulfuromonadales;	1	1	1			root;cellular organisms;Bacteria;Proteobacteria;delta/epsilon subdivisions;Deltaproteobacteria;Desulfuromonadales;	1	1	1			root;cellular organisms;Bacteria;Proteobacteria;delta/epsilon subdivisions;Deltaproteobacteria;Desulfovibrionales;	1	1	1			root;cellular organisms;Bacteria;Proteobacteria;delta/epsilon subdivisions;Deltaproteobacteria;Desulfobacterales;	1	1	1			root;cellular organisms;Bacteria;Proteobacteria;delta/epsilon subdivisions;Deltaproteobacteria;Desulfuromonadales;	1	1	1
						root;cellular organisms;Bacteria;unclassified Bacteria;candidate division WS3;	1	1	1			root;cellular organisms;Bacteria;Proteobacteria;delta/epsilon subdivisions;Deltaproteobacteria;environmental samples <delta subdivision>;	0.460469537934813	1	0.53808211985702			root;cellular organisms;Bacteria;Proteobacteria;delta/epsilon subdivisions;Deltaproteobacteria;environmental samples <delta subdivision>;	0.00129210179208883	0.111817372257293	0.00214689354734	***		root;cellular organisms;Bacteria;Proteobacteria;delta/epsilon subdivisions;Deltaproteobacteria;Desulfuromonadales;	1	1	1			root;cellular organisms;Bacteria;Proteobacteria;delta/epsilon subdivisions;Deltaproteobacteria;Desulfovibrionales;	1	1	1			root;cellular organisms;Bacteria;Proteobacteria;delta/epsilon subdivisions;Deltaproteobacteria;environmental samples <delta subdivision>;	1	1	1
						root;cellular organisms;Bacteria;unclassified Bacteria;candidate division WYO;	1	1	1			root;cellular organisms;Bacteria;Proteobacteria;delta/epsilon subdivisions;Deltaproteobacteria;Myxococcales;	3.88621401725686e-09	3.92848138040191e-07	7.54268425037178e-09	***		root;cellular organisms;Bacteria;Proteobacteria;delta/epsilon subdivisions;Deltaproteobacteria;Myxococcales;	2.08686401492741e-11	5.12684118381944e-09	9.84353507293333e-11	***		root;cellular organisms;Bacteria;Proteobacteria;delta/epsilon subdivisions;Deltaproteobacteria;environmental samples <delta subdivision>;	1	1	1			root;cellular organisms;Bacteria;Proteobacteria;delta/epsilon subdivisions;Deltaproteobacteria;Desulfuromonadales;	1	1	1			root;cellular organisms;Bacteria;Proteobacteria;delta/epsilon subdivisions;Deltaproteobacteria;Myxococcales;	3.83693077310454e-13	9.23756113913049e-11	1.77361173871308e-12	***
						root;cellular organisms;Bacteria;unclassified Bacteria;Poribacteria;	1	1	1			root;cellular organisms;Bacteria;Proteobacteria;delta/epsilon subdivisions;Epsilonproteobacteria;environmental samples <epsilon proteobacteria>;	1	1	1			root;cellular organisms;Bacteria;Proteobacteria;delta/epsilon subdivisions;Epsilonproteobacteria;environmental samples <epsilon proteobacteria>;	1	1	1			root;cellular organisms;Bacteria;Proteobacteria;delta/epsilon subdivisions;Deltaproteobacteria;Myxococcales;	0.000742248052887362	0.0562202398619122	0.00107942860534872	***		root;cellular organisms;Bacteria;Proteobacteria;delta/epsilon subdivisions;Deltaproteobacteria;environmental samples <delta subdivision>;	1.11929175261594e-07	1.60651844395695e-05	3.08451541239735e-07	***		root;cellular organisms;Bacteria;Proteobacteria;delta/epsilon subdivisions;Epsilonproteobacteria;environmental samples <epsilon proteobacteria>;	1	1	1
						root;cellular organisms;Eukaryota;Opisthokonta;Fungi;Dikarya;Ascomycota;saccharomyceta;Pezizomycotina;leotiomyceta;Eurotiomycetes;Eurotiomycetidae;Eurotiales;	1	1	1			root;cellular organisms;Bacteria;Proteobacteria;Gammaproteobacteria;Acidithiobacillales;	1	1	1			root;cellular organisms;Bacteria;Proteobacteria;Gammaproteobacteria;Aeromonadales;	1.91892581824504e-08	0.000732802116506379	1.40698006369224e-05	***		root;cellular organisms;Bacteria;Proteobacteria;delta/epsilon subdivisions;Epsilonproteobacteria;environmental samples <epsilon proteobacteria>;	1	1	1			root;cellular organisms;Bacteria;Proteobacteria;delta/epsilon subdivisions;Deltaproteobacteria;Myxococcales;	0	1.50235305907343e-18	2.88451787342102e-20	***		root;cellular organisms;Bacteria;Proteobacteria;Gammaproteobacteria;Acidithiobacillales;	1	1	1
						root;cellular organisms;Eukaryota;stramenopiles;Bacillariophyta;Bacillariophyceae;Bacillariophycidae;Naviculales;	1	1	1			root;cellular organisms;Bacteria;Proteobacteria;Gammaproteobacteria;Aeromonadales;	1.07679838379227e-08	6.44031897615363e-05	1.23654124342149e-06	***		root;cellular organisms;Bacteria;Proteobacteria;Gammaproteobacteria;Alteromonadales;	1	1	1			root;cellular organisms;Bacteria;Proteobacteria;Gammaproteobacteria;Aeromonadales;	0.00021372921936802	0.115425248343098	0.00221616476818749	***		root;cellular organisms;Bacteria;Proteobacteria;delta/epsilon subdivisions;Epsilonproteobacteria;environmental samples <epsilon proteobacteria>;	1	1	1			root;cellular organisms;Bacteria;Proteobacteria;Gammaproteobacteria;Aeromonadales;	4.74124831768563e-05	0.0379028420086593	0.000727734566566256	***
						root;cellular organisms;Eukaryota;Viridiplantae;Chlorophyta;Chlorophyceae;Chlamydomonadales;	1	1	1			root;cellular organisms;Bacteria;Proteobacteria;Gammaproteobacteria;Alteromonadales;	1	1	1			root;cellular organisms;Bacteria;Proteobacteria;Gammaproteobacteria;Chromatiales;	1	1	1			root;cellular organisms;Bacteria;Proteobacteria;Gammaproteobacteria;Alteromonadales;	1	1	1			root;cellular organisms;Bacteria;Proteobacteria;Gammaproteobacteria;Acidithiobacillales;	1	1	1			root;cellular organisms;Bacteria;Proteobacteria;Gammaproteobacteria;Alteromonadales;	1	1	1
						root;cellular organisms;Eukaryota;Viridiplantae;Streptophyta;Streptophytina;Embryophyta;Tracheophyta;Euphyllophyta;Spermatophyta;Coniferophyta;Coniferopsida;Coniferales;	1	1	1			root;cellular organisms;Bacteria;Proteobacteria;Gammaproteobacteria;Chromatiales;	1	1	1			root;cellular organisms;Bacteria;Proteobacteria;Gammaproteobacteria;Enterobacteriales;	0	1.67223845142523e-17	3.21069782673645e-19	***		root;cellular organisms;Bacteria;Proteobacteria;Gammaproteobacteria;Chromatiales;	1	1	1			root;cellular organisms;Bacteria;Proteobacteria;Gammaproteobacteria;Aeromonadales;	2.4720029628611e-05	0.0273561509153638	0.000525238097574984	***		root;cellular organisms;Bacteria;Proteobacteria;Gammaproteobacteria;Chromatiales;	1	1	1
						root;cellular organisms;Eukaryota;Viridiplantae;Streptophyta;Streptophytina;Embryophyta;Tracheophyta;Euphyllophyta;Spermatophyta;Magnoliophyta;eudicotyledons;core eudicotyledons;rosids;malvids;Brassicales;	1	1	1			root;cellular organisms;Bacteria;Proteobacteria;Gammaproteobacteria;Enterobacteriales;	6.61011512192999e-09	1.76711205595294e-06	3.39285514742969e-08	***		root;cellular organisms;Bacteria;Proteobacteria;Gammaproteobacteria;environmental samples <gamma proteobacteria>;	1	1	1			root;cellular organisms;Bacteria;Proteobacteria;Gammaproteobacteria;Enterobacteriales;	0.93781446351057	1	1			root;cellular organisms;Bacteria;Proteobacteria;Gammaproteobacteria;Alteromonadales;	1	1	1			root;cellular organisms;Bacteria;Proteobacteria;Gammaproteobacteria;Enterobacteriales;	6.79400429248744e-08	2.3414326689584e-05	4.49555072440014e-07	***
						root;cellular organisms;Eukaryota;Viridiplantae;Streptophyta;Streptophytina;Embryophyta;Tracheophyta;Euphyllophyta;Spermatophyta;Magnoliophyta;Liliopsida;commelinids;Poales;	1	1	1			root;cellular organisms;Bacteria;Proteobacteria;Gammaproteobacteria;environmental samples <gamma proteobacteria>;	0.000188076220240418	0.0120494783611901	0.000231349984534853	***		root;cellular organisms;Bacteria;Proteobacteria;Gammaproteobacteria;Legionellales;	1	1	1			root;cellular organisms;Bacteria;Proteobacteria;Gammaproteobacteria;environmental samples <gamma proteobacteria>;	1.10765796534906e-09	1.13930961811027e-07	2.18747446677171e-09	***		root;cellular organisms;Bacteria;Proteobacteria;Gammaproteobacteria;Chromatiales;	1	1	1			root;cellular organisms;Bacteria;Proteobacteria;Gammaproteobacteria;environmental samples <gamma proteobacteria>;	1	1	1
												root;cellular organisms;Bacteria;Proteobacteria;Gammaproteobacteria;Legionellales;	1	1	1			root;cellular organisms;Bacteria;Proteobacteria;Gammaproteobacteria;Methylococcales;	1	1	1			root;cellular organisms;Bacteria;Proteobacteria;Gammaproteobacteria;Legionellales;	1	1	1			root;cellular organisms;Bacteria;Proteobacteria;Gammaproteobacteria;Enterobacteriales;	0.00599280614992637	0.606257820441399	0.0116401501524749	***		root;cellular organisms;Bacteria;Proteobacteria;Gammaproteobacteria;Legionellales;	1	1	1
												root;cellular organisms;Bacteria;Proteobacteria;Gammaproteobacteria;Methylococcales;	1	1	1			root;cellular organisms;Bacteria;Proteobacteria;Gammaproteobacteria;Oceanospirillales;	1	1	1			root;cellular organisms;Bacteria;Proteobacteria;Gammaproteobacteria;Methylococcales;	1	1	1			root;cellular organisms;Bacteria;Proteobacteria;Gammaproteobacteria;environmental samples <gamma proteobacteria>;	1	1	1			root;cellular organisms;Bacteria;Proteobacteria;Gammaproteobacteria;Methylococcales;	1	1	1
												root;cellular organisms;Bacteria;Proteobacteria;Gammaproteobacteria;Oceanospirillales;	1	1	1			root;cellular organisms;Bacteria;Proteobacteria;Gammaproteobacteria;Pasteurellales;	1	1	1			root;cellular organisms;Bacteria;Proteobacteria;Gammaproteobacteria;Oceanospirillales;	1	1	1			root;cellular organisms;Bacteria;Proteobacteria;Gammaproteobacteria;Legionellales;	1	1	1			root;cellular organisms;Bacteria;Proteobacteria;Gammaproteobacteria;Oceanospirillales;	1	1	1
												root;cellular organisms;Bacteria;Proteobacteria;Gammaproteobacteria;Pasteurellales;	1	1	1			root;cellular organisms;Bacteria;Proteobacteria;Gammaproteobacteria;Pseudomonadales;	0.913306957273356	1	1			root;cellular organisms;Bacteria;Proteobacteria;Gammaproteobacteria;Pasteurellales;	1	1	1			root;cellular organisms;Bacteria;Proteobacteria;Gammaproteobacteria;Methylococcales;	1	1	1			root;cellular organisms;Bacteria;Proteobacteria;Gammaproteobacteria;Pasteurellales;	1	1	1
												root;cellular organisms;Bacteria;Proteobacteria;Gammaproteobacteria;Pseudomonadales;	0	2.89434136209753e-27	5.5571354152271e-29	***		root;cellular organisms;Bacteria;Proteobacteria;Gammaproteobacteria;Thiotrichales;	1	1	1			root;cellular organisms;Bacteria;Proteobacteria;Gammaproteobacteria;Pseudomonadales;	0	6.12015071549831e-30	1.17506893737568e-31	***		root;cellular organisms;Bacteria;Proteobacteria;Gammaproteobacteria;Oceanospirillales;	1	1	1			root;cellular organisms;Bacteria;Proteobacteria;Gammaproteobacteria;Pseudomonadales;	0	4.49079933429128e-26	8.62233472183926e-28	***
												root;cellular organisms;Bacteria;Proteobacteria;Gammaproteobacteria;Thiotrichales;	1	1	1			root;cellular organisms;Bacteria;Proteobacteria;Gammaproteobacteria;unclassified Gammaproteobacteria;	1	1	1			root;cellular organisms;Bacteria;Proteobacteria;Gammaproteobacteria;unclassified Gammaproteobacteria;	1	1	1			root;cellular organisms;Bacteria;Proteobacteria;Gammaproteobacteria;Pasteurellales;	1	1	1			root;cellular organisms;Bacteria;Proteobacteria;Gammaproteobacteria;Thiotrichales;	1	1	1
												root;cellular organisms;Bacteria;Proteobacteria;Gammaproteobacteria;unclassified Gammaproteobacteria;	0.00408127348554643	0.230323844878704	0.00442221782167116	***		root;cellular organisms;Bacteria;Proteobacteria;Gammaproteobacteria;Vibrionales;	0	2.61298930774435e-59	5.01693947086915e-61	***		root;cellular organisms;Bacteria;Proteobacteria;Gammaproteobacteria;Vibrionales;	1	1	1			root;cellular organisms;Bacteria;Proteobacteria;Gammaproteobacteria;Pseudomonadales;	0	1.28452451049243e-39	2.46628706014546e-41	***		root;cellular organisms;Bacteria;Proteobacteria;Gammaproteobacteria;unclassified Gammaproteobacteria;	0.0891788014477086	1	0.0933144700113219
												root;cellular organisms;Bacteria;Proteobacteria;Gammaproteobacteria;Vibrionales;	2.1316282072803e-14	2.05799116827853e-10	3.95134304309478e-12	***		root;cellular organisms;Bacteria;Proteobacteria;Gammaproteobacteria;Xanthomonadales;	0.328899815897351	1	0.383672764351782			root;cellular organisms;Bacteria;Proteobacteria;Gammaproteobacteria;Xanthomonadales;	0	1.03421505812432e-26	1.98569291159855e-28	***		root;cellular organisms;Bacteria;Proteobacteria;Gammaproteobacteria;Thiotrichales;	1	1	1			root;cellular organisms;Bacteria;Proteobacteria;Gammaproteobacteria;Vibrionales;	0.00169030615303001	0.240799267089056	0.00462334592810987	***
												root;cellular organisms;Bacteria;Proteobacteria;Gammaproteobacteria;Xanthomonadales;	0	1.93305664511678e-17	3.71146875862429e-19	***		root;cellular organisms;Bacteria;Thermodesulfobacteria <phylum>;Thermodesulfobacteria;Thermodesulfobacteriales;	1	1	1			root;cellular organisms;Bacteria;Spirochaetes;Spirochaetia;Spirochaetales;	1	1	1			root;cellular organisms;Bacteria;Proteobacteria;Gammaproteobacteria;unclassified Gammaproteobacteria;	1	1	1			root;cellular organisms;Bacteria;Proteobacteria;Gammaproteobacteria;Xanthomonadales;	2.72208922069694e-11	3.7049726481742e-09	7.11354748449447e-11	***
												root;cellular organisms;Bacteria;Spirochaetes;Spirochaetia;Spirochaetales;	1	1	1			root;cellular organisms;Bacteria;unclassified Bacteria;candidate division BRC1;	1	1	1			root;cellular organisms;Bacteria;unclassified Bacteria;candidate division BRC1;	1	1	1			root;cellular organisms;Bacteria;Proteobacteria;Gammaproteobacteria;Vibrionales;	7.91153809132084e-10	1.92857955898654e-06	3.70287275325414e-08	***		root;cellular organisms;Bacteria;Spirochaetes;Spirochaetia;Spirochaetales;	1	1	1
												root;cellular organisms;Bacteria;Thermodesulfobacteria <phylum>;Thermodesulfobacteria;Thermodesulfobacteriales;	1	1	1			root;cellular organisms;Bacteria;unclassified Bacteria;candidate division GN01;	1	1	1			root;cellular organisms;Bacteria;unclassified Bacteria;candidate division GN01;	1	1	1			root;cellular organisms;Bacteria;Proteobacteria;Gammaproteobacteria;Xanthomonadales;	5.11590769747272e-13	9.27889220480146e-11	1.78154730332188e-12	***		root;cellular organisms;Bacteria;unclassified Bacteria;candidate division BRC1;	0.518503204778916	1	1
												root;cellular organisms;Bacteria;unclassified Bacteria;candidate division BRC1;	0.64194816741535	1	1			root;cellular organisms;Bacteria;unclassified Bacteria;candidate division WS3;	1	1	1			root;cellular organisms;Bacteria;unclassified Bacteria;candidate division OD1;	1	1	1			root;cellular organisms;Bacteria;Spirochaetes;Spirochaetia;Spirochaetales;	1	1	1			root;cellular organisms;Bacteria;unclassified Bacteria;candidate division OP8;	1	1	1
												root;cellular organisms;Bacteria;unclassified Bacteria;candidate division GN01;	1	1	1			root;cellular organisms;Bacteria;unclassified Bacteria;unclassified Bacteria (miscellaneous);	1	1	1			root;cellular organisms;Bacteria;unclassified Bacteria;candidate division OP8;	1	1	1			root;cellular organisms;Bacteria;unclassified Bacteria;candidate division BRC1;	0.0280467079966513	1	0.096799260001126	***		root;cellular organisms;Bacteria;unclassified Bacteria;candidate division WS3;	1	1	1
												root;cellular organisms;Bacteria;unclassified Bacteria;candidate division OD1;	1	1	1			root;cellular organisms;Bacteria;unclassified Bacteria;unclassified Gram-positive bacteria;	1	1	1			root;cellular organisms;Bacteria;unclassified Bacteria;unclassified Bacteria (miscellaneous);	1	1	1			root;cellular organisms;Bacteria;unclassified Bacteria;candidate division GN01;	1	1	1			root;cellular organisms;Bacteria;unclassified Bacteria;candidate division WYO;	1	1	1
												root;cellular organisms;Bacteria;unclassified Bacteria;candidate division OP8;	1	1	1			root;cellular organisms;Eukaryota;Amoebozoa;Centramoebida;	1	1	1			root;cellular organisms;Bacteria;unclassified Bacteria;unclassified Gram-positive bacteria;	1	1	1			root;cellular organisms;Bacteria;unclassified Bacteria;candidate division WS3;	1	1	1			root;cellular organisms;Bacteria;unclassified Bacteria;unclassified Bacteria (miscellaneous);	1	1	1
												root;cellular organisms;Bacteria;unclassified Bacteria;candidate division WS3;	1	1	1			root;cellular organisms;Eukaryota;stramenopiles;Bacillariophyta;Bacillariophyceae;Bacillariophycidae;Naviculales;	1	1	1			root;cellular organisms;Eukaryota;stramenopiles;Bacillariophyta;Bacillariophyceae;Bacillariophycidae;Naviculales;	1	1	1			root;cellular organisms;Bacteria;unclassified Bacteria;candidate division WYO;	1	1	1			root;cellular organisms;Bacteria;unclassified Bacteria;unclassified Gram-positive bacteria;	1	1	1
												root;cellular organisms;Bacteria;unclassified Bacteria;candidate division WYO;	1	1	1			root;cellular organisms;Eukaryota;Viridiplantae;Chlorophyta;Chlorophyceae;Chlamydomonadales;	1	1	1			root;cellular organisms;Eukaryota;Viridiplantae;Chlorophyta;Chlorophyceae;Chlamydomonadales;	1	1	1			root;cellular organisms;Bacteria;unclassified Bacteria;unclassified Bacteria (miscellaneous);	1	1	1			root;cellular organisms;Eukaryota;stramenopiles;Bacillariophyta;Bacillariophyceae;Bacillariophycidae;Naviculales;	9.15436137347569e-05	0.0157709002428705	0.000302801284663113	***
												root;cellular organisms;Bacteria;unclassified Bacteria;unclassified Bacteria (miscellaneous);	1	1	1			root;cellular organisms;Eukaryota;Viridiplantae;Chlorophyta;Trebouxiophyceae;Chlorellales;	1	1	1			root;cellular organisms;Eukaryota;Viridiplantae;Chlorophyta;Trebouxiophyceae;Chlorellales;	1	1	1			root;cellular organisms;Bacteria;unclassified Bacteria;unclassified Gram-positive bacteria;	1	1	1			root;cellular organisms;Eukaryota;Viridiplantae;Chlorophyta;Chlorophyceae;Chlamydomonadales;	1	1	1
												root;cellular organisms;Bacteria;unclassified Bacteria;unclassified Gram-positive bacteria;	1	1	1			root;cellular organisms;Eukaryota;Viridiplantae;Streptophyta;Streptophytina;Embryophyta;Tracheophyta;Euphyllophyta;Spermatophyta;Magnoliophyta;Liliopsida;commelinids;Poales;	1	1	1			root;cellular organisms;Eukaryota;Viridiplantae;Streptophyta;Streptophytina;Embryophyta;Tracheophyta;Euphyllophyta;Spermatophyta;Magnoliophyta;Liliopsida;commelinids;Poales;	1	1	1			root;cellular organisms;Eukaryota;stramenopiles;Bacillariophyta;Bacillariophyceae;Bacillariophycidae;Naviculales;	1	1	1			root;cellular organisms;Eukaryota;Viridiplantae;Chlorophyta;Trebouxiophyceae;Chlorellales;	1	1	1
												root;cellular organisms;Eukaryota;stramenopiles;Bacillariophyta;Bacillariophyceae;Bacillariophycidae;Naviculales;	1	1	1															root;cellular organisms;Eukaryota;Viridiplantae;Chlorophyta;Chlorophyceae;Chlamydomonadales;	1	1	1			root;cellular organisms;Eukaryota;Viridiplantae;Streptophyta;Streptophytina;Embryophyta;Tracheophyta;Euphyllophyta;Spermatophyta;Magnoliophyta;Liliopsida;commelinids;Poales;	1	1	1
												root;cellular organisms;Eukaryota;Viridiplantae;Chlorophyta;Chlorophyceae;Chlamydomonadales;	1	1	1															root;cellular organisms;Eukaryota;Viridiplantae;Chlorophyta;Trebouxiophyceae;Chlorellales;	1	1	1
												root;cellular organisms;Eukaryota;Viridiplantae;Chlorophyta;Trebouxiophyceae;Chlorellales;	1	1	1															root;cellular organisms;Eukaryota;Viridiplantae;Streptophyta;Streptophytina;Embryophyta;Tracheophyta;Euphyllophyta;Spermatophyta;Magnoliophyta;Liliopsida;commelinids;Poales;	1	1	1
												root;cellular organisms;Eukaryota;Viridiplantae;Streptophyta;Streptophytina;Embryophyta;Tracheophyta;Euphyllophyta;Spermatophyta;Magnoliophyta;Liliopsida;commelinids;Poales;	1	1	1

## Sheet: Family level, early effect
Toledo G t1						Toledo AT t1						Zaragoza G T1						Zaragoza MSG t1						Zaragoza PG t1						Zaragoza ATG t1						Zaragoza AIM t1
	G-test	Fisher's exact test	Chi-square test	significant			G-test	Fisher's exact test	Chi-square test	significant			G-test	Fisher's exact test	Chi-square test	significant			G-test	Fisher's exact test	Chi-square test	significant			G-test	Fisher's exact test	Chi-square test	significant			G-test	Fisher's exact test	Chi-square test	significant			G-test	Fisher's exact test	Chi-square test	significant
root;cellular organisms;Bacteria;Actinobacteria <phylum>;Actinobacteria;Acidimicrobidae;Acidimicrobiales;Acidimicrobineae;Acidimicrobiaceae;	1	1	1			root;cellular organisms;Bacteria;Actinobacteria <phylum>;Actinobacteria;Acidimicrobidae;Acidimicrobiales;Acidimicrobineae;Acidimicrobiaceae;	1	1	1			root;cellular organisms;Bacteria;Actinobacteria <phylum>;Actinobacteria;Acidimicrobidae;Acidimicrobiales;Acidimicrobineae;Acidimicrobiaceae;	1	1	1			root;cellular organisms;Bacteria;Actinobacteria <phylum>;Actinobacteria;Acidimicrobidae;Acidimicrobiales;Acidimicrobineae;Acidimicrobiaceae;	1	1	1			root;cellular organisms;Bacteria;Actinobacteria <phylum>;Actinobacteria;Acidimicrobidae;Acidimicrobiales;Acidimicrobineae;Acidimicrobiaceae;	1	1	1			root;cellular organisms;Bacteria;Actinobacteria <phylum>;Actinobacteria;Acidimicrobidae;Acidimicrobiales;Acidimicrobineae;Acidimicrobiaceae;	1	1	1			root;cellular organisms;Bacteria;Actinobacteria <phylum>;Actinobacteria;Acidimicrobidae;Acidimicrobiales;Acidimicrobineae;Acidimicrobiaceae;	1	1	1
root;cellular organisms;Bacteria;Actinobacteria <phylum>;Actinobacteria;Actinobacteridae;Actinomycetales;Corynebacterineae;Gordoniaceae;	1	1	1			root;cellular organisms;Bacteria;Actinobacteria <phylum>;Actinobacteria;Actinobacteridae;Actinomycetales;Actinomycineae;Actinomycetaceae;	1	1	1			root;cellular organisms;Bacteria;Actinobacteria <phylum>;Actinobacteria;Actinobacteridae;Actinomycetales;Corynebacterineae;Gordoniaceae;	1	1	1			root;cellular organisms;Bacteria;Actinobacteria <phylum>;Actinobacteria;Actinobacteridae;Actinomycetales;Corynebacterineae;Gordoniaceae;	1	1	1			root;cellular organisms;Bacteria;Actinobacteria <phylum>;Actinobacteria;Actinobacteridae;Actinomycetales;Corynebacterineae;Corynebacteriaceae;	1	1	1			root;cellular organisms;Bacteria;Actinobacteria <phylum>;Actinobacteria;Actinobacteridae;Actinomycetales;Corynebacterineae;Gordoniaceae;	1	1	1			root;cellular organisms;Bacteria;Actinobacteria <phylum>;Actinobacteria;Actinobacteridae;Actinomycetales;Corynebacterineae;Gordoniaceae;	1	1	1
root;cellular organisms;Bacteria;Actinobacteria <phylum>;Actinobacteria;Actinobacteridae;Actinomycetales;Corynebacterineae;Mycobacteriaceae;	0.000142210144461918	0.00733770436017404	0.000218663589933187	***		root;cellular organisms;Bacteria;Actinobacteria <phylum>;Actinobacteria;Actinobacteridae;Actinomycetales;Corynebacterineae;Corynebacteriaceae;	1	1	1			root;cellular organisms;Bacteria;Actinobacteria <phylum>;Actinobacteria;Actinobacteridae;Actinomycetales;Corynebacterineae;Mycobacteriaceae;	1	1	1			root;cellular organisms;Bacteria;Actinobacteria <phylum>;Actinobacteria;Actinobacteridae;Actinomycetales;Corynebacterineae;Mycobacteriaceae;	1	1	1			root;cellular organisms;Bacteria;Actinobacteria <phylum>;Actinobacteria;Actinobacteridae;Actinomycetales;Corynebacterineae;Gordoniaceae;	1	1	1			root;cellular organisms;Bacteria;Actinobacteria <phylum>;Actinobacteria;Actinobacteridae;Actinomycetales;Corynebacterineae;Mycobacteriaceae;	1	1	1			root;cellular organisms;Bacteria;Actinobacteria <phylum>;Actinobacteria;Actinobacteridae;Actinomycetales;Corynebacterineae;Mycobacteriaceae;	1	1	1
root;cellular organisms;Bacteria;Actinobacteria <phylum>;Actinobacteria;Actinobacteridae;Actinomycetales;Corynebacterineae;Nocardiaceae;	1	1	1			root;cellular organisms;Bacteria;Actinobacteria <phylum>;Actinobacteria;Actinobacteridae;Actinomycetales;Corynebacterineae;Gordoniaceae;	1	1	1			root;cellular organisms;Bacteria;Actinobacteria <phylum>;Actinobacteria;Actinobacteridae;Actinomycetales;Corynebacterineae;Nocardiaceae;	1	1	1			root;cellular organisms;Bacteria;Actinobacteria <phylum>;Actinobacteria;Actinobacteridae;Actinomycetales;Corynebacterineae;Nocardiaceae;	1	1	1			root;cellular organisms;Bacteria;Actinobacteria <phylum>;Actinobacteria;Actinobacteridae;Actinomycetales;Corynebacterineae;Mycobacteriaceae;	1	1	1			root;cellular organisms;Bacteria;Actinobacteria <phylum>;Actinobacteria;Actinobacteridae;Actinomycetales;Corynebacterineae;Nocardiaceae;	1	1	1			root;cellular organisms;Bacteria;Actinobacteria <phylum>;Actinobacteria;Actinobacteridae;Actinomycetales;Corynebacterineae;Nocardiaceae;	1	1	1
root;cellular organisms;Bacteria;Actinobacteria <phylum>;Actinobacteria;Actinobacteridae;Actinomycetales;Frankineae;Frankiaceae;	1	1	1			root;cellular organisms;Bacteria;Actinobacteria <phylum>;Actinobacteria;Actinobacteridae;Actinomycetales;Corynebacterineae;Mycobacteriaceae;	1	1	1			root;cellular organisms;Bacteria;Actinobacteria <phylum>;Actinobacteria;Actinobacteridae;Actinomycetales;environmental samples <Actinomycetales>;	1	1	1			root;cellular organisms;Bacteria;Actinobacteria <phylum>;Actinobacteria;Actinobacteridae;Actinomycetales;environmental samples <Actinomycetales>;	1	1	1			root;cellular organisms;Bacteria;Actinobacteria <phylum>;Actinobacteria;Actinobacteridae;Actinomycetales;Corynebacterineae;Nocardiaceae;	1	1	1			root;cellular organisms;Bacteria;Actinobacteria <phylum>;Actinobacteria;Actinobacteridae;Actinomycetales;environmental samples <Actinomycetales>;	1	1	1			root;cellular organisms;Bacteria;Actinobacteria <phylum>;Actinobacteria;Actinobacteridae;Actinomycetales;environmental samples <Actinomycetales>;	1	1	1
root;cellular organisms;Bacteria;Actinobacteria <phylum>;Actinobacteria;Actinobacteridae;Actinomycetales;Frankineae;Geodermatophilaceae;	2.42140801409718e-07	2.59206201280814e-05	7.7243447981683e-07	***		root;cellular organisms;Bacteria;Actinobacteria <phylum>;Actinobacteria;Actinobacteridae;Actinomycetales;Corynebacterineae;Nocardiaceae;	1	1	1			root;cellular organisms;Bacteria;Actinobacteria <phylum>;Actinobacteria;Actinobacteridae;Actinomycetales;Frankineae;Frankiaceae;	1	1	1			root;cellular organisms;Bacteria;Actinobacteria <phylum>;Actinobacteria;Actinobacteridae;Actinomycetales;Frankineae;Frankiaceae;	1	1	1			root;cellular organisms;Bacteria;Actinobacteria <phylum>;Actinobacteria;Actinobacteridae;Actinomycetales;Corynebacterineae;Segniliparaceae;	1	1	1			root;cellular organisms;Bacteria;Actinobacteria <phylum>;Actinobacteria;Actinobacteridae;Actinomycetales;Frankineae;Frankiaceae;	1	1	1			root;cellular organisms;Bacteria;Actinobacteria <phylum>;Actinobacteria;Actinobacteridae;Actinomycetales;Frankineae;Frankiaceae;	1	1	1
root;cellular organisms;Bacteria;Actinobacteria <phylum>;Actinobacteria;Actinobacteridae;Actinomycetales;Frankineae;Sporichthyaceae;	1	1	1			root;cellular organisms;Bacteria;Actinobacteria <phylum>;Actinobacteria;Actinobacteridae;Actinomycetales;Corynebacterineae;Williamsiaceae;	1	1	1			root;cellular organisms;Bacteria;Actinobacteria <phylum>;Actinobacteria;Actinobacteridae;Actinomycetales;Frankineae;Geodermatophilaceae;	1	1	1			root;cellular organisms;Bacteria;Actinobacteria <phylum>;Actinobacteria;Actinobacteridae;Actinomycetales;Frankineae;Geodermatophilaceae;	1	1	1			root;cellular organisms;Bacteria;Actinobacteria <phylum>;Actinobacteria;Actinobacteridae;Actinomycetales;environmental samples <Actinomycetales>;	1	1	1			root;cellular organisms;Bacteria;Actinobacteria <phylum>;Actinobacteria;Actinobacteridae;Actinomycetales;Frankineae;Geodermatophilaceae;	1	1	1			root;cellular organisms;Bacteria;Actinobacteria <phylum>;Actinobacteria;Actinobacteridae;Actinomycetales;Frankineae;Geodermatophilaceae;	1	1	1
root;cellular organisms;Bacteria;Actinobacteria <phylum>;Actinobacteria;Actinobacteridae;Actinomycetales;Kineosporiineae;Kineosporiaceae;	1	1	1			root;cellular organisms;Bacteria;Actinobacteria <phylum>;Actinobacteria;Actinobacteridae;Actinomycetales;Frankineae;Frankiaceae;	1	1	1			root;cellular organisms;Bacteria;Actinobacteria <phylum>;Actinobacteria;Actinobacteridae;Actinomycetales;Frankineae;Nakamurellaceae;	1	1	1			root;cellular organisms;Bacteria;Actinobacteria <phylum>;Actinobacteria;Actinobacteridae;Actinomycetales;Frankineae;Nakamurellaceae;	1	1	1			root;cellular organisms;Bacteria;Actinobacteria <phylum>;Actinobacteria;Actinobacteridae;Actinomycetales;Frankineae;Frankiaceae;	1	1	1			root;cellular organisms;Bacteria;Actinobacteria <phylum>;Actinobacteria;Actinobacteridae;Actinomycetales;Frankineae;Sporichthyaceae;	1	1	1			root;cellular organisms;Bacteria;Actinobacteria <phylum>;Actinobacteria;Actinobacteridae;Actinomycetales;Frankineae;Sporichthyaceae;	1	1	1
root;cellular organisms;Bacteria;Actinobacteria <phylum>;Actinobacteria;Actinobacteridae;Actinomycetales;Micrococcineae;Cellulomonadaceae;	0.0376189747344118	1	0.0919892574997204	***		root;cellular organisms;Bacteria;Actinobacteria <phylum>;Actinobacteria;Actinobacteridae;Actinomycetales;Frankineae;Geodermatophilaceae;	0.00227055853011682	0.089140502179721	0.00265638696495568	***		root;cellular organisms;Bacteria;Actinobacteria <phylum>;Actinobacteria;Actinobacteridae;Actinomycetales;Frankineae;Sporichthyaceae;	1	1	1			root;cellular organisms;Bacteria;Actinobacteria <phylum>;Actinobacteria;Actinobacteridae;Actinomycetales;Frankineae;Sporichthyaceae;	1	1	1			root;cellular organisms;Bacteria;Actinobacteria <phylum>;Actinobacteria;Actinobacteridae;Actinomycetales;Frankineae;Geodermatophilaceae;	1	1	1			root;cellular organisms;Bacteria;Actinobacteria <phylum>;Actinobacteria;Actinobacteridae;Actinomycetales;Glycomycineae;Glycomycetaceae;	1	1	1			root;cellular organisms;Bacteria;Actinobacteria <phylum>;Actinobacteria;Actinobacteridae;Actinomycetales;Glycomycineae;Glycomycetaceae;	1	1	1
root;cellular organisms;Bacteria;Actinobacteria <phylum>;Actinobacteria;Actinobacteridae;Actinomycetales;Micrococcineae;Intrasporangiaceae;	0.01470044788131	0.830841671804791	0.0247590818197828	***		root;cellular organisms;Bacteria;Actinobacteria <phylum>;Actinobacteria;Actinobacteridae;Actinomycetales;Frankineae;Sporichthyaceae;	1	1	1			root;cellular organisms;Bacteria;Actinobacteria <phylum>;Actinobacteria;Actinobacteridae;Actinomycetales;Glycomycineae;Glycomycetaceae;	1	1	1			root;cellular organisms;Bacteria;Actinobacteria <phylum>;Actinobacteria;Actinobacteridae;Actinomycetales;Glycomycineae;Glycomycetaceae;	1	1	1			root;cellular organisms;Bacteria;Actinobacteria <phylum>;Actinobacteria;Actinobacteridae;Actinomycetales;Frankineae;Nakamurellaceae;	1	1	1			root;cellular organisms;Bacteria;Actinobacteria <phylum>;Actinobacteria;Actinobacteridae;Actinomycetales;Micrococcineae;Cellulomonadaceae;	1	1	1			root;cellular organisms;Bacteria;Actinobacteria <phylum>;Actinobacteria;Actinobacteridae;Actinomycetales;Micrococcineae;Cellulomonadaceae;	1	1	1
root;cellular organisms;Bacteria;Actinobacteria <phylum>;Actinobacteria;Actinobacteridae;Actinomycetales;Micrococcineae;Microbacteriaceae;	4.00955849770845e-05	0.00192190016529778	5.72726249258738e-05	***		root;cellular organisms;Bacteria;Actinobacteria <phylum>;Actinobacteria;Actinobacteridae;Actinomycetales;Kineosporiineae;Kineosporiaceae;	1	1	1			root;cellular organisms;Bacteria;Actinobacteria <phylum>;Actinobacteria;Actinobacteridae;Actinomycetales;Kineosporiineae;Kineosporiaceae;	1	1	1			root;cellular organisms;Bacteria;Actinobacteria <phylum>;Actinobacteria;Actinobacteridae;Actinomycetales;Kineosporiineae;Kineosporiaceae;	1	1	1			root;cellular organisms;Bacteria;Actinobacteria <phylum>;Actinobacteria;Actinobacteridae;Actinomycetales;Frankineae;Sporichthyaceae;	1	1	1			root;cellular organisms;Bacteria;Actinobacteria <phylum>;Actinobacteria;Actinobacteridae;Actinomycetales;Micrococcineae;Intrasporangiaceae;	1	1	1			root;cellular organisms;Bacteria;Actinobacteria <phylum>;Actinobacteria;Actinobacteridae;Actinomycetales;Micrococcineae;Intrasporangiaceae;	1	1	1
root;cellular organisms;Bacteria;Actinobacteria <phylum>;Actinobacteria;Actinobacteridae;Actinomycetales;Micrococcineae;Micrococcaceae;	7.16071303961119e-05	0.00380773146577581	0.000113470397680119	***		root;cellular organisms;Bacteria;Actinobacteria <phylum>;Actinobacteria;Actinobacteridae;Actinomycetales;Micrococcineae;Cellulomonadaceae;	1	1	1			root;cellular organisms;Bacteria;Actinobacteria <phylum>;Actinobacteria;Actinobacteridae;Actinomycetales;Micrococcineae;Cellulomonadaceae;	1	1	1			root;cellular organisms;Bacteria;Actinobacteria <phylum>;Actinobacteria;Actinobacteridae;Actinomycetales;Micrococcineae;Cellulomonadaceae;	1	1	1			root;cellular organisms;Bacteria;Actinobacteria <phylum>;Actinobacteria;Actinobacteridae;Actinomycetales;Glycomycineae;Glycomycetaceae;	1	1	1			root;cellular organisms;Bacteria;Actinobacteria <phylum>;Actinobacteria;Actinobacteridae;Actinomycetales;Micrococcineae;Microbacteriaceae;	1.24552705282888e-06	0.0135281194209255	0.000403137958743579	***		root;cellular organisms;Bacteria;Actinobacteria <phylum>;Actinobacteria;Actinobacteridae;Actinomycetales;Micrococcineae;Microbacteriaceae;	0.0633964535614451	1	0.812548382683295
root;cellular organisms;Bacteria;Actinobacteria <phylum>;Actinobacteria;Actinobacteridae;Actinomycetales;Micrococcineae;Promicromonosporaceae;	1	1	1			root;cellular organisms;Bacteria;Actinobacteria <phylum>;Actinobacteria;Actinobacteridae;Actinomycetales;Micrococcineae;Intrasporangiaceae;	0.000379350765800979	0.0189572658609484	0.000564926522656262	***		root;cellular organisms;Bacteria;Actinobacteria <phylum>;Actinobacteria;Actinobacteridae;Actinomycetales;Micrococcineae;Intrasporangiaceae;	1	1	1			root;cellular organisms;Bacteria;Actinobacteria <phylum>;Actinobacteria;Actinobacteridae;Actinomycetales;Micrococcineae;Intrasporangiaceae;	1	1	1			root;cellular organisms;Bacteria;Actinobacteria <phylum>;Actinobacteria;Actinobacteridae;Actinomycetales;Kineosporiineae;Kineosporiaceae;	1	1	1			root;cellular organisms;Bacteria;Actinobacteria <phylum>;Actinobacteria;Actinobacteridae;Actinomycetales;Micrococcineae;Micrococcaceae;	1	1	1			root;cellular organisms;Bacteria;Actinobacteria <phylum>;Actinobacteria;Actinobacteridae;Actinomycetales;Micrococcineae;Micrococcaceae;	1	1	1
root;cellular organisms;Bacteria;Actinobacteria <phylum>;Actinobacteria;Actinobacteridae;Actinomycetales;Micromonosporineae;Micromonosporaceae;	9.95847848628273e-12	4.64722035399735e-10	1.38487166549121e-11	***		root;cellular organisms;Bacteria;Actinobacteria <phylum>;Actinobacteria;Actinobacteridae;Actinomycetales;Micrococcineae;Microbacteriaceae;	0.000799850782890577	0.028080919903834	0.000836811413134251	***		root;cellular organisms;Bacteria;Actinobacteria <phylum>;Actinobacteria;Actinobacteridae;Actinomycetales;Micrococcineae;Microbacteriaceae;	0.107299586277332	1	0.0853993237924314			root;cellular organisms;Bacteria;Actinobacteria <phylum>;Actinobacteria;Actinobacteridae;Actinomycetales;Micrococcineae;Microbacteriaceae;	2.07970538856905e-06	0.00134563229125909	4.0099842279521e-05	***		root;cellular organisms;Bacteria;Actinobacteria <phylum>;Actinobacteria;Actinobacteridae;Actinomycetales;Micrococcineae;Cellulomonadaceae;	1	1	1			root;cellular organisms;Bacteria;Actinobacteria <phylum>;Actinobacteria;Actinobacteridae;Actinomycetales;Micromonosporineae;Micromonosporaceae;	1	1	1			root;cellular organisms;Bacteria;Actinobacteria <phylum>;Actinobacteria;Actinobacteridae;Actinomycetales;Micrococcineae;Promicromonosporaceae;	1	1	1
root;cellular organisms;Bacteria;Actinobacteria <phylum>;Actinobacteria;Actinobacteridae;Actinomycetales;Propionibacterineae;Nocardioidaceae;	0	4.08194793643022e-27	1.21642048505621e-28	***		root;cellular organisms;Bacteria;Actinobacteria <phylum>;Actinobacteria;Actinobacteridae;Actinomycetales;Micrococcineae;Micrococcaceae;	1	1	1			root;cellular organisms;Bacteria;Actinobacteria <phylum>;Actinobacteria;Actinobacteridae;Actinomycetales;Micrococcineae;Micrococcaceae;	0.815936679880972	1	0.8135125531181			root;cellular organisms;Bacteria;Actinobacteria <phylum>;Actinobacteria;Actinobacteridae;Actinomycetales;Micrococcineae;Micrococcaceae;	1	1	1			root;cellular organisms;Bacteria;Actinobacteria <phylum>;Actinobacteria;Actinobacteridae;Actinomycetales;Micrococcineae;Intrasporangiaceae;	1	1	1			root;cellular organisms;Bacteria;Actinobacteria <phylum>;Actinobacteria;Actinobacteridae;Actinomycetales;Propionibacterineae;Nocardioidaceae;	1	1	1			root;cellular organisms;Bacteria;Actinobacteria <phylum>;Actinobacteria;Actinobacteridae;Actinomycetales;Micromonosporineae;Micromonosporaceae;	1	1	1
root;cellular organisms;Bacteria;Actinobacteria <phylum>;Actinobacteria;Actinobacteridae;Actinomycetales;Propionibacterineae;Propionibacteriaceae;	1	1	1			root;cellular organisms;Bacteria;Actinobacteria <phylum>;Actinobacteria;Actinobacteridae;Actinomycetales;Micrococcineae;Promicromonosporaceae;	1	1	1			root;cellular organisms;Bacteria;Actinobacteria <phylum>;Actinobacteria;Actinobacteridae;Actinomycetales;Micrococcineae;Promicromonosporaceae;	1	1	1			root;cellular organisms;Bacteria;Actinobacteria <phylum>;Actinobacteria;Actinobacteridae;Actinomycetales;Micromonosporineae;Micromonosporaceae;	1	1	1			root;cellular organisms;Bacteria;Actinobacteria <phylum>;Actinobacteria;Actinobacteridae;Actinomycetales;Micrococcineae;Microbacteriaceae;	1.92311817359681e-07	1.19523360616336e-06	3.56179614636684e-08	***		root;cellular organisms;Bacteria;Actinobacteria <phylum>;Actinobacteria;Actinobacteridae;Actinomycetales;Propionibacterineae;Propionibacteriaceae;	0.0352477356237939	1	0.0582428006059533	***		root;cellular organisms;Bacteria;Actinobacteria <phylum>;Actinobacteria;Actinobacteridae;Actinomycetales;Propionibacterineae;Nocardioidaceae;	0.797982780673734	1	1
root;cellular organisms;Bacteria;Actinobacteria <phylum>;Actinobacteria;Actinobacteridae;Actinomycetales;Pseudonocardineae;Pseudonocardiaceae;	3.56846804683286e-06	0.000165296013681348	4.92582120770418e-06	***		root;cellular organisms;Bacteria;Actinobacteria <phylum>;Actinobacteria;Actinobacteridae;Actinomycetales;Micromonosporineae;Micromonosporaceae;	1	1	1			root;cellular organisms;Bacteria;Actinobacteria <phylum>;Actinobacteria;Actinobacteridae;Actinomycetales;Micromonosporineae;Micromonosporaceae;	0.264608058591243	1	0.4875370549197			root;cellular organisms;Bacteria;Actinobacteria <phylum>;Actinobacteria;Actinobacteridae;Actinomycetales;Propionibacterineae;Nocardioidaceae;	3.00734868006192e-05	0.00158474819026138	4.72254960697895e-05	***		root;cellular organisms;Bacteria;Actinobacteria <phylum>;Actinobacteria;Actinobacteridae;Actinomycetales;Micrococcineae;Micrococcaceae;	1	1	1			root;cellular organisms;Bacteria;Actinobacteria <phylum>;Actinobacteria;Actinobacteridae;Actinomycetales;Pseudonocardineae;Pseudonocardiaceae;	1	1	1			root;cellular organisms;Bacteria;Actinobacteria <phylum>;Actinobacteria;Actinobacteridae;Actinomycetales;Propionibacterineae;Propionibacteriaceae;	2.38383808248699e-08	5.06727038634298e-08	1.51004657513022e-09	***
root;cellular organisms;Bacteria;Actinobacteria <phylum>;Actinobacteria;Actinobacteridae;Actinomycetales;Streptomycineae;Streptomycetaceae;	1.78995228101719e-05	0.000737233810394337	2.19695675497512e-05	***		root;cellular organisms;Bacteria;Actinobacteria <phylum>;Actinobacteria;Actinobacteridae;Actinomycetales;Propionibacterineae;Nocardioidaceae;	0.000170405811560803	0.00539709787600752	0.000160833516705026	***		root;cellular organisms;Bacteria;Actinobacteria <phylum>;Actinobacteria;Actinobacteridae;Actinomycetales;Propionibacterineae;Nocardioidaceae;	0.0152126278509108	0.79536329321627	0.023701826137845	***		root;cellular organisms;Bacteria;Actinobacteria <phylum>;Actinobacteria;Actinobacteridae;Actinomycetales;Propionibacterineae;Propionibacteriaceae;	1	1	1			root;cellular organisms;Bacteria;Actinobacteria <phylum>;Actinobacteria;Actinobacteridae;Actinomycetales;Micrococcineae;Promicromonosporaceae;	1	1	1			root;cellular organisms;Bacteria;Actinobacteria <phylum>;Actinobacteria;Actinobacteridae;Actinomycetales;Streptomycineae;Streptomycetaceae;	1	1	1			root;cellular organisms;Bacteria;Actinobacteria <phylum>;Actinobacteria;Actinobacteridae;Actinomycetales;Pseudonocardineae;Pseudonocardiaceae;	1	1	1
root;cellular organisms;Bacteria;Actinobacteria <phylum>;Actinobacteria;Actinobacteridae;Actinomycetales;Streptosporangineae;Streptosporangiaceae;	1	1	1			root;cellular organisms;Bacteria;Actinobacteria <phylum>;Actinobacteria;Actinobacteridae;Actinomycetales;Propionibacterineae;Propionibacteriaceae;	1	1	1			root;cellular organisms;Bacteria;Actinobacteria <phylum>;Actinobacteria;Actinobacteridae;Actinomycetales;Propionibacterineae;Propionibacteriaceae;	0.20878286885451	1	0.735824094457711			root;cellular organisms;Bacteria;Actinobacteria <phylum>;Actinobacteria;Actinobacteridae;Actinomycetales;Pseudonocardineae;Pseudonocardiaceae;	1	1	1			root;cellular organisms;Bacteria;Actinobacteria <phylum>;Actinobacteria;Actinobacteridae;Actinomycetales;Micromonosporineae;Micromonosporaceae;	1	1	1			root;cellular organisms;Bacteria;Actinobacteria <phylum>;Actinobacteria;Actinobacteridae;Actinomycetales;Streptosporangineae;Nocardiopsaceae;	1	1	1			root;cellular organisms;Bacteria;Actinobacteria <phylum>;Actinobacteria;Actinobacteridae;Actinomycetales;Streptomycineae;Streptomycetaceae;	1	1	1
root;cellular organisms;Bacteria;Actinobacteria <phylum>;Actinobacteria;Actinobacteridae;Actinomycetales;Streptosporangineae;Thermomonosporaceae;	1	1	1			root;cellular organisms;Bacteria;Actinobacteria <phylum>;Actinobacteria;Actinobacteridae;Actinomycetales;Pseudonocardineae;Pseudonocardiaceae;	1	1	1			root;cellular organisms;Bacteria;Actinobacteria <phylum>;Actinobacteria;Actinobacteridae;Actinomycetales;Pseudonocardineae;Pseudonocardiaceae;	1	1	1			root;cellular organisms;Bacteria;Actinobacteria <phylum>;Actinobacteria;Actinobacteridae;Actinomycetales;Streptomycineae;Streptomycetaceae;	1	1	1			root;cellular organisms;Bacteria;Actinobacteria <phylum>;Actinobacteria;Actinobacteridae;Actinomycetales;Propionibacterineae;Nocardioidaceae;	1	1	1			root;cellular organisms;Bacteria;Actinobacteria <phylum>;Actinobacteria;Actinobacteridae;Actinomycetales;Streptosporangineae;Streptosporangiaceae;	1	1	1			root;cellular organisms;Bacteria;Actinobacteria <phylum>;Actinobacteria;Actinobacteridae;Actinomycetales;Streptosporangineae;Nocardiopsaceae;	1	1	1
root;cellular organisms;Bacteria;Actinobacteria <phylum>;Actinobacteria;Rubrobacteridae;Rubrobacterales;Rubrobacterineae;Rubrobacteraceae;	4.05252176260973e-08	1.72980617518305e-06	5.1548224020455e-08	***		root;cellular organisms;Bacteria;Actinobacteria <phylum>;Actinobacteria;Actinobacteridae;Actinomycetales;Streptomycineae;Streptomycetaceae;	0.115035174928152	1	0.126112946685333			root;cellular organisms;Bacteria;Actinobacteria <phylum>;Actinobacteria;Actinobacteridae;Actinomycetales;Streptomycineae;Streptomycetaceae;	1	1	1			root;cellular organisms;Bacteria;Actinobacteria <phylum>;Actinobacteria;Actinobacteridae;Actinomycetales;Streptosporangineae;Nocardiopsaceae;	1	1	1			root;cellular organisms;Bacteria;Actinobacteria <phylum>;Actinobacteria;Actinobacteridae;Actinomycetales;Propionibacterineae;Propionibacteriaceae;	0.099228514240755	1	0.392593678005013			root;cellular organisms;Bacteria;Actinobacteria <phylum>;Actinobacteria;Rubrobacteridae;Rubrobacterales;Rubrobacterineae;Rubrobacteraceae;	1	1	1			root;cellular organisms;Bacteria;Actinobacteria <phylum>;Actinobacteria;Actinobacteridae;Actinomycetales;Streptosporangineae;Streptosporangiaceae;	1	1	1
root;cellular organisms;Bacteria;Actinobacteria <phylum>;Actinobacteria;Rubrobacteridae;Solirubrobacterales;Conexibacteraceae;	0.0034844945702579	0.305266575009193	0.00909694393527395	***		root;cellular organisms;Bacteria;Actinobacteria <phylum>;Actinobacteria;Actinobacteridae;Actinomycetales;Streptosporangineae;Streptosporangiaceae;	1	1	1			root;cellular organisms;Bacteria;Actinobacteria <phylum>;Actinobacteria;Actinobacteridae;Actinomycetales;Streptosporangineae;Nocardiopsaceae;	1	1	1			root;cellular organisms;Bacteria;Actinobacteria <phylum>;Actinobacteria;Actinobacteridae;Actinomycetales;Streptosporangineae;Streptosporangiaceae;	0.954073140712589	1	1			root;cellular organisms;Bacteria;Actinobacteria <phylum>;Actinobacteria;Actinobacteridae;Actinomycetales;Pseudonocardineae;Pseudonocardiaceae;	1	1	1			root;cellular organisms;Bacteria;Actinobacteria <phylum>;Actinobacteria;Rubrobacteridae;Solirubrobacterales;Conexibacteraceae;	1	1	1			root;cellular organisms;Bacteria;Actinobacteria <phylum>;Actinobacteria;Actinobacteridae;Actinomycetales;Streptosporangineae;Thermomonosporaceae;	1	1	1
root;cellular organisms;Bacteria;Actinobacteria <phylum>;Actinobacteria;Rubrobacteridae;Solirubrobacterales;Solirubrobacteraceae;	1	1	1			root;cellular organisms;Bacteria;Actinobacteria <phylum>;Actinobacteria;Actinobacteridae;Actinomycetales;Streptosporangineae;Thermomonosporaceae;	1	1	1			root;cellular organisms;Bacteria;Actinobacteria <phylum>;Actinobacteria;Actinobacteridae;Actinomycetales;Streptosporangineae;Streptosporangiaceae;	1	1	1			root;cellular organisms;Bacteria;Actinobacteria <phylum>;Actinobacteria;Actinobacteridae;Actinomycetales;Streptosporangineae;Thermomonosporaceae;	1	1	1			root;cellular organisms;Bacteria;Actinobacteria <phylum>;Actinobacteria;Actinobacteridae;Actinomycetales;Streptomycineae;Streptomycetaceae;	1	1	1			root;cellular organisms;Bacteria;Bacteroidetes/Chlorobi group;Bacteroidetes;Cytophagia;Cytophagales;Cytophagaceae;	1	1	1			root;cellular organisms;Bacteria;Actinobacteria <phylum>;Actinobacteria;Rubrobacteridae;Rubrobacterales;Rubrobacterineae;Rubrobacteraceae;	1	1	1
root;cellular organisms;Bacteria;Chlamydiae/Verrucomicrobia group;Chlamydiae;Chlamydiia;Chlamydiales;Parachlamydiaceae;	1	1	1			root;cellular organisms;Bacteria;Actinobacteria <phylum>;Actinobacteria;Rubrobacteridae;Rubrobacterales;Rubrobacterineae;Rubrobacteraceae;	0.00108813285648957	0.0360773926790709	0.00107510630183632	***		root;cellular organisms;Bacteria;Actinobacteria <phylum>;Actinobacteria;Actinobacteridae;Actinomycetales;Streptosporangineae;Thermomonosporaceae;	1	1	1			root;cellular organisms;Bacteria;Actinobacteria <phylum>;Actinobacteria;Actinobacteridae;Actinomycetales;unclassified Actinomycetales;	1	1	1			root;cellular organisms;Bacteria;Actinobacteria <phylum>;Actinobacteria;Actinobacteridae;Actinomycetales;Streptosporangineae;Nocardiopsaceae;	1	1	1			root;cellular organisms;Bacteria;Chlamydiae/Verrucomicrobia group;Chlamydiae;Chlamydiia;Chlamydiales;Chlamydiaceae;	1	1	1			root;cellular organisms;Bacteria;Actinobacteria <phylum>;Actinobacteria;Rubrobacteridae;Solirubrobacterales;Conexibacteraceae;	1	1	1
root;cellular organisms;Bacteria;Chlamydiae/Verrucomicrobia group;Verrucomicrobia;Opitutae;Opitutales;Opitutaceae;	0.138626635786737	1	0.27468767927902			root;cellular organisms;Bacteria;Actinobacteria <phylum>;Actinobacteria;Rubrobacteridae;Solirubrobacterales;Conexibacteraceae;	0.250775402320136	1	0.360553097879514			root;cellular organisms;Bacteria;Actinobacteria <phylum>;Actinobacteria;Actinobacteridae;Actinomycetales;unclassified Actinomycetales;	1	1	1			root;cellular organisms;Bacteria;Actinobacteria <phylum>;Actinobacteria;Rubrobacteridae;Rubrobacterales;Rubrobacterineae;Rubrobacteraceae;	1	1	1			root;cellular organisms;Bacteria;Actinobacteria <phylum>;Actinobacteria;Actinobacteridae;Actinomycetales;Streptosporangineae;Streptosporangiaceae;	1	1	1			root;cellular organisms;Bacteria;Chlamydiae/Verrucomicrobia group;Verrucomicrobia;Opitutae;Opitutales;Opitutaceae;	1	1	1			root;cellular organisms;Bacteria;Chlamydiae/Verrucomicrobia group;Chlamydiae;Chlamydiia;Chlamydiales;Chlamydiaceae;	1	1	1
root;cellular organisms;Bacteria;Chlamydiae/Verrucomicrobia group;Verrucomicrobia;Verrucomicrobiae;Verrucomicrobiales;Verrucomicrobiaceae;	1	1	1			root;cellular organisms;Bacteria;Actinobacteria <phylum>;Actinobacteria;Rubrobacteridae;Solirubrobacterales;Solirubrobacteraceae;	1	1	1			root;cellular organisms;Bacteria;Actinobacteria <phylum>;Actinobacteria;Rubrobacteridae;Rubrobacterales;Rubrobacterineae;Rubrobacteraceae;	1	1	1			root;cellular organisms;Bacteria;Actinobacteria <phylum>;Actinobacteria;Rubrobacteridae;Solirubrobacterales;Conexibacteraceae;	1	1	1			root;cellular organisms;Bacteria;Actinobacteria <phylum>;Actinobacteria;Actinobacteridae;Actinomycetales;Streptosporangineae;Thermomonosporaceae;	1	1	1			root;cellular organisms;Bacteria;Chlamydiae/Verrucomicrobia group;Verrucomicrobia;Verrucomicrobiae;Verrucomicrobiales;Verrucomicrobiaceae;	0.373082240458124	1	0.421346221001087			root;cellular organisms;Bacteria;Chlamydiae/Verrucomicrobia group;Verrucomicrobia;Opitutae;Opitutales;Opitutaceae;	1	1	1
root;cellular organisms;Bacteria;Chloroflexi <phylum>;Chloroflexi;Chloroflexales;Chloroflexaceae;	1	1	1			root;cellular organisms;Bacteria;Chlamydiae/Verrucomicrobia group;Chlamydiae;Chlamydiia;Chlamydiales;Parachlamydiaceae;	1	1	1			root;cellular organisms;Bacteria;Actinobacteria <phylum>;Actinobacteria;Rubrobacteridae;Solirubrobacterales;Conexibacteraceae;	1	1	1			root;cellular organisms;Bacteria;Bacteroidetes/Chlorobi group;Bacteroidetes;Bacteroidetes Order II. Incertae sedis;Rhodothermaceae;	1	1	1			root;cellular organisms;Bacteria;Actinobacteria <phylum>;Actinobacteria;Actinobacteridae;Actinomycetales;unclassified Actinomycetales;	1	1	1			root;cellular organisms;Bacteria;Cyanobacteria;Nostocales;Nostocaceae;	1	1	1			root;cellular organisms;Bacteria;Chlamydiae/Verrucomicrobia group;Verrucomicrobia;Verrucomicrobiae;Verrucomicrobiales;Verrucomicrobiaceae;	0.160160740789231	1	0.143321024919242
root;cellular organisms;Bacteria;Cyanobacteria;Nostocales;Nostocaceae;	1	1	1			root;cellular organisms;Bacteria;Chlamydiae/Verrucomicrobia group;Verrucomicrobia;Opitutae;Opitutales;Opitutaceae;	1	1	1			root;cellular organisms;Bacteria;Bacteroidetes/Chlorobi group;Bacteroidetes;Cytophagia;Cytophagales;Cytophagaceae;	1	1	1			root;cellular organisms;Bacteria;Bacteroidetes/Chlorobi group;Bacteroidetes;Cytophagia;Cytophagales;Cytophagaceae;	1	1	1			root;cellular organisms;Bacteria;Actinobacteria <phylum>;Actinobacteria;Rubrobacteridae;Rubrobacterales;Rubrobacterineae;Rubrobacteraceae;	1	1	1			root;cellular organisms;Bacteria;Deinococcus-Thermus;Deinococci;Deinococcales;Deinococcaceae;	1	1	1			root;cellular organisms;Bacteria;Fibrobacteres/Acidobacteria group;Acidobacteria;Acidobacteriia;Acidobacteriales;Acidobacteriaceae;	1	1	1
root;cellular organisms;Bacteria;Deinococcus-Thermus;Deinococci;Deinococcales;Deinococcaceae;	1	1	1			root;cellular organisms;Bacteria;Chlamydiae/Verrucomicrobia group;Verrucomicrobia;Verrucomicrobiae;Verrucomicrobiales;Verrucomicrobiaceae;	1	1	1			root;cellular organisms;Bacteria;Bacteroidetes/Chlorobi group;Bacteroidetes;Flavobacteriia;Flavobacteriales;Flavobacteriaceae;	1	1	1			root;cellular organisms;Bacteria;Chlamydiae/Verrucomicrobia group;Chlamydiae;Chlamydiia;Chlamydiales;Chlamydiaceae;	1	1	1			root;cellular organisms;Bacteria;Actinobacteria <phylum>;Actinobacteria;Rubrobacteridae;Solirubrobacterales;Conexibacteraceae;	1	1	1			root;cellular organisms;Bacteria;Fibrobacteres/Acidobacteria group;Acidobacteria;Acidobacteriia;Acidobacteriales;Acidobacteriaceae;	1	1	1			root;cellular organisms;Bacteria;Firmicutes;Bacilli;Bacillales;Bacillaceae;	0.700405397295812	1	1
root;cellular organisms;Bacteria;Fibrobacteres/Acidobacteria group;Acidobacteria;Acidobacteriia;Acidobacteriales;Acidobacteriaceae;	2.94961259461601e-06	0.000108622729288954	3.23695733281082e-06	***		root;cellular organisms;Bacteria;Chloroflexi <phylum>;Chloroflexi;Chloroflexales;Chloroflexaceae;	1	1	1			root;cellular organisms;Bacteria;Chlamydiae/Verrucomicrobia group;Chlamydiae;Chlamydiia;Chlamydiales;Chlamydiaceae;	1	1	1			root;cellular organisms;Bacteria;Chlamydiae/Verrucomicrobia group;Verrucomicrobia;Opitutae;Opitutales;Opitutaceae;	1	1	1			root;cellular organisms;Bacteria;Bacteroidetes/Chlorobi group;Bacteroidetes;Cytophagia;Cytophagales;Cytophagaceae;	1	1	1			root;cellular organisms;Bacteria;Firmicutes;Bacilli;Bacillales;Bacillaceae;	0.0542242103153701	1	0.136187622691458			root;cellular organisms;Bacteria;Firmicutes;Bacilli;Bacillales;Paenibacillaceae;	1	1	1
root;cellular organisms;Bacteria;Fibrobacteres/Acidobacteria group;Acidobacteria;Holophagae;Holophagales;Holophagaceae;	1	1	1			root;cellular organisms;Bacteria;Chloroflexi <phylum>;Thermomicrobia;Thermomicrobiales;Thermomicrobiaceae;	1	1	1			root;cellular organisms;Bacteria;Chlamydiae/Verrucomicrobia group;Chlamydiae;Chlamydiia;Chlamydiales;environmental samples <Chlamydiales>;	1	1	1			root;cellular organisms;Bacteria;Chlamydiae/Verrucomicrobia group;Verrucomicrobia;Verrucomicrobiae;Verrucomicrobiales;Verrucomicrobiaceae;	1	1	1			root;cellular organisms;Bacteria;Bacteroidetes/Chlorobi group;Bacteroidetes;Flavobacteriia;Flavobacteriales;Flavobacteriaceae;	1	1	1			root;cellular organisms;Bacteria;Firmicutes;Bacilli;Bacillales;Paenibacillaceae;	1	1	1			root;cellular organisms;Bacteria;Firmicutes;Bacilli;Bacillales;Staphylococcaceae;	1	1	1
root;cellular organisms;Bacteria;Fibrobacteres/Acidobacteria group;Fibrobacteres;Fibrobacteria;Fibrobacterales;Fibrobacteraceae;	1	1	1			root;cellular organisms;Bacteria;Cyanobacteria;Nostocales;Nostocaceae;	1	1	1			root;cellular organisms;Bacteria;Chlamydiae/Verrucomicrobia group;Verrucomicrobia;Opitutae;Opitutales;Opitutaceae;	1	1	1			root;cellular organisms;Bacteria;Deinococcus-Thermus;Deinococci;Deinococcales;Deinococcaceae;	1	1	1			root;cellular organisms;Bacteria;Chlamydiae/Verrucomicrobia group;Chlamydiae;Chlamydiia;Chlamydiales;Chlamydiaceae;	1	1	1			root;cellular organisms;Bacteria;Firmicutes;Bacilli;Bacillales;Planococcaceae;	1	1	1			root;cellular organisms;Bacteria;Firmicutes;Bacilli;Lactobacillales;Streptococcaceae;	1	1	1
root;cellular organisms;Bacteria;Firmicutes;Bacilli;Bacillales;Bacillaceae;	1.088484857803e-10	1.59221295591955e-07	4.74479460864027e-09	***		root;cellular organisms;Bacteria;Deinococcus-Thermus;Deinococci;Deinococcales;Deinococcaceae;	1	1	1			root;cellular organisms;Bacteria;Chlamydiae/Verrucomicrobia group;Verrucomicrobia;Verrucomicrobiae;Verrucomicrobiales;Verrucomicrobiaceae;	0.00326329370704936	0.223994895158484	0.00667504787572285	***		root;cellular organisms;Bacteria;Fibrobacteres/Acidobacteria group;Acidobacteria;Acidobacteriia;Acidobacteriales;Acidobacteriaceae;	1	1	1			root;cellular organisms;Bacteria;Chlamydiae/Verrucomicrobia group;Chlamydiae;Chlamydiia;Chlamydiales;environmental samples <Chlamydiales>;	1	1	1			root;cellular organisms;Bacteria;Firmicutes;Bacilli;Bacillales;Staphylococcaceae;	1	1	1			root;cellular organisms;Bacteria;Gemmatimonadetes;Gemmatimonadetes <class>;Gemmatimonadales;Gemmatimonadaceae;	1	1	1
root;cellular organisms;Bacteria;Firmicutes;Bacilli;Bacillales;Paenibacillaceae;	1	1	1			root;cellular organisms;Bacteria;Fibrobacteres/Acidobacteria group;Acidobacteria;Acidobacteriia;Acidobacteriales;Acidobacteriaceae;	1	1	1			root;cellular organisms;Bacteria;Chloroflexi <phylum>;Thermomicrobia;Sphaerobacteridae;Sphaerobacterales;Sphaerobacterineae;	1	1	1			root;cellular organisms;Bacteria;Firmicutes;Bacilli;Bacillales;Bacillaceae;	2.83459650218809e-06	0.000398438991826817	1.18734819564391e-05	***		root;cellular organisms;Bacteria;Chlamydiae/Verrucomicrobia group;Verrucomicrobia;Opitutae;Opitutales;Opitutaceae;	1	1	1			root;cellular organisms;Bacteria;Firmicutes;Bacilli;Lactobacillales;Carnobacteriaceae;	1	1	1			root;cellular organisms;Bacteria;Nitrospirae;Nitrospira <class>;Nitrospirales;Nitrospiraceae;	1	1	1
root;cellular organisms;Bacteria;Firmicutes;Bacilli;Bacillales;Planococcaceae;	1	1	1			root;cellular organisms;Bacteria;Fibrobacteres/Acidobacteria group;Acidobacteria;Holophagae;Holophagales;Holophagaceae;	1	1	1			root;cellular organisms;Bacteria;Chloroflexi <phylum>;Thermomicrobia;Sphaerobacteridae;Sphaerobacterales;Sphaerobacterineae;Sphaerobacteraceae;	1	1	1			root;cellular organisms;Bacteria;Firmicutes;Bacilli;Bacillales;Bacillales incertae sedis;Bacillales Family XII. Incertae Sedis;	1	1	1			root;cellular organisms;Bacteria;Chlamydiae/Verrucomicrobia group;Verrucomicrobia;Verrucomicrobiae;Verrucomicrobiales;Verrucomicrobiaceae;	0.000629679504978498	0.048005304694929	0.00143055807990887	***		root;cellular organisms;Bacteria;Firmicutes;Clostridia;Clostridiales;Clostridiaceae;	1	1	1			root;cellular organisms;Bacteria;Planctomycetes;Planctomycetia;Planctomycetales;environmental samples <Planctomycetales>;	1	1	1
root;cellular organisms;Bacteria;Firmicutes;Bacilli;Lactobacillales;Streptococcaceae;	1	1	1			root;cellular organisms;Bacteria;Fibrobacteres/Acidobacteria group;Fibrobacteres;Fibrobacteria;Fibrobacterales;Fibrobacteraceae;	1	1	1			root;cellular organisms;Bacteria;Cyanobacteria;Nostocales;Nostocaceae;	0.416651283870529	1	0.467397733705805			root;cellular organisms;Bacteria;Firmicutes;Bacilli;Bacillales;Paenibacillaceae;	1	1	1			root;cellular organisms;Bacteria;Cyanobacteria;Nostocales;Nostocaceae;	1	1	1			root;cellular organisms;Bacteria;Firmicutes;Clostridia;Clostridiales;Peptococcaceae;	1	1	1			root;cellular organisms;Bacteria;Proteobacteria;Alphaproteobacteria;Caulobacterales;Caulobacteraceae;	1	1	1
root;cellular organisms;Bacteria;Firmicutes;Clostridia;Clostridiales;Clostridiaceae;	1	1	1			root;cellular organisms;Bacteria;Firmicutes;Bacilli;Bacillales;Bacillaceae;	8.27116153345742e-13	4.62635623836872e-09	1.37865415903389e-10	***		root;cellular organisms;Bacteria;Deinococcus-Thermus;Deinococci;Deinococcales;Deinococcaceae;	1	1	1			root;cellular organisms;Bacteria;Firmicutes;Bacilli;Bacillales;Planococcaceae;	1	1	1			root;cellular organisms;Bacteria;Deinococcus-Thermus;Deinococci;Deinococcales;Deinococcaceae;	1	1	1			root;cellular organisms;Bacteria;Gemmatimonadetes;Gemmatimonadetes <class>;Gemmatimonadales;Gemmatimonadaceae;	1	1	1			root;cellular organisms;Bacteria;Proteobacteria;Alphaproteobacteria;Rhizobiales;Beijerinckiaceae;	1	1	1
root;cellular organisms;Bacteria;Firmicutes;Clostridia;Clostridiales;Ruminococcaceae;	1	1	1			root;cellular organisms;Bacteria;Firmicutes;Bacilli;Bacillales;Paenibacillaceae;	1	1	1			root;cellular organisms;Bacteria;Fibrobacteres/Acidobacteria group;Acidobacteria;Acidobacteriia;Acidobacteriales;Acidobacteriaceae;	1	1	1			root;cellular organisms;Bacteria;Firmicutes;Bacilli;Bacillales;Staphylococcaceae;	1	1	1			root;cellular organisms;Bacteria;Fibrobacteres/Acidobacteria group;Acidobacteria;Acidobacteriia;Acidobacteriales;Acidobacteriaceae;	1	1	1			root;cellular organisms;Bacteria;Nitrospirae;Nitrospira <class>;Nitrospirales;Nitrospiraceae;	1	1	1			root;cellular organisms;Bacteria;Proteobacteria;Alphaproteobacteria;Rhizobiales;Bradyrhizobiaceae;	1	1	1
root;cellular organisms;Bacteria;Gemmatimonadetes;Gemmatimonadetes <class>;Gemmatimonadales;Gemmatimonadaceae;	0.0622037681826275	1	0.0956665416711079			root;cellular organisms;Bacteria;Firmicutes;Bacilli;Bacillales;Planococcaceae;	1	1	1			root;cellular organisms;Bacteria;Firmicutes;Bacilli;Bacillales;Alicyclobacillaceae;	1	1	1			root;cellular organisms;Bacteria;Firmicutes;Bacilli;Lactobacillales;Streptococcaceae;	1	1	1			root;cellular organisms;Bacteria;Firmicutes;Bacilli;Bacillales;Bacillaceae;	6.60950185604747e-06	7.83045623974147e-05	2.33347595944297e-06	***		root;cellular organisms;Bacteria;Planctomycetes;Planctomycetia;Planctomycetales;environmental samples <Planctomycetales>;	1	1	1			root;cellular organisms;Bacteria;Proteobacteria;Alphaproteobacteria;Rhizobiales;Hyphomicrobiaceae;	1	1	1
root;cellular organisms;Bacteria;Nitrospirae;Nitrospira <class>;Nitrospirales;Nitrospiraceae;	1	1	1			root;cellular organisms;Bacteria;Firmicutes;Clostridia;Clostridiales;Clostridiaceae;	1	1	1			root;cellular organisms;Bacteria;Firmicutes;Bacilli;Bacillales;Bacillaceae;	4.2080361417618e-10	9.4321380145281e-10	2.81077712832935e-11	***		root;cellular organisms;Bacteria;Firmicutes;Clostridia;Clostridiales;Clostridiaceae;	1	1	1			root;cellular organisms;Bacteria;Firmicutes;Bacilli;Bacillales;Paenibacillaceae;	1	1	1			root;cellular organisms;Bacteria;Proteobacteria;Alphaproteobacteria;Caulobacterales;Caulobacteraceae;	1	1	1			root;cellular organisms;Bacteria;Proteobacteria;Alphaproteobacteria;Rhizobiales;Phyllobacteriaceae;	1	1	1
root;cellular organisms;Bacteria;Planctomycetes;Planctomycetia;Planctomycetales;Planctomycetaceae;	1	1	1			root;cellular organisms;Bacteria;Gemmatimonadetes;Gemmatimonadetes <class>;Gemmatimonadales;Gemmatimonadaceae;	1	1	1			root;cellular organisms;Bacteria;Firmicutes;Bacilli;Bacillales;Paenibacillaceae;	1	1	1			root;cellular organisms;Bacteria;Firmicutes;Clostridia;Clostridiales;Peptococcaceae;	1	1	1			root;cellular organisms;Bacteria;Firmicutes;Bacilli;Bacillales;Planococcaceae;	1	1	1			root;cellular organisms;Bacteria;Proteobacteria;Alphaproteobacteria;Rhizobiales;Beijerinckiaceae;	1	1	1			root;cellular organisms;Bacteria;Proteobacteria;Alphaproteobacteria;Rhizobiales;Rhizobiaceae;	1	1	1
root;cellular organisms;Bacteria;Proteobacteria;Alphaproteobacteria;Caulobacterales;Caulobacteraceae;	1	1	1			root;cellular organisms;Bacteria;Nitrospirae;Nitrospira <class>;Nitrospirales;Nitrospiraceae;	1	1	1			root;cellular organisms;Bacteria;Firmicutes;Bacilli;Bacillales;Planococcaceae;	1	1	1			root;cellular organisms;Bacteria;Firmicutes;Clostridia;Halanaerobiales;Halanaerobiaceae;	1	1	1			root;cellular organisms;Bacteria;Firmicutes;Bacilli;Bacillales;Staphylococcaceae;	1	1	1			root;cellular organisms;Bacteria;Proteobacteria;Alphaproteobacteria;Rhizobiales;Bradyrhizobiaceae;	1	1	1			root;cellular organisms;Bacteria;Proteobacteria;Alphaproteobacteria;Rhodobacterales;Hyphomonadaceae;	1	1	1
root;cellular organisms;Bacteria;Proteobacteria;Alphaproteobacteria;Rhizobiales;Beijerinckiaceae;	1	1	1			root;cellular organisms;Bacteria;Planctomycetes;Planctomycetia;Planctomycetales;Planctomycetaceae;	1	1	1			root;cellular organisms;Bacteria;Firmicutes;Bacilli;Bacillales;Staphylococcaceae;	1	1	1			root;cellular organisms;Bacteria;Gemmatimonadetes;Gemmatimonadetes <class>;Gemmatimonadales;Gemmatimonadaceae;	1	1	1			root;cellular organisms;Bacteria;Firmicutes;Clostridia;Clostridiales;Clostridiaceae;	1	1	1			root;cellular organisms;Bacteria;Proteobacteria;Alphaproteobacteria;Rhizobiales;Brucellaceae;	1	1	1			root;cellular organisms;Bacteria;Proteobacteria;Alphaproteobacteria;Sphingomonadales;Sphingomonadaceae;	1	1	1
root;cellular organisms;Bacteria;Proteobacteria;Alphaproteobacteria;Rhizobiales;Bradyrhizobiaceae;	0.12206769115969	1	0.160102363300122			root;cellular organisms;Bacteria;Proteobacteria;Alphaproteobacteria;Caulobacterales;Caulobacteraceae;	1	1	1			root;cellular organisms;Bacteria;Firmicutes;Bacilli;Lactobacillales;Streptococcaceae;	1	1	1			root;cellular organisms;Bacteria;Nitrospirae;Nitrospira <class>;Nitrospirales;Nitrospiraceae;	1	1	1			root;cellular organisms;Bacteria;Firmicutes;Clostridia;Clostridiales;Peptococcaceae;	1	1	1			root;cellular organisms;Bacteria;Proteobacteria;Alphaproteobacteria;Rhizobiales;Hyphomicrobiaceae;	1	1	1			root;cellular organisms;Bacteria;Proteobacteria;Betaproteobacteria;Burkholderiales;Alcaligenaceae;	1	1	1
root;cellular organisms;Bacteria;Proteobacteria;Alphaproteobacteria;Rhizobiales;Hyphomicrobiaceae;	1	1	1			root;cellular organisms;Bacteria;Proteobacteria;Alphaproteobacteria;Rhizobiales;Beijerinckiaceae;	1	1	1			root;cellular organisms;Bacteria;Firmicutes;Clostridia;Clostridiales;Clostridiaceae;	1	1	1			root;cellular organisms;Bacteria;Planctomycetes;Planctomycetia;Planctomycetales;environmental samples <Planctomycetales>;	1	1	1			root;cellular organisms;Bacteria;Firmicutes;Clostridia;Halanaerobiales;Halanaerobiaceae;	1	1	1			root;cellular organisms;Bacteria;Proteobacteria;Alphaproteobacteria;Rhizobiales;Phyllobacteriaceae;	1	1	1			root;cellular organisms;Bacteria;Proteobacteria;Betaproteobacteria;Burkholderiales;Comamonadaceae;	1	1	1
root;cellular organisms;Bacteria;Proteobacteria;Alphaproteobacteria;Rhizobiales;Methylobacteriaceae;	1	1	1			root;cellular organisms;Bacteria;Proteobacteria;Alphaproteobacteria;Rhizobiales;Bradyrhizobiaceae;	0.119026110814354	1	0.139318516601302			root;cellular organisms;Bacteria;Firmicutes;Clostridia;Halanaerobiales;Halanaerobiaceae;	1	1	1			root;cellular organisms;Bacteria;Proteobacteria;Alphaproteobacteria;Caulobacterales;Caulobacteraceae;	1	1	1			root;cellular organisms;Bacteria;Gemmatimonadetes;Gemmatimonadetes <class>;Gemmatimonadales;Gemmatimonadaceae;	1	1	1			root;cellular organisms;Bacteria;Proteobacteria;Alphaproteobacteria;Rhizobiales;Rhizobiaceae;	1	1	1			root;cellular organisms;Bacteria;Proteobacteria;delta/epsilon subdivisions;Deltaproteobacteria;Bdellovibrionales;Bdellovibrionaceae;	1	1	1
root;cellular organisms;Bacteria;Proteobacteria;Alphaproteobacteria;Rhizobiales;Phyllobacteriaceae;	1	1	1			root;cellular organisms;Bacteria;Proteobacteria;Alphaproteobacteria;Rhizobiales;Hyphomicrobiaceae;	1	1	1			root;cellular organisms;Bacteria;Gemmatimonadetes;Gemmatimonadetes <class>;Gemmatimonadales;Gemmatimonadaceae;	1	1	1			root;cellular organisms;Bacteria;Proteobacteria;Alphaproteobacteria;Rhizobiales;Beijerinckiaceae;	1	1	1			root;cellular organisms;Bacteria;Nitrospirae;Nitrospira <class>;Nitrospirales;Nitrospiraceae;	1	1	1			root;cellular organisms;Bacteria;Proteobacteria;Alphaproteobacteria;Rhodobacterales;Hyphomonadaceae;	1	1	1			root;cellular organisms;Bacteria;Proteobacteria;delta/epsilon subdivisions;Deltaproteobacteria;Desulfovibrionales;Desulfovibrionaceae;	1	1	1
root;cellular organisms;Bacteria;Proteobacteria;Alphaproteobacteria;Rhizobiales;Rhizobiaceae;	1	1	1			root;cellular organisms;Bacteria;Proteobacteria;Alphaproteobacteria;Rhizobiales;Methylobacteriaceae;	1	1	1			root;cellular organisms;Bacteria;Nitrospirae;Nitrospira <class>;Nitrospirales;Nitrospiraceae;	1	1	1			root;cellular organisms;Bacteria;Proteobacteria;Alphaproteobacteria;Rhizobiales;Bradyrhizobiaceae;	1	1	1			root;cellular organisms;Bacteria;Planctomycetes;Planctomycetia;Planctomycetales;environmental samples <Planctomycetales>;	1	1	1			root;cellular organisms;Bacteria;Proteobacteria;Alphaproteobacteria;Rhodobacterales;Rhodobacteraceae;	1	1	1			root;cellular organisms;Bacteria;Proteobacteria;delta/epsilon subdivisions;Deltaproteobacteria;Myxococcales;Cystobacterineae;	1	1	1
root;cellular organisms;Bacteria;Proteobacteria;Alphaproteobacteria;Rhodobacterales;Hyphomonadaceae;	1	1	1			root;cellular organisms;Bacteria;Proteobacteria;Alphaproteobacteria;Rhizobiales;Phyllobacteriaceae;	1	1	1			root;cellular organisms;Bacteria;Planctomycetes;Planctomycetia;Planctomycetales;environmental samples <Planctomycetales>;	1	1	1			root;cellular organisms;Bacteria;Proteobacteria;Alphaproteobacteria;Rhizobiales;Brucellaceae;	1	1	1			root;cellular organisms;Bacteria;Proteobacteria;Alphaproteobacteria;Caulobacterales;Caulobacteraceae;	1	1	1			root;cellular organisms;Bacteria;Proteobacteria;Alphaproteobacteria;Rhodospirillales;Rhodospirillaceae;	1	1	1			root;cellular organisms;Bacteria;Proteobacteria;delta/epsilon subdivisions;Deltaproteobacteria;Myxococcales;Cystobacterineae;Myxococcaceae;	1	1	1
root;cellular organisms;Bacteria;Proteobacteria;Alphaproteobacteria;Rhodobacterales;Rhodobacteraceae;	1	1	1			root;cellular organisms;Bacteria;Proteobacteria;Alphaproteobacteria;Rhizobiales;Rhizobiaceae;	1	1	1			root;cellular organisms;Bacteria;Proteobacteria;Alphaproteobacteria;Caulobacterales;Caulobacteraceae;	1	1	1			root;cellular organisms;Bacteria;Proteobacteria;Alphaproteobacteria;Rhizobiales;Hyphomicrobiaceae;	1	1	1			root;cellular organisms;Bacteria;Proteobacteria;Alphaproteobacteria;Rhizobiales;Beijerinckiaceae;	1	1	1			root;cellular organisms;Bacteria;Proteobacteria;Alphaproteobacteria;Sphingomonadales;Sphingomonadaceae;	0.0109121632812987	0.443777277794	0.0132245628782612	***		root;cellular organisms;Bacteria;Proteobacteria;delta/epsilon subdivisions;Deltaproteobacteria;Myxococcales;environmental samples <Myxobacteria>;	1	1	1
root;cellular organisms;Bacteria;Proteobacteria;Alphaproteobacteria;Rhodospirillales;Acetobacteraceae;	0.888334753290363	1	1			root;cellular organisms;Bacteria;Proteobacteria;Alphaproteobacteria;Rhodobacterales;Rhodobacteraceae;	1	1	1			root;cellular organisms;Bacteria;Proteobacteria;Alphaproteobacteria;Rhizobiales;Beijerinckiaceae;	1	1	1			root;cellular organisms;Bacteria;Proteobacteria;Alphaproteobacteria;Rhizobiales;Phyllobacteriaceae;	1	1	1			root;cellular organisms;Bacteria;Proteobacteria;Alphaproteobacteria;Rhizobiales;Bradyrhizobiaceae;	0.00585830157612333	0.951373756398644	0.0283509379406797	***		root;cellular organisms;Bacteria;Proteobacteria;Betaproteobacteria;Burkholderiales;Alcaligenaceae;	1	1	1			root;cellular organisms;Bacteria;Proteobacteria;delta/epsilon subdivisions;Deltaproteobacteria;Myxococcales;Sorangiineae;Polyangiaceae;	1	1	1
root;cellular organisms;Bacteria;Proteobacteria;Alphaproteobacteria;Rhodospirillales;Rhodospirillaceae;	0.31538127609035	1	0.512982858540532			root;cellular organisms;Bacteria;Proteobacteria;Alphaproteobacteria;Rhodospirillales;Acetobacteraceae;	1	1	1			root;cellular organisms;Bacteria;Proteobacteria;Alphaproteobacteria;Rhizobiales;Bradyrhizobiaceae;	1	1	1			root;cellular organisms;Bacteria;Proteobacteria;Alphaproteobacteria;Rhizobiales;Rhizobiaceae;	0.391287135055759	1	0.708324677748672			root;cellular organisms;Bacteria;Proteobacteria;Alphaproteobacteria;Rhizobiales;Brucellaceae;	1	1	1			root;cellular organisms;Bacteria;Proteobacteria;Betaproteobacteria;Burkholderiales;Burkholderiaceae;	1	1	1			root;cellular organisms;Bacteria;Proteobacteria;Gammaproteobacteria;Chromatiales;Ectothiorhodospiraceae;	1	1	1
root;cellular organisms;Bacteria;Proteobacteria;Alphaproteobacteria;Sphingomonadales;Erythrobacteraceae;	1	1	1			root;cellular organisms;Bacteria;Proteobacteria;Alphaproteobacteria;Rhodospirillales;Rhodospirillaceae;	1	1	1			root;cellular organisms;Bacteria;Proteobacteria;Alphaproteobacteria;Rhizobiales;Hyphomicrobiaceae;	1	1	1			root;cellular organisms;Bacteria;Proteobacteria;Alphaproteobacteria;Rhodobacterales;Hyphomonadaceae;	1	1	1			root;cellular organisms;Bacteria;Proteobacteria;Alphaproteobacteria;Rhizobiales;Hyphomicrobiaceae;	1	1	1			root;cellular organisms;Bacteria;Proteobacteria;Betaproteobacteria;Burkholderiales;Comamonadaceae;	1	1	1			root;cellular organisms;Bacteria;Proteobacteria;Gammaproteobacteria;Enterobacteriales;Enterobacteriaceae;	1	1	1
root;cellular organisms;Bacteria;Proteobacteria;Alphaproteobacteria;Sphingomonadales;Sphingomonadaceae;	4.54786673875773e-05	0.00165540220141621	4.93309856022029e-05	***		root;cellular organisms;Bacteria;Proteobacteria;Alphaproteobacteria;Sphingomonadales;Erythrobacteraceae;	1	1	1			root;cellular organisms;Bacteria;Proteobacteria;Alphaproteobacteria;Rhizobiales;Phyllobacteriaceae;	1	1	1			root;cellular organisms;Bacteria;Proteobacteria;Alphaproteobacteria;Rhodobacterales;Rhodobacteraceae;	1	1	1			root;cellular organisms;Bacteria;Proteobacteria;Alphaproteobacteria;Rhizobiales;Phyllobacteriaceae;	0.103138615327503	1	0.534911251150531			root;cellular organisms;Bacteria;Proteobacteria;Betaproteobacteria;Burkholderiales;Oxalobacteraceae;	1	1	1			root;cellular organisms;Bacteria;Proteobacteria;Gammaproteobacteria;Legionellales;Coxiellaceae;	1	1	1
root;cellular organisms;Bacteria;Proteobacteria;Betaproteobacteria;Burkholderiales;Alcaligenaceae;	1	1	1			root;cellular organisms;Bacteria;Proteobacteria;Alphaproteobacteria;Sphingomonadales;Sphingomonadaceae;	0.0505827139133215	1	0.0532651972510772			root;cellular organisms;Bacteria;Proteobacteria;Alphaproteobacteria;Rhizobiales;Rhizobiaceae;	0.53300943614182	1	0.509381843671862			root;cellular organisms;Bacteria;Proteobacteria;Alphaproteobacteria;Rhodospirillales;Rhodospirillaceae;	1	1	1			root;cellular organisms;Bacteria;Proteobacteria;Alphaproteobacteria;Rhizobiales;Rhizobiaceae;	1	1	1			root;cellular organisms;Bacteria;Proteobacteria;Betaproteobacteria;Nitrosomonadales;Nitrosomonadaceae;	1	1	1			root;cellular organisms;Bacteria;Proteobacteria;Gammaproteobacteria;Legionellales;Legionellaceae;	1	1	1
root;cellular organisms;Bacteria;Proteobacteria;Betaproteobacteria;Burkholderiales;Burkholderiaceae;	1.80152515127929e-09	2.16590474169319e-06	6.45439613024574e-08	***		root;cellular organisms;Bacteria;Proteobacteria;Betaproteobacteria;Burkholderiales;Alcaligenaceae;	1	1	1			root;cellular organisms;Bacteria;Proteobacteria;Alphaproteobacteria;Rhizobiales;Xanthobacteraceae;	1	1	1			root;cellular organisms;Bacteria;Proteobacteria;Alphaproteobacteria;Sphingomonadales;Erythrobacteraceae;	1	1	1			root;cellular organisms;Bacteria;Proteobacteria;Alphaproteobacteria;Rhizobiales;Xanthobacteraceae;	1	1	1			root;cellular organisms;Bacteria;Proteobacteria;delta/epsilon subdivisions;Deltaproteobacteria;Bdellovibrionales;Bacteriovoracaceae;	1	1	1			root;cellular organisms;Bacteria;Proteobacteria;Gammaproteobacteria;Methylococcales;Methylococcaceae;	1	1	1
root;cellular organisms;Bacteria;Proteobacteria;Betaproteobacteria;Burkholderiales;Comamonadaceae;	1	1	1			root;cellular organisms;Bacteria;Proteobacteria;Betaproteobacteria;Burkholderiales;Burkholderiaceae;	0.330245635973509	1	0.717282946273235			root;cellular organisms;Bacteria;Proteobacteria;Alphaproteobacteria;Rhodobacterales;Hyphomonadaceae;	1	1	1			root;cellular organisms;Bacteria;Proteobacteria;Alphaproteobacteria;Sphingomonadales;Sphingomonadaceae;	1	1	1			root;cellular organisms;Bacteria;Proteobacteria;Alphaproteobacteria;Rhodobacterales;Hyphomonadaceae;	1	1	1			root;cellular organisms;Bacteria;Proteobacteria;delta/epsilon subdivisions;Deltaproteobacteria;Bdellovibrionales;Bdellovibrionaceae;	1	1	1			root;cellular organisms;Bacteria;Proteobacteria;Gammaproteobacteria;Oceanospirillales;Alcanivoracaceae;	1	1	1
root;cellular organisms;Bacteria;Proteobacteria;Betaproteobacteria;Burkholderiales;Oxalobacteraceae;	1	1	1			root;cellular organisms;Bacteria;Proteobacteria;Betaproteobacteria;Burkholderiales;Comamonadaceae;	1	1	1			root;cellular organisms;Bacteria;Proteobacteria;Alphaproteobacteria;Rhodobacterales;Rhodobacteraceae;	1	1	1			root;cellular organisms;Bacteria;Proteobacteria;Betaproteobacteria;Burkholderiales;Alcaligenaceae;	1	1	1			root;cellular organisms;Bacteria;Proteobacteria;Alphaproteobacteria;Rhodobacterales;Rhodobacteraceae;	1	1	1			root;cellular organisms;Bacteria;Proteobacteria;delta/epsilon subdivisions;Deltaproteobacteria;Desulfovibrionales;Desulfovibrionaceae;	1	1	1			root;cellular organisms;Bacteria;Proteobacteria;Gammaproteobacteria;Pseudomonadales;Moraxellaceae;	1	1	1
root;cellular organisms;Bacteria;Proteobacteria;Betaproteobacteria;Burkholderiales;unclassified Burkholderiales;Burkholderiales Genera incertae sedis;	0.0301763009509595	1	0.118898277112952	***		root;cellular organisms;Bacteria;Proteobacteria;Betaproteobacteria;Burkholderiales;Oxalobacteraceae;	1	1	1			root;cellular organisms;Bacteria;Proteobacteria;Alphaproteobacteria;Rhodospirillales;Rhodospirillaceae;	1	1	1			root;cellular organisms;Bacteria;Proteobacteria;Betaproteobacteria;Burkholderiales;Burkholderiaceae;	1	1	1			root;cellular organisms;Bacteria;Proteobacteria;Alphaproteobacteria;Rhodospirillales;Rhodospirillaceae;	1	1	1			root;cellular organisms;Bacteria;Proteobacteria;delta/epsilon subdivisions;Deltaproteobacteria;Desulfuromonadales;Geobacteraceae;	1	1	1			root;cellular organisms;Bacteria;Proteobacteria;Gammaproteobacteria;Pseudomonadales;Pseudomonadaceae;	1	1	1
root;cellular organisms;Bacteria;Proteobacteria;Betaproteobacteria;Methylophilales;Methylophilaceae;	1	1	1			root;cellular organisms;Bacteria;Proteobacteria;Betaproteobacteria;Burkholderiales;unclassified Burkholderiales;Burkholderiales Genera incertae sedis;	1	1	1			root;cellular organisms;Bacteria;Proteobacteria;Alphaproteobacteria;Sphingomonadales;Erythrobacteraceae;	1	1	1			root;cellular organisms;Bacteria;Proteobacteria;Betaproteobacteria;Burkholderiales;Comamonadaceae;	1	1	1			root;cellular organisms;Bacteria;Proteobacteria;Alphaproteobacteria;Sphingomonadales;Erythrobacteraceae;	1	1	1			root;cellular organisms;Bacteria;Proteobacteria;delta/epsilon subdivisions;Deltaproteobacteria;Myxococcales;Cystobacterineae;	1	1	1			root;cellular organisms;Bacteria;Proteobacteria;Gammaproteobacteria;unclassified Gammaproteobacteria;unclassified Gammaproteobacteria (miscellaneous);	1	1	1
root;cellular organisms;Bacteria;Proteobacteria;Betaproteobacteria;Neisseriales;Neisseriaceae;	1	1	1			root;cellular organisms;Bacteria;Proteobacteria;Betaproteobacteria;Methylophilales;Methylophilaceae;	1	1	1			root;cellular organisms;Bacteria;Proteobacteria;Alphaproteobacteria;Sphingomonadales;Sphingomonadaceae;	0.00218549197627049	0.0375769413694495	0.0011197928528096	***		root;cellular organisms;Bacteria;Proteobacteria;Betaproteobacteria;Burkholderiales;Oxalobacteraceae;	1	1	1			root;cellular organisms;Bacteria;Proteobacteria;Alphaproteobacteria;Sphingomonadales;Sphingomonadaceae;	6.43568160985097e-08	3.89755510306092e-05	1.16147142071215e-06	***		root;cellular organisms;Bacteria;Proteobacteria;delta/epsilon subdivisions;Deltaproteobacteria;Myxococcales;Cystobacterineae;Cystobacteraceae;	1	1	1			root;cellular organisms;Bacteria;Proteobacteria;Gammaproteobacteria;Vibrionales;Vibrionaceae;	1	1	1
root;cellular organisms;Bacteria;Proteobacteria;Betaproteobacteria;Nitrosomonadales;Nitrosomonadaceae;	1	1	1			root;cellular organisms;Bacteria;Proteobacteria;Betaproteobacteria;Neisseriales;Neisseriaceae;	1	1	1			root;cellular organisms;Bacteria;Proteobacteria;Betaproteobacteria;Burkholderiales;Alcaligenaceae;	1	1	1			root;cellular organisms;Bacteria;Proteobacteria;Betaproteobacteria;Nitrosomonadales;Nitrosomonadaceae;	1	1	1			root;cellular organisms;Bacteria;Proteobacteria;Betaproteobacteria;Burkholderiales;Alcaligenaceae;	1	1	1			root;cellular organisms;Bacteria;Proteobacteria;delta/epsilon subdivisions;Deltaproteobacteria;Myxococcales;Cystobacterineae;Myxococcaceae;	1	1	1			root;cellular organisms;Bacteria;Proteobacteria;Gammaproteobacteria;Xanthomonadales;Xanthomonadaceae;	1	1	1
root;cellular organisms;Bacteria;Proteobacteria;Betaproteobacteria;Rhodocyclales;Rhodocyclaceae;	1	1	1			root;cellular organisms;Bacteria;Proteobacteria;Betaproteobacteria;Nitrosomonadales;Nitrosomonadaceae;	1	1	1			root;cellular organisms;Bacteria;Proteobacteria;Betaproteobacteria;Burkholderiales;Burkholderiaceae;	1	1	1			root;cellular organisms;Bacteria;Proteobacteria;delta/epsilon subdivisions;Deltaproteobacteria;Bdellovibrionales;Bacteriovoracaceae;	1	1	1			root;cellular organisms;Bacteria;Proteobacteria;Betaproteobacteria;Burkholderiales;Burkholderiaceae;	1	1	1			root;cellular organisms;Bacteria;Proteobacteria;delta/epsilon subdivisions;Deltaproteobacteria;Myxococcales;environmental samples <Myxobacteria>;	1	1	1			root;cellular organisms;Bacteria;Spirochaetes;Spirochaetia;Spirochaetales;environmental samples <Spirochaetales>;	1	1	1
root;cellular organisms;Bacteria;Proteobacteria;delta/epsilon subdivisions;Deltaproteobacteria;Bdellovibrionales;Bdellovibrionaceae;	1	1	1			root;cellular organisms;Bacteria;Proteobacteria;Betaproteobacteria;Rhodocyclales;Rhodocyclaceae;	7.56629751474946e-06	0.0018469455578606	5.50389776242458e-05	***		root;cellular organisms;Bacteria;Proteobacteria;Betaproteobacteria;Burkholderiales;Comamonadaceae;	1	1	1			root;cellular organisms;Bacteria;Proteobacteria;delta/epsilon subdivisions;Deltaproteobacteria;Bdellovibrionales;Bdellovibrionaceae;	1	1	1			root;cellular organisms;Bacteria;Proteobacteria;Betaproteobacteria;Burkholderiales;Comamonadaceae;	1	1	1			root;cellular organisms;Bacteria;Proteobacteria;delta/epsilon subdivisions;Deltaproteobacteria;Myxococcales;Nannocystineae;Nannocystaceae;	1	1	1			root;cellular organisms;Eukaryota;Viridiplantae;Chlorophyta;Chlorophyceae;Chlamydomonadales;Chlamydomonadaceae;	1	1	1
root;cellular organisms;Bacteria;Proteobacteria;delta/epsilon subdivisions;Deltaproteobacteria;Myxococcales;Cystobacterineae;	1	1	1			root;cellular organisms;Bacteria;Proteobacteria;delta/epsilon subdivisions;Deltaproteobacteria;Bdellovibrionales;Bdellovibrionaceae;	1	1	1			root;cellular organisms;Bacteria;Proteobacteria;Betaproteobacteria;Burkholderiales;Oxalobacteraceae;	1	1	1			root;cellular organisms;Bacteria;Proteobacteria;delta/epsilon subdivisions;Deltaproteobacteria;Desulfobacterales;Desulfobacteraceae;	1	1	1			root;cellular organisms;Bacteria;Proteobacteria;Betaproteobacteria;Burkholderiales;Oxalobacteraceae;	1	1	1			root;cellular organisms;Bacteria;Proteobacteria;delta/epsilon subdivisions;Deltaproteobacteria;Myxococcales;Sorangiineae;Polyangiaceae;	1	1	1			root;cellular organisms;Eukaryota;Viridiplantae;Chlorophyta;Ulvophyceae;Ulvales;Ulvales incertae sedis;	1	1	1
root;cellular organisms;Bacteria;Proteobacteria;delta/epsilon subdivisions;Deltaproteobacteria;Myxococcales;Cystobacterineae;Cystobacteraceae;	0.888334753290363	1	1			root;cellular organisms;Bacteria;Proteobacteria;delta/epsilon subdivisions;Deltaproteobacteria;Desulfuromonadales;Geobacteraceae;	1	1	1			root;cellular organisms;Bacteria;Proteobacteria;Betaproteobacteria;Nitrosomonadales;Nitrosomonadaceae;	1	1	1			root;cellular organisms;Bacteria;Proteobacteria;delta/epsilon subdivisions;Deltaproteobacteria;Desulfovibrionales;Desulfovibrionaceae;	1	1	1			root;cellular organisms;Bacteria;Proteobacteria;Betaproteobacteria;Nitrosomonadales;Nitrosomonadaceae;	1	1	1			root;cellular organisms;Bacteria;Proteobacteria;Gammaproteobacteria;Aeromonadales;Aeromonadaceae;	1	1	1
root;cellular organisms;Bacteria;Proteobacteria;delta/epsilon subdivisions;Deltaproteobacteria;Myxococcales;Cystobacterineae;Myxococcaceae;	1	1	1			root;cellular organisms;Bacteria;Proteobacteria;delta/epsilon subdivisions;Deltaproteobacteria;Myxococcales;Cystobacterineae;	0.0213925652890399	1	0.0437758220098678	***		root;cellular organisms;Bacteria;Proteobacteria;Betaproteobacteria;Rhodocyclales;Rhodocyclaceae;	1	1	1			root;cellular organisms;Bacteria;Proteobacteria;delta/epsilon subdivisions;Deltaproteobacteria;Desulfuromonadales;Geobacteraceae;	1	1	1			root;cellular organisms;Bacteria;Proteobacteria;Betaproteobacteria;Rhodocyclales;Rhodocyclaceae;	1	1	1			root;cellular organisms;Bacteria;Proteobacteria;Gammaproteobacteria;Chromatiales;Halothiobacillaceae;	1	1	1
root;cellular organisms;Bacteria;Proteobacteria;delta/epsilon subdivisions;Deltaproteobacteria;Myxococcales;Sorangiineae;Polyangiaceae;	1	1	1			root;cellular organisms;Bacteria;Proteobacteria;delta/epsilon subdivisions;Deltaproteobacteria;Myxococcales;Cystobacterineae;Cystobacteraceae;	0.0144817191653244	1	0.033437224160705	***		root;cellular organisms;Bacteria;Proteobacteria;delta/epsilon subdivisions;Deltaproteobacteria;Bdellovibrionales;Bacteriovoracaceae;	1	1	1			root;cellular organisms;Bacteria;Proteobacteria;delta/epsilon subdivisions;Deltaproteobacteria;Myxococcales;Cystobacterineae;	1	1	1			root;cellular organisms;Bacteria;Proteobacteria;delta/epsilon subdivisions;Deltaproteobacteria;Bdellovibrionales;Bacteriovoracaceae;	1	1	1			root;cellular organisms;Bacteria;Proteobacteria;Gammaproteobacteria;Enterobacteriales;Enterobacteriaceae;	0.127598492093936	1	0.175921722218285
root;cellular organisms;Bacteria;Proteobacteria;Gammaproteobacteria;Aeromonadales;Aeromonadaceae;	1	1	1			root;cellular organisms;Bacteria;Proteobacteria;delta/epsilon subdivisions;Deltaproteobacteria;Myxococcales;Cystobacterineae;Myxococcaceae;	1	1	1			root;cellular organisms;Bacteria;Proteobacteria;delta/epsilon subdivisions;Deltaproteobacteria;Bdellovibrionales;Bdellovibrionaceae;	1	1	1			root;cellular organisms;Bacteria;Proteobacteria;delta/epsilon subdivisions;Deltaproteobacteria;Myxococcales;Cystobacterineae;Cystobacteraceae;	1	1	1			root;cellular organisms;Bacteria;Proteobacteria;delta/epsilon subdivisions;Deltaproteobacteria;Bdellovibrionales;Bdellovibrionaceae;	1	1	1			root;cellular organisms;Bacteria;Proteobacteria;Gammaproteobacteria;Legionellales;Coxiellaceae;	1	1	1
root;cellular organisms;Bacteria;Proteobacteria;Gammaproteobacteria;Enterobacteriales;Enterobacteriaceae;	0	2.231744265587e-176	6.65059791144965e-178	***		root;cellular organisms;Bacteria;Proteobacteria;delta/epsilon subdivisions;Deltaproteobacteria;Myxococcales;Nannocystineae;Nannocystaceae;	1	1	1			root;cellular organisms;Bacteria;Proteobacteria;delta/epsilon subdivisions;Deltaproteobacteria;Desulfobacterales;Desulfobacteraceae;	1	1	1			root;cellular organisms;Bacteria;Proteobacteria;delta/epsilon subdivisions;Deltaproteobacteria;Myxococcales;Cystobacterineae;Myxococcaceae;	1	1	1			root;cellular organisms;Bacteria;Proteobacteria;delta/epsilon subdivisions;Deltaproteobacteria;Desulfobacterales;Desulfobacteraceae;	1	1	1			root;cellular organisms;Bacteria;Proteobacteria;Gammaproteobacteria;Legionellales;Legionellaceae;	1	1	1
root;cellular organisms;Bacteria;Proteobacteria;Gammaproteobacteria;Legionellales;Coxiellaceae;	1	1	1			root;cellular organisms;Bacteria;Proteobacteria;delta/epsilon subdivisions;Deltaproteobacteria;Myxococcales;Sorangiineae;Polyangiaceae;	1	1	1			root;cellular organisms;Bacteria;Proteobacteria;delta/epsilon subdivisions;Deltaproteobacteria;Desulfovibrionales;Desulfovibrionaceae;	1	1	1			root;cellular organisms;Bacteria;Proteobacteria;delta/epsilon subdivisions;Deltaproteobacteria;Myxococcales;environmental samples <Myxobacteria>;	1	1	1			root;cellular organisms;Bacteria;Proteobacteria;delta/epsilon subdivisions;Deltaproteobacteria;Desulfovibrionales;Desulfovibrionaceae;	0.239167235424835	1	0.384348675008129			root;cellular organisms;Bacteria;Proteobacteria;Gammaproteobacteria;Oceanospirillales;Alcanivoracaceae;	1	1	1
root;cellular organisms;Bacteria;Proteobacteria;Gammaproteobacteria;Legionellales;Legionellaceae;	1	1	1			root;cellular organisms;Bacteria;Proteobacteria;Gammaproteobacteria;Aeromonadales;Aeromonadaceae;	1	1	1			root;cellular organisms;Bacteria;Proteobacteria;delta/epsilon subdivisions;Deltaproteobacteria;Myxococcales;Cystobacterineae;	0.0589714608623546	1	0.0447900526716488			root;cellular organisms;Bacteria;Proteobacteria;delta/epsilon subdivisions;Deltaproteobacteria;Myxococcales;Nannocystineae;Nannocystaceae;	1	1	1			root;cellular organisms;Bacteria;Proteobacteria;delta/epsilon subdivisions;Deltaproteobacteria;Desulfuromonadales;Geobacteraceae;	1	1	1			root;cellular organisms;Bacteria;Proteobacteria;Gammaproteobacteria;Pasteurellales;Pasteurellaceae;	1	1	1
root;cellular organisms;Bacteria;Proteobacteria;Gammaproteobacteria;Pseudomonadales;Moraxellaceae;	1	1	1			root;cellular organisms;Bacteria;Proteobacteria;Gammaproteobacteria;Enterobacteriales;Enterobacteriaceae;	0	1.43847252536171e-64	4.28664812557788e-66	***		root;cellular organisms;Bacteria;Proteobacteria;delta/epsilon subdivisions;Deltaproteobacteria;Myxococcales;Cystobacterineae;Cystobacteraceae;	1	1	1			root;cellular organisms;Bacteria;Proteobacteria;delta/epsilon subdivisions;Deltaproteobacteria;Myxococcales;Sorangiineae;Polyangiaceae;	1	1	1			root;cellular organisms;Bacteria;Proteobacteria;delta/epsilon subdivisions;Deltaproteobacteria;Myxococcales;Cystobacterineae;	1	1	1			root;cellular organisms;Bacteria;Proteobacteria;Gammaproteobacteria;Pseudomonadales;Moraxellaceae;	1	1	1
root;cellular organisms;Bacteria;Proteobacteria;Gammaproteobacteria;Pseudomonadales;Pseudomonadaceae;	1	1	1			root;cellular organisms;Bacteria;Proteobacteria;Gammaproteobacteria;Legionellales;Coxiellaceae;	1	1	1			root;cellular organisms;Bacteria;Proteobacteria;delta/epsilon subdivisions;Deltaproteobacteria;Myxococcales;Cystobacterineae;Myxococcaceae;	1	1	1			root;cellular organisms;Bacteria;Proteobacteria;Gammaproteobacteria;Acidithiobacillales;Acidithiobacillaceae;	1	1	1			root;cellular organisms;Bacteria;Proteobacteria;delta/epsilon subdivisions;Deltaproteobacteria;Myxococcales;Cystobacterineae;Cystobacteraceae;	1	1	1			root;cellular organisms;Bacteria;Proteobacteria;Gammaproteobacteria;Pseudomonadales;Pseudomonadaceae;	1	1	1
root;cellular organisms;Bacteria;Proteobacteria;Gammaproteobacteria;Thiotrichales;Thiotrichaceae;	1	1	1			root;cellular organisms;Bacteria;Proteobacteria;Gammaproteobacteria;Legionellales;Legionellaceae;	1	1	1			root;cellular organisms;Bacteria;Proteobacteria;delta/epsilon subdivisions;Deltaproteobacteria;Myxococcales;environmental samples <Myxobacteria>;	1	1	1			root;cellular organisms;Bacteria;Proteobacteria;Gammaproteobacteria;Aeromonadales;Aeromonadaceae;	1	1	1			root;cellular organisms;Bacteria;Proteobacteria;delta/epsilon subdivisions;Deltaproteobacteria;Myxococcales;Cystobacterineae;Myxococcaceae;	1	1	1			root;cellular organisms;Bacteria;Proteobacteria;Gammaproteobacteria;unclassified Gammaproteobacteria;unclassified Gammaproteobacteria (miscellaneous);	1	1	1
root;cellular organisms;Bacteria;Proteobacteria;Gammaproteobacteria;Vibrionales;Vibrionaceae;	1	1	1			root;cellular organisms;Bacteria;Proteobacteria;Gammaproteobacteria;Pseudomonadales;Moraxellaceae;	1	1	1			root;cellular organisms;Bacteria;Proteobacteria;delta/epsilon subdivisions;Deltaproteobacteria;Myxococcales;Nannocystineae;Nannocystaceae;	1	1	1			root;cellular organisms;Bacteria;Proteobacteria;Gammaproteobacteria;Chromatiales;Ectothiorhodospiraceae;	1	1	1			root;cellular organisms;Bacteria;Proteobacteria;delta/epsilon subdivisions;Deltaproteobacteria;Myxococcales;environmental samples <Myxobacteria>;	0.0832906088745671	1	0.0730085864397241			root;cellular organisms;Bacteria;Proteobacteria;Gammaproteobacteria;Vibrionales;Vibrionaceae;	1	1	1
root;cellular organisms;Bacteria;Proteobacteria;Gammaproteobacteria;Xanthomonadales;Sinobacteraceae;	1	1	1			root;cellular organisms;Bacteria;Proteobacteria;Gammaproteobacteria;Pseudomonadales;Pseudomonadaceae;	1	1	1			root;cellular organisms;Bacteria;Proteobacteria;delta/epsilon subdivisions;Deltaproteobacteria;Myxococcales;Sorangiineae;Polyangiaceae;	1	1	1			root;cellular organisms;Bacteria;Proteobacteria;Gammaproteobacteria;Chromatiales;Halothiobacillaceae;	1	1	1			root;cellular organisms;Bacteria;Proteobacteria;delta/epsilon subdivisions;Deltaproteobacteria;Myxococcales;Nannocystineae;Nannocystaceae;	1	1	1			root;cellular organisms;Bacteria;Proteobacteria;Gammaproteobacteria;Xanthomonadales;Xanthomonadaceae;	1	1	1
root;cellular organisms;Bacteria;Proteobacteria;Gammaproteobacteria;Xanthomonadales;Xanthomonadaceae;	0.204956766795873	1	0.251299859754504			root;cellular organisms;Bacteria;Proteobacteria;Gammaproteobacteria;Thiotrichales;Thiotrichaceae;	1	1	1			root;cellular organisms;Bacteria;Proteobacteria;Gammaproteobacteria;Aeromonadales;Aeromonadaceae;	1	1	1			root;cellular organisms;Bacteria;Proteobacteria;Gammaproteobacteria;Enterobacteriales;Enterobacteriaceae;	0.405283162462045	1	0.696050100487073			root;cellular organisms;Bacteria;Proteobacteria;delta/epsilon subdivisions;Deltaproteobacteria;Myxococcales;Sorangiineae;Polyangiaceae;	1	1	1			root;cellular organisms;Bacteria;Spirochaetes;Spirochaetia;Spirochaetales;environmental samples <Spirochaetales>;	1	1	1
root;cellular organisms;Eukaryota;Amoebozoa;Centramoebida;Acanthamoebidae;	1	1	1			root;cellular organisms;Bacteria;Proteobacteria;Gammaproteobacteria;Vibrionales;Vibrionaceae;	0.0173724287277111	1	0.334294244896827	***		root;cellular organisms;Bacteria;Proteobacteria;Gammaproteobacteria;Chromatiales;Chromatiaceae;	1	1	1			root;cellular organisms;Bacteria;Proteobacteria;Gammaproteobacteria;Legionellales;Coxiellaceae;	1	1	1			root;cellular organisms;Bacteria;Proteobacteria;delta/epsilon subdivisions;Deltaproteobacteria;Myxococcales;unclassified Myxococcales;	1	1	1			root;cellular organisms;Eukaryota;stramenopiles;Bacillariophyta;Bacillariophyceae;Bacillariophycidae;Naviculales;Pleurosigmataceae;	1	1	1
root;cellular organisms;Eukaryota;Opisthokonta;Metazoa;Eumetazoa;Bilateria;Coelomata;Protostomia;Annelida/Echiura/Pogonophora group;Annelida;Polychaeta;Canalipalpata;Sabellida;Siboglinidae;	1	1	1			root;cellular organisms;Bacteria;Proteobacteria;Gammaproteobacteria;Xanthomonadales;Sinobacteraceae;	1	1	1			root;cellular organisms;Bacteria;Proteobacteria;Gammaproteobacteria;Chromatiales;Ectothiorhodospiraceae;	1	1	1			root;cellular organisms;Bacteria;Proteobacteria;Gammaproteobacteria;Legionellales;Legionellaceae;	1	1	1			root;cellular organisms;Bacteria;Proteobacteria;Gammaproteobacteria;Aeromonadales;Aeromonadaceae;	1	1	1			root;cellular organisms;Eukaryota;Viridiplantae;Chlorophyta;Chlorophyceae;Chlamydomonadales;Chlamydomonadaceae;	1	1	1
root;cellular organisms;Eukaryota;Viridiplantae;Streptophyta;Streptophytina;Embryophyta;Tracheophyta;Euphyllophyta;Spermatophyta;Coniferophyta;Coniferopsida;Coniferales;Pinaceae;	1	1	1			root;cellular organisms;Bacteria;Proteobacteria;Gammaproteobacteria;Xanthomonadales;Xanthomonadaceae;	1	1	1			root;cellular organisms;Bacteria;Proteobacteria;Gammaproteobacteria;Chromatiales;Halothiobacillaceae;	1	1	1			root;cellular organisms;Bacteria;Proteobacteria;Gammaproteobacteria;Methylococcales;Methylococcaceae;	1	1	1			root;cellular organisms;Bacteria;Proteobacteria;Gammaproteobacteria;Chromatiales;Chromatiaceae;	1	1	1			root;cellular organisms;Eukaryota;Viridiplantae;Chlorophyta;Ulvophyceae;Ulvales;Ulvales incertae sedis;	1	1	1
root;cellular organisms;Eukaryota;Viridiplantae;Streptophyta;Streptophytina;Embryophyta;Tracheophyta;Euphyllophyta;Spermatophyta;Magnoliophyta;eudicotyledons;core eudicotyledons;rosids;malvids;Brassicales;Brassicaceae;	1	1	1			root;cellular organisms;Eukaryota;Opisthokonta;Fungi;Dikarya;Ascomycota;saccharomyceta;Pezizomycotina;leotiomyceta;Eurotiomycetes;Eurotiomycetidae;Eurotiales;Trichocomaceae;	1	1	1			root;cellular organisms;Bacteria;Proteobacteria;Gammaproteobacteria;Enterobacteriales;Enterobacteriaceae;	1	1	1			root;cellular organisms;Bacteria;Proteobacteria;Gammaproteobacteria;Oceanospirillales;Alcanivoracaceae;	1	1	1			root;cellular organisms;Bacteria;Proteobacteria;Gammaproteobacteria;Chromatiales;Ectothiorhodospiraceae;	1	1	1
root;cellular organisms;Eukaryota;Viridiplantae;Streptophyta;Streptophytina;Embryophyta;Tracheophyta;Euphyllophyta;Spermatophyta;Magnoliophyta;Liliopsida;commelinids;Poales;Poaceae;	1	1	1			root;cellular organisms;Eukaryota;stramenopiles;Bacillariophyta;Bacillariophyceae;Bacillariophycidae;Naviculales;Pleurosigmataceae;	1	1	1			root;cellular organisms;Bacteria;Proteobacteria;Gammaproteobacteria;Legionellales;Coxiellaceae;	1	1	1			root;cellular organisms;Bacteria;Proteobacteria;Gammaproteobacteria;Pasteurellales;Pasteurellaceae;	1	1	1			root;cellular organisms;Bacteria;Proteobacteria;Gammaproteobacteria;Enterobacteriales;Enterobacteriaceae;	1	1	1
						root;cellular organisms;Eukaryota;Viridiplantae;Chlorophyta;Chlorophyceae;Chlamydomonadales;Chlamydomonadaceae;	1	1	1			root;cellular organisms;Bacteria;Proteobacteria;Gammaproteobacteria;Legionellales;Legionellaceae;	1	1	1			root;cellular organisms;Bacteria;Proteobacteria;Gammaproteobacteria;Pseudomonadales;Moraxellaceae;	1	1	1			root;cellular organisms;Bacteria;Proteobacteria;Gammaproteobacteria;Legionellales;Coxiellaceae;	1	1	1
						root;cellular organisms;Eukaryota;Viridiplantae;Streptophyta;Streptophytina;Embryophyta;Tracheophyta;Euphyllophyta;Spermatophyta;Coniferophyta;Coniferopsida;Coniferales;Pinaceae;	1	1	1			root;cellular organisms;Bacteria;Proteobacteria;Gammaproteobacteria;Methylococcales;Methylococcaceae;	1	1	1			root;cellular organisms;Bacteria;Proteobacteria;Gammaproteobacteria;Pseudomonadales;Pseudomonadaceae;	2.48134846003722e-12	2.91796480832153e-10	8.69553512879818e-12	***		root;cellular organisms;Bacteria;Proteobacteria;Gammaproteobacteria;Legionellales;Legionellaceae;	1	1	1
						root;cellular organisms;Eukaryota;Viridiplantae;Streptophyta;Streptophytina;Embryophyta;Tracheophyta;Euphyllophyta;Spermatophyta;Magnoliophyta;eudicotyledons;core eudicotyledons;rosids;malvids;Brassicales;Brassicaceae;	1	1	1			root;cellular organisms;Bacteria;Proteobacteria;Gammaproteobacteria;Oceanospirillales;Alcanivoracaceae;	1	1	1			root;cellular organisms;Bacteria;Proteobacteria;Gammaproteobacteria;unclassified Gammaproteobacteria;unclassified Gammaproteobacteria (miscellaneous);	1	1	1			root;cellular organisms;Bacteria;Proteobacteria;Gammaproteobacteria;Methylococcales;Methylococcaceae;	1	1	1
						root;cellular organisms;Eukaryota;Viridiplantae;Streptophyta;Streptophytina;Embryophyta;Tracheophyta;Euphyllophyta;Spermatophyta;Magnoliophyta;Liliopsida;commelinids;Poales;Poaceae;	1	1	1			root;cellular organisms;Bacteria;Proteobacteria;Gammaproteobacteria;Pasteurellales;Pasteurellaceae;	1	1	1			root;cellular organisms;Bacteria;Proteobacteria;Gammaproteobacteria;Vibrionales;Vibrionaceae;	0.121162688607594	1	0.265731036128023			root;cellular organisms;Bacteria;Proteobacteria;Gammaproteobacteria;Oceanospirillales;Alcanivoracaceae;	1	1	1
												root;cellular organisms;Bacteria;Proteobacteria;Gammaproteobacteria;Pseudomonadales;Moraxellaceae;	1	1	1			root;cellular organisms;Bacteria;Proteobacteria;Gammaproteobacteria;Xanthomonadales;Xanthomonadaceae;	1	1	1			root;cellular organisms;Bacteria;Proteobacteria;Gammaproteobacteria;Pasteurellales;Pasteurellaceae;	1	1	1
												root;cellular organisms;Bacteria;Proteobacteria;Gammaproteobacteria;Pseudomonadales;Pseudomonadaceae;	0.632580293879204	1	0.611619478819931			root;cellular organisms;Bacteria;Spirochaetes;Spirochaetia;Spirochaetales;environmental samples <Spirochaetales>;	1	1	1			root;cellular organisms;Bacteria;Proteobacteria;Gammaproteobacteria;Pseudomonadales;Moraxellaceae;	1	1	1
												root;cellular organisms;Bacteria;Proteobacteria;Gammaproteobacteria;unclassified Gammaproteobacteria;unclassified Gammaproteobacteria (miscellaneous);	1	1	1			root;cellular organisms;Eukaryota;stramenopiles;Bacillariophyta;Bacillariophyceae;Bacillariophycidae;Naviculales;Pleurosigmataceae;	1	1	1			root;cellular organisms;Bacteria;Proteobacteria;Gammaproteobacteria;Pseudomonadales;Pseudomonadaceae;	0.0297553600433098	0.846803477818031	0.0252347436389773	***
												root;cellular organisms;Bacteria;Proteobacteria;Gammaproteobacteria;Vibrionales;Vibrionaceae;	1	1	1			root;cellular organisms;Eukaryota;Viridiplantae;Chlorophyta;Chlorophyceae;Chlamydomonadales;Chlamydomonadaceae;	0.401976559807155	1	1			root;cellular organisms;Bacteria;Proteobacteria;Gammaproteobacteria;unclassified Gammaproteobacteria;unclassified Gammaproteobacteria (miscellaneous);	1	1	1
												root;cellular organisms;Bacteria;Proteobacteria;Gammaproteobacteria;Xanthomonadales;Xanthomonadaceae;	1	1	1			root;cellular organisms;Eukaryota;Viridiplantae;Chlorophyta;Trebouxiophyceae;Chlorellales;Chlorellaceae;	1	1	1			root;cellular organisms;Bacteria;Proteobacteria;Gammaproteobacteria;Vibrionales;Vibrionaceae;	1	1	1
												root;cellular organisms;Bacteria;Spirochaetes;Spirochaetia;Spirochaetales;environmental samples <Spirochaetales>;	1	1	1									root;cellular organisms;Bacteria;Proteobacteria;Gammaproteobacteria;Xanthomonadales;Xanthomonadaceae;	1	1	1
												root;cellular organisms;Eukaryota;stramenopiles;Bacillariophyta;Bacillariophyceae;Bacillariophycidae;Naviculales;Pleurosigmataceae;	1	1	1									root;cellular organisms;Bacteria;Spirochaetes;Spirochaetia;Spirochaetales;environmental samples <Spirochaetales>;	1	1	1
												root;cellular organisms;Eukaryota;Viridiplantae;Chlorophyta;Chlorophyceae;Chlamydomonadales;Chlamydomonadaceae;	1	1	1									root;cellular organisms;Eukaryota;stramenopiles;Bacillariophyta;Bacillariophyceae;Bacillariophycidae;Naviculales;Pleurosigmataceae;	1	1	1
												root;cellular organisms;Eukaryota;Viridiplantae;Chlorophyta;Trebouxiophyceae;Chlorellales;Chlorellaceae;	1	1	1									root;cellular organisms;Eukaryota;Viridiplantae;Chlorophyta;Chlorophyceae;Chlamydomonadales;Chlamydomonadaceae;	1	1	1
												root;cellular organisms;Eukaryota;Viridiplantae;Chlorophyta;Ulvophyceae;Ulvales;Ulvales incertae sedis;	1	1	1									root;cellular organisms;Eukaryota;Viridiplantae;Chlorophyta;Trebouxiophyceae;Chlorellales;Chlorellaceae;	1	1	1
												root;cellular organisms;Eukaryota;Viridiplantae;Streptophyta;Streptophytina;Embryophyta;Tracheophyta;Euphyllophyta;Spermatophyta;Magnoliophyta;Liliopsida;commelinids;Poales;Poaceae;	1	1	1									root;cellular organisms;Eukaryota;Viridiplantae;Streptophyta;Streptophytina;Embryophyta;Tracheophyta;Euphyllophyta;Spermatophyta;Magnoliophyta;Liliopsida;commelinids;Poales;Poaceae;	1	1	1

## Sheet: Family level, long-lasting effect
Toledo G t2						Toledo AT t2						Zaragoza G T2						Zaragoza MSG t2						Zaragoza PG t2						Zaragoza ATG t2						Zaragoza AIM t2
	G-test	Fisher's exact test	Chi-square test	significant			G-test	Fisher's exact test	Chi-square test	significant			G-test	Fisher's exact test	Chi-square test	significant			G-test	Fisher's exact test	Chi-square test	significant			G-test	Fisher's exact test	Chi-square test	significant			G-test	Fisher's exact test	Chi-square test	significant			G-test	Fisher's exact test	Chi-square test	significant
root;cellular organisms;Bacteria;Actinobacteria <phylum>;Actinobacteria;Actinobacteridae;Actinomycetales;Corynebacterineae;Gordoniaceae;	1	1	1			root;cellular organisms;Bacteria;Actinobacteria <phylum>;Actinobacteria;Acidimicrobidae;Acidimicrobiales;Acidimicrobineae;Acidimicrobiaceae;	1	1	1			root;cellular organisms;Bacteria;Actinobacteria <phylum>;Actinobacteria;Acidimicrobidae;Acidimicrobiales;Acidimicrobineae;Acidimicrobiaceae;	1	1	1			root;cellular organisms;Bacteria;Actinobacteria <phylum>;Actinobacteria;Acidimicrobidae;Acidimicrobiales;Acidimicrobineae;Acidimicrobiaceae;	1	1	1			root;cellular organisms;Bacteria;Actinobacteria <phylum>;Actinobacteria;Acidimicrobidae;Acidimicrobiales;Acidimicrobineae;Acidimicrobiaceae;	1	1	1			root;cellular organisms;Bacteria;Actinobacteria <phylum>;Actinobacteria;Acidimicrobidae;Acidimicrobiales;Acidimicrobineae;Acidimicrobiaceae;	1	1	1			root;cellular organisms;Bacteria;Actinobacteria <phylum>;Actinobacteria;Acidimicrobidae;Acidimicrobiales;Acidimicrobineae;Acidimicrobiaceae;	0.0907247021660287	1	0.289394545041425
root;cellular organisms;Bacteria;Actinobacteria <phylum>;Actinobacteria;Actinobacteridae;Actinomycetales;Corynebacterineae;Mycobacteriaceae;	1	1	1			root;cellular organisms;Bacteria;Actinobacteria <phylum>;Actinobacteria;Actinobacteridae;Actinomycetales;Actinomycineae;Actinomycetaceae;	1	1	1			root;cellular organisms;Bacteria;Actinobacteria <phylum>;Actinobacteria;Actinobacteridae;Actinomycetales;Corynebacterineae;Corynebacteriaceae;	1	1	1			root;cellular organisms;Bacteria;Actinobacteria <phylum>;Actinobacteria;Actinobacteridae;Actinomycetales;Actinomycineae;Actinomycetaceae;	1	1	1			root;cellular organisms;Bacteria;Actinobacteria <phylum>;Actinobacteria;Actinobacteridae;Actinomycetales;Actinomycineae;Actinomycetaceae;	1	1	1			root;cellular organisms;Bacteria;Actinobacteria <phylum>;Actinobacteria;Actinobacteridae;Actinomycetales;Actinomycineae;Actinomycetaceae;	1	1	1			root;cellular organisms;Bacteria;Actinobacteria <phylum>;Actinobacteria;Actinobacteridae;Actinomycetales;Actinomycineae;Actinomycetaceae;	1	1	1
root;cellular organisms;Bacteria;Actinobacteria <phylum>;Actinobacteria;Actinobacteridae;Actinomycetales;Corynebacterineae;Nocardiaceae;	1	1	1			root;cellular organisms;Bacteria;Actinobacteria <phylum>;Actinobacteria;Actinobacteridae;Actinomycetales;Corynebacterineae;Corynebacteriaceae;	1	1	1			root;cellular organisms;Bacteria;Actinobacteria <phylum>;Actinobacteria;Actinobacteridae;Actinomycetales;Corynebacterineae;Gordoniaceae;	1	1	1			root;cellular organisms;Bacteria;Actinobacteria <phylum>;Actinobacteria;Actinobacteridae;Actinomycetales;Corynebacterineae;Corynebacteriaceae;	1	1	1			root;cellular organisms;Bacteria;Actinobacteria <phylum>;Actinobacteria;Actinobacteridae;Actinomycetales;Corynebacterineae;Corynebacteriaceae;	1	1	1			root;cellular organisms;Bacteria;Actinobacteria <phylum>;Actinobacteria;Actinobacteridae;Actinomycetales;Corynebacterineae;Corynebacteriaceae;	1	1	1			root;cellular organisms;Bacteria;Actinobacteria <phylum>;Actinobacteria;Actinobacteridae;Actinomycetales;Corynebacterineae;Gordoniaceae;	1	1	1
root;cellular organisms;Bacteria;Actinobacteria <phylum>;Actinobacteria;Actinobacteridae;Actinomycetales;Corynebacterineae;Williamsiaceae;	1	1	1			root;cellular organisms;Bacteria;Actinobacteria <phylum>;Actinobacteria;Actinobacteridae;Actinomycetales;Corynebacterineae;Gordoniaceae;	1	1	1			root;cellular organisms;Bacteria;Actinobacteria <phylum>;Actinobacteria;Actinobacteridae;Actinomycetales;Corynebacterineae;Mycobacteriaceae;	0.0539470745136432	1	0.06085910656635			root;cellular organisms;Bacteria;Actinobacteria <phylum>;Actinobacteria;Actinobacteridae;Actinomycetales;Corynebacterineae;Gordoniaceae;	1	1	1			root;cellular organisms;Bacteria;Actinobacteria <phylum>;Actinobacteria;Actinobacteridae;Actinomycetales;Corynebacterineae;Gordoniaceae;	1	1	1			root;cellular organisms;Bacteria;Actinobacteria <phylum>;Actinobacteria;Actinobacteridae;Actinomycetales;Corynebacterineae;Gordoniaceae;	1	1	1			root;cellular organisms;Bacteria;Actinobacteria <phylum>;Actinobacteria;Actinobacteridae;Actinomycetales;Corynebacterineae;Mycobacteriaceae;	1	1	1
root;cellular organisms;Bacteria;Actinobacteria <phylum>;Actinobacteria;Actinobacteridae;Actinomycetales;Frankineae;Frankiaceae;	1	1	1			root;cellular organisms;Bacteria;Actinobacteria <phylum>;Actinobacteria;Actinobacteridae;Actinomycetales;Corynebacterineae;Mycobacteriaceae;	1	1	1			root;cellular organisms;Bacteria;Actinobacteria <phylum>;Actinobacteria;Actinobacteridae;Actinomycetales;Corynebacterineae;Nocardiaceae;	0.947988456685771	1	1			root;cellular organisms;Bacteria;Actinobacteria <phylum>;Actinobacteria;Actinobacteridae;Actinomycetales;Corynebacterineae;Mycobacteriaceae;	1	1	1			root;cellular organisms;Bacteria;Actinobacteria <phylum>;Actinobacteria;Actinobacteridae;Actinomycetales;Corynebacterineae;Mycobacteriaceae;	1	1	1			root;cellular organisms;Bacteria;Actinobacteria <phylum>;Actinobacteria;Actinobacteridae;Actinomycetales;Corynebacterineae;Mycobacteriaceae;	1	1	1			root;cellular organisms;Bacteria;Actinobacteria <phylum>;Actinobacteria;Actinobacteridae;Actinomycetales;Corynebacterineae;Nocardiaceae;	0.0210416222552439	0.838215500878435	0.0249788219261774	***
root;cellular organisms;Bacteria;Actinobacteria <phylum>;Actinobacteria;Actinobacteridae;Actinomycetales;Frankineae;Geodermatophilaceae;	0.0116851771701409	1	0.103620678539511	***		root;cellular organisms;Bacteria;Actinobacteria <phylum>;Actinobacteria;Actinobacteridae;Actinomycetales;Corynebacterineae;Nocardiaceae;	1	1	1			root;cellular organisms;Bacteria;Actinobacteria <phylum>;Actinobacteria;Actinobacteridae;Actinomycetales;Corynebacterineae;Williamsiaceae;	1	1	1			root;cellular organisms;Bacteria;Actinobacteria <phylum>;Actinobacteria;Actinobacteridae;Actinomycetales;Corynebacterineae;Nocardiaceae;	0.184382463031259	1	0.209271089664179			root;cellular organisms;Bacteria;Actinobacteria <phylum>;Actinobacteria;Actinobacteridae;Actinomycetales;Corynebacterineae;Nocardiaceae;	1	1	1			root;cellular organisms;Bacteria;Actinobacteria <phylum>;Actinobacteria;Actinobacteridae;Actinomycetales;Corynebacterineae;Nocardiaceae;	1	1	1			root;cellular organisms;Bacteria;Actinobacteria <phylum>;Actinobacteria;Actinobacteridae;Actinomycetales;Corynebacterineae;Tsukamurellaceae;	1	1	1
root;cellular organisms;Bacteria;Actinobacteria <phylum>;Actinobacteria;Actinobacteridae;Actinomycetales;Frankineae;Sporichthyaceae;	1	1	1			root;cellular organisms;Bacteria;Actinobacteria <phylum>;Actinobacteria;Actinobacteridae;Actinomycetales;Corynebacterineae;Williamsiaceae;	1	1	1			root;cellular organisms;Bacteria;Actinobacteria <phylum>;Actinobacteria;Actinobacteridae;Actinomycetales;environmental samples <Actinomycetales>;	1	1	1			root;cellular organisms;Bacteria;Actinobacteria <phylum>;Actinobacteria;Actinobacteridae;Actinomycetales;Corynebacterineae;Williamsiaceae;	1	1	1			root;cellular organisms;Bacteria;Actinobacteria <phylum>;Actinobacteria;Actinobacteridae;Actinomycetales;Corynebacterineae;Williamsiaceae;	1	1	1			root;cellular organisms;Bacteria;Actinobacteria <phylum>;Actinobacteria;Actinobacteridae;Actinomycetales;Corynebacterineae;Williamsiaceae;	1	1	1			root;cellular organisms;Bacteria;Actinobacteria <phylum>;Actinobacteria;Actinobacteridae;Actinomycetales;Corynebacterineae;Williamsiaceae;	1	1	1
root;cellular organisms;Bacteria;Actinobacteria <phylum>;Actinobacteria;Actinobacteridae;Actinomycetales;Micrococcineae;Cellulomonadaceae;	1	1	1			root;cellular organisms;Bacteria;Actinobacteria <phylum>;Actinobacteria;Actinobacteridae;Actinomycetales;Frankineae;Frankiaceae;	1	1	1			root;cellular organisms;Bacteria;Actinobacteria <phylum>;Actinobacteria;Actinobacteridae;Actinomycetales;Frankineae;Cryptosporangiaceae;	1	1	1			root;cellular organisms;Bacteria;Actinobacteria <phylum>;Actinobacteria;Actinobacteridae;Actinomycetales;environmental samples <Actinomycetales>;	1	1	1			root;cellular organisms;Bacteria;Actinobacteria <phylum>;Actinobacteria;Actinobacteridae;Actinomycetales;environmental samples <Actinomycetales>;	1	1	1			root;cellular organisms;Bacteria;Actinobacteria <phylum>;Actinobacteria;Actinobacteridae;Actinomycetales;environmental samples <Actinomycetales>;	1	1	1			root;cellular organisms;Bacteria;Actinobacteria <phylum>;Actinobacteria;Actinobacteridae;Actinomycetales;environmental samples <Actinomycetales>;	1	1	1
root;cellular organisms;Bacteria;Actinobacteria <phylum>;Actinobacteria;Actinobacteridae;Actinomycetales;Micrococcineae;Intrasporangiaceae;	1	1	1			root;cellular organisms;Bacteria;Actinobacteria <phylum>;Actinobacteria;Actinobacteridae;Actinomycetales;Frankineae;Geodermatophilaceae;	0.00227055853011682	0.089140502179721	0.00265638696495568	***		root;cellular organisms;Bacteria;Actinobacteria <phylum>;Actinobacteria;Actinobacteridae;Actinomycetales;Frankineae;Frankiaceae;	1	1	1			root;cellular organisms;Bacteria;Actinobacteria <phylum>;Actinobacteria;Actinobacteridae;Actinomycetales;Frankineae;Acidothermaceae;	1	1	1			root;cellular organisms;Bacteria;Actinobacteria <phylum>;Actinobacteria;Actinobacteridae;Actinomycetales;Frankineae;Cryptosporangiaceae;	1	1	1			root;cellular organisms;Bacteria;Actinobacteria <phylum>;Actinobacteria;Actinobacteridae;Actinomycetales;Frankineae;Cryptosporangiaceae;	1	1	1			root;cellular organisms;Bacteria;Actinobacteria <phylum>;Actinobacteria;Actinobacteridae;Actinomycetales;Frankineae;Cryptosporangiaceae;	1	1	1
root;cellular organisms;Bacteria;Actinobacteria <phylum>;Actinobacteria;Actinobacteridae;Actinomycetales;Micrococcineae;Microbacteriaceae;	1	1	1			root;cellular organisms;Bacteria;Actinobacteria <phylum>;Actinobacteria;Actinobacteridae;Actinomycetales;Frankineae;Sporichthyaceae;	1	1	1			root;cellular organisms;Bacteria;Actinobacteria <phylum>;Actinobacteria;Actinobacteridae;Actinomycetales;Frankineae;Geodermatophilaceae;	0.0672331618676185	1	0.148707694518997			root;cellular organisms;Bacteria;Actinobacteria <phylum>;Actinobacteria;Actinobacteridae;Actinomycetales;Frankineae;Cryptosporangiaceae;	1	1	1			root;cellular organisms;Bacteria;Actinobacteria <phylum>;Actinobacteria;Actinobacteridae;Actinomycetales;Frankineae;Frankiaceae;	1	1	1			root;cellular organisms;Bacteria;Actinobacteria <phylum>;Actinobacteria;Actinobacteridae;Actinomycetales;Frankineae;Frankiaceae;	1	1	1			root;cellular organisms;Bacteria;Actinobacteria <phylum>;Actinobacteria;Actinobacteridae;Actinomycetales;Frankineae;Frankiaceae;	1	1	1
root;cellular organisms;Bacteria;Actinobacteria <phylum>;Actinobacteria;Actinobacteridae;Actinomycetales;Micrococcineae;Micrococcaceae;	0.0228008929973362	1	0.0923567384192957	***		root;cellular organisms;Bacteria;Actinobacteria <phylum>;Actinobacteria;Actinobacteridae;Actinomycetales;Kineosporiineae;Kineosporiaceae;	1	1	1			root;cellular organisms;Bacteria;Actinobacteria <phylum>;Actinobacteria;Actinobacteridae;Actinomycetales;Frankineae;Nakamurellaceae;	1	1	1			root;cellular organisms;Bacteria;Actinobacteria <phylum>;Actinobacteria;Actinobacteridae;Actinomycetales;Frankineae;Frankiaceae;	1	1	1			root;cellular organisms;Bacteria;Actinobacteria <phylum>;Actinobacteria;Actinobacteridae;Actinomycetales;Frankineae;Geodermatophilaceae;	0.24730085624451	1	0.421614642588231			root;cellular organisms;Bacteria;Actinobacteria <phylum>;Actinobacteria;Actinobacteridae;Actinomycetales;Frankineae;Geodermatophilaceae;	0	2.71940017510436e-12	8.10381252181104e-14	***		root;cellular organisms;Bacteria;Actinobacteria <phylum>;Actinobacteria;Actinobacteridae;Actinomycetales;Frankineae;Geodermatophilaceae;	1	1	1
root;cellular organisms;Bacteria;Actinobacteria <phylum>;Actinobacteria;Actinobacteridae;Actinomycetales;Micromonosporineae;Micromonosporaceae;	1	1	1			root;cellular organisms;Bacteria;Actinobacteria <phylum>;Actinobacteria;Actinobacteridae;Actinomycetales;Micrococcineae;Cellulomonadaceae;	1	1	1			root;cellular organisms;Bacteria;Actinobacteria <phylum>;Actinobacteria;Actinobacteridae;Actinomycetales;Frankineae;Sporichthyaceae;	1	1	1			root;cellular organisms;Bacteria;Actinobacteria <phylum>;Actinobacteria;Actinobacteridae;Actinomycetales;Frankineae;Geodermatophilaceae;	1	1	1			root;cellular organisms;Bacteria;Actinobacteria <phylum>;Actinobacteria;Actinobacteridae;Actinomycetales;Frankineae;Nakamurellaceae;	1	1	1			root;cellular organisms;Bacteria;Actinobacteria <phylum>;Actinobacteria;Actinobacteridae;Actinomycetales;Frankineae;Nakamurellaceae;	1	1	1			root;cellular organisms;Bacteria;Actinobacteria <phylum>;Actinobacteria;Actinobacteridae;Actinomycetales;Frankineae;Nakamurellaceae;	1	1	1
root;cellular organisms;Bacteria;Actinobacteria <phylum>;Actinobacteria;Actinobacteridae;Actinomycetales;Propionibacterineae;Nocardioidaceae;	0.494568766886968	1	0.770823534582928			root;cellular organisms;Bacteria;Actinobacteria <phylum>;Actinobacteria;Actinobacteridae;Actinomycetales;Micrococcineae;Intrasporangiaceae;	0.000379350765800979	0.0189572658609484	0.000564926522656262	***		root;cellular organisms;Bacteria;Actinobacteria <phylum>;Actinobacteria;Actinobacteridae;Actinomycetales;Glycomycineae;Glycomycetaceae;	1	1	1			root;cellular organisms;Bacteria;Actinobacteria <phylum>;Actinobacteria;Actinobacteridae;Actinomycetales;Frankineae;Nakamurellaceae;	1	1	1			root;cellular organisms;Bacteria;Actinobacteria <phylum>;Actinobacteria;Actinobacteridae;Actinomycetales;Frankineae;Sporichthyaceae;	1	1	1			root;cellular organisms;Bacteria;Actinobacteria <phylum>;Actinobacteria;Actinobacteridae;Actinomycetales;Frankineae;Sporichthyaceae;	1	1	1			root;cellular organisms;Bacteria;Actinobacteria <phylum>;Actinobacteria;Actinobacteridae;Actinomycetales;Frankineae;Sporichthyaceae;	1	1	1
root;cellular organisms;Bacteria;Actinobacteria <phylum>;Actinobacteria;Actinobacteridae;Actinomycetales;Propionibacterineae;Propionibacteriaceae;	1	1	1			root;cellular organisms;Bacteria;Actinobacteria <phylum>;Actinobacteria;Actinobacteridae;Actinomycetales;Micrococcineae;Microbacteriaceae;	0.000799850782890577	0.028080919903834	0.000836811413134251	***		root;cellular organisms;Bacteria;Actinobacteria <phylum>;Actinobacteria;Actinobacteridae;Actinomycetales;Kineosporiineae;Kineosporiaceae;	1	1	1			root;cellular organisms;Bacteria;Actinobacteria <phylum>;Actinobacteria;Actinobacteridae;Actinomycetales;Frankineae;Sporichthyaceae;	0.677372962141255	1	1			root;cellular organisms;Bacteria;Actinobacteria <phylum>;Actinobacteria;Actinobacteridae;Actinomycetales;Glycomycineae;Glycomycetaceae;	1	1	1			root;cellular organisms;Bacteria;Actinobacteria <phylum>;Actinobacteria;Actinobacteridae;Actinomycetales;Glycomycineae;Glycomycetaceae;	1	1	1			root;cellular organisms;Bacteria;Actinobacteria <phylum>;Actinobacteria;Actinobacteridae;Actinomycetales;Glycomycineae;Glycomycetaceae;	1	1	1
root;cellular organisms;Bacteria;Actinobacteria <phylum>;Actinobacteria;Actinobacteridae;Actinomycetales;Pseudonocardineae;Pseudonocardiaceae;	1	1	1			root;cellular organisms;Bacteria;Actinobacteria <phylum>;Actinobacteria;Actinobacteridae;Actinomycetales;Micrococcineae;Micrococcaceae;	1	1	1			root;cellular organisms;Bacteria;Actinobacteria <phylum>;Actinobacteria;Actinobacteridae;Actinomycetales;Micrococcineae;Bogoriellaceae;	1	1	1			root;cellular organisms;Bacteria;Actinobacteria <phylum>;Actinobacteria;Actinobacteridae;Actinomycetales;Glycomycineae;Glycomycetaceae;	1	1	1			root;cellular organisms;Bacteria;Actinobacteria <phylum>;Actinobacteria;Actinobacteridae;Actinomycetales;Kineosporiineae;Kineosporiaceae;	1	1	1			root;cellular organisms;Bacteria;Actinobacteria <phylum>;Actinobacteria;Actinobacteridae;Actinomycetales;Kineosporiineae;Kineosporiaceae;	1	1	1			root;cellular organisms;Bacteria;Actinobacteria <phylum>;Actinobacteria;Actinobacteridae;Actinomycetales;Kineosporiineae;Kineosporiaceae;	1	1	1
root;cellular organisms;Bacteria;Actinobacteria <phylum>;Actinobacteria;Actinobacteridae;Actinomycetales;Streptomycineae;Streptomycetaceae;	1	1	1			root;cellular organisms;Bacteria;Actinobacteria <phylum>;Actinobacteria;Actinobacteridae;Actinomycetales;Micrococcineae;Promicromonosporaceae;	1	1	1			root;cellular organisms;Bacteria;Actinobacteria <phylum>;Actinobacteria;Actinobacteridae;Actinomycetales;Micrococcineae;Cellulomonadaceae;	1	1	1			root;cellular organisms;Bacteria;Actinobacteria <phylum>;Actinobacteria;Actinobacteridae;Actinomycetales;Kineosporiineae;Kineosporiaceae;	1	1	1			root;cellular organisms;Bacteria;Actinobacteria <phylum>;Actinobacteria;Actinobacteridae;Actinomycetales;Micrococcineae;Bogoriellaceae;	1	1	1			root;cellular organisms;Bacteria;Actinobacteria <phylum>;Actinobacteria;Actinobacteridae;Actinomycetales;Micrococcineae;Bogoriellaceae;	1	1	1			root;cellular organisms;Bacteria;Actinobacteria <phylum>;Actinobacteria;Actinobacteridae;Actinomycetales;Micrococcineae;Bogoriellaceae;	1	1	1
root;cellular organisms;Bacteria;Actinobacteria <phylum>;Actinobacteria;Actinobacteridae;Actinomycetales;Streptosporangineae;Streptosporangiaceae;	1	1	1			root;cellular organisms;Bacteria;Actinobacteria <phylum>;Actinobacteria;Actinobacteridae;Actinomycetales;Micromonosporineae;Micromonosporaceae;	1	1	1			root;cellular organisms;Bacteria;Actinobacteria <phylum>;Actinobacteria;Actinobacteridae;Actinomycetales;Micrococcineae;Intrasporangiaceae;	1	1	1			root;cellular organisms;Bacteria;Actinobacteria <phylum>;Actinobacteria;Actinobacteridae;Actinomycetales;Micrococcineae;Bogoriellaceae;	1	1	1			root;cellular organisms;Bacteria;Actinobacteria <phylum>;Actinobacteria;Actinobacteridae;Actinomycetales;Micrococcineae;Cellulomonadaceae;	1	1	1			root;cellular organisms;Bacteria;Actinobacteria <phylum>;Actinobacteria;Actinobacteridae;Actinomycetales;Micrococcineae;Cellulomonadaceae;	0.0107599450330356	0.593940694609926	0.0176994326993758	***		root;cellular organisms;Bacteria;Actinobacteria <phylum>;Actinobacteria;Actinobacteridae;Actinomycetales;Micrococcineae;Cellulomonadaceae;	1	1	1
root;cellular organisms;Bacteria;Actinobacteria <phylum>;Actinobacteria;Actinobacteridae;Actinomycetales;Streptosporangineae;Thermomonosporaceae;	1	1	1			root;cellular organisms;Bacteria;Actinobacteria <phylum>;Actinobacteria;Actinobacteridae;Actinomycetales;Propionibacterineae;Nocardioidaceae;	0.000170405811560803	0.00539709787600752	0.000160833516705026	***		root;cellular organisms;Bacteria;Actinobacteria <phylum>;Actinobacteria;Actinobacteridae;Actinomycetales;Micrococcineae;Microbacteriaceae;	1	1	1			root;cellular organisms;Bacteria;Actinobacteria <phylum>;Actinobacteria;Actinobacteridae;Actinomycetales;Micrococcineae;Cellulomonadaceae;	1	1	1			root;cellular organisms;Bacteria;Actinobacteria <phylum>;Actinobacteria;Actinobacteridae;Actinomycetales;Micrococcineae;Intrasporangiaceae;	0.00548045955372478	0.229978118090584	0.00685334791909934	***		root;cellular organisms;Bacteria;Actinobacteria <phylum>;Actinobacteria;Actinobacteridae;Actinomycetales;Micrococcineae;Intrasporangiaceae;	0	8.68062497418291e-15	2.58682624230652e-16	***		root;cellular organisms;Bacteria;Actinobacteria <phylum>;Actinobacteria;Actinobacteridae;Actinomycetales;Micrococcineae;Intrasporangiaceae;	1	1	1
root;cellular organisms;Bacteria;Actinobacteria <phylum>;Actinobacteria;Rubrobacteridae;Rubrobacterales;Rubrobacterineae;Rubrobacteraceae;	1	1	1			root;cellular organisms;Bacteria;Actinobacteria <phylum>;Actinobacteria;Actinobacteridae;Actinomycetales;Propionibacterineae;Propionibacteriaceae;	1	1	1			root;cellular organisms;Bacteria;Actinobacteria <phylum>;Actinobacteria;Actinobacteridae;Actinomycetales;Micrococcineae;Micrococcaceae;	2.08188599759573e-05	0.00105867163591796	3.15484147503555e-05	***		root;cellular organisms;Bacteria;Actinobacteria <phylum>;Actinobacteria;Actinobacteridae;Actinomycetales;Micrococcineae;Intrasporangiaceae;	1	1	1			root;cellular organisms;Bacteria;Actinobacteria <phylum>;Actinobacteria;Actinobacteridae;Actinomycetales;Micrococcineae;Microbacteriaceae;	1	1	1			root;cellular organisms;Bacteria;Actinobacteria <phylum>;Actinobacteria;Actinobacteridae;Actinomycetales;Micrococcineae;Microbacteriaceae;	0.0132942238711229	0.47509717375063	0.0141578957777688	***		root;cellular organisms;Bacteria;Actinobacteria <phylum>;Actinobacteria;Actinobacteridae;Actinomycetales;Micrococcineae;Microbacteriaceae;	1	1	1
root;cellular organisms;Bacteria;Actinobacteria <phylum>;Actinobacteria;Rubrobacteridae;Solirubrobacterales;Conexibacteraceae;	1	1	1			root;cellular organisms;Bacteria;Actinobacteria <phylum>;Actinobacteria;Actinobacteridae;Actinomycetales;Pseudonocardineae;Pseudonocardiaceae;	1	1	1			root;cellular organisms;Bacteria;Actinobacteria <phylum>;Actinobacteria;Actinobacteridae;Actinomycetales;Micrococcineae;Promicromonosporaceae;	1	1	1			root;cellular organisms;Bacteria;Actinobacteria <phylum>;Actinobacteria;Actinobacteridae;Actinomycetales;Micrococcineae;Microbacteriaceae;	1	1	1			root;cellular organisms;Bacteria;Actinobacteria <phylum>;Actinobacteria;Actinobacteridae;Actinomycetales;Micrococcineae;Micrococcaceae;	7.02982561051613e-10	2.18523572786662e-08	6.51200246904254e-10	***		root;cellular organisms;Bacteria;Actinobacteria <phylum>;Actinobacteria;Actinobacteridae;Actinomycetales;Micrococcineae;Micrococcaceae;	1.25059962385876e-11	3.28951399187663e-10	9.80275169579235e-12	***		root;cellular organisms;Bacteria;Actinobacteria <phylum>;Actinobacteria;Actinobacteridae;Actinomycetales;Micrococcineae;Micrococcaceae;	1	1	1
root;cellular organisms;Bacteria;Actinobacteria <phylum>;Actinobacteria;Rubrobacteridae;Solirubrobacterales;Solirubrobacteraceae;	1	1	1			root;cellular organisms;Bacteria;Actinobacteria <phylum>;Actinobacteria;Actinobacteridae;Actinomycetales;Streptomycineae;Streptomycetaceae;	0.115035174928152	1	0.126112946685333			root;cellular organisms;Bacteria;Actinobacteria <phylum>;Actinobacteria;Actinobacteridae;Actinomycetales;Micromonosporineae;Micromonosporaceae;	1	1	1			root;cellular organisms;Bacteria;Actinobacteria <phylum>;Actinobacteria;Actinobacteridae;Actinomycetales;Micrococcineae;Micrococcaceae;	1	1	1			root;cellular organisms;Bacteria;Actinobacteria <phylum>;Actinobacteria;Actinobacteridae;Actinomycetales;Micrococcineae;Promicromonosporaceae;	1	1	1			root;cellular organisms;Bacteria;Actinobacteria <phylum>;Actinobacteria;Actinobacteridae;Actinomycetales;Micrococcineae;Promicromonosporaceae;	1	1	1			root;cellular organisms;Bacteria;Actinobacteria <phylum>;Actinobacteria;Actinobacteridae;Actinomycetales;Micrococcineae;Promicromonosporaceae;	1	1	1
root;cellular organisms;Bacteria;Chlamydiae/Verrucomicrobia group;Verrucomicrobia;Opitutae;Opitutales;Opitutaceae;	1	1	1			root;cellular organisms;Bacteria;Actinobacteria <phylum>;Actinobacteria;Actinobacteridae;Actinomycetales;Streptosporangineae;Streptosporangiaceae;	1	1	1			root;cellular organisms;Bacteria;Actinobacteria <phylum>;Actinobacteria;Actinobacteridae;Actinomycetales;Propionibacterineae;Nocardioidaceae;	0.330151491222139	1	0.361024004014831			root;cellular organisms;Bacteria;Actinobacteria <phylum>;Actinobacteria;Actinobacteridae;Actinomycetales;Micrococcineae;Promicromonosporaceae;	1	1	1			root;cellular organisms;Bacteria;Actinobacteria <phylum>;Actinobacteria;Actinobacteridae;Actinomycetales;Micromonosporineae;Micromonosporaceae;	1	1	1			root;cellular organisms;Bacteria;Actinobacteria <phylum>;Actinobacteria;Actinobacteridae;Actinomycetales;Micromonosporineae;Micromonosporaceae;	1	1	1			root;cellular organisms;Bacteria;Actinobacteria <phylum>;Actinobacteria;Actinobacteridae;Actinomycetales;Micromonosporineae;Micromonosporaceae;	1	1	1
root;cellular organisms;Bacteria;Chlamydiae/Verrucomicrobia group;Verrucomicrobia;Verrucomicrobiae;Verrucomicrobiales;Verrucomicrobiaceae;	1	1	1			root;cellular organisms;Bacteria;Actinobacteria <phylum>;Actinobacteria;Actinobacteridae;Actinomycetales;Streptosporangineae;Thermomonosporaceae;	1	1	1			root;cellular organisms;Bacteria;Actinobacteria <phylum>;Actinobacteria;Actinobacteridae;Actinomycetales;Propionibacterineae;Propionibacteriaceae;	0	1.05750006323579e-21	3.15135018844276e-23	***		root;cellular organisms;Bacteria;Actinobacteria <phylum>;Actinobacteria;Actinobacteridae;Actinomycetales;Micromonosporineae;Micromonosporaceae;	1	1	1			root;cellular organisms;Bacteria;Actinobacteria <phylum>;Actinobacteria;Actinobacteridae;Actinomycetales;Propionibacterineae;Nocardioidaceae;	6.61692922676593e-13	5.27268632345966e-11	1.57126052439098e-12	***		root;cellular organisms;Bacteria;Actinobacteria <phylum>;Actinobacteria;Actinobacteridae;Actinomycetales;Propionibacterineae;environmental samples <Propionibacterineae>;	1	1	1			root;cellular organisms;Bacteria;Actinobacteria <phylum>;Actinobacteria;Actinobacteridae;Actinomycetales;Propionibacterineae;Nocardioidaceae;	0	1.04357495241707e-16	3.10985335820286e-18	***
root;cellular organisms;Bacteria;Deinococcus-Thermus;Deinococci;Deinococcales;Deinococcaceae;	1	1	1			root;cellular organisms;Bacteria;Actinobacteria <phylum>;Actinobacteria;Rubrobacteridae;Rubrobacterales;Rubrobacterineae;Rubrobacteraceae;	0.00108813285648957	0.0360773926790709	0.00107510630183632	***		root;cellular organisms;Bacteria;Actinobacteria <phylum>;Actinobacteria;Actinobacteridae;Actinomycetales;Propionibacterineae;unclassified Propionibacterineae;	1	1	1			root;cellular organisms;Bacteria;Actinobacteria <phylum>;Actinobacteria;Actinobacteridae;Actinomycetales;Propionibacterineae;Nocardioidaceae;	1.47944719972593e-05	0.000736059024154273	2.19345589197974e-05	***		root;cellular organisms;Bacteria;Actinobacteria <phylum>;Actinobacteria;Actinobacteridae;Actinomycetales;Propionibacterineae;Propionibacteriaceae;	0	1.15442848120971e-18	3.44019687400489e-20	***		root;cellular organisms;Bacteria;Actinobacteria <phylum>;Actinobacteria;Actinobacteridae;Actinomycetales;Propionibacterineae;Nocardioidaceae;	7.94031507211912e-13	6.4605435592206e-11	1.92524198064778e-12	***		root;cellular organisms;Bacteria;Actinobacteria <phylum>;Actinobacteria;Actinobacteridae;Actinomycetales;Propionibacterineae;Propionibacteriaceae;	0	8.92430484747676e-30	2.65944284454808e-31	***
root;cellular organisms;Bacteria;Fibrobacteres/Acidobacteria group;Acidobacteria;Acidobacteriia;Acidobacteriales;Acidobacteriaceae;	4.9617196426377e-05	0.00292826745414351	8.72623701334766e-05	***		root;cellular organisms;Bacteria;Actinobacteria <phylum>;Actinobacteria;Rubrobacteridae;Solirubrobacterales;Conexibacteraceae;	0.250775402320136	1	0.360553097879514			root;cellular organisms;Bacteria;Actinobacteria <phylum>;Actinobacteria;Actinobacteridae;Actinomycetales;Pseudonocardineae;Pseudonocardiaceae;	0.0021616452563944	0.0815344671055898	0.00242972711974658	***		root;cellular organisms;Bacteria;Actinobacteria <phylum>;Actinobacteria;Actinobacteridae;Actinomycetales;Propionibacterineae;Propionibacteriaceae;	0.000157022326703338	0.00444239025213825	0.000132383229513721	***		root;cellular organisms;Bacteria;Actinobacteria <phylum>;Actinobacteria;Actinobacteridae;Actinomycetales;Propionibacterineae;unclassified Propionibacterineae;	1	1	1			root;cellular organisms;Bacteria;Actinobacteria <phylum>;Actinobacteria;Actinobacteridae;Actinomycetales;Propionibacterineae;Propionibacteriaceae;	0	2.21004314436455e-16	6.58592857020646e-18	***		root;cellular organisms;Bacteria;Actinobacteria <phylum>;Actinobacteria;Actinobacteridae;Actinomycetales;Propionibacterineae;unclassified Propionibacterineae;	1	1	1
root;cellular organisms;Bacteria;Fibrobacteres/Acidobacteria group;Acidobacteria;Holophagae;Holophagales;Holophagaceae;	1	1	1			root;cellular organisms;Bacteria;Actinobacteria <phylum>;Actinobacteria;Rubrobacteridae;Solirubrobacterales;Solirubrobacteraceae;	1	1	1			root;cellular organisms;Bacteria;Actinobacteria <phylum>;Actinobacteria;Actinobacteridae;Actinomycetales;Streptomycineae;Streptomycetaceae;	0	1.46043113600336e-43	4.35208478529002e-45	***		root;cellular organisms;Bacteria;Actinobacteria <phylum>;Actinobacteria;Actinobacteridae;Actinomycetales;Pseudonocardineae;Pseudonocardiaceae;	1	1	1			root;cellular organisms;Bacteria;Actinobacteria <phylum>;Actinobacteria;Actinobacteridae;Actinomycetales;Pseudonocardineae;Pseudonocardiaceae;	1	1	1			root;cellular organisms;Bacteria;Actinobacteria <phylum>;Actinobacteria;Actinobacteridae;Actinomycetales;Propionibacterineae;unclassified Propionibacterineae;	1	1	1			root;cellular organisms;Bacteria;Actinobacteria <phylum>;Actinobacteria;Actinobacteridae;Actinomycetales;Pseudonocardineae;Pseudonocardiaceae;	1	1	1
root;cellular organisms;Bacteria;Firmicutes;Bacilli;Bacillales;Bacillaceae;	1	1	1			root;cellular organisms;Bacteria;Chlamydiae/Verrucomicrobia group;Chlamydiae;Chlamydiia;Chlamydiales;Parachlamydiaceae;	1	1	1			root;cellular organisms;Bacteria;Actinobacteria <phylum>;Actinobacteria;Actinobacteridae;Actinomycetales;Streptosporangineae;Nocardiopsaceae;	0.0254729023166815	1	0.0799825726526603	***		root;cellular organisms;Bacteria;Actinobacteria <phylum>;Actinobacteria;Actinobacteridae;Actinomycetales;Streptomycineae;Streptomycetaceae;	5.09838697926313e-08	1.11920752759e-06	3.33523843221819e-08	***		root;cellular organisms;Bacteria;Actinobacteria <phylum>;Actinobacteria;Actinobacteridae;Actinomycetales;Streptomycineae;Streptomycetaceae;	9.88238380017492e-11	2.39111406843341e-09	7.12551992393156e-11	***		root;cellular organisms;Bacteria;Actinobacteria <phylum>;Actinobacteria;Actinobacteridae;Actinomycetales;Pseudonocardineae;Pseudonocardiaceae;	1	1	1			root;cellular organisms;Bacteria;Actinobacteria <phylum>;Actinobacteria;Actinobacteridae;Actinomycetales;Streptomycineae;Streptomycetaceae;	0.0114553225654359	0.391792561805425	0.0116754183418017	***
root;cellular organisms;Bacteria;Firmicutes;Bacilli;Bacillales;Paenibacillaceae;	1	1	1			root;cellular organisms;Bacteria;Chlamydiae/Verrucomicrobia group;Verrucomicrobia;Opitutae;Opitutales;Opitutaceae;	1	1	1			root;cellular organisms;Bacteria;Actinobacteria <phylum>;Actinobacteria;Actinobacteridae;Actinomycetales;Streptosporangineae;Streptosporangiaceae;	1	1	1			root;cellular organisms;Bacteria;Actinobacteria <phylum>;Actinobacteria;Actinobacteridae;Actinomycetales;Streptosporangineae;Nocardiopsaceae;	0.648481467521033	1	1			root;cellular organisms;Bacteria;Actinobacteria <phylum>;Actinobacteria;Actinobacteridae;Actinomycetales;Streptosporangineae;Nocardiopsaceae;	1	1	1			root;cellular organisms;Bacteria;Actinobacteria <phylum>;Actinobacteria;Actinobacteridae;Actinomycetales;Streptomycineae;Streptomycetaceae;	1.32338584535319e-12	2.66773907232695e-11	7.9498624355341e-13	***		root;cellular organisms;Bacteria;Actinobacteria <phylum>;Actinobacteria;Actinobacteridae;Actinomycetales;Streptosporangineae;Nocardiopsaceae;	0.00203121543579576	0.175262379569941	0.00522281891118421	***
root;cellular organisms;Bacteria;Firmicutes;Clostridia;Clostridiales;Clostridiaceae;	1	1	1			root;cellular organisms;Bacteria;Chlamydiae/Verrucomicrobia group;Verrucomicrobia;Verrucomicrobiae;Verrucomicrobiales;Verrucomicrobiaceae;	1	1	1			root;cellular organisms;Bacteria;Actinobacteria <phylum>;Actinobacteria;Actinobacteridae;Actinomycetales;Streptosporangineae;Thermomonosporaceae;	1	1	1			root;cellular organisms;Bacteria;Actinobacteria <phylum>;Actinobacteria;Actinobacteridae;Actinomycetales;Streptosporangineae;Streptosporangiaceae;	1	1	1			root;cellular organisms;Bacteria;Actinobacteria <phylum>;Actinobacteria;Actinobacteridae;Actinomycetales;Streptosporangineae;Streptosporangiaceae;	0	4.68690217352061e-14	1.39669684770913e-15	***		root;cellular organisms;Bacteria;Actinobacteria <phylum>;Actinobacteria;Actinobacteridae;Actinomycetales;Streptosporangineae;Nocardiopsaceae;	0.0382611968367759	1	0.0836953495176258	***		root;cellular organisms;Bacteria;Actinobacteria <phylum>;Actinobacteria;Actinobacteridae;Actinomycetales;Streptosporangineae;Streptosporangiaceae;	1	1	1
root;cellular organisms;Bacteria;Gemmatimonadetes;Gemmatimonadetes <class>;Gemmatimonadales;Gemmatimonadaceae;	0.843447545322858	1	1			root;cellular organisms;Bacteria;Chloroflexi <phylum>;Chloroflexi;Chloroflexales;Chloroflexaceae;	1	1	1			root;cellular organisms;Bacteria;Actinobacteria <phylum>;Actinobacteria;Actinobacteridae;Actinomycetales;unclassified Actinomycetales;	1	1	1			root;cellular organisms;Bacteria;Actinobacteria <phylum>;Actinobacteria;Actinobacteridae;Actinomycetales;Streptosporangineae;Thermomonosporaceae;	1	1	1			root;cellular organisms;Bacteria;Actinobacteria <phylum>;Actinobacteria;Actinobacteridae;Actinomycetales;Streptosporangineae;Thermomonosporaceae;	1	1	1			root;cellular organisms;Bacteria;Actinobacteria <phylum>;Actinobacteria;Actinobacteridae;Actinomycetales;Streptosporangineae;Streptosporangiaceae;	0.00110979202465833	0.0441217522100776	0.00131482821586032	***		root;cellular organisms;Bacteria;Actinobacteria <phylum>;Actinobacteria;Actinobacteridae;Actinomycetales;Streptosporangineae;Thermomonosporaceae;	1	1	1
root;cellular organisms;Bacteria;Nitrospirae;Nitrospira <class>;Nitrospirales;Nitrospiraceae;	1	1	1			root;cellular organisms;Bacteria;Chloroflexi <phylum>;Thermomicrobia;Thermomicrobiales;Thermomicrobiaceae;	1	1	1			root;cellular organisms;Bacteria;Actinobacteria <phylum>;Actinobacteria;Actinobacteridae;Bifidobacteriales;Bifidobacteriaceae;	1	1	1			root;cellular organisms;Bacteria;Actinobacteria <phylum>;Actinobacteria;Actinobacteridae;Actinomycetales;unclassified Actinomycetales;	1	1	1			root;cellular organisms;Bacteria;Actinobacteria <phylum>;Actinobacteria;Actinobacteridae;Actinomycetales;unclassified Actinomycetales;	1	1	1			root;cellular organisms;Bacteria;Actinobacteria <phylum>;Actinobacteria;Actinobacteridae;Actinomycetales;Streptosporangineae;Thermomonosporaceae;	1	1	1			root;cellular organisms;Bacteria;Actinobacteria <phylum>;Actinobacteria;Actinobacteridae;Actinomycetales;unclassified Actinomycetales;	1	1	1
root;cellular organisms;Bacteria;Planctomycetes;Planctomycetia;Planctomycetales;Planctomycetaceae;	1	1	1			root;cellular organisms;Bacteria;Cyanobacteria;Nostocales;Nostocaceae;	1	1	1			root;cellular organisms;Bacteria;Actinobacteria <phylum>;Actinobacteria;Rubrobacteridae;Rubrobacterales;Rubrobacterineae;Rubrobacteraceae;	1	1	1			root;cellular organisms;Bacteria;Actinobacteria <phylum>;Actinobacteria;Actinobacteridae;Bifidobacteriales;Bifidobacteriaceae;	1	1	1			root;cellular organisms;Bacteria;Actinobacteria <phylum>;Actinobacteria;Actinobacteridae;Bifidobacteriales;Bifidobacteriaceae;	1	1	1			root;cellular organisms;Bacteria;Actinobacteria <phylum>;Actinobacteria;Actinobacteridae;Actinomycetales;unclassified Actinomycetales;	1	1	1			root;cellular organisms;Bacteria;Actinobacteria <phylum>;Actinobacteria;Actinobacteridae;Bifidobacteriales;Bifidobacteriaceae;	1	1	1
root;cellular organisms;Bacteria;Proteobacteria;Alphaproteobacteria;Caulobacterales;Caulobacteraceae;	1	1	1			root;cellular organisms;Bacteria;Deinococcus-Thermus;Deinococci;Deinococcales;Deinococcaceae;	1	1	1			root;cellular organisms;Bacteria;Actinobacteria <phylum>;Actinobacteria;Rubrobacteridae;Solirubrobacterales;Conexibacteraceae;	1	1	1			root;cellular organisms;Bacteria;Actinobacteria <phylum>;Actinobacteria;Rubrobacteridae;Rubrobacterales;Rubrobacterineae;Rubrobacteraceae;	1	1	1			root;cellular organisms;Bacteria;Actinobacteria <phylum>;Actinobacteria;Rubrobacteridae;Rubrobacterales;Rubrobacterineae;Rubrobacteraceae;	1	1	1			root;cellular organisms;Bacteria;Actinobacteria <phylum>;Actinobacteria;Actinobacteridae;Bifidobacteriales;Bifidobacteriaceae;	1	1	1			root;cellular organisms;Bacteria;Actinobacteria <phylum>;Actinobacteria;Rubrobacteridae;Rubrobacterales;Rubrobacterineae;Rubrobacteraceae;	1	1	1
root;cellular organisms;Bacteria;Proteobacteria;Alphaproteobacteria;Rhizobiales;Beijerinckiaceae;	1	1	1			root;cellular organisms;Bacteria;Fibrobacteres/Acidobacteria group;Acidobacteria;Acidobacteriia;Acidobacteriales;Acidobacteriaceae;	1	1	1			root;cellular organisms;Bacteria;Actinobacteria <phylum>;Actinobacteria;Rubrobacteridae;Solirubrobacterales;Solirubrobacteraceae;	1	1	1			root;cellular organisms;Bacteria;Actinobacteria <phylum>;Actinobacteria;Rubrobacteridae;Solirubrobacterales;Conexibacteraceae;	1	1	1			root;cellular organisms;Bacteria;Actinobacteria <phylum>;Actinobacteria;Rubrobacteridae;Solirubrobacterales;Conexibacteraceae;	1	1	1			root;cellular organisms;Bacteria;Actinobacteria <phylum>;Actinobacteria;Rubrobacteridae;Rubrobacterales;Rubrobacterineae;Rubrobacteraceae;	1	1	1			root;cellular organisms;Bacteria;Actinobacteria <phylum>;Actinobacteria;Rubrobacteridae;Solirubrobacterales;Conexibacteraceae;	1	1	1
root;cellular organisms;Bacteria;Proteobacteria;Alphaproteobacteria;Rhizobiales;Bradyrhizobiaceae;	1	1	1			root;cellular organisms;Bacteria;Fibrobacteres/Acidobacteria group;Acidobacteria;Holophagae;Holophagales;Holophagaceae;	1	1	1			root;cellular organisms;Bacteria;Bacteroidetes/Chlorobi group;Bacteroidetes;Bacteroidetes Order II. Incertae sedis;Rhodothermaceae;	1	1	1			root;cellular organisms;Bacteria;Actinobacteria <phylum>;Actinobacteria;Rubrobacteridae;Solirubrobacterales;Solirubrobacteraceae;	1	1	1			root;cellular organisms;Bacteria;Actinobacteria <phylum>;Actinobacteria;Rubrobacteridae;Solirubrobacterales;Solirubrobacteraceae;	1	1	1			root;cellular organisms;Bacteria;Actinobacteria <phylum>;Actinobacteria;Rubrobacteridae;Solirubrobacterales;Conexibacteraceae;	1	1	1			root;cellular organisms;Bacteria;Bacteroidetes/Chlorobi group;Bacteroidetes;Cytophagia;Cytophagales;Cytophagaceae;	1	1	1
root;cellular organisms;Bacteria;Proteobacteria;Alphaproteobacteria;Rhizobiales;Hyphomicrobiaceae;	1	1	1			root;cellular organisms;Bacteria;Fibrobacteres/Acidobacteria group;Fibrobacteres;Fibrobacteria;Fibrobacterales;Fibrobacteraceae;	1	1	1			root;cellular organisms;Bacteria;Bacteroidetes/Chlorobi group;Bacteroidetes;Cytophagia;Cytophagales;Cytophagaceae;	1	1	1			root;cellular organisms;Bacteria;Bacteroidetes/Chlorobi group;Bacteroidetes;Bacteroidetes Order II. Incertae sedis;Rhodothermaceae;	1	1	1			root;cellular organisms;Bacteria;Bacteroidetes/Chlorobi group;Bacteroidetes;Bacteroidetes Order II. Incertae sedis;Rhodothermaceae;	1	1	1			root;cellular organisms;Bacteria;Actinobacteria <phylum>;Actinobacteria;Rubrobacteridae;Solirubrobacterales;Solirubrobacteraceae;	1	1	1			root;cellular organisms;Bacteria;Bacteroidetes/Chlorobi group;Bacteroidetes;Flavobacteriia;Flavobacteriales;Flavobacteriaceae;	1	1	1
root;cellular organisms;Bacteria;Proteobacteria;Alphaproteobacteria;Rhizobiales;Phyllobacteriaceae;	1	1	1			root;cellular organisms;Bacteria;Firmicutes;Bacilli;Bacillales;Bacillaceae;	8.27116153345742e-13	4.62635623836872e-09	1.37865415903389e-10	***		root;cellular organisms;Bacteria;Bacteroidetes/Chlorobi group;Bacteroidetes;Flavobacteriia;Flavobacteriales;Flavobacteriaceae;	1	1	1			root;cellular organisms;Bacteria;Bacteroidetes/Chlorobi group;Bacteroidetes;Flavobacteriia;Flavobacteriales;Flavobacteriaceae;	1	1	1			root;cellular organisms;Bacteria;Bacteroidetes/Chlorobi group;Bacteroidetes;Cytophagia;Cytophagales;Cytophagaceae;	0.0489062938355747	1	0.170772605523058	***		root;cellular organisms;Bacteria;Bacteroidetes/Chlorobi group;Bacteroidetes;Bacteroidetes Order II. Incertae sedis;Rhodothermaceae;	1	1	1			root;cellular organisms;Bacteria;Chlamydiae/Verrucomicrobia group;Chlamydiae;Chlamydiia;Chlamydiales;Chlamydiaceae;	1	1	1
root;cellular organisms;Bacteria;Proteobacteria;Alphaproteobacteria;Rhizobiales;Rhizobiaceae;	1	1	1			root;cellular organisms;Bacteria;Firmicutes;Bacilli;Bacillales;Paenibacillaceae;	1	1	1			root;cellular organisms;Bacteria;Chlamydiae/Verrucomicrobia group;Chlamydiae;Chlamydiia;Chlamydiales;Chlamydiaceae;	1	1	1			root;cellular organisms;Bacteria;Chlamydiae/Verrucomicrobia group;Chlamydiae;Chlamydiia;Chlamydiales;Chlamydiaceae;	1	1	1			root;cellular organisms;Bacteria;Bacteroidetes/Chlorobi group;Bacteroidetes;Flavobacteriia;Flavobacteriales;Flavobacteriaceae;	1	1	1			root;cellular organisms;Bacteria;Bacteroidetes/Chlorobi group;Bacteroidetes;Cytophagia;Cytophagales;Cytophagaceae;	1	1	1			root;cellular organisms;Bacteria;Chlamydiae/Verrucomicrobia group;Chlamydiae;Chlamydiia;Chlamydiales;environmental samples <Chlamydiales>;	1	1	1
root;cellular organisms;Bacteria;Proteobacteria;Alphaproteobacteria;Rhodobacterales;Rhodobacteraceae;	1	1	1			root;cellular organisms;Bacteria;Firmicutes;Bacilli;Bacillales;Planococcaceae;	1	1	1			root;cellular organisms;Bacteria;Chlamydiae/Verrucomicrobia group;Chlamydiae;Chlamydiia;Chlamydiales;environmental samples <Chlamydiales>;	1	1	1			root;cellular organisms;Bacteria;Chlamydiae/Verrucomicrobia group;Chlamydiae;Chlamydiia;Chlamydiales;environmental samples <Chlamydiales>;	1	1	1			root;cellular organisms;Bacteria;Bacteroidetes/Chlorobi group;Chlorobi;Chlorobia;Chlorobiales;Chlorobiaceae;	1	1	1			root;cellular organisms;Bacteria;Bacteroidetes/Chlorobi group;Bacteroidetes;Flavobacteriia;Flavobacteriales;Flavobacteriaceae;	1	1	1			root;cellular organisms;Bacteria;Chlamydiae/Verrucomicrobia group;Verrucomicrobia;Opitutae;Opitutales;Opitutaceae;	1	1	1
root;cellular organisms;Bacteria;Proteobacteria;Alphaproteobacteria;Rhodospirillales;Acetobacteraceae;	1	1	1			root;cellular organisms;Bacteria;Firmicutes;Clostridia;Clostridiales;Clostridiaceae;	1	1	1			root;cellular organisms;Bacteria;Chlamydiae/Verrucomicrobia group;Chlamydiae;Chlamydiia;Chlamydiales;Parachlamydiaceae;	1	1	1			root;cellular organisms;Bacteria;Chlamydiae/Verrucomicrobia group;Verrucomicrobia;Opitutae;Opitutales;Opitutaceae;	1	1	1			root;cellular organisms;Bacteria;Chlamydiae/Verrucomicrobia group;Chlamydiae;Chlamydiia;Chlamydiales;Chlamydiaceae;	1	1	1			root;cellular organisms;Bacteria;Bacteroidetes/Chlorobi group;Chlorobi;Chlorobia;Chlorobiales;Chlorobiaceae;	1	1	1			root;cellular organisms;Bacteria;Chlamydiae/Verrucomicrobia group;Verrucomicrobia;Verrucomicrobiae;Verrucomicrobiales;environmental samples <Verrucomicrobiales>;	1	1	1
root;cellular organisms;Bacteria;Proteobacteria;Alphaproteobacteria;Rhodospirillales;Rhodospirillaceae;	1	1	1			root;cellular organisms;Bacteria;Gemmatimonadetes;Gemmatimonadetes <class>;Gemmatimonadales;Gemmatimonadaceae;	1	1	1			root;cellular organisms;Bacteria;Chlamydiae/Verrucomicrobia group;Verrucomicrobia;Opitutae;Opitutales;Opitutaceae;	1	1	1			root;cellular organisms;Bacteria;Chlamydiae/Verrucomicrobia group;Verrucomicrobia;Verrucomicrobiae;Verrucomicrobiales;environmental samples <Verrucomicrobiales>;	1	1	1			root;cellular organisms;Bacteria;Chlamydiae/Verrucomicrobia group;Chlamydiae;Chlamydiia;Chlamydiales;environmental samples <Chlamydiales>;	1	1	1			root;cellular organisms;Bacteria;Chlamydiae/Verrucomicrobia group;Chlamydiae;Chlamydiia;Chlamydiales;Chlamydiaceae;	0.356919224200088	1	1			root;cellular organisms;Bacteria;Chlamydiae/Verrucomicrobia group;Verrucomicrobia;Verrucomicrobiae;Verrucomicrobiales;Verrucomicrobiaceae;	0	1.88412690663973e-14	5.61469818178641e-16	***
root;cellular organisms;Bacteria;Proteobacteria;Alphaproteobacteria;Sphingomonadales;Erythrobacteraceae;	1	1	1			root;cellular organisms;Bacteria;Nitrospirae;Nitrospira <class>;Nitrospirales;Nitrospiraceae;	1	1	1			root;cellular organisms;Bacteria;Chlamydiae/Verrucomicrobia group;Verrucomicrobia;Verrucomicrobiae;Verrucomicrobiales;environmental samples <Verrucomicrobiales>;	1	1	1			root;cellular organisms;Bacteria;Chlamydiae/Verrucomicrobia group;Verrucomicrobia;Verrucomicrobiae;Verrucomicrobiales;Verrucomicrobiaceae;	1	1	1			root;cellular organisms;Bacteria;Chlamydiae/Verrucomicrobia group;Verrucomicrobia;Opitutae;Opitutales;Opitutaceae;	1	1	1			root;cellular organisms;Bacteria;Chlamydiae/Verrucomicrobia group;Chlamydiae;Chlamydiia;Chlamydiales;Parachlamydiaceae;	1	1	1			root;cellular organisms;Bacteria;Cyanobacteria;Nostocales;Nostocaceae;	1	1	1
root;cellular organisms;Bacteria;Proteobacteria;Alphaproteobacteria;Sphingomonadales;Sphingomonadaceae;	0.965766837672997	1	1			root;cellular organisms;Bacteria;Planctomycetes;Planctomycetia;Planctomycetales;Planctomycetaceae;	1	1	1			root;cellular organisms;Bacteria;Chlamydiae/Verrucomicrobia group;Verrucomicrobia;Verrucomicrobiae;Verrucomicrobiales;Verrucomicrobiaceae;	1.2241319069517e-12	4.20210086808395e-11	1.25222605868904e-12	***		root;cellular organisms;Bacteria;Chloroflexi <phylum>;Chloroflexi;Herpetosiphonales;Herpetosiphonaceae;	1	1	1			root;cellular organisms;Bacteria;Chlamydiae/Verrucomicrobia group;Verrucomicrobia;Verrucomicrobiae;Verrucomicrobiales;environmental samples <Verrucomicrobiales>;	1	1	1			root;cellular organisms;Bacteria;Chlamydiae/Verrucomicrobia group;Verrucomicrobia;Opitutae;Opitutales;Opitutaceae;	1	1	1			root;cellular organisms;Bacteria;Deinococcus-Thermus;Deinococci;Thermales;Thermaceae;	1	1	1
root;cellular organisms;Bacteria;Proteobacteria;Betaproteobacteria;Burkholderiales;Alcaligenaceae;	1	1	1			root;cellular organisms;Bacteria;Proteobacteria;Alphaproteobacteria;Caulobacterales;Caulobacteraceae;	1	1	1			root;cellular organisms;Bacteria;Chloroflexi <phylum>;Chloroflexi;Chloroflexales;Chloroflexaceae;	1	1	1			root;cellular organisms;Bacteria;Chloroflexi <phylum>;Thermomicrobia;Sphaerobacteridae;Sphaerobacterales;Sphaerobacterineae;	1	1	1			root;cellular organisms;Bacteria;Chlamydiae/Verrucomicrobia group;Verrucomicrobia;Verrucomicrobiae;Verrucomicrobiales;Verrucomicrobiaceae;	1	1	1			root;cellular organisms;Bacteria;Chlamydiae/Verrucomicrobia group;Verrucomicrobia;Verrucomicrobiae;Verrucomicrobiales;environmental samples <Verrucomicrobiales>;	1	1	1			root;cellular organisms;Bacteria;Fibrobacteres/Acidobacteria group;Acidobacteria;Acidobacteriia;Acidobacteriales;Acidobacteriaceae;	8.46772612732583e-05	0.00447560952203193	0.000133373163756553	***
root;cellular organisms;Bacteria;Proteobacteria;Betaproteobacteria;Burkholderiales;Burkholderiaceae;	1	1	1			root;cellular organisms;Bacteria;Proteobacteria;Alphaproteobacteria;Rhizobiales;Beijerinckiaceae;	1	1	1			root;cellular organisms;Bacteria;Chloroflexi <phylum>;Thermomicrobia;Sphaerobacteridae;Sphaerobacterales;Sphaerobacterineae;	1	1	1			root;cellular organisms;Bacteria;Chloroflexi <phylum>;Thermomicrobia;Sphaerobacteridae;Sphaerobacterales;Sphaerobacterineae;Sphaerobacteraceae;	1	1	1			root;cellular organisms;Bacteria;Chloroflexi <phylum>;Thermomicrobia;Sphaerobacteridae;Sphaerobacterales;Sphaerobacterineae;	1	1	1			root;cellular organisms;Bacteria;Chlamydiae/Verrucomicrobia group;Verrucomicrobia;Verrucomicrobiae;Verrucomicrobiales;Verrucomicrobiaceae;	0	3.2215444636977e-21	9.60020250181845e-23	***		root;cellular organisms;Bacteria;Fibrobacteres/Acidobacteria group;Acidobacteria;Acidobacteriia;Acidobacteriales;environmental samples <Acidobacteriales>;	1	1	1
root;cellular organisms;Bacteria;Proteobacteria;Betaproteobacteria;Burkholderiales;Comamonadaceae;	1	1	1			root;cellular organisms;Bacteria;Proteobacteria;Alphaproteobacteria;Rhizobiales;Bradyrhizobiaceae;	0.119026110814354	1	0.139318516601302			root;cellular organisms;Bacteria;Chloroflexi <phylum>;Thermomicrobia;Sphaerobacteridae;Sphaerobacterales;Sphaerobacterineae;Sphaerobacteraceae;	1	1	1			root;cellular organisms;Bacteria;Cyanobacteria;Nostocales;Nostocaceae;	1	1	1			root;cellular organisms;Bacteria;Chloroflexi <phylum>;Thermomicrobia;Sphaerobacteridae;Sphaerobacterales;Sphaerobacterineae;Sphaerobacteraceae;	1	1	1			root;cellular organisms;Bacteria;Chloroflexi <phylum>;Thermomicrobia;Sphaerobacteridae;Sphaerobacterales;Sphaerobacterineae;	1	1	1			root;cellular organisms;Bacteria;Fibrobacteres/Acidobacteria group;Acidobacteria;Holophagae;Holophagales;Holophagaceae;	1	1	1
root;cellular organisms;Bacteria;Proteobacteria;Betaproteobacteria;Burkholderiales;Oxalobacteraceae;	1	1	1			root;cellular organisms;Bacteria;Proteobacteria;Alphaproteobacteria;Rhizobiales;Hyphomicrobiaceae;	1	1	1			root;cellular organisms;Bacteria;Cyanobacteria;Nostocales;Nostocaceae;	1	1	1			root;cellular organisms;Bacteria;Deinococcus-Thermus;Deinococci;Thermales;Thermaceae;	1	1	1			root;cellular organisms;Bacteria;Cyanobacteria;Nostocales;Nostocaceae;	1	1	1			root;cellular organisms;Bacteria;Chloroflexi <phylum>;Thermomicrobia;Sphaerobacteridae;Sphaerobacterales;Sphaerobacterineae;Sphaerobacteraceae;	1	1	1			root;cellular organisms;Bacteria;Firmicutes;Bacilli;Bacillales;Alicyclobacillaceae;	1	1	1
root;cellular organisms;Bacteria;Proteobacteria;Betaproteobacteria;Burkholderiales;unclassified Burkholderiales;Burkholderiales Genera incertae sedis;	1	1	1			root;cellular organisms;Bacteria;Proteobacteria;Alphaproteobacteria;Rhizobiales;Methylobacteriaceae;	1	1	1			root;cellular organisms;Bacteria;Deinococcus-Thermus;Deinococci;Thermales;Thermaceae;	1	1	1			root;cellular organisms;Bacteria;Fibrobacteres/Acidobacteria group;Acidobacteria;Acidobacteriia;Acidobacteriales;Acidobacteriaceae;	1	1	1			root;cellular organisms;Bacteria;Deinococcus-Thermus;Deinococci;Thermales;Thermaceae;	1	1	1			root;cellular organisms;Bacteria;Cyanobacteria;Nostocales;Nostocaceae;	1	1	1			root;cellular organisms;Bacteria;Firmicutes;Bacilli;Bacillales;Bacillaceae;	0.00263437684174095	0.0920093613188786	0.00274187896730259	***
root;cellular organisms;Bacteria;Proteobacteria;Betaproteobacteria;Hydrogenophilales;Hydrogenophilaceae;	1	1	1			root;cellular organisms;Bacteria;Proteobacteria;Alphaproteobacteria;Rhizobiales;Phyllobacteriaceae;	1	1	1			root;cellular organisms;Bacteria;Fibrobacteres/Acidobacteria group;Acidobacteria;Acidobacteriia;Acidobacteriales;Acidobacteriaceae;	0.0348529783204723	1	0.0413945182393518	***		root;cellular organisms;Bacteria;Fibrobacteres/Acidobacteria group;Acidobacteria;Acidobacteriia;Acidobacteriales;environmental samples <Acidobacteriales>;	1	1	1			root;cellular organisms;Bacteria;Fibrobacteres/Acidobacteria group;Acidobacteria;Acidobacteriia;Acidobacteriales;Acidobacteriaceae;	0.00011845526508214	0.0060829344274302	0.000181271445937424	***		root;cellular organisms;Bacteria;Fibrobacteres/Acidobacteria group;Acidobacteria;Acidobacteriia;Acidobacteriales;Acidobacteriaceae;	1	1	1			root;cellular organisms;Bacteria;Firmicutes;Bacilli;Bacillales;Paenibacillaceae;	1	1	1
root;cellular organisms;Bacteria;Proteobacteria;Betaproteobacteria;Methylophilales;Methylophilaceae;	1	1	1			root;cellular organisms;Bacteria;Proteobacteria;Alphaproteobacteria;Rhizobiales;Rhizobiaceae;	1	1	1			root;cellular organisms;Bacteria;Fibrobacteres/Acidobacteria group;Acidobacteria;Acidobacteriia;Acidobacteriales;environmental samples <Acidobacteriales>;	1	1	1			root;cellular organisms;Bacteria;Fibrobacteres/Acidobacteria group;Acidobacteria;Holophagae;Holophagales;Holophagaceae;	1	1	1			root;cellular organisms;Bacteria;Fibrobacteres/Acidobacteria group;Acidobacteria;Holophagae;Holophagales;Holophagaceae;	1	1	1			root;cellular organisms;Bacteria;Fibrobacteres/Acidobacteria group;Acidobacteria;Holophagae;Holophagales;Holophagaceae;	1	1	1			root;cellular organisms;Bacteria;Firmicutes;Bacilli;Bacillales;Planococcaceae;	1	1	1
root;cellular organisms;Bacteria;Proteobacteria;Betaproteobacteria;Neisseriales;Neisseriaceae;	1	1	1			root;cellular organisms;Bacteria;Proteobacteria;Alphaproteobacteria;Rhodobacterales;Rhodobacteraceae;	1	1	1			root;cellular organisms;Bacteria;Fibrobacteres/Acidobacteria group;Acidobacteria;Holophagae;Holophagales;Holophagaceae;	1	1	1			root;cellular organisms;Bacteria;Firmicutes;Bacilli;Bacillales;Bacillaceae;	1	1	1			root;cellular organisms;Bacteria;Firmicutes;Bacilli;Bacillales;Alicyclobacillaceae;	1	1	1			root;cellular organisms;Bacteria;Firmicutes;Bacilli;Bacillales;Alicyclobacillaceae;	1	1	1			root;cellular organisms;Bacteria;Firmicutes;Bacilli;Bacillales;Staphylococcaceae;	1	1	1
root;cellular organisms;Bacteria;Proteobacteria;Betaproteobacteria;Nitrosomonadales;Nitrosomonadaceae;	1	1	1			root;cellular organisms;Bacteria;Proteobacteria;Alphaproteobacteria;Rhodospirillales;Acetobacteraceae;	1	1	1			root;cellular organisms;Bacteria;Firmicutes;Bacilli;Bacillales;Bacillaceae;	1	1	1			root;cellular organisms;Bacteria;Firmicutes;Bacilli;Bacillales;Paenibacillaceae;	1	1	1			root;cellular organisms;Bacteria;Firmicutes;Bacilli;Bacillales;Bacillaceae;	0	2.46979850294579e-25	7.35999953877845e-27	***		root;cellular organisms;Bacteria;Firmicutes;Bacilli;Bacillales;Bacillaceae;	0	2.59741776792146e-52	7.74030494840596e-54	***		root;cellular organisms;Bacteria;Firmicutes;Bacilli;Bacillales;Thermoactinomycetaceae;	1	1	1
root;cellular organisms;Bacteria;Proteobacteria;Betaproteobacteria;Rhodocyclales;Rhodocyclaceae;	1	1	1			root;cellular organisms;Bacteria;Proteobacteria;Alphaproteobacteria;Rhodospirillales;Rhodospirillaceae;	1	1	1			root;cellular organisms;Bacteria;Firmicutes;Bacilli;Bacillales;Paenibacillaceae;	1	1	1			root;cellular organisms;Bacteria;Firmicutes;Bacilli;Bacillales;Planococcaceae;	1	1	1			root;cellular organisms;Bacteria;Firmicutes;Bacilli;Bacillales;Paenibacillaceae;	0.479536671586972	1	0.632121312634034			root;cellular organisms;Bacteria;Firmicutes;Bacilli;Bacillales;Paenibacillaceae;	0.0312121125018867	1	0.0397970637030396	***		root;cellular organisms;Bacteria;Firmicutes;Bacilli;Lactobacillales;Enterococcaceae;	1	1	1
root;cellular organisms;Bacteria;Proteobacteria;delta/epsilon subdivisions;Deltaproteobacteria;Bdellovibrionales;Bacteriovoracaceae;	1	1	1			root;cellular organisms;Bacteria;Proteobacteria;Alphaproteobacteria;Sphingomonadales;Erythrobacteraceae;	1	1	1			root;cellular organisms;Bacteria;Firmicutes;Bacilli;Bacillales;Planococcaceae;	1	1	1			root;cellular organisms;Bacteria;Firmicutes;Bacilli;Bacillales;Staphylococcaceae;	1	1	1			root;cellular organisms;Bacteria;Firmicutes;Bacilli;Bacillales;Planococcaceae;	0.504614847637865	1	0.821070070681332			root;cellular organisms;Bacteria;Firmicutes;Bacilli;Bacillales;Planococcaceae;	0.000612469384210002	0.0375350471559339	0.00111854440524683	***		root;cellular organisms;Bacteria;Firmicutes;Bacilli;Lactobacillales;Streptococcaceae;	1	1	1
root;cellular organisms;Bacteria;Proteobacteria;delta/epsilon subdivisions;Deltaproteobacteria;Bdellovibrionales;Bdellovibrionaceae;	1	1	1			root;cellular organisms;Bacteria;Proteobacteria;Alphaproteobacteria;Sphingomonadales;Sphingomonadaceae;	0.0505827139133215	1	0.0532651972510772			root;cellular organisms;Bacteria;Firmicutes;Bacilli;Bacillales;Staphylococcaceae;	1	1	1			root;cellular organisms;Bacteria;Firmicutes;Bacilli;Bacillales;Thermoactinomycetaceae;	1	1	1			root;cellular organisms;Bacteria;Firmicutes;Bacilli;Bacillales;Staphylococcaceae;	1	1	1			root;cellular organisms;Bacteria;Firmicutes;Bacilli;Bacillales;Staphylococcaceae;	0.163265607186176	1	0.335111320918962			root;cellular organisms;Bacteria;Firmicutes;Clostridia;Clostridiales;Clostridiaceae;	0.696844546272403	1	0.961783762790562
root;cellular organisms;Bacteria;Proteobacteria;delta/epsilon subdivisions;Deltaproteobacteria;Desulfuromonadales;Geobacteraceae;	1	1	1			root;cellular organisms;Bacteria;Proteobacteria;Betaproteobacteria;Burkholderiales;Alcaligenaceae;	1	1	1			root;cellular organisms;Bacteria;Firmicutes;Bacilli;Bacillales;Thermoactinomycetaceae;	1	1	1			root;cellular organisms;Bacteria;Firmicutes;Bacilli;Lactobacillales;Enterococcaceae;	1	1	1			root;cellular organisms;Bacteria;Firmicutes;Bacilli;Bacillales;Thermoactinomycetaceae;	0.0502271427421896	1	0.112976059789025			root;cellular organisms;Bacteria;Firmicutes;Bacilli;Bacillales;Thermoactinomycetaceae;	1.72709284622652e-05	0.00197839434547736	5.89561514952252e-05	***		root;cellular organisms;Bacteria;Firmicutes;Clostridia;Clostridiales;Clostridiales incertae sedis;	1	1	1
root;cellular organisms;Bacteria;Proteobacteria;delta/epsilon subdivisions;Deltaproteobacteria;Myxococcales;Cystobacterineae;	1	1	1			root;cellular organisms;Bacteria;Proteobacteria;Betaproteobacteria;Burkholderiales;Burkholderiaceae;	0.330245635973509	1	0.717282946273235			root;cellular organisms;Bacteria;Firmicutes;Bacilli;Lactobacillales;Enterococcaceae;	1	1	1			root;cellular organisms;Bacteria;Firmicutes;Bacilli;Lactobacillales;Streptococcaceae;	1	1	1			root;cellular organisms;Bacteria;Firmicutes;Bacilli;Lactobacillales;Streptococcaceae;	1	1	1			root;cellular organisms;Bacteria;Firmicutes;Bacilli;Lactobacillales;Enterococcaceae;	1	1	1			root;cellular organisms;Bacteria;Firmicutes;Clostridia;Clostridiales;Clostridiales incertae sedis;Clostridiales Family XI. Incertae Sedis;	1	1	1
root;cellular organisms;Bacteria;Proteobacteria;delta/epsilon subdivisions;Deltaproteobacteria;Myxococcales;Cystobacterineae;Cystobacteraceae;	1	1	1			root;cellular organisms;Bacteria;Proteobacteria;Betaproteobacteria;Burkholderiales;Comamonadaceae;	1	1	1			root;cellular organisms;Bacteria;Firmicutes;Bacilli;Lactobacillales;Streptococcaceae;	1	1	1			root;cellular organisms;Bacteria;Firmicutes;Clostridia;Clostridiales;Clostridiaceae;	0	2.69534097761056e-11	8.03211611327937e-13	***		root;cellular organisms;Bacteria;Firmicutes;Clostridia;Clostridiales;Clostridiaceae;	1	1	1			root;cellular organisms;Bacteria;Firmicutes;Bacilli;Lactobacillales;Streptococcaceae;	0.0896445095832885	1	0.393998905544286			root;cellular organisms;Bacteria;Firmicutes;Clostridia;Clostridiales;Eubacteriaceae;	1	1	1
root;cellular organisms;Bacteria;Proteobacteria;delta/epsilon subdivisions;Deltaproteobacteria;Myxococcales;Cystobacterineae;Myxococcaceae;	1	1	1			root;cellular organisms;Bacteria;Proteobacteria;Betaproteobacteria;Burkholderiales;Oxalobacteraceae;	1	1	1			root;cellular organisms;Bacteria;Firmicutes;Clostridia;Clostridiales;Clostridiaceae;	1	1	1			root;cellular organisms;Bacteria;Firmicutes;Clostridia;Clostridiales;Clostridiales incertae sedis;	1	1	1			root;cellular organisms;Bacteria;Firmicutes;Clostridia;Clostridiales;Clostridiales incertae sedis;	1	1	1			root;cellular organisms;Bacteria;Firmicutes;Clostridia;Clostridiales;Clostridiaceae;	1	1	1			root;cellular organisms;Bacteria;Firmicutes;Clostridia;Clostridiales;Peptococcaceae;	1	1	1
root;cellular organisms;Bacteria;Proteobacteria;delta/epsilon subdivisions;Deltaproteobacteria;Myxococcales;Nannocystineae;Kofleriaceae;	1	1	1			root;cellular organisms;Bacteria;Proteobacteria;Betaproteobacteria;Burkholderiales;unclassified Burkholderiales;Burkholderiales Genera incertae sedis;	1	1	1			root;cellular organisms;Bacteria;Firmicutes;Clostridia;Clostridiales;Clostridiales incertae sedis;	1	1	1			root;cellular organisms;Bacteria;Firmicutes;Clostridia;Clostridiales;Clostridiales incertae sedis;Clostridiales Family XI. Incertae Sedis;	1	1	1			root;cellular organisms;Bacteria;Firmicutes;Clostridia;Clostridiales;Clostridiales incertae sedis;Clostridiales Family XI. Incertae Sedis;	1	1	1			root;cellular organisms;Bacteria;Firmicutes;Clostridia;Clostridiales;Clostridiales incertae sedis;	1	1	1			root;cellular organisms;Bacteria;Firmicutes;Clostridia;Clostridiales;unclassified Clostridiales;	1	1	1
root;cellular organisms;Bacteria;Proteobacteria;delta/epsilon subdivisions;Deltaproteobacteria;Myxococcales;Nannocystineae;Nannocystaceae;	1	1	1			root;cellular organisms;Bacteria;Proteobacteria;Betaproteobacteria;Methylophilales;Methylophilaceae;	1	1	1			root;cellular organisms;Bacteria;Firmicutes;Clostridia;Clostridiales;environmental samples <Clostridiales>;	1	1	1			root;cellular organisms;Bacteria;Firmicutes;Clostridia;Clostridiales;Peptococcaceae;	1	1	1			root;cellular organisms;Bacteria;Firmicutes;Clostridia;Clostridiales;environmental samples <Clostridiales>;	1	1	1			root;cellular organisms;Bacteria;Firmicutes;Clostridia;Clostridiales;Clostridiales incertae sedis;Clostridiales Family XI. Incertae Sedis;	1	1	1			root;cellular organisms;Bacteria;Firmicutes;Clostridia;Halanaerobiales;Halanaerobiaceae;	1	1	1
root;cellular organisms;Bacteria;Proteobacteria;delta/epsilon subdivisions;Deltaproteobacteria;Myxococcales;Sorangiineae;Polyangiaceae;	1	1	1			root;cellular organisms;Bacteria;Proteobacteria;Betaproteobacteria;Neisseriales;Neisseriaceae;	1	1	1			root;cellular organisms;Bacteria;Firmicutes;Clostridia;Clostridiales;Eubacteriaceae;	1	1	1			root;cellular organisms;Bacteria;Firmicutes;Clostridia;Halanaerobiales;Halanaerobiaceae;	1	1	1			root;cellular organisms;Bacteria;Firmicutes;Clostridia;Clostridiales;Peptococcaceae;	1	1	1			root;cellular organisms;Bacteria;Firmicutes;Clostridia;Clostridiales;environmental samples <Clostridiales>;	1	1	1			root;cellular organisms;Bacteria;Gemmatimonadetes;Gemmatimonadetes <class>;Gemmatimonadales;environmental samples <Gemmatimonadales>;	1	1	1
root;cellular organisms;Bacteria;Proteobacteria;Gammaproteobacteria;Aeromonadales;Aeromonadaceae;	1	1	1			root;cellular organisms;Bacteria;Proteobacteria;Betaproteobacteria;Nitrosomonadales;Nitrosomonadaceae;	1	1	1			root;cellular organisms;Bacteria;Firmicutes;Clostridia;Clostridiales;Peptococcaceae;	1	1	1			root;cellular organisms;Bacteria;Firmicutes;Clostridia;Thermoanaerobacterales;Thermoanaerobacterales Family III. Incertae Sedis;	1	1	1			root;cellular organisms;Bacteria;Firmicutes;Clostridia;Halanaerobiales;Halanaerobiaceae;	1	1	1			root;cellular organisms;Bacteria;Firmicutes;Clostridia;Clostridiales;Eubacteriaceae;	1	1	1			root;cellular organisms;Bacteria;Gemmatimonadetes;Gemmatimonadetes <class>;Gemmatimonadales;Gemmatimonadaceae;	1	1	1
root;cellular organisms;Bacteria;Proteobacteria;Gammaproteobacteria;Enterobacteriales;Enterobacteriaceae;	1	1	1			root;cellular organisms;Bacteria;Proteobacteria;Betaproteobacteria;Rhodocyclales;Rhodocyclaceae;	7.56629751474946e-06	0.0018469455578606	5.50389776242458e-05	***		root;cellular organisms;Bacteria;Firmicutes;Clostridia;Halanaerobiales;Halanaerobiaceae;	1	1	1			root;cellular organisms;Bacteria;Firmicutes;Negativicutes;Selenomonadales;Veillonellaceae;	1	1	1			root;cellular organisms;Bacteria;Firmicutes;Clostridia;Halanaerobiales;Halobacteroidaceae;	1	1	1			root;cellular organisms;Bacteria;Firmicutes;Clostridia;Clostridiales;Peptococcaceae;	1	1	1			root;cellular organisms;Bacteria;Nitrospirae;Nitrospira <class>;Nitrospirales;Nitrospiraceae;	1	1	1
root;cellular organisms;Bacteria;Proteobacteria;Gammaproteobacteria;Legionellales;Coxiellaceae;	0.30429582692869	1	1			root;cellular organisms;Bacteria;Proteobacteria;delta/epsilon subdivisions;Deltaproteobacteria;Bdellovibrionales;Bdellovibrionaceae;	1	1	1			root;cellular organisms;Bacteria;Gemmatimonadetes;Gemmatimonadetes <class>;Gemmatimonadales;environmental samples <Gemmatimonadales>;	1	1	1			root;cellular organisms;Bacteria;Gemmatimonadetes;Gemmatimonadetes <class>;Gemmatimonadales;environmental samples <Gemmatimonadales>;	1	1	1			root;cellular organisms;Bacteria;Firmicutes;Clostridia;Thermoanaerobacterales;Thermoanaerobacterales Family III. Incertae Sedis;	1	1	1			root;cellular organisms;Bacteria;Firmicutes;Clostridia;Halanaerobiales;Halanaerobiaceae;	0.258801922611732	1	0.46428731612717			root;cellular organisms;Bacteria;Planctomycetes;Planctomycetia;Planctomycetales;environmental samples <Planctomycetales>;	1	1	1
root;cellular organisms;Bacteria;Proteobacteria;Gammaproteobacteria;Legionellales;Legionellaceae;	1	1	1			root;cellular organisms;Bacteria;Proteobacteria;delta/epsilon subdivisions;Deltaproteobacteria;Desulfuromonadales;Geobacteraceae;	1	1	1			root;cellular organisms;Bacteria;Gemmatimonadetes;Gemmatimonadetes <class>;Gemmatimonadales;Gemmatimonadaceae;	1	1	1			root;cellular organisms;Bacteria;Gemmatimonadetes;Gemmatimonadetes <class>;Gemmatimonadales;Gemmatimonadaceae;	1	1	1			root;cellular organisms;Bacteria;Firmicutes;Negativicutes;Selenomonadales;Veillonellaceae;	1	1	1			root;cellular organisms;Bacteria;Firmicutes;Clostridia;Halanaerobiales;Halobacteroidaceae;	1	1	1			root;cellular organisms;Bacteria;Planctomycetes;Planctomycetia;Planctomycetales;Planctomycetaceae;	1	1	1
root;cellular organisms;Bacteria;Proteobacteria;Gammaproteobacteria;Oceanospirillales;Oceanospirillaceae;	1	1	1			root;cellular organisms;Bacteria;Proteobacteria;delta/epsilon subdivisions;Deltaproteobacteria;Myxococcales;Cystobacterineae;	0.0213925652890399	1	0.0437758220098678	***		root;cellular organisms;Bacteria;Nitrospirae;Nitrospira <class>;Nitrospirales;Nitrospiraceae;	1	1	1			root;cellular organisms;Bacteria;Nitrospirae;Nitrospira <class>;Nitrospirales;Nitrospiraceae;	0.399725488562255	1	0.456548683026705			root;cellular organisms;Bacteria;Gemmatimonadetes;Gemmatimonadetes <class>;Gemmatimonadales;environmental samples <Gemmatimonadales>;	1	1	1			root;cellular organisms;Bacteria;Firmicutes;Negativicutes;Selenomonadales;Veillonellaceae;	1	1	1			root;cellular organisms;Bacteria;Planctomycetes;Planctomycetia;Planctomycetales;unclassified Planctomycetales;	1	1	1
root;cellular organisms;Bacteria;Proteobacteria;Gammaproteobacteria;Pasteurellales;Pasteurellaceae;	1	1	1			root;cellular organisms;Bacteria;Proteobacteria;delta/epsilon subdivisions;Deltaproteobacteria;Myxococcales;Cystobacterineae;Cystobacteraceae;	0.0144817191653244	1	0.033437224160705	***		root;cellular organisms;Bacteria;Planctomycetes;Planctomycetia;Planctomycetales;environmental samples <Planctomycetales>;	1	1	1			root;cellular organisms;Bacteria;Planctomycetes;Planctomycetia;Planctomycetales;environmental samples <Planctomycetales>;	1	1	1			root;cellular organisms;Bacteria;Gemmatimonadetes;Gemmatimonadetes <class>;Gemmatimonadales;Gemmatimonadaceae;	1	1	1			root;cellular organisms;Bacteria;Gemmatimonadetes;Gemmatimonadetes <class>;Gemmatimonadales;environmental samples <Gemmatimonadales>;	1	1	1			root;cellular organisms;Bacteria;Proteobacteria;Alphaproteobacteria;Caulobacterales;Caulobacteraceae;	0.176491562306752	1	0.262549198646953
root;cellular organisms;Bacteria;Proteobacteria;Gammaproteobacteria;Pseudomonadales;Moraxellaceae;	1	1	1			root;cellular organisms;Bacteria;Proteobacteria;delta/epsilon subdivisions;Deltaproteobacteria;Myxococcales;Cystobacterineae;Myxococcaceae;	1	1	1			root;cellular organisms;Bacteria;Planctomycetes;Planctomycetia;Planctomycetales;Planctomycetaceae;	1	1	1			root;cellular organisms;Bacteria;Planctomycetes;Planctomycetia;Planctomycetales;Planctomycetaceae;	1	1	1			root;cellular organisms;Bacteria;Nitrospirae;Nitrospira <class>;Nitrospirales;Nitrospiraceae;	1	1	1			root;cellular organisms;Bacteria;Gemmatimonadetes;Gemmatimonadetes <class>;Gemmatimonadales;Gemmatimonadaceae;	1	1	1			root;cellular organisms;Bacteria;Proteobacteria;Alphaproteobacteria;Rhizobiales;Beijerinckiaceae;	1	1	1
root;cellular organisms;Bacteria;Proteobacteria;Gammaproteobacteria;Pseudomonadales;Pseudomonadaceae;	0.000503842772370922	0.0301789132433698	0.000899331614652421	***		root;cellular organisms;Bacteria;Proteobacteria;delta/epsilon subdivisions;Deltaproteobacteria;Myxococcales;Nannocystineae;Nannocystaceae;	1	1	1			root;cellular organisms;Bacteria;Planctomycetes;Planctomycetia;Planctomycetales;unclassified Planctomycetales;	1	1	1			root;cellular organisms;Bacteria;Proteobacteria;Alphaproteobacteria;Caulobacterales;Caulobacteraceae;	1	1	1			root;cellular organisms;Bacteria;Planctomycetes;Planctomycetia;Planctomycetales;environmental samples <Planctomycetales>;	1	1	1			root;cellular organisms;Bacteria;Nitrospirae;Nitrospira <class>;Nitrospirales;Nitrospiraceae;	1	1	1			root;cellular organisms;Bacteria;Proteobacteria;Alphaproteobacteria;Rhizobiales;Bradyrhizobiaceae;	1.32384903039906e-09	3.25281843798269e-08	9.69339894518841e-10	***
root;cellular organisms;Bacteria;Proteobacteria;Gammaproteobacteria;Thiotrichales;Thiotrichaceae;	1	1	1			root;cellular organisms;Bacteria;Proteobacteria;delta/epsilon subdivisions;Deltaproteobacteria;Myxococcales;Sorangiineae;Polyangiaceae;	1	1	1			root;cellular organisms;Bacteria;Proteobacteria;Alphaproteobacteria;Caulobacterales;Caulobacteraceae;	0.00621507871916527	0.44943327827492	0.0133931116925927	***		root;cellular organisms;Bacteria;Proteobacteria;Alphaproteobacteria;Rhizobiales;Beijerinckiaceae;	1	1	1			root;cellular organisms;Bacteria;Planctomycetes;Planctomycetia;Planctomycetales;Planctomycetaceae;	1	1	1			root;cellular organisms;Bacteria;Planctomycetes;Planctomycetia;Planctomycetales;environmental samples <Planctomycetales>;	1	1	1			root;cellular organisms;Bacteria;Proteobacteria;Alphaproteobacteria;Rhizobiales;Brucellaceae;	0.0378399323843139	1	0.185009581479278	***
root;cellular organisms;Bacteria;Proteobacteria;Gammaproteobacteria;Xanthomonadales;Xanthomonadaceae;	1	1	1			root;cellular organisms;Bacteria;Proteobacteria;Gammaproteobacteria;Aeromonadales;Aeromonadaceae;	1	1	1			root;cellular organisms;Bacteria;Proteobacteria;Alphaproteobacteria;Rhizobiales;Beijerinckiaceae;	1	1	1			root;cellular organisms;Bacteria;Proteobacteria;Alphaproteobacteria;Rhizobiales;Bradyrhizobiaceae;	1	1	1			root;cellular organisms;Bacteria;Proteobacteria;Alphaproteobacteria;Caulobacterales;Caulobacteraceae;	1	1	1			root;cellular organisms;Bacteria;Planctomycetes;Planctomycetia;Planctomycetales;Planctomycetaceae;	1	1	1			root;cellular organisms;Bacteria;Proteobacteria;Alphaproteobacteria;Rhizobiales;environmental samples <Rhizobiaceae group>;	0.227371261682452	1	0.909227406139365
root;cellular organisms;Eukaryota;Opisthokonta;Fungi;Dikarya;Ascomycota;saccharomyceta;Pezizomycotina;leotiomyceta;Eurotiomycetes;Eurotiomycetidae;Eurotiales;Trichocomaceae;	1	1	1			root;cellular organisms;Bacteria;Proteobacteria;Gammaproteobacteria;Enterobacteriales;Enterobacteriaceae;	0	1.43847252536171e-64	4.28664812557788e-66	***		root;cellular organisms;Bacteria;Proteobacteria;Alphaproteobacteria;Rhizobiales;Bradyrhizobiaceae;	1	1	1			root;cellular organisms;Bacteria;Proteobacteria;Alphaproteobacteria;Rhizobiales;Brucellaceae;	1	1	1			root;cellular organisms;Bacteria;Proteobacteria;Alphaproteobacteria;Rhizobiales;Beijerinckiaceae;	0.0695594886719186	1	0.142704887245761			root;cellular organisms;Bacteria;Planctomycetes;Planctomycetia;Planctomycetales;unclassified Planctomycetales;	1	1	1			root;cellular organisms;Bacteria;Proteobacteria;Alphaproteobacteria;Rhizobiales;Hyphomicrobiaceae;	0.0144637950122855	0.70079404102253	0.0208836624224713	***
root;cellular organisms;Eukaryota;Viridiplantae;Chlorophyta;Trebouxiophyceae;Chlorellales;Chlorellaceae;	1	1	1			root;cellular organisms;Bacteria;Proteobacteria;Gammaproteobacteria;Legionellales;Coxiellaceae;	1	1	1			root;cellular organisms;Bacteria;Proteobacteria;Alphaproteobacteria;Rhizobiales;Brucellaceae;	1	1	1			root;cellular organisms;Bacteria;Proteobacteria;Alphaproteobacteria;Rhizobiales;environmental samples <Rhizobiaceae group>;	1	1	1			root;cellular organisms;Bacteria;Proteobacteria;Alphaproteobacteria;Rhizobiales;Bradyrhizobiaceae;	2.05469366076905e-06	6.25846972795152e-05	1.86502397892955e-06	***		root;cellular organisms;Bacteria;Proteobacteria;Alphaproteobacteria;Caulobacterales;Caulobacteraceae;	1	1	1			root;cellular organisms;Bacteria;Proteobacteria;Alphaproteobacteria;Rhizobiales;Methylocystaceae;	1	1	1
root;cellular organisms;Eukaryota;Viridiplantae;Streptophyta;Streptophytina;Embryophyta;Tracheophyta;Euphyllophyta;Spermatophyta;Magnoliophyta;eudicotyledons;core eudicotyledons;rosids;malvids;Brassicales;Brassicaceae;	1	1	1			root;cellular organisms;Bacteria;Proteobacteria;Gammaproteobacteria;Legionellales;Legionellaceae;	1	1	1			root;cellular organisms;Bacteria;Proteobacteria;Alphaproteobacteria;Rhizobiales;environmental samples <Rhizobiaceae group>;	1	1	1			root;cellular organisms;Bacteria;Proteobacteria;Alphaproteobacteria;Rhizobiales;Hyphomicrobiaceae;	1	1	1			root;cellular organisms;Bacteria;Proteobacteria;Alphaproteobacteria;Rhizobiales;Brucellaceae;	0.619439556421831	1	1			root;cellular organisms;Bacteria;Proteobacteria;Alphaproteobacteria;Rhizobiales;Beijerinckiaceae;	1	1	1			root;cellular organisms;Bacteria;Proteobacteria;Alphaproteobacteria;Rhizobiales;Phyllobacteriaceae;	0	1.28128658113424e-14	3.81823401178004e-16	***
						root;cellular organisms;Bacteria;Proteobacteria;Gammaproteobacteria;Pseudomonadales;Moraxellaceae;	1	1	1			root;cellular organisms;Bacteria;Proteobacteria;Alphaproteobacteria;Rhizobiales;Hyphomicrobiaceae;	0.00175935332782062	0.0816966160616657	0.00243455915863764	***		root;cellular organisms;Bacteria;Proteobacteria;Alphaproteobacteria;Rhizobiales;Phyllobacteriaceae;	1	1	1			root;cellular organisms;Bacteria;Proteobacteria;Alphaproteobacteria;Rhizobiales;environmental samples <Rhizobiaceae group>;	1	1	1			root;cellular organisms;Bacteria;Proteobacteria;Alphaproteobacteria;Rhizobiales;Bradyrhizobiaceae;	1	1	1			root;cellular organisms;Bacteria;Proteobacteria;Alphaproteobacteria;Rhizobiales;Rhizobiaceae;	0	3.69357121024587e-27	1.10068422065327e-28	***
						root;cellular organisms;Bacteria;Proteobacteria;Gammaproteobacteria;Pseudomonadales;Pseudomonadaceae;	1	1	1			root;cellular organisms;Bacteria;Proteobacteria;Alphaproteobacteria;Rhizobiales;Phyllobacteriaceae;	1	1	1			root;cellular organisms;Bacteria;Proteobacteria;Alphaproteobacteria;Rhizobiales;Rhizobiaceae;	1	1	1			root;cellular organisms;Bacteria;Proteobacteria;Alphaproteobacteria;Rhizobiales;Hyphomicrobiaceae;	0.00060771684744676	0.033925654528335	0.00101098450494437	***		root;cellular organisms;Bacteria;Proteobacteria;Alphaproteobacteria;Rhizobiales;Brucellaceae;	1	1	1			root;cellular organisms;Bacteria;Proteobacteria;Alphaproteobacteria;Rhodobacterales;Hyphomonadaceae;	1	1	1
						root;cellular organisms;Bacteria;Proteobacteria;Gammaproteobacteria;Thiotrichales;Thiotrichaceae;	1	1	1			root;cellular organisms;Bacteria;Proteobacteria;Alphaproteobacteria;Rhizobiales;Rhizobiaceae;	0.000951235271934303	0.0668357015000196	0.00199170390470057	***		root;cellular organisms;Bacteria;Proteobacteria;Alphaproteobacteria;Rhodobacterales;Hyphomonadaceae;	1	1	1			root;cellular organisms;Bacteria;Proteobacteria;Alphaproteobacteria;Rhizobiales;Methylocystaceae;	1	1	1			root;cellular organisms;Bacteria;Proteobacteria;Alphaproteobacteria;Rhizobiales;environmental samples <Rhizobiaceae group>;	1	1	1			root;cellular organisms;Bacteria;Proteobacteria;Alphaproteobacteria;Rhodobacterales;Rhodobacteraceae;	0.247733680063901	1	0.390925969089274
						root;cellular organisms;Bacteria;Proteobacteria;Gammaproteobacteria;Vibrionales;Vibrionaceae;	0.0173724287277111	1	0.334294244896827	***		root;cellular organisms;Bacteria;Proteobacteria;Alphaproteobacteria;Rhodobacterales;Hyphomonadaceae;	1	1	1			root;cellular organisms;Bacteria;Proteobacteria;Alphaproteobacteria;Rhodobacterales;Rhodobacteraceae;	1	1	1			root;cellular organisms;Bacteria;Proteobacteria;Alphaproteobacteria;Rhizobiales;Phyllobacteriaceae;	2.49127385387737e-11	1.27602446597814e-09	3.80255290861486e-11	***		root;cellular organisms;Bacteria;Proteobacteria;Alphaproteobacteria;Rhizobiales;Hyphomicrobiaceae;	5.96681593023618e-10	9.17606213870255e-08	2.73446651733336e-09	***		root;cellular organisms;Bacteria;Proteobacteria;Alphaproteobacteria;Rhodospirillales;Rhodospirillaceae;	1	1	1
						root;cellular organisms;Bacteria;Proteobacteria;Gammaproteobacteria;Xanthomonadales;Sinobacteraceae;	1	1	1			root;cellular organisms;Bacteria;Proteobacteria;Alphaproteobacteria;Rhodobacterales;Rhodobacteraceae;	1	1	1			root;cellular organisms;Bacteria;Proteobacteria;Alphaproteobacteria;Rhodospirillales;Rhodospirillaceae;	1	1	1			root;cellular organisms;Bacteria;Proteobacteria;Alphaproteobacteria;Rhizobiales;Rhizobiaceae;	0	1.70478798617562e-49	5.08026819880327e-51	***		root;cellular organisms;Bacteria;Proteobacteria;Alphaproteobacteria;Rhizobiales;Phyllobacteriaceae;	1	1	1			root;cellular organisms;Bacteria;Proteobacteria;Alphaproteobacteria;Sphingomonadales;Erythrobacteraceae;	0.0928950104666935	1	0.41008651356695
						root;cellular organisms;Bacteria;Proteobacteria;Gammaproteobacteria;Xanthomonadales;Xanthomonadaceae;	1	1	1			root;cellular organisms;Bacteria;Proteobacteria;Alphaproteobacteria;Rhodospirillales;Rhodospirillaceae;	1	1	1			root;cellular organisms;Bacteria;Proteobacteria;Alphaproteobacteria;Sphingomonadales;Erythrobacteraceae;	1	1	1			root;cellular organisms;Bacteria;Proteobacteria;Alphaproteobacteria;Rhodobacterales;Hyphomonadaceae;	1	1	1			root;cellular organisms;Bacteria;Proteobacteria;Alphaproteobacteria;Rhizobiales;Rhizobiaceae;	0.00810991064069611	0.375311979834051	0.0111842969990547	***		root;cellular organisms;Bacteria;Proteobacteria;Alphaproteobacteria;Sphingomonadales;Sphingomonadaceae;	0	1.1424156234306e-47	3.40439855782332e-49	***
						root;cellular organisms;Eukaryota;Opisthokonta;Fungi;Dikarya;Ascomycota;saccharomyceta;Pezizomycotina;leotiomyceta;Eurotiomycetes;Eurotiomycetidae;Eurotiales;Trichocomaceae;	1	1	1			root;cellular organisms;Bacteria;Proteobacteria;Alphaproteobacteria;Sphingomonadales;Erythrobacteraceae;	1	1	1			root;cellular organisms;Bacteria;Proteobacteria;Alphaproteobacteria;Sphingomonadales;Sphingomonadaceae;	1	1	1			root;cellular organisms;Bacteria;Proteobacteria;Alphaproteobacteria;Rhodobacterales;Rhodobacteraceae;	1	1	1			root;cellular organisms;Bacteria;Proteobacteria;Alphaproteobacteria;Rhodobacterales;Hyphomonadaceae;	1	1	1			root;cellular organisms;Bacteria;Proteobacteria;Betaproteobacteria;Burkholderiales;Alcaligenaceae;	1	1	1
						root;cellular organisms;Eukaryota;stramenopiles;Bacillariophyta;Bacillariophyceae;Bacillariophycidae;Naviculales;Pleurosigmataceae;	1	1	1			root;cellular organisms;Bacteria;Proteobacteria;Alphaproteobacteria;Sphingomonadales;Sphingomonadaceae;	0.118641047666951	1	0.153581086859567			root;cellular organisms;Bacteria;Proteobacteria;Betaproteobacteria;Burkholderiales;Alcaligenaceae;	1	1	1			root;cellular organisms;Bacteria;Proteobacteria;Alphaproteobacteria;Rhodospirillales;Rhodospirillaceae;	0.0243869416646598	1	0.0570217057245122	***		root;cellular organisms;Bacteria;Proteobacteria;Alphaproteobacteria;Rhodobacterales;Rhodobacteraceae;	1	1	1			root;cellular organisms;Bacteria;Proteobacteria;Betaproteobacteria;Burkholderiales;Burkholderiaceae;	0.0090841764557914	0.613811729869246	0.0182915895501035	***
						root;cellular organisms;Eukaryota;Viridiplantae;Chlorophyta;Chlorophyceae;Chlamydomonadales;Chlamydomonadaceae;	1	1	1			root;cellular organisms;Bacteria;Proteobacteria;Betaproteobacteria;Burkholderiales;Alcaligenaceae;	1	1	1			root;cellular organisms;Bacteria;Proteobacteria;Betaproteobacteria;Burkholderiales;Burkholderiaceae;	1	1	1			root;cellular organisms;Bacteria;Proteobacteria;Alphaproteobacteria;Sphingomonadales;Erythrobacteraceae;	0.00125306455588281	0.329052967300267	0.00980577842554795	***		root;cellular organisms;Bacteria;Proteobacteria;Alphaproteobacteria;Rhodospirillales;Rhodospirillaceae;	1	1	1			root;cellular organisms;Bacteria;Proteobacteria;Betaproteobacteria;Burkholderiales;Comamonadaceae;	1.52189372215616e-12	5.55111148374734e-10	1.6542312221567e-11	***
						root;cellular organisms;Eukaryota;Viridiplantae;Streptophyta;Streptophytina;Embryophyta;Tracheophyta;Euphyllophyta;Spermatophyta;Coniferophyta;Coniferopsida;Coniferales;Pinaceae;	1	1	1			root;cellular organisms;Bacteria;Proteobacteria;Betaproteobacteria;Burkholderiales;Burkholderiaceae;	1	1	1			root;cellular organisms;Bacteria;Proteobacteria;Betaproteobacteria;Burkholderiales;Comamonadaceae;	0.00174255755449537	0.105570169386301	0.00314599104771178	***		root;cellular organisms;Bacteria;Proteobacteria;Alphaproteobacteria;Sphingomonadales;Sphingomonadaceae;	0	1.92562110887308e-32	5.73835090444177e-34	***		root;cellular organisms;Bacteria;Proteobacteria;Alphaproteobacteria;Sphingomonadales;Erythrobacteraceae;	1	1	1			root;cellular organisms;Bacteria;Proteobacteria;Betaproteobacteria;Burkholderiales;Oxalobacteraceae;	1.89166666499929e-05	0.0021990268722364	6.55310007926447e-05	***
						root;cellular organisms;Eukaryota;Viridiplantae;Streptophyta;Streptophytina;Embryophyta;Tracheophyta;Euphyllophyta;Spermatophyta;Magnoliophyta;eudicotyledons;core eudicotyledons;rosids;malvids;Brassicales;Brassicaceae;	1	1	1			root;cellular organisms;Bacteria;Proteobacteria;Betaproteobacteria;Burkholderiales;Comamonadaceae;	0.136116719373032	1	0.335207344257017			root;cellular organisms;Bacteria;Proteobacteria;Betaproteobacteria;Burkholderiales;Oxalobacteraceae;	1	1	1			root;cellular organisms;Bacteria;Proteobacteria;Betaproteobacteria;Burkholderiales;Alcaligenaceae;	0.00888158915007864	1	0.056505564363496	***		root;cellular organisms;Bacteria;Proteobacteria;Alphaproteobacteria;Sphingomonadales;Sphingomonadaceae;	0.000406287286420115	0.0140825175156046	0.000419659021965014	***		root;cellular organisms;Bacteria;Proteobacteria;Betaproteobacteria;Ferritrophicales;Ferritrophicaceae;	1	1	1
						root;cellular organisms;Eukaryota;Viridiplantae;Streptophyta;Streptophytina;Embryophyta;Tracheophyta;Euphyllophyta;Spermatophyta;Magnoliophyta;Liliopsida;commelinids;Poales;Poaceae;	1	1	1			root;cellular organisms;Bacteria;Proteobacteria;Betaproteobacteria;Burkholderiales;Oxalobacteraceae;	1	1	1			root;cellular organisms;Bacteria;Proteobacteria;Betaproteobacteria;Nitrosomonadales;Nitrosomonadaceae;	1	1	1			root;cellular organisms;Bacteria;Proteobacteria;Betaproteobacteria;Burkholderiales;Burkholderiaceae;	0.0904341880618564	1	0.173003728654211			root;cellular organisms;Bacteria;Proteobacteria;Betaproteobacteria;Burkholderiales;Alcaligenaceae;	1	1	1			root;cellular organisms;Bacteria;Proteobacteria;Betaproteobacteria;Hydrogenophilales;Hydrogenophilaceae;	1	1	1
												root;cellular organisms;Bacteria;Proteobacteria;Betaproteobacteria;Hydrogenophilales;Hydrogenophilaceae;	1	1	1			root;cellular organisms;Bacteria;Proteobacteria;Betaproteobacteria;Procabacteriales;Procabacteriaceae;	1	1	1			root;cellular organisms;Bacteria;Proteobacteria;Betaproteobacteria;Burkholderiales;Comamonadaceae;	0	3.24985761508862e-12	9.68457569296409e-14	***		root;cellular organisms;Bacteria;Proteobacteria;Betaproteobacteria;Burkholderiales;Burkholderiaceae;	1	1	1			root;cellular organisms;Bacteria;Proteobacteria;Betaproteobacteria;Nitrosomonadales;Nitrosomonadaceae;	0	7.53577456981089e-14	2.24566082180365e-15	***
												root;cellular organisms;Bacteria;Proteobacteria;Betaproteobacteria;Nitrosomonadales;Nitrosomonadaceae;	1	1	1			root;cellular organisms;Bacteria;Proteobacteria;Betaproteobacteria;Rhodocyclales;Rhodocyclaceae;	1	1	1			root;cellular organisms;Bacteria;Proteobacteria;Betaproteobacteria;Burkholderiales;Oxalobacteraceae;	2.69126394929486e-05	0.0033024159039595	9.8411993937993e-05	***		root;cellular organisms;Bacteria;Proteobacteria;Betaproteobacteria;Burkholderiales;Comamonadaceae;	0.00138816337692838	0.108594712908627	0.0032361224446771	***		root;cellular organisms;Bacteria;Proteobacteria;Betaproteobacteria;Procabacteriales;Procabacteriaceae;	1	1	1
												root;cellular organisms;Bacteria;Proteobacteria;Betaproteobacteria;Rhodocyclales;Rhodocyclaceae;	1	1	1			root;cellular organisms;Bacteria;Proteobacteria;delta/epsilon subdivisions;Deltaproteobacteria;Bdellovibrionales;Bdellovibrionaceae;	1	1	1			root;cellular organisms;Bacteria;Proteobacteria;Betaproteobacteria;Nitrosomonadales;Nitrosomonadaceae;	4.46532650189013e-07	0.000127963510393085	3.81331260971395e-06	***		root;cellular organisms;Bacteria;Proteobacteria;Betaproteobacteria;Burkholderiales;Oxalobacteraceae;	1	1	1			root;cellular organisms;Bacteria;Proteobacteria;Betaproteobacteria;Rhodocyclales;Rhodocyclaceae;	1	1	1
												root;cellular organisms;Bacteria;Proteobacteria;delta/epsilon subdivisions;Deltaproteobacteria;Bdellovibrionales;Bacteriovoracaceae;	0.34282908747149	1	1			root;cellular organisms;Bacteria;Proteobacteria;delta/epsilon subdivisions;Deltaproteobacteria;Desulfovibrionales;Desulfomicrobiaceae;	1	1	1			root;cellular organisms;Bacteria;Proteobacteria;Betaproteobacteria;Rhodocyclales;Rhodocyclaceae;	1	1	1			root;cellular organisms;Bacteria;Proteobacteria;Betaproteobacteria;Ferritrophicales;Ferritrophicaceae;	1	1	1			root;cellular organisms;Bacteria;Proteobacteria;delta/epsilon subdivisions;Deltaproteobacteria;Bdellovibrionales;Bacteriovoracaceae;	0.0378399323843139	1	0.185009581479278	***
												root;cellular organisms;Bacteria;Proteobacteria;delta/epsilon subdivisions;Deltaproteobacteria;Bdellovibrionales;Bdellovibrionaceae;	1	1	1			root;cellular organisms;Bacteria;Proteobacteria;delta/epsilon subdivisions;Deltaproteobacteria;Desulfovibrionales;Desulfovibrionaceae;	1	1	1			root;cellular organisms;Bacteria;Proteobacteria;delta/epsilon subdivisions;Deltaproteobacteria;Bdellovibrionales;Bacteriovoracaceae;	1	1	1			root;cellular organisms;Bacteria;Proteobacteria;Betaproteobacteria;Nitrosomonadales;Nitrosomonadaceae;	1	1	1			root;cellular organisms;Bacteria;Proteobacteria;delta/epsilon subdivisions;Deltaproteobacteria;Bdellovibrionales;Bdellovibrionaceae;	1	1	1
												root;cellular organisms;Bacteria;Proteobacteria;delta/epsilon subdivisions;Deltaproteobacteria;Desulfobacterales;Desulfobacteraceae;	1	1	1			root;cellular organisms;Bacteria;Proteobacteria;delta/epsilon subdivisions;Deltaproteobacteria;Desulfuromonadales;Geobacteraceae;	1	1	1			root;cellular organisms;Bacteria;Proteobacteria;delta/epsilon subdivisions;Deltaproteobacteria;Bdellovibrionales;Bdellovibrionaceae;	1	1	1			root;cellular organisms;Bacteria;Proteobacteria;Betaproteobacteria;Procabacteriales;Procabacteriaceae;	1	1	1			root;cellular organisms;Bacteria;Proteobacteria;delta/epsilon subdivisions;Deltaproteobacteria;Desulfobacterales;Desulfobacteraceae;	1	1	1
												root;cellular organisms;Bacteria;Proteobacteria;delta/epsilon subdivisions;Deltaproteobacteria;Desulfobacterales;Desulfobulbaceae;	1	1	1			root;cellular organisms;Bacteria;Proteobacteria;delta/epsilon subdivisions;Deltaproteobacteria;Desulfuromonadales;Pelobacteraceae;	1	1	1			root;cellular organisms;Bacteria;Proteobacteria;delta/epsilon subdivisions;Deltaproteobacteria;Desulfobacterales;Desulfobacteraceae;	1	1	1			root;cellular organisms;Bacteria;Proteobacteria;Betaproteobacteria;Rhodocyclales;Rhodocyclaceae;	1	1	1			root;cellular organisms;Bacteria;Proteobacteria;delta/epsilon subdivisions;Deltaproteobacteria;Desulfovibrionales;Desulfomicrobiaceae;	1	1	1
												root;cellular organisms;Bacteria;Proteobacteria;delta/epsilon subdivisions;Deltaproteobacteria;Desulfovibrionales;Desulfomicrobiaceae;	1	1	1			root;cellular organisms;Bacteria;Proteobacteria;delta/epsilon subdivisions;Deltaproteobacteria;Myxococcales;Cystobacterineae;	1	1	1			root;cellular organisms;Bacteria;Proteobacteria;delta/epsilon subdivisions;Deltaproteobacteria;Desulfovibrionales;Desulfomicrobiaceae;	1	1	1			root;cellular organisms;Bacteria;Proteobacteria;delta/epsilon subdivisions;Deltaproteobacteria;Bdellovibrionales;Bacteriovoracaceae;	1	1	1			root;cellular organisms;Bacteria;Proteobacteria;delta/epsilon subdivisions;Deltaproteobacteria;Desulfovibrionales;Desulfovibrionaceae;	1	1	1
												root;cellular organisms;Bacteria;Proteobacteria;delta/epsilon subdivisions;Deltaproteobacteria;Desulfovibrionales;Desulfovibrionaceae;	1	1	1			root;cellular organisms;Bacteria;Proteobacteria;delta/epsilon subdivisions;Deltaproteobacteria;Myxococcales;Cystobacterineae;Cystobacteraceae;	1	1	1			root;cellular organisms;Bacteria;Proteobacteria;delta/epsilon subdivisions;Deltaproteobacteria;Desulfovibrionales;Desulfovibrionaceae;	1	1	1			root;cellular organisms;Bacteria;Proteobacteria;delta/epsilon subdivisions;Deltaproteobacteria;Bdellovibrionales;Bdellovibrionaceae;	1	1	1			root;cellular organisms;Bacteria;Proteobacteria;delta/epsilon subdivisions;Deltaproteobacteria;Desulfuromonadales;Desulfuromonadaceae;	1	1	1
												root;cellular organisms;Bacteria;Proteobacteria;delta/epsilon subdivisions;Deltaproteobacteria;Desulfuromonadales;Geobacteraceae;	1	1	1			root;cellular organisms;Bacteria;Proteobacteria;delta/epsilon subdivisions;Deltaproteobacteria;Myxococcales;Cystobacterineae;Myxococcaceae;	1	1	1			root;cellular organisms;Bacteria;Proteobacteria;delta/epsilon subdivisions;Deltaproteobacteria;Desulfuromonadales;Desulfuromonadaceae;	1	1	1			root;cellular organisms;Bacteria;Proteobacteria;delta/epsilon subdivisions;Deltaproteobacteria;Desulfobacterales;Desulfobacteraceae;	1	1	1			root;cellular organisms;Bacteria;Proteobacteria;delta/epsilon subdivisions;Deltaproteobacteria;Desulfuromonadales;Geobacteraceae;	1	1	1
												root;cellular organisms;Bacteria;Proteobacteria;delta/epsilon subdivisions;Deltaproteobacteria;Desulfuromonadales;Pelobacteraceae;	1	1	1			root;cellular organisms;Bacteria;Proteobacteria;delta/epsilon subdivisions;Deltaproteobacteria;Myxococcales;environmental samples <Myxobacteria>;	1.44712242189371e-10	2.16006459426434e-08	6.43699249090772e-10	***		root;cellular organisms;Bacteria;Proteobacteria;delta/epsilon subdivisions;Deltaproteobacteria;Desulfuromonadales;Geobacteraceae;	1	1	1			root;cellular organisms;Bacteria;Proteobacteria;delta/epsilon subdivisions;Deltaproteobacteria;Desulfovibrionales;Desulfomicrobiaceae;	1	1	1			root;cellular organisms;Bacteria;Proteobacteria;delta/epsilon subdivisions;Deltaproteobacteria;Desulfuromonadales;Pelobacteraceae;	1	1	1
												root;cellular organisms;Bacteria;Proteobacteria;delta/epsilon subdivisions;Deltaproteobacteria;Myxococcales;Cystobacterineae;	0.0103332047580622	0.99966342987473	0.029789970210267	***		root;cellular organisms;Bacteria;Proteobacteria;delta/epsilon subdivisions;Deltaproteobacteria;Myxococcales;Nannocystineae;Nannocystaceae;	1	1	1			root;cellular organisms;Bacteria;Proteobacteria;delta/epsilon subdivisions;Deltaproteobacteria;Desulfuromonadales;Pelobacteraceae;	1	1	1			root;cellular organisms;Bacteria;Proteobacteria;delta/epsilon subdivisions;Deltaproteobacteria;Desulfovibrionales;Desulfovibrionaceae;	1	1	1			root;cellular organisms;Bacteria;Proteobacteria;delta/epsilon subdivisions;Deltaproteobacteria;Myxococcales;Cystobacterineae;	1.84281478965431e-11	4.31551865790697e-09	1.28602456005629e-10	***
												root;cellular organisms;Bacteria;Proteobacteria;delta/epsilon subdivisions;Deltaproteobacteria;Myxococcales;Cystobacterineae;Cystobacteraceae;	1	1	1			root;cellular organisms;Bacteria;Proteobacteria;delta/epsilon subdivisions;Deltaproteobacteria;Myxococcales;Sorangiineae;Polyangiaceae;	1	1	1			root;cellular organisms;Bacteria;Proteobacteria;delta/epsilon subdivisions;Deltaproteobacteria;Myxococcales;Cystobacterineae;	0	4.4625946438571e-17	1.32985320386942e-18	***		root;cellular organisms;Bacteria;Proteobacteria;delta/epsilon subdivisions;Deltaproteobacteria;Desulfuromonadales;Desulfuromonadaceae;	1	1	1			root;cellular organisms;Bacteria;Proteobacteria;delta/epsilon subdivisions;Deltaproteobacteria;Myxococcales;Cystobacterineae;Cystobacteraceae;	8.53206546480578e-06	0.00104988589638211	3.1286599712187e-05	***
												root;cellular organisms;Bacteria;Proteobacteria;delta/epsilon subdivisions;Deltaproteobacteria;Myxococcales;Cystobacterineae;Myxococcaceae;	0.207365652735586	1	0.790657312578527			root;cellular organisms;Bacteria;Proteobacteria;Gammaproteobacteria;Aeromonadales;Aeromonadaceae;	4.55267559207329e-08	0.00102724396615803	3.06118701915094e-05	***		root;cellular organisms;Bacteria;Proteobacteria;delta/epsilon subdivisions;Deltaproteobacteria;Myxococcales;Cystobacterineae;Cystobacteraceae;	3.49638540342312e-10	1.16962113713454e-07	3.4854709886609e-09	***		root;cellular organisms;Bacteria;Proteobacteria;delta/epsilon subdivisions;Deltaproteobacteria;Desulfuromonadales;Geobacteraceae;	1	1	1			root;cellular organisms;Bacteria;Proteobacteria;delta/epsilon subdivisions;Deltaproteobacteria;Myxococcales;Cystobacterineae;Myxococcaceae;	0.00010259214763364	0.0212347386337168	0.000632795211284758	***
												root;cellular organisms;Bacteria;Proteobacteria;delta/epsilon subdivisions;Deltaproteobacteria;Myxococcales;environmental samples <Myxobacteria>;	6.61692922676593e-14	7.9546526756243e-12	2.37048649733615e-13	***		root;cellular organisms;Bacteria;Proteobacteria;Gammaproteobacteria;Alteromonadales;Alteromonadaceae;	1	1	1			root;cellular organisms;Bacteria;Proteobacteria;delta/epsilon subdivisions;Deltaproteobacteria;Myxococcales;Cystobacterineae;Myxococcaceae;	1.67672986606249e-09	1.48629800197994e-06	4.42916804590023e-08	***		root;cellular organisms;Bacteria;Proteobacteria;delta/epsilon subdivisions;Deltaproteobacteria;Desulfuromonadales;Pelobacteraceae;	1	1	1			root;cellular organisms;Bacteria;Proteobacteria;delta/epsilon subdivisions;Deltaproteobacteria;Myxococcales;environmental samples <Myxobacteria>;	0	3.72396623018406e-19	1.10974193659485e-20	***
												root;cellular organisms;Bacteria;Proteobacteria;delta/epsilon subdivisions;Deltaproteobacteria;Myxococcales;Nannocystineae;Nannocystaceae;	1	1	1			root;cellular organisms;Bacteria;Proteobacteria;Gammaproteobacteria;Alteromonadales;Shewanellaceae;	1	1	1			root;cellular organisms;Bacteria;Proteobacteria;delta/epsilon subdivisions;Deltaproteobacteria;Myxococcales;environmental samples <Myxobacteria>;	0	4.58543672210163e-13	1.36646014318633e-14	***		root;cellular organisms;Bacteria;Proteobacteria;delta/epsilon subdivisions;Deltaproteobacteria;Myxococcales;Cystobacterineae;	1	1	1			root;cellular organisms;Bacteria;Proteobacteria;delta/epsilon subdivisions;Deltaproteobacteria;Myxococcales;Nannocystineae;Nannocystaceae;	0.227371261682452	1	0.909227406139365
												root;cellular organisms;Bacteria;Proteobacteria;delta/epsilon subdivisions;Deltaproteobacteria;Myxococcales;Sorangiineae;Polyangiaceae;	1	1	1			root;cellular organisms;Bacteria;Proteobacteria;Gammaproteobacteria;Chromatiales;Ectothiorhodospiraceae;	1	1	1			root;cellular organisms;Bacteria;Proteobacteria;delta/epsilon subdivisions;Deltaproteobacteria;Myxococcales;Nannocystineae;Nannocystaceae;	5.76342121960671e-06	0.00317344369705828	9.45686221723367e-05	***		root;cellular organisms;Bacteria;Proteobacteria;delta/epsilon subdivisions;Deltaproteobacteria;Myxococcales;Cystobacterineae;Cystobacteraceae;	1	1	1			root;cellular organisms;Bacteria;Proteobacteria;delta/epsilon subdivisions;Deltaproteobacteria;Myxococcales;Sorangiineae;Polyangiaceae;	1	1	1
												root;cellular organisms;Bacteria;Proteobacteria;Gammaproteobacteria;Acidithiobacillales;Acidithiobacillaceae;	1	1	1			root;cellular organisms;Bacteria;Proteobacteria;Gammaproteobacteria;Chromatiales;Halothiobacillaceae;	1	1	1			root;cellular organisms;Bacteria;Proteobacteria;delta/epsilon subdivisions;Deltaproteobacteria;Myxococcales;Sorangiineae;Polyangiaceae;	1	1	1			root;cellular organisms;Bacteria;Proteobacteria;delta/epsilon subdivisions;Deltaproteobacteria;Myxococcales;Cystobacterineae;Myxococcaceae;	1	1	1			root;cellular organisms;Bacteria;Proteobacteria;Gammaproteobacteria;Acidithiobacillales;Acidithiobacillaceae;	1	1	1
												root;cellular organisms;Bacteria;Proteobacteria;Gammaproteobacteria;Aeromonadales;Aeromonadaceae;	1.05836790442737e-08	4.25599975631003e-05	1.26828792738039e-06	***		root;cellular organisms;Bacteria;Proteobacteria;Gammaproteobacteria;Enterobacteriales;Enterobacteriaceae;	0	2.93268246998166e-18	8.73939376054547e-20	***		root;cellular organisms;Bacteria;Proteobacteria;Gammaproteobacteria;Aeromonadales;Aeromonadaceae;	0.000293864485543471	0.103763568569331	0.00309215434336608	***		root;cellular organisms;Bacteria;Proteobacteria;delta/epsilon subdivisions;Deltaproteobacteria;Myxococcales;environmental samples <Myxobacteria>;	0	5.5963049890367e-19	1.66769888673291e-20	***		root;cellular organisms;Bacteria;Proteobacteria;Gammaproteobacteria;Aeromonadales;Aeromonadaceae;	0.00013739268784807	0.0649905218013699	0.00193671754968082	***
												root;cellular organisms;Bacteria;Proteobacteria;Gammaproteobacteria;Alteromonadales;Alteromonadaceae;	1	1	1			root;cellular organisms;Bacteria;Proteobacteria;Gammaproteobacteria;Legionellales;Coxiellaceae;	1	1	1			root;cellular organisms;Bacteria;Proteobacteria;Gammaproteobacteria;Alteromonadales;Alteromonadaceae;	1	1	1			root;cellular organisms;Bacteria;Proteobacteria;delta/epsilon subdivisions;Deltaproteobacteria;Myxococcales;Sorangiineae;Polyangiaceae;	1	1	1			root;cellular organisms;Bacteria;Proteobacteria;Gammaproteobacteria;Alteromonadales;Alteromonadaceae;	1	1	1
												root;cellular organisms;Bacteria;Proteobacteria;Gammaproteobacteria;Alteromonadales;Shewanellaceae;	1	1	1			root;cellular organisms;Bacteria;Proteobacteria;Gammaproteobacteria;Legionellales;Legionellaceae;	1	1	1			root;cellular organisms;Bacteria;Proteobacteria;Gammaproteobacteria;Alteromonadales;Ferrimonadaceae;	1	1	1			root;cellular organisms;Bacteria;Proteobacteria;Gammaproteobacteria;Acidithiobacillales;Acidithiobacillaceae;	1	1	1			root;cellular organisms;Bacteria;Proteobacteria;Gammaproteobacteria;Alteromonadales;Ferrimonadaceae;	1	1	1
												root;cellular organisms;Bacteria;Proteobacteria;Gammaproteobacteria;Chromatiales;Chromatiaceae;	1	1	1			root;cellular organisms;Bacteria;Proteobacteria;Gammaproteobacteria;Methylococcales;Methylococcaceae;	1	1	1			root;cellular organisms;Bacteria;Proteobacteria;Gammaproteobacteria;Alteromonadales;Shewanellaceae;	1	1	1			root;cellular organisms;Bacteria;Proteobacteria;Gammaproteobacteria;Aeromonadales;Aeromonadaceae;	4.18864401314778e-05	0.0294532779629755	0.00087770768329667	***		root;cellular organisms;Bacteria;Proteobacteria;Gammaproteobacteria;Chromatiales;Chromatiaceae;	1	1	1
												root;cellular organisms;Bacteria;Proteobacteria;Gammaproteobacteria;Chromatiales;Ectothiorhodospiraceae;	1	1	1			root;cellular organisms;Bacteria;Proteobacteria;Gammaproteobacteria;Oceanospirillales;Alcanivoracaceae;	1	1	1			root;cellular organisms;Bacteria;Proteobacteria;Gammaproteobacteria;Chromatiales;Chromatiaceae;	1	1	1			root;cellular organisms;Bacteria;Proteobacteria;Gammaproteobacteria;Alteromonadales;Alteromonadaceae;	1	1	1			root;cellular organisms;Bacteria;Proteobacteria;Gammaproteobacteria;Chromatiales;Ectothiorhodospiraceae;	1	1	1
												root;cellular organisms;Bacteria;Proteobacteria;Gammaproteobacteria;Chromatiales;Halothiobacillaceae;	1	1	1			root;cellular organisms;Bacteria;Proteobacteria;Gammaproteobacteria;Oceanospirillales;Halomonadaceae;	1	1	1			root;cellular organisms;Bacteria;Proteobacteria;Gammaproteobacteria;Chromatiales;Ectothiorhodospiraceae;	1	1	1			root;cellular organisms;Bacteria;Proteobacteria;Gammaproteobacteria;Alteromonadales;Shewanellaceae;	1	1	1			root;cellular organisms;Bacteria;Proteobacteria;Gammaproteobacteria;Chromatiales;Halothiobacillaceae;	1	1	1
												root;cellular organisms;Bacteria;Proteobacteria;Gammaproteobacteria;Enterobacteriales;Enterobacteriaceae;	3.77505737780837e-09	6.81502100850724e-07	2.03087626053521e-08	***		root;cellular organisms;Bacteria;Proteobacteria;Gammaproteobacteria;Oceanospirillales;Oceanospirillaceae;	1	1	1			root;cellular organisms;Bacteria;Proteobacteria;Gammaproteobacteria;Chromatiales;Halothiobacillaceae;	0.036109246197136	1	0.357674607081551	***		root;cellular organisms;Bacteria;Proteobacteria;Gammaproteobacteria;Chromatiales;Chromatiaceae;	1	1	1			root;cellular organisms;Bacteria;Proteobacteria;Gammaproteobacteria;Enterobacteriales;Enterobacteriaceae;	5.32753421600418e-07	0.000103037050423465	3.07050410261926e-06	***
												root;cellular organisms;Bacteria;Proteobacteria;Gammaproteobacteria;Legionellales;Coxiellaceae;	1	1	1			root;cellular organisms;Bacteria;Proteobacteria;Gammaproteobacteria;Pasteurellales;Pasteurellaceae;	1	1	1			root;cellular organisms;Bacteria;Proteobacteria;Gammaproteobacteria;Enterobacteriales;Enterobacteriaceae;	1	1	1			root;cellular organisms;Bacteria;Proteobacteria;Gammaproteobacteria;Chromatiales;Ectothiorhodospiraceae;	1	1	1			root;cellular organisms;Bacteria;Proteobacteria;Gammaproteobacteria;Legionellales;Coxiellaceae;	1	1	1
												root;cellular organisms;Bacteria;Proteobacteria;Gammaproteobacteria;Legionellales;Legionellaceae;	1	1	1			root;cellular organisms;Bacteria;Proteobacteria;Gammaproteobacteria;Pseudomonadales;Moraxellaceae;	1	1	1			root;cellular organisms;Bacteria;Proteobacteria;Gammaproteobacteria;Legionellales;Coxiellaceae;	1	1	1			root;cellular organisms;Bacteria;Proteobacteria;Gammaproteobacteria;Chromatiales;Halothiobacillaceae;	1	1	1			root;cellular organisms;Bacteria;Proteobacteria;Gammaproteobacteria;Legionellales;Legionellaceae;	1	1	1
												root;cellular organisms;Bacteria;Proteobacteria;Gammaproteobacteria;Methylococcales;Methylococcaceae;	1	1	1			root;cellular organisms;Bacteria;Proteobacteria;Gammaproteobacteria;Pseudomonadales;Pseudomonadaceae;	1	1	1			root;cellular organisms;Bacteria;Proteobacteria;Gammaproteobacteria;Legionellales;Legionellaceae;	1	1	1			root;cellular organisms;Bacteria;Proteobacteria;Gammaproteobacteria;Enterobacteriales;Enterobacteriaceae;	0.011097707023086	0.714433554744095	0.021290119931374	***		root;cellular organisms;Bacteria;Proteobacteria;Gammaproteobacteria;Methylococcales;Methylococcaceae;	1	1	1
												root;cellular organisms;Bacteria;Proteobacteria;Gammaproteobacteria;Oceanospirillales;Alcanivoracaceae;	1	1	1			root;cellular organisms;Bacteria;Proteobacteria;Gammaproteobacteria;unclassified Gammaproteobacteria;unclassified Gammaproteobacteria (miscellaneous);	1	1	1			root;cellular organisms;Bacteria;Proteobacteria;Gammaproteobacteria;Methylococcales;Methylococcaceae;	1	1	1			root;cellular organisms;Bacteria;Proteobacteria;Gammaproteobacteria;Legionellales;Coxiellaceae;	1	1	1			root;cellular organisms;Bacteria;Proteobacteria;Gammaproteobacteria;Oceanospirillales;Alcanivoracaceae;	1	1	1
												root;cellular organisms;Bacteria;Proteobacteria;Gammaproteobacteria;Oceanospirillales;Halomonadaceae;	1	1	1			root;cellular organisms;Bacteria;Proteobacteria;Gammaproteobacteria;Vibrionales;Vibrionaceae;	0	2.21415126015117e-60	6.59817075525068e-62	***		root;cellular organisms;Bacteria;Proteobacteria;Gammaproteobacteria;Oceanospirillales;Alcanivoracaceae;	1	1	1			root;cellular organisms;Bacteria;Proteobacteria;Gammaproteobacteria;Legionellales;Legionellaceae;	1	1	1			root;cellular organisms;Bacteria;Proteobacteria;Gammaproteobacteria;Oceanospirillales;Halomonadaceae;	1	1	1
												root;cellular organisms;Bacteria;Proteobacteria;Gammaproteobacteria;Oceanospirillales;Oceanospirillaceae;	1	1	1			root;cellular organisms;Bacteria;Proteobacteria;Gammaproteobacteria;Xanthomonadales;Xanthomonadaceae;	1	1	1			root;cellular organisms;Bacteria;Proteobacteria;Gammaproteobacteria;Oceanospirillales;Halomonadaceae;	1	1	1			root;cellular organisms;Bacteria;Proteobacteria;Gammaproteobacteria;Methylococcales;Methylococcaceae;	1	1	1			root;cellular organisms;Bacteria;Proteobacteria;Gammaproteobacteria;Pasteurellales;Pasteurellaceae;	1	1	1
												root;cellular organisms;Bacteria;Proteobacteria;Gammaproteobacteria;Pasteurellales;Pasteurellaceae;	1	1	1			root;cellular organisms;Bacteria;Thermodesulfobacteria <phylum>;Thermodesulfobacteria;Thermodesulfobacteriales;Thermodesulfobacteriaceae;	1	1	1			root;cellular organisms;Bacteria;Proteobacteria;Gammaproteobacteria;Pasteurellales;Pasteurellaceae;	1	1	1			root;cellular organisms;Bacteria;Proteobacteria;Gammaproteobacteria;Oceanospirillales;Alcanivoracaceae;	1	1	1			root;cellular organisms;Bacteria;Proteobacteria;Gammaproteobacteria;Pseudomonadales;Moraxellaceae;	1	1	1
												root;cellular organisms;Bacteria;Proteobacteria;Gammaproteobacteria;Pseudomonadales;Moraxellaceae;	1	1	1			root;cellular organisms;Eukaryota;Amoebozoa;Centramoebida;Acanthamoebidae;	1	1	1			root;cellular organisms;Bacteria;Proteobacteria;Gammaproteobacteria;Pseudomonadales;Moraxellaceae;	1	1	1			root;cellular organisms;Bacteria;Proteobacteria;Gammaproteobacteria;Oceanospirillales;Halomonadaceae;	1	1	1			root;cellular organisms;Bacteria;Proteobacteria;Gammaproteobacteria;Pseudomonadales;Pseudomonadaceae;	0	2.3428353936108e-22	6.98164947296022e-24	***
												root;cellular organisms;Bacteria;Proteobacteria;Gammaproteobacteria;Pseudomonadales;Pseudomonadaceae;	0	1.97690271170834e-29	5.89117008089084e-31	***		root;cellular organisms;Eukaryota;stramenopiles;Bacillariophyta;Bacillariophyceae;Bacillariophycidae;Naviculales;Pleurosigmataceae;	1	1	1			root;cellular organisms;Bacteria;Proteobacteria;Gammaproteobacteria;Pseudomonadales;Pseudomonadaceae;	0	1.56661987021276e-32	4.66852721323417e-34	***		root;cellular organisms;Bacteria;Proteobacteria;Gammaproteobacteria;Pasteurellales;Pasteurellaceae;	1	1	1			root;cellular organisms;Bacteria;Proteobacteria;Gammaproteobacteria;Thiotrichales;Piscirickettsiaceae;	1	1	1
												root;cellular organisms;Bacteria;Proteobacteria;Gammaproteobacteria;unclassified Gammaproteobacteria;unclassified Gammaproteobacteria (miscellaneous);	0.0231456168698054	0.850370265673511	0.0253410339170706	***		root;cellular organisms;Eukaryota;Viridiplantae;Chlorophyta;Chlorophyceae;Chlamydomonadales;Chlamydomonadaceae;	1	1	1			root;cellular organisms;Bacteria;Proteobacteria;Gammaproteobacteria;unclassified Gammaproteobacteria;unclassified Gammaproteobacteria (miscellaneous);	1	1	1			root;cellular organisms;Bacteria;Proteobacteria;Gammaproteobacteria;Pseudomonadales;Moraxellaceae;	1	1	1			root;cellular organisms;Bacteria;Proteobacteria;Gammaproteobacteria;unclassified Gammaproteobacteria;unclassified Gammaproteobacteria (miscellaneous);	0.0226766163716803	0.778081513418752	0.0231868290998789	***
												root;cellular organisms;Bacteria;Proteobacteria;Gammaproteobacteria;Vibrionales;Vibrionaceae;	0	9.10174071083843e-11	2.71231873182985e-12	***		root;cellular organisms;Eukaryota;Viridiplantae;Chlorophyta;Trebouxiophyceae;Chlorellales;Chlorellaceae;	1	1	1			root;cellular organisms;Bacteria;Proteobacteria;Gammaproteobacteria;Vibrionales;Vibrionaceae;	1	1	1			root;cellular organisms;Bacteria;Proteobacteria;Gammaproteobacteria;Pseudomonadales;Pseudomonadaceae;	0	1.63796302012707e-39	4.88112979997866e-41	***		root;cellular organisms;Bacteria;Proteobacteria;Gammaproteobacteria;Vibrionales;Vibrionaceae;	0.00659878583828633	0.562605695935396	0.0167656497388748	***
												root;cellular organisms;Bacteria;Proteobacteria;Gammaproteobacteria;Xanthomonadales;Xanthomonadaceae;	0	9.97394963021653e-19	2.97223698980472e-20	***		root;cellular organisms;Eukaryota;Viridiplantae;Streptophyta;Streptophytina;Embryophyta;Tracheophyta;Euphyllophyta;Spermatophyta;Magnoliophyta;Liliopsida;commelinids;Poales;Poaceae;	1	1	1			root;cellular organisms;Bacteria;Proteobacteria;Gammaproteobacteria;Xanthomonadales;Xanthomonadaceae;	0	9.92928028904682e-27	2.95892552613604e-28	***		root;cellular organisms;Bacteria;Proteobacteria;Gammaproteobacteria;unclassified Gammaproteobacteria;unclassified Gammaproteobacteria (miscellaneous);	1	1	1			root;cellular organisms;Bacteria;Proteobacteria;Gammaproteobacteria;Xanthomonadales;Xanthomonadaceae;	5.31855537388992e-09	3.83888974427247e-07	1.1439891437932e-08	***
												root;cellular organisms;Bacteria;Spirochaetes;Spirochaetia;Spirochaetales;environmental samples <Spirochaetales>;	1	1	1									root;cellular organisms;Bacteria;Spirochaetes;Spirochaetia;Spirochaetales;environmental samples <Spirochaetales>;	1	1	1			root;cellular organisms;Bacteria;Proteobacteria;Gammaproteobacteria;Vibrionales;Vibrionaceae;	1.50621159988873e-09	2.29518988676364e-06	6.8396658625556e-08	***		root;cellular organisms;Bacteria;Spirochaetes;Spirochaetia;Spirochaetales;environmental samples <Spirochaetales>;	1	1	1
												root;cellular organisms;Bacteria;Thermodesulfobacteria <phylum>;Thermodesulfobacteria;Thermodesulfobacteriales;Thermodesulfobacteriaceae;	1	1	1									root;cellular organisms;Eukaryota;stramenopiles;Bacillariophyta;Bacillariophyceae;Bacillariophycidae;Naviculales;Pleurosigmataceae;	1	1	1			root;cellular organisms;Bacteria;Proteobacteria;Gammaproteobacteria;Xanthomonadales;Xanthomonadaceae;	3.10995673657999e-12	3.30235130033532e-10	9.84100687499911e-12	***		root;cellular organisms;Eukaryota;stramenopiles;Bacillariophyta;Bacillariophyceae;Bacillariophycidae;Naviculales;Pleurosigmataceae;	9.17755262459519e-05	0.00957894216350878	0.000285452476472562	***
												root;cellular organisms;Eukaryota;stramenopiles;Bacillariophyta;Bacillariophyceae;Bacillariophycidae;Naviculales;Pleurosigmataceae;	1	1	1									root;cellular organisms;Eukaryota;Viridiplantae;Chlorophyta;Chlorophyceae;Chlamydomonadales;Chlamydomonadaceae;	1	1	1			root;cellular organisms;Bacteria;Spirochaetes;Spirochaetia;Spirochaetales;environmental samples <Spirochaetales>;	1	1	1			root;cellular organisms;Eukaryota;Viridiplantae;Chlorophyta;Chlorophyceae;Chlamydomonadales;Chlamydomonadaceae;	1	1	1
												root;cellular organisms;Eukaryota;Viridiplantae;Chlorophyta;Chlorophyceae;Chlamydomonadales;Chlamydomonadaceae;	1	1	1									root;cellular organisms;Eukaryota;Viridiplantae;Chlorophyta;Trebouxiophyceae;Chlorellales;Chlorellaceae;	1	1	1			root;cellular organisms;Eukaryota;stramenopiles;Bacillariophyta;Bacillariophyceae;Bacillariophycidae;Naviculales;Pleurosigmataceae;	1	1	1			root;cellular organisms;Eukaryota;Viridiplantae;Chlorophyta;Trebouxiophyceae;Chlorellales;Chlorellaceae;	1	1	1
												root;cellular organisms;Eukaryota;Viridiplantae;Chlorophyta;Trebouxiophyceae;Chlorellales;Chlorellaceae;	1	1	1									root;cellular organisms;Eukaryota;Viridiplantae;Streptophyta;Streptophytina;Embryophyta;Tracheophyta;Euphyllophyta;Spermatophyta;Magnoliophyta;Liliopsida;commelinids;Poales;Poaceae;	1	1	1			root;cellular organisms;Eukaryota;Viridiplantae;Chlorophyta;Chlorophyceae;Chlamydomonadales;Chlamydomonadaceae;	1	1	1			root;cellular organisms;Eukaryota;Viridiplantae;Streptophyta;Streptophytina;Embryophyta;Tracheophyta;Euphyllophyta;Spermatophyta;Magnoliophyta;Liliopsida;commelinids;Poales;Poaceae;	1	1	1
												root;cellular organisms;Eukaryota;Viridiplantae;Streptophyta;Streptophytina;Embryophyta;Tracheophyta;Euphyllophyta;Spermatophyta;Magnoliophyta;Liliopsida;commelinids;Poales;Poaceae;	1	1	1															root;cellular organisms;Eukaryota;Viridiplantae;Chlorophyta;Trebouxiophyceae;Chlorellales;Chlorellaceae;	1	1	1
																														root;cellular organisms;Eukaryota;Viridiplantae;Streptophyta;Streptophytina;Embryophyta;Tracheophyta;Euphyllophyta;Spermatophyta;Magnoliophyta;Liliopsida;commelinids;Poales;Poaceae;	1	1	1

## Sheet: Genus level, early effect
Toledo G t1						Toledo AT t1						Zaragoza G T1						Zaragoza MSG t1						Zaragoza PG t1						Zaragoza ATG t1						Zaragoza AIM t1
	G-test	Fisher's exact test	Chi-square test	significant			G-test	Fisher's exact test	Chi-square test	significant			G-test	Fisher's exact test	Chi-square test	significant			G-test	Fisher's exact test	Chi-square test	significant			G-test	Fisher's exact test	Chi-square test	significant			G-test	Fisher's exact test	Chi-square test	significant			G-test	Fisher's exact test	Chi-square test	significant
root;cellular organisms;Bacteria;Actinobacteria <phylum>;Actinobacteria;Actinobacteridae;Actinomycetales;Corynebacterineae;Mycobacteriaceae;Mycobacterium;	0.000380790691431598	0.00577328838450737	0.000432419299999604	***		root;cellular organisms;Bacteria;Actinobacteria <phylum>;Actinobacteria;Actinobacteridae;Actinomycetales;Actinomycineae;Actinomycetaceae;Actinomyces;	1	1	1			root;cellular organisms;Bacteria;Actinobacteria <phylum>;Actinobacteria;Acidimicrobidae;Acidimicrobiales;Acidimicrobineae;Acidimicrobiaceae;environmental samples <Acidimicrobiaceae>;	1	1	1			root;cellular organisms;Bacteria;Actinobacteria <phylum>;Actinobacteria;Acidimicrobidae;Acidimicrobiales;Acidimicrobineae;Acidimicrobiaceae;environmental samples <Acidimicrobiaceae>;	1	1	1			root;cellular organisms;Bacteria;Actinobacteria <phylum>;Actinobacteria;Acidimicrobidae;Acidimicrobiales;Acidimicrobineae;Acidimicrobiaceae;environmental samples <Acidimicrobiaceae>;	1	1	1			root;cellular organisms;Bacteria;Actinobacteria <phylum>;Actinobacteria;Acidimicrobidae;Acidimicrobiales;Acidimicrobineae;Acidimicrobiaceae;environmental samples <Acidimicrobiaceae>;	1	1	1			root;cellular organisms;Bacteria;Actinobacteria <phylum>;Actinobacteria;Acidimicrobidae;Acidimicrobiales;Acidimicrobineae;Acidimicrobiaceae;environmental samples <Acidimicrobiaceae>;	1	1	1
root;cellular organisms;Bacteria;Actinobacteria <phylum>;Actinobacteria;Actinobacteridae;Actinomycetales;Corynebacterineae;Nocardiaceae;Nocardia;	1	1	1			root;cellular organisms;Bacteria;Actinobacteria <phylum>;Actinobacteria;Actinobacteridae;Actinomycetales;Corynebacterineae;Corynebacteriaceae;Corynebacterium;	1	1	1			root;cellular organisms;Bacteria;Actinobacteria <phylum>;Actinobacteria;Actinobacteridae;Actinomycetales;Corynebacterineae;Gordoniaceae;Gordonia;	1	1	1			root;cellular organisms;Bacteria;Actinobacteria <phylum>;Actinobacteria;Actinobacteridae;Actinomycetales;Corynebacterineae;Gordoniaceae;Gordonia;	1	1	1			root;cellular organisms;Bacteria;Actinobacteria <phylum>;Actinobacteria;Actinobacteridae;Actinomycetales;Corynebacterineae;Corynebacteriaceae;Corynebacterium;	1	1	1			root;cellular organisms;Bacteria;Actinobacteria <phylum>;Actinobacteria;Actinobacteridae;Actinomycetales;Corynebacterineae;Mycobacteriaceae;Mycobacterium;	1	1	1			root;cellular organisms;Bacteria;Actinobacteria <phylum>;Actinobacteria;Actinobacteridae;Actinomycetales;Corynebacterineae;Gordoniaceae;Gordonia;	1	1	1
root;cellular organisms;Bacteria;Actinobacteria <phylum>;Actinobacteria;Actinobacteridae;Actinomycetales;Corynebacterineae;Nocardiaceae;Rhodococcus;	1	1	1			root;cellular organisms;Bacteria;Actinobacteria <phylum>;Actinobacteria;Actinobacteridae;Actinomycetales;Corynebacterineae;Mycobacteriaceae;Mycobacterium;	1	1	1			root;cellular organisms;Bacteria;Actinobacteria <phylum>;Actinobacteria;Actinobacteridae;Actinomycetales;Corynebacterineae;Mycobacteriaceae;environmental samples <Mycobacteriaceae>;	1	1	1			root;cellular organisms;Bacteria;Actinobacteria <phylum>;Actinobacteria;Actinobacteridae;Actinomycetales;Corynebacterineae;Mycobacteriaceae;Mycobacterium;	1	1	1			root;cellular organisms;Bacteria;Actinobacteria <phylum>;Actinobacteria;Actinobacteridae;Actinomycetales;Corynebacterineae;Gordoniaceae;Gordonia;	1	1	1			root;cellular organisms;Bacteria;Actinobacteria <phylum>;Actinobacteria;Actinobacteridae;Actinomycetales;Corynebacterineae;Nocardiaceae;Nocardia;	1	1	1			root;cellular organisms;Bacteria;Actinobacteria <phylum>;Actinobacteria;Actinobacteridae;Actinomycetales;Corynebacterineae;Mycobacteriaceae;Mycobacterium;	1	1	1
root;cellular organisms;Bacteria;Actinobacteria <phylum>;Actinobacteria;Actinobacteridae;Actinomycetales;Frankineae;Geodermatophilaceae;Blastococcus;	0.000111691522804658	0.0024127236044523	0.000180712997973477	***		root;cellular organisms;Bacteria;Actinobacteria <phylum>;Actinobacteria;Actinobacteridae;Actinomycetales;Corynebacterineae;Nocardiaceae;Nocardia;	1	1	1			root;cellular organisms;Bacteria;Actinobacteria <phylum>;Actinobacteria;Actinobacteridae;Actinomycetales;Corynebacterineae;Mycobacteriaceae;Mycobacterium;	1	1	1			root;cellular organisms;Bacteria;Actinobacteria <phylum>;Actinobacteria;Actinobacteridae;Actinomycetales;Corynebacterineae;Nocardiaceae;Nocardia;	1	1	1			root;cellular organisms;Bacteria;Actinobacteria <phylum>;Actinobacteria;Actinobacteridae;Actinomycetales;Corynebacterineae;Mycobacteriaceae;environmental samples <Mycobacteriaceae>;	1	1	1			root;cellular organisms;Bacteria;Actinobacteria <phylum>;Actinobacteria;Actinobacteridae;Actinomycetales;Corynebacterineae;Nocardiaceae;Rhodococcus;	1	1	1			root;cellular organisms;Bacteria;Actinobacteria <phylum>;Actinobacteria;Actinobacteridae;Actinomycetales;Corynebacterineae;Nocardiaceae;Nocardia;	1	1	1
root;cellular organisms;Bacteria;Actinobacteria <phylum>;Actinobacteria;Actinobacteridae;Actinomycetales;Frankineae;Geodermatophilaceae;Geodermatophilus;	0.0544103966263511	1	0.244577634589717			root;cellular organisms;Bacteria;Actinobacteria <phylum>;Actinobacteria;Actinobacteridae;Actinomycetales;Corynebacterineae;Nocardiaceae;Rhodococcus;	1	1	1			root;cellular organisms;Bacteria;Actinobacteria <phylum>;Actinobacteria;Actinobacteridae;Actinomycetales;Corynebacterineae;Nocardiaceae;Nocardia;	1	1	1			root;cellular organisms;Bacteria;Actinobacteria <phylum>;Actinobacteria;Actinobacteridae;Actinomycetales;Corynebacterineae;Nocardiaceae;Rhodococcus;	1	1	1			root;cellular organisms;Bacteria;Actinobacteria <phylum>;Actinobacteria;Actinobacteridae;Actinomycetales;Corynebacterineae;Mycobacteriaceae;Mycobacterium;	1	1	1			root;cellular organisms;Bacteria;Actinobacteria <phylum>;Actinobacteria;Actinobacteridae;Actinomycetales;Frankineae;Frankiaceae;Frankia;	1	1	1			root;cellular organisms;Bacteria;Actinobacteria <phylum>;Actinobacteria;Actinobacteridae;Actinomycetales;Corynebacterineae;Nocardiaceae;Rhodococcus;	1	1	1
root;cellular organisms;Bacteria;Actinobacteria <phylum>;Actinobacteria;Actinobacteridae;Actinomycetales;Frankineae;Sporichthyaceae;Sporichthya;	1	1	1			root;cellular organisms;Bacteria;Actinobacteria <phylum>;Actinobacteria;Actinobacteridae;Actinomycetales;Corynebacterineae;Williamsiaceae;Williamsia;	1	1	1			root;cellular organisms;Bacteria;Actinobacteria <phylum>;Actinobacteria;Actinobacteridae;Actinomycetales;Corynebacterineae;Nocardiaceae;Rhodococcus;	1	1	1			root;cellular organisms;Bacteria;Actinobacteria <phylum>;Actinobacteria;Actinobacteridae;Actinomycetales;Frankineae;Frankiaceae;Frankia;	1	1	1			root;cellular organisms;Bacteria;Actinobacteria <phylum>;Actinobacteria;Actinobacteridae;Actinomycetales;Corynebacterineae;Nocardiaceae;Nocardia;	1	1	1			root;cellular organisms;Bacteria;Actinobacteria <phylum>;Actinobacteria;Actinobacteridae;Actinomycetales;Frankineae;Sporichthyaceae;Sporichthya;	1	1	1			root;cellular organisms;Bacteria;Actinobacteria <phylum>;Actinobacteria;Actinobacteridae;Actinomycetales;Frankineae;Frankiaceae;Frankia;	1	1	1
root;cellular organisms;Bacteria;Actinobacteria <phylum>;Actinobacteria;Actinobacteridae;Actinomycetales;Kineosporiineae;Kineosporiaceae;Kineosporia;	1	1	1			root;cellular organisms;Bacteria;Actinobacteria <phylum>;Actinobacteria;Actinobacteridae;Actinomycetales;Frankineae;Frankiaceae;Frankia;	1	1	1			root;cellular organisms;Bacteria;Actinobacteria <phylum>;Actinobacteria;Actinobacteridae;Actinomycetales;Frankineae;Frankiaceae;Frankia;	1	1	1			root;cellular organisms;Bacteria;Actinobacteria <phylum>;Actinobacteria;Actinobacteridae;Actinomycetales;Frankineae;Geodermatophilaceae;Blastococcus;	1	1	1			root;cellular organisms;Bacteria;Actinobacteria <phylum>;Actinobacteria;Actinobacteridae;Actinomycetales;Corynebacterineae;Nocardiaceae;Rhodococcus;	1	1	1			root;cellular organisms;Bacteria;Actinobacteria <phylum>;Actinobacteria;Actinobacteridae;Actinomycetales;Glycomycineae;Glycomycetaceae;Glycomyces;	1	1	1			root;cellular organisms;Bacteria;Actinobacteria <phylum>;Actinobacteria;Actinobacteridae;Actinomycetales;Frankineae;Geodermatophilaceae;Blastococcus;	1	1	1
root;cellular organisms;Bacteria;Actinobacteria <phylum>;Actinobacteria;Actinobacteridae;Actinomycetales;Micrococcineae;Cellulomonadaceae;Cellulomonas;	0.0461461757741755	1	0.0926047110247728	***		root;cellular organisms;Bacteria;Actinobacteria <phylum>;Actinobacteria;Actinobacteridae;Actinomycetales;Frankineae;Geodermatophilaceae;Blastococcus;	0.0614739627114803	0.998672329540956	0.0748005574826176			root;cellular organisms;Bacteria;Actinobacteria <phylum>;Actinobacteria;Actinobacteridae;Actinomycetales;Frankineae;Geodermatophilaceae;Blastococcus;	1	1	1			root;cellular organisms;Bacteria;Actinobacteria <phylum>;Actinobacteria;Actinobacteridae;Actinomycetales;Frankineae;Sporichthyaceae;Sporichthya;	1	1	1			root;cellular organisms;Bacteria;Actinobacteria <phylum>;Actinobacteria;Actinobacteridae;Actinomycetales;Corynebacterineae;Segniliparaceae;Segniliparus;	1	1	1			root;cellular organisms;Bacteria;Actinobacteria <phylum>;Actinobacteria;Actinobacteridae;Actinomycetales;Micrococcineae;Cellulomonadaceae;Cellulomonas;	1	1	1			root;cellular organisms;Bacteria;Actinobacteria <phylum>;Actinobacteria;Actinobacteridae;Actinomycetales;Frankineae;Sporichthyaceae;Sporichthya;	1	1	1
[truncated: 148 more rows]

## Sheet: Genus level, long-lasting effect
Toledo G t2						Toledo AT t2						Zaragoza G T2						Zaragoza MSG t2						Zaragoza PG t2						Zaragoza ATG t2						Zaragoza AIM t2
	G-test	Fisher's exact test	Chi-square test	significant			G-test	Fisher's exact test	Chi-square test	significant			G-test	Fisher's exact test	Chi-square test	significant			G-test	Fisher's exact test	Chi-square test	significant			G-test	Fisher's exact test	Chi-square test	significant			G-test	Fisher's exact test	Chi-square test	significant			G-test	Fisher's exact test	Chi-square test	significant
[truncated: 235 more rows]

[truncated: 2 more sheets: Species level, early effect, Species level, long-lasting effect]
